# Supplementary material for: Maleate salts of bedaquiline
Source: Acta Crystallogr E Crystallogr Commun. 2021 Mar 26;77(Pt 4):433–45. doi: 10.1107/S2056989021002991 (PMC8025853; doi:10.1107/S2056989021002991)
Supplement: Supplementary file 1 [file e-77-00433-sup1.cif]

##############################################################################
#                                                                            #
# This CIF contains the data in a paper accepted for publication in          #
# Acta Crystallographica Section E. It conforms to the requirements of       #
# Notes for Authors for Acta Crystallographica Section E, and has been       #
# peer reviewed under the auspices of the IUCr Commission on Journals.       #
#                                                                            #
# Full details of the Crystallographic Information File format               #
# are given in the paper "The Crystallographic Information File (CIF):       #
# a New Standard Archive File for Crystallography" by S. R. Hall, F. H.      #
# Allen and I. D. Brown [Acta Cryst. (1991), A47, 655-685].                  #
#                                                                            #
# The current version of the core CIF dictionary is obtainable from          #
# ftp://ftp.iucr.org/pub/cif_core.dic.                                       #
#                                                                            #
# Software is freely available for graphical display of the structure(s)     #
# in this CIF. For information consult the CIF software page                 #
# http://www.iucr.org/resources/cif/software.                                #
#                                                                            #
# This file may be used for bona fide research purposes within the           #
# scientific community so long as proper attribution is given to the journal # 
# article from which it was obtained.                                        #
#                                                                            #
##############################################################################
data_hemihydrate
_audit_creation_method     'SHELXL-2018/3'
_chemical_name_systematic
;\
[4-(6-bromo-2-methoxyquinolin-3-yl)-3-hydroxy-3-(naphthalen-1-yl)-\
4-phenylbutyl]dimethylazanium 3-carboxyprop-2-enoate 0.476-hydrate
;
_chemical_name_common
;
Bedaquilinium maleate 0.476-hydrate
;
_chemical_formula_moiety     'C32 H32 Br N2 O2 +, C4 H3 O4 -, 0.476(H2 O)'
_chemical_formula_sum     'C36 H35.96 Br N2 O6.48'
_chemical_formula_iupac     'C32 H32 Br N2 O2 +, C4 H3 O4 -, 0.476H2 O'
_chemical_formula_weight     680.17
_chemical_melting_point     ?
_chemical_absolute_configuration     ad
_space_group_crystal_system     monoclinic
_space_group_name_H-M_alt     'C 2'
_space_group_name_Hall     'C 2y'
loop_
    _space_group_symop_operation_xyz
    'x, y, z'
    '-x, y, -z'
    'x+1/2, y+1/2, z'
    '-x+1/2, y+1/2, -z'
_cell_length_a     15.7469(5)
_cell_length_b     13.2627(4)
_cell_length_c     17.8602(6)
_cell_angle_alpha     90
_cell_angle_beta     106.3762(13)
_cell_angle_gamma     90
_cell_volume     3578.7(2)
_cell_formula_units_Z     4
_cell_measurement_reflns_used     9805
_cell_measurement_theta_min     2.5786
_cell_measurement_theta_max     79.0660
_cell_measurement_temperature     150(2)
_exptl_crystal_description     block
_exptl_crystal_colour     colourless
_exptl_crystal_size_max     0.210
_exptl_crystal_size_mid     0.170
_exptl_crystal_size_min     0.130
_exptl_crystal_density_diffrn     1.262
_exptl_crystal_density_meas     ?
_exptl_crystal_density_method     ?
_exptl_crystal_F_000     1411
_exptl_absorpt_coefficient_mu     1.942
_exptl_absorpt_correction_type     multi-scan
_exptl_absorpt_process_details
;
(SADABS; Krause <i>et al.</i>,  2015)
;
_exptl_absorpt_correction_T_min     0.6457
_exptl_absorpt_correction_T_max     0.7543
_diffrn_ambient_temperature     150(2)
_diffrn_source     'I-mu-S microsource X-ray tube'
_diffrn_source_voltage     '50 kV'
_diffrn_source_current     '1.0 mA'
_diffrn_radiation_type     CuK\a
_diffrn_radiation_wavelength     1.54178
_diffrn_radiation_monochromator
                                   'laterally graded multilayer (Goebel) mirror'
_diffrn_measurement_device_type
;
Bruker AXS D8 Quest with PhotonIII_C14 CPAD
;
_diffrn_measurement_method     'omega and phi scans'
_diffrn_detector_area_resol_mean     7.4074
_diffrn_reflns_number     15060
_diffrn_reflns_av_R_equivalents     0.0400
_diffrn_reflns_av_unetI/netI     0.0552
_diffrn_reflns_theta_min     2.578
_diffrn_reflns_theta_max     79.762
_diffrn_reflns_theta_full     67.679
_diffrn_measured_fraction_theta_max     0.952
_diffrn_measured_fraction_theta_full     0.992
_diffrn_reflns_limit_h_min     -19
_diffrn_reflns_limit_h_max     19
_diffrn_reflns_limit_k_min     -16
_diffrn_reflns_limit_k_max     16
_diffrn_reflns_limit_l_min     -18
_diffrn_reflns_limit_l_max     22
_refine_special_details
;
The position of the hydromaleate acidic hydrogen atom was freely
refined.
Two partially occupied water molecules are situated in the asymmetric
part of the unit cell. One in a general position, the other located
on a twofold axis. They are hydrogen bonded to each other, and the
one ion the general position is also H-bonded to O3 of the hydromaleate
anion. Water H atom positions were refined and O-H and H...H distances
were restrained to 0.84(2) and 1.36(2) Angstrom, respectively, and
H atom positions were further restrained based on hydrogen bonding
considerations. A damping factor was applied during refinement.
In the final refinement cycles the damping factor was removed and
the water H atoms were set to ride on their carrier oxygen atoms.
Subject to these conditions the occupancy rates refined to 0.276(17)
for O7 (general position) and 0.40(4) for O8 (twofold axis).
Additional solvent accessible space is present in the crystal
lattice (two times 123 cubic Angstrom, or 6.9% of the unit cell
volume). No electron density was found inside the void space
(A Platon Squeeze analysis corrected for 8 electrons in the
combined void space), and the content of the void space was
ignored.
;
_reflns_number_total     7003
_reflns_number_gt     6474
_reflns_threshold_expression     'I > 2\s(I)'
_refine_ls_structure_factor_coef     Fsqd
_refine_ls_matrix_type     full
_refine_ls_R_factor_all     0.0445
_refine_ls_R_factor_gt     0.0413
_refine_ls_wR_factor_gt     0.1041
_refine_ls_wR_factor_ref     0.1065
_refine_ls_goodness_of_fit_ref     1.084
_refine_ls_restrained_S_all     1.093
_refine_ls_number_reflns     7003
_refine_ls_number_parameters     430
_refine_ls_number_restraints     8
_refine_ls_hydrogen_treatment     mixed
_refine_ls_weighting_scheme     calc
_refine_ls_weighting_details
              'w=1/[\s^2^(Fo^2^)+(0.0255P)^2^+3.0883P] where P=(Fo^2^+2Fc^2^)/3'
_atom_sites_solution_hydrogens     mixed
_atom_sites_solution_primary     direct
_atom_sites_solution_secondary     difmap
_refine_ls_shift/su_max     0.000
_refine_ls_shift/su_mean     0.000
_refine_diff_density_max     0.351
_refine_diff_density_min     -0.461
_refine_ls_extinction_method
;
SHELXL2018/3 (Sheldrick, 2015b)
;
_refine_ls_extinction_coef     0.00103(15)
_refine_ls_extinction_expression
                                  'Fc^*^=kFc[1+0.001xFc^2^\l^3^/sin(2\q)]^-1/4^'
_refine_ls_abs_structure_details
;
Flack <i>x</i> determined using 2633 quotients
[(<i>I</i>^+^)-(<i>I</i>^-^)]/[(<i>I</i>^+^)+(<i>I</i>^-^)]
(Parsons <i>et al.</i>,  2013)
;
_refine_ls_abs_structure_Flack     0.019(8)
loop_
    _atom_type_symbol
    _atom_type_description
    _atom_type_scat_dispersion_real
    _atom_type_scat_dispersion_imag
    _atom_type_scat_source
    'C' 'C' 0.0181 0.0091
                         'International Tables Vol C Tables 4.2.6.8 and 6.1.1.4'
    'H' 'H' 0.0000 0.0000
                         'International Tables Vol C Tables 4.2.6.8 and 6.1.1.4'
    'N' 'N' 0.0311 0.0180
                         'International Tables Vol C Tables 4.2.6.8 and 6.1.1.4'
    'O' 'O' 0.0492 0.0322
                         'International Tables Vol C Tables 4.2.6.8 and 6.1.1.4'
    'Br' 'Br' -0.6763 1.2805
                         'International Tables Vol C Tables 4.2.6.8 and 6.1.1.4'
_computing_data_collection
;
APEX3 (Bruker, 2020)
;
_computing_cell_refinement
;
SAINT (Bruker, 2020)
;
_computing_data_reduction
;
SAINT (Bruker, 2020)
;
_computing_structure_solution
;
SHELXS97 (Sheldrick, 2008)
;
_computing_structure_refinement
;
<i>SHELXL2018/3</i> (Sheldrick, 2015b),
<i>shelXle</i>  (H\"ubschle <i>et al.</i>,  2011)
;
_computing_molecular_graphics
;
Mercury (Macrae <i>et al.</i>,  2020)
;
_computing_publication_material
;
publCIF (Westrip, 2010)
;
loop_
    _atom_site_type_symbol
    _atom_site_label
    _atom_site_fract_x
    _atom_site_fract_y
    _atom_site_fract_z
    _atom_site_U_iso_or_equiv
    _atom_site_adp_type
    _atom_site_calc_flag
    _atom_site_occupancy
    _atom_site_disorder_assembly
    _atom_site_disorder_group
    Br Br1 0.30375(5) 0.01666(6) 0.48115(4) 0.0839(3) Uani d 1 . .
    O O1 0.48764(16) 0.27255(18) 0.16376(15) 0.0333(5) Uani d 1 . .
    H H1O 0.440678 0.288534 0.174294 0.040 Uiso calc 1 . .
    O O2 0.56686(17) 0.48680(18) 0.36191(15) 0.0366(6) Uani d 1 . .
    O O3 0.48874(18) 0.6977(2) 0.21055(18) 0.0454(7) Uani d 1 . .
    O O4 0.5661(2) 0.7107(3) 0.12579(16) 0.0555(9) Uani d 1 . .
    O O5 0.7100(2) 0.7702(3) 0.12234(17) 0.0541(8) Uani d 1 . .
    H H5 0.642(4) 0.739(4) 0.118(3) 0.065 Uiso d 1 . .
    O O6 0.83376(18) 0.8188(2) 0.20818(18) 0.0459(7) Uani d 1 . .
    N N1 0.39765(18) 0.5691(2) 0.09891(17) 0.0289(6) Uani d 1 . .
    H H1 0.430917 0.620889 0.136586 0.035 Uiso calc 1 . .
    N N2 0.46061(19) 0.4070(3) 0.40605(17) 0.0343(7) Uani d 1 . .
    C C1 0.6050(2) 0.3244(3) 0.27938(19) 0.0298(7) Uani d 1 . .
    H H1A 0.643444 0.384240 0.299018 0.036 Uiso calc 1 . .
    C C2 0.5524(2) 0.3481(3) 0.1918(2) 0.0289(7) Uani d 1 . .
    C C3 0.5040(2) 0.4505(3) 0.18735(18) 0.0278(7) Uani d 1 . .
    H H3A 0.459479 0.445909 0.216773 0.033 Uiso calc 1 . .
    H H3B 0.547308 0.503311 0.212095 0.033 Uiso calc 1 . .
    C C4 0.4581(2) 0.4805(3) 0.10285(19) 0.0296(7) Uani d 1 . .
    H H4A 0.503360 0.497710 0.076116 0.036 Uiso calc 1 . .
    H H4B 0.423422 0.422623 0.075196 0.036 Uiso calc 1 . .
    C C5 0.3164(2) 0.5436(3) 0.1216(2) 0.0381(8) Uani d 1 . .
    H H5A 0.281406 0.494176 0.084779 0.057 Uiso calc 1 . .
    H H5B 0.281123 0.604731 0.120611 0.057 Uiso calc 1 . .
    H H5C 0.332940 0.515003 0.174331 0.057 Uiso calc 1 . .
    C C6 0.3746(2) 0.6148(3) 0.0197(2) 0.0356(8) Uani d 1 . .
    H H6A 0.348869 0.563192 -0.019349 0.053 Uiso calc 1 . .
    H H6B 0.428209 0.642151 0.009674 0.053 Uiso calc 1 . .
    H H6C 0.331672 0.669221 0.016597 0.053 Uiso calc 1 . .
    C C7 0.6162(2) 0.3460(3) 0.14034(19) 0.0295(7) Uani d 1 . .
    C C8 0.5999(3) 0.2769(3) 0.0803(2) 0.0359(8) Uani d 1 . .
    H H8 0.550478 0.233013 0.072570 0.043 Uiso calc 1 . .
    C C9 0.6545(3) 0.2695(3) 0.0299(2) 0.0423(9) Uani d 1 . .
    H H9 0.640299 0.222296 -0.011847 0.051 Uiso calc 1 . .
    C C10 0.7265(3) 0.3288(3) 0.0404(2) 0.0430(9) Uani d 1 . .
    H H10 0.763079 0.322213 0.006498 0.052 Uiso calc 1 . .
    C C11 0.7480(3) 0.4006(3) 0.1014(2) 0.0401(9) Uani d 1 . .
    C C12 0.8229(3) 0.4631(4) 0.1120(3) 0.0544(11) Uani d 1 . .
    H H12 0.859811 0.454499 0.078529 0.065 Uiso calc 1 . .
    C C13 0.8443(3) 0.5352(4) 0.1683(3) 0.0560(12) Uani d 1 . .
    H H13 0.894833 0.576837 0.173912 0.067 Uiso calc 1 . .
    C C14 0.7905(3) 0.5467(3) 0.2176(3) 0.0471(10) Uani d 1 . .
    H H14 0.804887 0.596659 0.257288 0.056 Uiso calc 1 . .
    C C15 0.7170(2) 0.4875(3) 0.2103(2) 0.0375(8) Uani d 1 . .
    H H15 0.681837 0.497728 0.245051 0.045 Uiso calc 1 . .
    C C16 0.6919(2) 0.4111(3) 0.1521(2) 0.0316(7) Uani d 1 . .
    C C17 0.6665(2) 0.2338(3) 0.2887(2) 0.0340(7) Uani d 1 . .
    C C18 0.6427(3) 0.1422(3) 0.2516(2) 0.0415(9) Uani d 1 . .
    H H18 0.586140 0.135021 0.214926 0.050 Uiso calc 1 . .
    C C19 0.7002(3) 0.0608(4) 0.2671(3) 0.0558(12) Uani d 1 . .
    H H19 0.682897 -0.001380 0.240840 0.067 Uiso calc 1 . .
    C C20 0.7823(4) 0.0694(4) 0.3204(3) 0.0641(14) Uani d 1 . .
    H H20 0.821473 0.013425 0.331189 0.077 Uiso calc 1 . .
    C C21 0.8069(3) 0.1597(5) 0.3579(3) 0.0659(15) Uani d 1 . .
    H H21 0.863077 0.165785 0.395277 0.079 Uiso calc 1 . .
    C C22 0.7503(3) 0.2422(4) 0.3417(2) 0.0476(10) Uani d 1 . .
    H H22 0.768804 0.304756 0.366877 0.057 Uiso calc 1 . .
    C C23 0.5424(2) 0.3152(3) 0.33007(19) 0.0301(7) Uani d 1 . .
    C C24 0.5058(2) 0.2271(3) 0.34449(19) 0.0321(7) Uani d 1 . .
    H H24 0.520783 0.166081 0.323320 0.039 Uiso calc 1 . .
    C C25 0.4456(2) 0.2245(3) 0.3907(2) 0.0361(8) Uani d 1 . .
    C C26 0.4097(3) 0.1350(4) 0.4095(2) 0.0434(9) Uani d 1 . .
    H H26 0.426466 0.071968 0.392785 0.052 Uiso calc 1 . .
    C C27 0.3499(3) 0.1392(4) 0.4524(2) 0.0511(11) Uani d 1 . .
    C C28 0.3230(3) 0.2303(4) 0.4767(2) 0.0511(11) Uani d 1 . .
    H H28 0.280267 0.231305 0.505079 0.061 Uiso calc 1 . .
    C C29 0.3584(3) 0.3182(4) 0.4597(2) 0.0441(10) Uani d 1 . .
    H H29 0.339894 0.380429 0.476275 0.053 Uiso calc 1 . .
    C C30 0.4221(2) 0.3183(3) 0.4178(2) 0.0359(8) Uani d 1 . .
    C C31 0.5198(2) 0.4035(3) 0.36758(19) 0.0309(7) Uani d 1 . .
    C C32 0.5519(3) 0.5748(3) 0.4034(3) 0.0503(10) Uani d 1 . .
    H H32A 0.493257 0.602628 0.377597 0.075 Uiso calc 1 . .
    H H32B 0.597264 0.625486 0.403543 0.075 Uiso calc 1 . .
    H H32C 0.554939 0.556447 0.457197 0.075 Uiso calc 1 . .
    C C33 0.5569(2) 0.7229(3) 0.1938(2) 0.0363(8) Uani d 1 . .
    C C34 0.6313(3) 0.7650(3) 0.2571(2) 0.0377(8) Uani d 1 . .
    H H34 0.618840 0.773706 0.305769 0.045 Uiso calc 1 . .
    C C35 0.7131(2) 0.7926(3) 0.2566(2) 0.0369(8) Uani d 1 . .
    H H35 0.749826 0.815444 0.305430 0.044 Uiso calc 1 . .
    C C36 0.7555(3) 0.7933(3) 0.1923(2) 0.0372(8) Uani d 1 . .
    O O7 0.4482(13) 0.8469(14) 0.3326(10) 0.106(9) Uani d 0.276(17) . .
    H H7A 0.461417 0.803439 0.303738 0.159 Uiso d 0.276(17) . .
    H H7B 0.477841 0.899199 0.331524 0.159 Uiso d 0.276(17) . .
    O O8 0.500000 0.777(3) 0.500000 0.30(4) Uani d 0.40(4) . .
    H H8A 0.488152 0.815245 0.454344 0.443 Uiso d 0.40(4) . .
loop_
    _atom_site_aniso_label
    _atom_site_aniso_U_11
    _atom_site_aniso_U_22
    _atom_site_aniso_U_33
    _atom_site_aniso_U_12
    _atom_site_aniso_U_13
    _atom_site_aniso_U_23
    Br1 0.0824(4) 0.0920(5) 0.0923(5) -0.0330(3) 0.0492(4) 0.0030(4)
    O1 0.0317(11) 0.0322(12) 0.0336(12) 0.0002(10) 0.0051(10) -0.0007(10)
    O2 0.0427(13) 0.0362(13) 0.0312(13) 0.0063(10) 0.0106(11) -0.0011(10)
    O3 0.0404(14) 0.0510(16) 0.0496(16) -0.0108(13) 0.0203(13) -0.0087(13)
    O4 0.0459(15) 0.089(2) 0.0337(14) -0.0255(16) 0.0139(12) -0.0177(16)
    O5 0.0492(16) 0.082(2) 0.0334(14) -0.0239(16) 0.0148(12) -0.0089(15)
    O6 0.0356(13) 0.0453(15) 0.0565(17) -0.0048(12) 0.0127(12) 0.0015(14)
    N1 0.0260(13) 0.0298(13) 0.0302(14) 0.0031(11) 0.0070(11) 0.0032(12)
    N2 0.0307(14) 0.0485(18) 0.0224(13) 0.0099(13) 0.0054(11) -0.0009(13)
    C1 0.0298(15) 0.0347(17) 0.0240(15) 0.0022(13) 0.0060(13) 0.0035(14)
    C2 0.0278(15) 0.0303(16) 0.0275(16) 0.0045(12) 0.0056(13) -0.0004(13)
    C3 0.0282(15) 0.0314(15) 0.0231(15) 0.0043(13) 0.0062(12) 0.0011(13)
    C4 0.0320(16) 0.0317(16) 0.0247(15) 0.0066(13) 0.0072(13) 0.0016(13)
    C5 0.0270(16) 0.044(2) 0.045(2) 0.0047(14) 0.0143(15) 0.0101(17)
    C6 0.0380(18) 0.0365(18) 0.0315(17) 0.0084(15) 0.0085(15) 0.0090(16)
    C7 0.0342(16) 0.0324(17) 0.0222(15) 0.0123(13) 0.0083(13) 0.0030(13)
    C8 0.0397(18) 0.0392(18) 0.0273(16) 0.0089(16) 0.0070(14) -0.0010(15)
    C9 0.057(2) 0.044(2) 0.0264(17) 0.0229(19) 0.0123(16) 0.0017(16)
    C10 0.052(2) 0.044(2) 0.040(2) 0.0228(18) 0.0229(18) 0.0118(18)
    C11 0.0384(18) 0.046(2) 0.042(2) 0.0151(16) 0.0202(16) 0.0127(17)
    C12 0.045(2) 0.061(3) 0.065(3) 0.012(2) 0.029(2) 0.018(2)
    C13 0.040(2) 0.057(3) 0.075(3) -0.0041(19) 0.023(2) 0.007(3)
    C14 0.0392(19) 0.045(2) 0.055(2) -0.0032(16) 0.0099(18) 0.0038(19)
    C15 0.0373(18) 0.0398(19) 0.0357(19) 0.0027(15) 0.0108(15) 0.0031(16)
    C16 0.0306(16) 0.0357(17) 0.0293(16) 0.0075(14) 0.0095(13) 0.0040(14)
    C17 0.0342(17) 0.0414(19) 0.0275(16) 0.0115(15) 0.0105(14) 0.0094(16)
    C18 0.047(2) 0.0392(19) 0.043(2) 0.0153(17) 0.0190(17) 0.0099(17)
    C19 0.062(3) 0.044(2) 0.069(3) 0.021(2) 0.031(2) 0.011(2)
    C20 0.066(3) 0.070(3) 0.063(3) 0.044(3) 0.029(2) 0.023(3)
    C21 0.044(2) 0.099(4) 0.054(3) 0.035(3) 0.011(2) 0.018(3)
    C22 0.0377(19) 0.066(3) 0.0372(19) 0.0149(19) 0.0075(16) 0.006(2)
    C23 0.0257(15) 0.0408(18) 0.0225(15) 0.0070(14) 0.0045(12) 0.0018(14)
    C24 0.0319(16) 0.0405(19) 0.0247(15) 0.0064(15) 0.0092(13) 0.0016(15)
    C25 0.0291(16) 0.053(2) 0.0238(15) 0.0030(16) 0.0038(13) 0.0018(16)
    C26 0.0382(19) 0.056(2) 0.0350(19) -0.0059(18) 0.0094(16) 0.0017(19)
    C27 0.040(2) 0.079(3) 0.036(2) -0.019(2) 0.0122(17) 0.002(2)
    C28 0.0354(19) 0.089(3) 0.0308(18) -0.010(2) 0.0126(16) -0.004(2)
    C29 0.0325(18) 0.074(3) 0.0251(17) 0.0032(18) 0.0075(14) -0.0065(19)
    C30 0.0286(16) 0.056(2) 0.0199(15) 0.0046(16) 0.0025(13) -0.0013(16)
    C31 0.0303(16) 0.0412(18) 0.0203(15) 0.0076(14) 0.0057(13) 0.0024(14)
    C32 0.055(2) 0.041(2) 0.055(3) 0.0068(19) 0.016(2) -0.009(2)
    C33 0.0380(18) 0.0346(18) 0.0379(18) -0.0070(15) 0.0133(15) -0.0048(16)
    C34 0.0439(19) 0.0418(19) 0.0281(17) -0.0080(16) 0.0114(15) -0.0054(15)
    C35 0.0365(18) 0.042(2) 0.0298(17) -0.0049(15) 0.0059(15) -0.0035(16)
    C36 0.0394(18) 0.0325(18) 0.040(2) -0.0046(15) 0.0117(16) 0.0009(15)
    O7 0.109(15) 0.086(13) 0.146(19) 0.007(10) 0.073(14) 0.001(12)
    O8 0.32(7) 0.14(3) 0.33(7) 0.000 -0.07(5) 0.000
_geom_special_details
;
 All esds (except the esd in the dihedral angle between two l.s. planes)
 are estimated using the full covariance matrix.  The cell esds are taken
 into account individually in the estimation of esds in distances, angles
 and torsion angles; correlations between esds in cell parameters are only
 used when they are defined by crystal symmetry.  An approximate (isotropic)
 treatment of cell esds is used for estimating esds involving l.s. planes.
;
loop_
    _geom_bond_atom_site_label_1
    _geom_bond_atom_site_label_2
    _geom_bond_site_symmetry_2
    _geom_bond_distance
    _geom_bond_publ_flag
    Br1 C27 . 1.909(5) ?
    O1 C2 . 1.417(4) ?
    O1 H1O . 0.8400 ?
    O2 C31 . 1.349(5) ?
    O2 C32 . 1.437(5) ?
    O3 C33 . 1.237(5) ?
    O4 C33 . 1.275(5) ?
    O4 H5 . 1.29(6) ?
    O5 C36 . 1.290(5) ?
    O5 H5 . 1.13(6) ?
    O6 C36 . 1.231(5) ?
    N1 C5 . 1.487(4) ?
    N1 C6 . 1.487(5) ?
    N1 C4 . 1.501(4) ?
    N1 H1 . 1.0000 ?
    N2 C31 . 1.306(5) ?
    N2 C30 . 1.366(5) ?
    C1 C23 . 1.520(5) ?
    C1 C17 . 1.523(5) ?
    C1 C2 . 1.581(5) ?
    C1 H1A . 1.0000 ?
    C2 C7 . 1.541(5) ?
    C2 C3 . 1.548(5) ?
    C3 C4 . 1.531(4) ?
    C3 H3A . 0.9900 ?
    C3 H3B . 0.9900 ?
    C4 H4A . 0.9900 ?
    C4 H4B . 0.9900 ?
    C5 H5A . 0.9800 ?
    C5 H5B . 0.9800 ?
    C5 H5C . 0.9800 ?
    C6 H6A . 0.9800 ?
    C6 H6B . 0.9800 ?
    C6 H6C . 0.9800 ?
    C7 C8 . 1.379(5) ?
    C7 C16 . 1.439(5) ?
    C8 C9 . 1.413(5) ?
    C8 H8 . 0.9500 ?
    C9 C10 . 1.349(7) ?
    C9 H9 . 0.9500 ?
    C10 C11 . 1.416(6) ?
    C10 H10 . 0.9500 ?
    C11 C12 . 1.411(7) ?
    C11 C16 . 1.438(5) ?
    C12 C13 . 1.360(8) ?
    C12 H12 . 0.9500 ?
    C13 C14 . 1.392(7) ?
    C13 H13 . 0.9500 ?
    C14 C15 . 1.374(6) ?
    C14 H14 . 0.9500 ?
    C15 C16 . 1.425(5) ?
    C15 H15 . 0.9500 ?
    C17 C18 . 1.383(6) ?
    C17 C22 . 1.395(6) ?
    C18 C19 . 1.386(6) ?
    C18 H18 . 0.9500 ?
    C19 C20 . 1.376(8) ?
    C19 H19 . 0.9500 ?
    C20 C21 . 1.373(9) ?
    C20 H20 . 0.9500 ?
    C21 C22 . 1.388(7) ?
    C21 H21 . 0.9500 ?
    C22 H22 . 0.9500 ?
    C23 C24 . 1.359(5) ?
    C23 C31 . 1.443(5) ?
    C24 C25 . 1.423(5) ?
    C24 H24 . 0.9500 ?
    C25 C26 . 1.395(6) ?
    C25 C30 . 1.420(6) ?
    C26 C27 . 1.372(6) ?
    C26 H26 . 0.9500 ?
    C27 C28 . 1.390(8) ?
    C28 C29 . 1.363(7) ?
    C28 H28 . 0.9500 ?
    C29 C30 . 1.410(5) ?
    C29 H29 . 0.9500 ?
    C32 H32A . 0.9800 ?
    C32 H32B . 0.9800 ?
    C32 H32C . 0.9800 ?
    C33 C34 . 1.488(5) ?
    C34 C35 . 1.342(5) ?
    C34 H34 . 0.9500 ?
    C35 C36 . 1.482(6) ?
    C35 H35 . 0.9500 ?
    O7 H7A . 0.8370 ?
    O7 H7B . 0.8394 ?
    O8 H8A . 0.9355 ?
    O8 H8A 2_656 0.9355 ?
loop_
    _geom_angle_atom_site_label_1
    _geom_angle_atom_site_label_2
    _geom_angle_atom_site_label_3
    _geom_angle_site_symmetry_1
    _geom_angle_site_symmetry_3
    _geom_angle
    _geom_angle_publ_flag
    C2 O1 H1O . . 109.5 ?
    C31 O2 C32 . . 117.0(3) ?
    C33 O4 H5 . . 115(3) ?
    C36 O5 H5 . . 114(3) ?
    C5 N1 C6 . . 110.8(3) ?
    C5 N1 C4 . . 113.1(3) ?
    C6 N1 C4 . . 110.2(3) ?
    C5 N1 H1 . . 107.5 ?
    C6 N1 H1 . . 107.5 ?
    C4 N1 H1 . . 107.5 ?
    C31 N2 C30 . . 117.7(3) ?
    C23 C1 C17 . . 111.8(3) ?
    C23 C1 C2 . . 111.0(3) ?
    C17 C1 C2 . . 113.9(3) ?
    C23 C1 H1A . . 106.6 ?
    C17 C1 H1A . . 106.6 ?
    C2 C1 H1A . . 106.6 ?
    O1 C2 C7 . . 107.5(3) ?
    O1 C2 C3 . . 107.9(3) ?
    C7 C2 C3 . . 112.3(3) ?
    O1 C2 C1 . . 109.5(3) ?
    C7 C2 C1 . . 109.8(3) ?
    C3 C2 C1 . . 109.8(3) ?
    C4 C3 C2 . . 111.6(3) ?
    C4 C3 H3A . . 109.3 ?
    C2 C3 H3A . . 109.3 ?
    C4 C3 H3B . . 109.3 ?
    C2 C3 H3B . . 109.3 ?
    H3A C3 H3B . . 108.0 ?
    N1 C4 C3 . . 111.5(3) ?
    N1 C4 H4A . . 109.3 ?
    C3 C4 H4A . . 109.3 ?
    N1 C4 H4B . . 109.3 ?
    C3 C4 H4B . . 109.3 ?
    H4A C4 H4B . . 108.0 ?
    N1 C5 H5A . . 109.5 ?
    N1 C5 H5B . . 109.5 ?
    H5A C5 H5B . . 109.5 ?
    N1 C5 H5C . . 109.5 ?
    H5A C5 H5C . . 109.5 ?
    H5B C5 H5C . . 109.5 ?
    N1 C6 H6A . . 109.5 ?
    N1 C6 H6B . . 109.5 ?
    H6A C6 H6B . . 109.5 ?
    N1 C6 H6C . . 109.5 ?
    H6A C6 H6C . . 109.5 ?
    H6B C6 H6C . . 109.5 ?
    C8 C7 C16 . . 118.5(3) ?
    C8 C7 C2 . . 117.9(3) ?
    C16 C7 C2 . . 123.7(3) ?
    C7 C8 C9 . . 122.0(4) ?
    C7 C8 H8 . . 119.0 ?
    C9 C8 H8 . . 119.0 ?
    C10 C9 C8 . . 120.6(4) ?
    C10 C9 H9 . . 119.7 ?
    C8 C9 H9 . . 119.7 ?
    C9 C10 C11 . . 120.6(4) ?
    C9 C10 H10 . . 119.7 ?
    C11 C10 H10 . . 119.7 ?
    C12 C11 C10 . . 120.5(4) ?
    C12 C11 C16 . . 119.9(4) ?
    C10 C11 C16 . . 119.6(4) ?
    C13 C12 C11 . . 122.4(4) ?
    C13 C12 H12 . . 118.8 ?
    C11 C12 H12 . . 118.8 ?
    C12 C13 C14 . . 118.5(4) ?
    C12 C13 H13 . . 120.8 ?
    C14 C13 H13 . . 120.8 ?
    C15 C14 C13 . . 121.7(4) ?
    C15 C14 H14 . . 119.2 ?
    C13 C14 H14 . . 119.2 ?
    C14 C15 C16 . . 121.9(4) ?
    C14 C15 H15 . . 119.1 ?
    C16 C15 H15 . . 119.1 ?
    C15 C16 C11 . . 115.8(3) ?
    C15 C16 C7 . . 125.5(3) ?
    C11 C16 C7 . . 118.7(3) ?
    C18 C17 C22 . . 118.2(4) ?
    C18 C17 C1 . . 124.2(3) ?
    C22 C17 C1 . . 117.5(4) ?
    C17 C18 C19 . . 121.0(4) ?
    C17 C18 H18 . . 119.5 ?
    C19 C18 H18 . . 119.5 ?
    C20 C19 C18 . . 120.4(5) ?
    C20 C19 H19 . . 119.8 ?
    C18 C19 H19 . . 119.8 ?
    C21 C20 C19 . . 119.4(4) ?
    C21 C20 H20 . . 120.3 ?
    C19 C20 H20 . . 120.3 ?
    C20 C21 C22 . . 120.6(5) ?
    C20 C21 H21 . . 119.7 ?
    C22 C21 H21 . . 119.7 ?
    C21 C22 C17 . . 120.5(5) ?
    C21 C22 H22 . . 119.8 ?
    C17 C22 H22 . . 119.8 ?
    C24 C23 C31 . . 115.9(3) ?
    C24 C23 C1 . . 124.2(3) ?
    C31 C23 C1 . . 119.8(3) ?
    C23 C24 C25 . . 121.2(3) ?
    C23 C24 H24 . . 119.4 ?
    C25 C24 H24 . . 119.4 ?
    C26 C25 C30 . . 120.1(3) ?
    C26 C25 C24 . . 122.8(4) ?
    C30 C25 C24 . . 117.2(4) ?
    C27 C26 C25 . . 119.2(4) ?
    C27 C26 H26 . . 120.4 ?
    C25 C26 H26 . . 120.4 ?
    C26 C27 C28 . . 121.8(4) ?
    C26 C27 Br1 . . 119.3(4) ?
    C28 C27 Br1 . . 118.9(3) ?
    C29 C28 C27 . . 119.6(4) ?
    C29 C28 H28 . . 120.2 ?
    C27 C28 H28 . . 120.2 ?
    C28 C29 C30 . . 121.0(4) ?
    C28 C29 H29 . . 119.5 ?
    C30 C29 H29 . . 119.5 ?
    N2 C30 C29 . . 119.6(4) ?
    N2 C30 C25 . . 122.2(3) ?
    C29 C30 C25 . . 118.2(4) ?
    N2 C31 O2 . . 120.0(3) ?
    N2 C31 C23 . . 125.3(4) ?
    O2 C31 C23 . . 114.7(3) ?
    O2 C32 H32A . . 109.5 ?
    O2 C32 H32B . . 109.5 ?
    H32A C32 H32B . . 109.5 ?
    O2 C32 H32C . . 109.5 ?
    H32A C32 H32C . . 109.5 ?
    H32B C32 H32C . . 109.5 ?
    O3 C33 O4 . . 122.4(3) ?
    O3 C33 C34 . . 117.9(3) ?
    O4 C33 C34 . . 119.6(3) ?
    C35 C34 C33 . . 130.5(3) ?
    C35 C34 H34 . . 114.8 ?
    C33 C34 H34 . . 114.8 ?
    C34 C35 C36 . . 130.6(3) ?
    C34 C35 H35 . . 114.7 ?
    C36 C35 H35 . . 114.7 ?
    O6 C36 O5 . . 122.3(4) ?
    O6 C36 C35 . . 117.6(4) ?
    O5 C36 C35 . . 120.0(3) ?
    H7A O7 H7B . . 108.6 ?
    H8A O8 H8A . 2_656 113.8 ?
loop_
    _geom_torsion_atom_site_label_1
    _geom_torsion_atom_site_label_2
    _geom_torsion_atom_site_label_3
    _geom_torsion_atom_site_label_4
    _geom_torsion_site_symmetry_1
    _geom_torsion_site_symmetry_2
    _geom_torsion_site_symmetry_3
    _geom_torsion_site_symmetry_4
    _geom_torsion
    _geom_torsion_publ_flag
    C23 C1 C2 O1 . . . . -56.3(4) ?
    C17 C1 C2 O1 . . . . 70.9(4) ?
    C23 C1 C2 C7 . . . . -174.1(3) ?
    C17 C1 C2 C7 . . . . -46.9(4) ?
    C23 C1 C2 C3 . . . . 62.0(4) ?
    C17 C1 C2 C3 . . . . -170.8(3) ?
    O1 C2 C3 C4 . . . . -65.2(4) ?
    C7 C2 C3 C4 . . . . 53.1(4) ?
    C1 C2 C3 C4 . . . . 175.6(3) ?
    C5 N1 C4 C3 . . . . -71.8(4) ?
    C6 N1 C4 C3 . . . . 163.7(3) ?
    C2 C3 C4 N1 . . . . 169.4(3) ?
    O1 C2 C7 C8 . . . . 0.5(4) ?
    C3 C2 C7 C8 . . . . -118.0(3) ?
    C1 C2 C7 C8 . . . . 119.5(3) ?
    O1 C2 C7 C16 . . . . -178.8(3) ?
    C3 C2 C7 C16 . . . . 62.7(4) ?
    C1 C2 C7 C16 . . . . -59.8(4) ?
    C16 C7 C8 C9 . . . . -0.9(5) ?
    C2 C7 C8 C9 . . . . 179.8(3) ?
    C7 C8 C9 C10 . . . . 1.8(6) ?
    C8 C9 C10 C11 . . . . -1.0(6) ?
    C9 C10 C11 C12 . . . . -179.5(4) ?
    C9 C10 C11 C16 . . . . -0.6(6) ?
    C10 C11 C12 C13 . . . . 177.9(4) ?
    C16 C11 C12 C13 . . . . -1.0(7) ?
    C11 C12 C13 C14 . . . . 0.7(7) ?
    C12 C13 C14 C15 . . . . -0.2(7) ?
    C13 C14 C15 C16 . . . . 0.1(6) ?
    C14 C15 C16 C11 . . . . -0.5(5) ?
    C14 C15 C16 C7 . . . . -179.9(4) ?
    C12 C11 C16 C15 . . . . 0.9(5) ?
    C10 C11 C16 C15 . . . . -178.0(3) ?
    C12 C11 C16 C7 . . . . -179.6(4) ?
    C10 C11 C16 C7 . . . . 1.4(5) ?
    C8 C7 C16 C15 . . . . 178.7(3) ?
    C2 C7 C16 C15 . . . . -2.0(5) ?
    C8 C7 C16 C11 . . . . -0.7(5) ?
    C2 C7 C16 C11 . . . . 178.6(3) ?
    C23 C1 C17 C18 . . . . 80.4(4) ?
    C2 C1 C17 C18 . . . . -46.3(5) ?
    C23 C1 C17 C22 . . . . -95.5(4) ?
    C2 C1 C17 C22 . . . . 137.7(3) ?
    C22 C17 C18 C19 . . . . 0.5(6) ?
    C1 C17 C18 C19 . . . . -175.4(4) ?
    C17 C18 C19 C20 . . . . 0.4(7) ?
    C18 C19 C20 C21 . . . . -0.3(8) ?
    C19 C20 C21 C22 . . . . -0.9(8) ?
    C20 C21 C22 C17 . . . . 1.9(7) ?
    C18 C17 C22 C21 . . . . -1.7(6) ?
    C1 C17 C22 C21 . . . . 174.5(4) ?
    C17 C1 C23 C24 . . . . -36.4(4) ?
    C2 C1 C23 C24 . . . . 91.9(4) ?
    C17 C1 C23 C31 . . . . 142.4(3) ?
    C2 C1 C23 C31 . . . . -89.3(4) ?
    C31 C23 C24 C25 . . . . 3.1(5) ?
    C1 C23 C24 C25 . . . . -178.1(3) ?
    C23 C24 C25 C26 . . . . -177.2(3) ?
    C23 C24 C25 C30 . . . . 3.0(5) ?
    C30 C25 C26 C27 . . . . 1.8(5) ?
    C24 C25 C26 C27 . . . . -178.0(4) ?
    C25 C26 C27 C28 . . . . 0.9(6) ?
    C25 C26 C27 Br1 . . . . -177.9(3) ?
    C26 C27 C28 C29 . . . . -1.8(6) ?
    Br1 C27 C28 C29 . . . . 177.0(3) ?
    C27 C28 C29 C30 . . . . -0.1(6) ?
    C31 N2 C30 C29 . . . . 179.4(3) ?
    C31 N2 C30 C25 . . . . 1.0(5) ?
    C28 C29 C30 N2 . . . . -175.7(3) ?
    C28 C29 C30 C25 . . . . 2.8(5) ?
    C26 C25 C30 N2 . . . . 174.9(3) ?
    C24 C25 C30 N2 . . . . -5.3(5) ?
    C26 C25 C30 C29 . . . . -3.6(5) ?
    C24 C25 C30 C29 . . . . 176.2(3) ?
    C30 N2 C31 O2 . . . . -172.6(3) ?
    C30 N2 C31 C23 . . . . 6.0(5) ?
    C32 O2 C31 N2 . . . . 3.5(5) ?
    C32 O2 C31 C23 . . . . -175.3(3) ?
    C24 C23 C31 N2 . . . . -8.1(5) ?
    C1 C23 C31 N2 . . . . 173.0(3) ?
    C24 C23 C31 O2 . . . . 170.6(3) ?
    C1 C23 C31 O2 . . . . -8.3(4) ?
    O3 C33 C34 C35 . . . . 175.8(4) ?
    O4 C33 C34 C35 . . . . -1.8(7) ?
    C33 C34 C35 C36 . . . . 2.2(8) ?
    C34 C35 C36 O6 . . . . -177.1(4) ?
    C34 C35 C36 O5 . . . . 4.6(7) ?
loop_
    _geom_hbond_atom_site_label_D
    _geom_hbond_atom_site_label_H
    _geom_hbond_atom_site_label_A
    _geom_hbond_site_symmetry_A
    _geom_hbond_distance_DH
    _geom_hbond_distance_HA
    _geom_hbond_distance_DA
    _geom_hbond_angle_DHA
    _geom_hbond_publ_flag
    O1 H1O O6 3_445 0.84 1.98 2.822(4) 174.7 yes
    O5 H5 O4 . 1.13(6) 1.29(6) 2.417(4) 169(5) yes
    N1 H1 O3 . 1.00 1.71 2.707(4) 172.4 yes
    N1 H1 O4 . 1.00 2.49 3.174(4) 124.9 yes
    C3 H3A O6 3_445 0.99 2.57 3.308(4) 131.1 yes
    C6 H6B O4 2_655 0.98 2.61 3.257(5) 123.7 yes
    O7 H7A O3 . 0.84 2.31 3.139(16) 172.3 yes
    O8 H8A O7 . 0.94 2.13 3.02(2) 158.0 yes
_shelx_space_group_comment
;
The symmetry employed for this shelxl refinement is uniquely defined
by the following loop, which should always be used as a source of
symmetry information in preference to the above space-group names.
They are only intended as comments.
;
_shelx_estimated_absorpt_T_min     0.686
_shelx_estimated_absorpt_T_max     0.786
_shelx_hkl_file
;
   2   0   0 1519.55 80.0696   3
   4   0   0 1392.11 75.3362   3
   6   0   0 1315.65 73.5070   3
   8   0   0 1759.02 98.8974   3
  10   0   0 214.591 20.4913   3
  10   0   0 198.689 13.7745   8
 -10   0   0 205.684 14.1879   6
 -12   0   0 44.0642 6.91996   6
  12   0   0 51.4616 21.2316   3
  12   0   0 46.0068 6.47784   8
  14   0   0 1.43270 8.19847   3
  14   0   0 12.4297 17.9530   1
  16   0   0 74.0928 7.55626   8
 -16   0   0 85.6824 8.27242   6
 -18   0   0 5.90274 2.14815   6
  18   0   0 12.2827 2.55965   8
   5  -1   0 1332.51 73.6287   3
   7  -1   0 806.592 45.9078   3
   7   1   0 677.807 44.2541   3
   9  -1   0 138.465 10.1553   8
  -9  -1   0 139.610 10.2779   6
   9  -1   0 148.954 15.9723   3
   9   1   0 145.836 15.0520   3
   9   1   0 127.466 9.88862   8
  -9   1   0 133.857 10.2197   6
  11  -1   0 207.827 14.6715   8
  11  -1   0 215.489 22.0354   3
 -11  -1   0 214.502 14.9223   6
  11   1   0 215.885 14.2573   4
 -11   1   0 210.677 14.8582   6
  11   1   0 212.512 21.5253   3
  11   1   0 207.201 14.5073   8
  13  -1   0 61.2191 7.28960   8
  13  -1   0 49.6609 13.1795   3
 -13   1   0 55.2107 7.20456   6
  13   1   0 47.0256 6.37965   4
  13   1   0 45.5064 6.85163   8
  13   1   0 34.2081 12.7488   3
  15  -1   0 202.852 14.0966   8
  15  -1   0 196.640 12.5416   6
 -15  -1   0 207.812 14.4738   6
  15  -1   0 177.412 36.5251   1
  15  -1   0 157.829 21.8304   3
  15   1   0 173.048 25.3199   3
  15   1   0 187.726 13.7007   8
 -15   1   0 185.327 14.1608   6
  17  -1   0 91.9955 7.71951   8
 -17  -1   0 93.3784 7.76915   6
  17   1   0 83.3155 7.39879   8
 -17   1   0 83.3730 7.62907   6
 -19  -1   0 7.24298 1.63386   6
  19   1   0 7.41221 1.66852   8
   0   2   0 1114.21 59.7773   2
   2  -2   0 3594.63 190.261   3
   2   2   0 3692.30 191.314   2
   4  -2   0 1106.84 57.6787   3
   4   2   0 957.699 58.2630   2
   4   2   0 1015.89 55.9686   3
   6  -2   0 307.315 22.4053   3
   6   2   0 318.509 24.0859   2
   6   2   0 327.055 21.4842   3
   8  -2   0 2147.60 123.351   3
   8   2   0 2299.12 122.545   3
 -10  -2   0 992.018 55.9348   6
  10  -2   0 1002.17 64.0625   3
  10  -2   0 964.404 55.7424   8
  10   2   0 994.403 55.6104   8
  10   2   0 1088.73 63.1386   3
 -10   2   0 1061.14 56.1235   6
  12  -2   0 358.233 31.8943   3
 -12  -2   0 349.165 22.5059   6
  12  -2   0 348.647 22.2192   8
  12   2   0 344.640 21.6433   4
 -12   2   0 363.993 22.6840   6
  12   2   0 340.873 38.6841   3
  12   2   0 348.755 22.0920   8
  14  -2   0 125.376 19.1220   3
 -14  -2   0 131.473 11.5514   6
  14  -2   0 181.392 37.0732   1
  14  -2   0 137.926 11.3414   8
  14   2   0 133.580 10.4089   4
  14   2   0 131.147 11.2297   8
 -14   2   0 145.539 11.9459   6
  16  -2   0 4.93663 18.5563   3
 -16  -2   0 0.46293 2.83984   6
  16  -2   0 -0.7239 2.80453   8
 -16   2   0 0.30969 2.72661   6
  16   2   0 0.48425 2.79265   8
  18  -2   0 43.0733 4.40972   8
 -18  -2   0 40.6610 4.26011   6
 -18   2   0 38.0171 4.08491   6
  18   2   0 41.3127 4.10132   8
   1  -3   0 2348.52 127.329   3
  -1   3   0 2412.00 128.171   2
   1   3   0 2512.48 128.968   2
   3  -3   0 3204.92 164.027   3
   3   3   0 2975.84 163.572   2
   3   3   0 3022.81 160.094   3
   5  -3   0 1700.20 98.8701   3
   5   3   0 1895.20 101.847   2
   5   3   0 1838.55 97.2249   3
   7  -3   0 778.658 53.1846   3
   7   3   0 878.386 54.8287   2
   7   3   0 897.325 50.2619   3
   9  -3   0 74.1369 7.33952   8
   9  -3   0 92.3204 13.3098   3
  -9  -3   0 83.8703 7.72645   6
   9   3   0 83.1204 12.9863   3
  -9   3   0 83.0118 7.40011   6
   9   3   0 80.8761 7.27155   8
  11  -3   0 407.690 34.8301   3
 -11  -3   0 380.038 22.9455   6
  11  -3   0 369.730 22.5680   8
  11   3   0 292.301 27.4736   3
 -11   3   0 359.138 22.5787   6
  11   3   0 342.443 22.1001   8
 -13  -3   0 165.234 12.9891   6
  13  -3   0 163.626 12.8892   8
  13  -3   0 150.727 21.3822   3
  13   3   0 168.542 46.9912   1
  13   3   0 139.075 21.8097   3
  13   3   0 163.141 12.7061   8
  13   3   0 172.061 12.4755   4
 -13   3   0 170.096 13.2234   6
  15  -3   0 164.021 12.5399   8
  15  -3   0 125.240 21.3672   3
 -15  -3   0 169.436 12.8781   6
  15  -3   0 138.706 10.8744   6
 -15   3   0 188.035 13.2172   6
  15   3   0 185.035 12.1675   4
  15   3   0 180.469 12.7575   8
  17  -3   0 84.4367 7.27839   8
 -17  -3   0 74.2460 7.08400   6
  17   3   0 87.0033 7.10924   8
 -17   3   0 79.1306 7.08419   6
   2  -4   0 5629.63 298.063   3
  -2   4   0 5559.97 298.529   2
   2   4   0 5942.65 300.200   2
   4  -4   0 2039.45 101.841   3
   4   4   0 1634.69 96.7081   1
   4   4   0 1914.01 98.7218   3
   6  -4   0 1343.48 75.1126   3
   6   4   0 1249.62 73.1188   3
   6   4   0 1320.87 77.9738   2
   8  -4   0 1093.52 63.8024   3
  -8  -4   0 994.233 56.3778   6
   8  -4   0 1007.75 56.2380   8
   8   4   0 1039.41 60.0226   3
  10  -4   0 362.422 30.5171   3
 -10  -4   0 332.386 22.1828   6
  10  -4   0 357.825 22.2505   8
  10   4   0 347.350 31.0536   1
  10   4   0 361.183 21.9574   8
  10   4   0 365.699 27.1913   3
 -10   4   0 372.986 22.2870   6
  12  -4   0 200.363 24.8723   3
 -12  -4   0 226.147 16.7062   6
  12  -4   0 221.707 16.5038   8
 -12   4   0 267.251 17.1565   6
  12   4   0 268.530 16.9823   8
  14  -4   0 22.7166 4.54081   6
 -14  -4   0 23.6243 5.43347   6
  14  -4   0 15.3015 9.58867   3
  14  -4   0 13.5633 4.23496   8
  14  -4   0 32.7290 20.3413   1
  14   4   0 16.3082 4.42933   8
  14   4   0 14.5486 4.41159   4
 -14   4   0 16.5091 4.45528   6
 -16  -4   0 128.745 11.6681   6
  16  -4   0 154.297 11.7606   8
 -16   4   0 130.990 11.4481   6
  16   4   0 126.755 10.6291   8
 -18  -4   0 13.5896 2.42781   6
  18   4   0 13.7013 2.29817   8
  -1   5   0 272.824 19.5074   2
   1   5   0 275.247 20.1603   2
   3  -5   0 1977.15 99.7166   3
  -3   5   0 1677.80 99.4388   2
   3   5   0 1802.90 102.091   2
   5  -5   0 4221.71 235.616   3
   5   5   0 4271.44 231.618   3
   5   5   0 4825.93 240.486   2
   7  -5   0 81.9409 11.5102   3
  -7  -5   0 77.1156 7.13050   6
   7  -5   0 75.0109 7.18237   8
   7   5   0 65.7019 6.29302   8
  -7   5   0 65.7591 6.34610   6
   7   5   0 65.0190 8.46834   3
   7   5   0 73.6937 13.7247   2
   9  -5   0 91.6606 8.46389   8
   9  -5   0 85.0493 14.4947   3
  -9  -5   0 93.0935 8.42171   6
   9   5   0 76.5303 11.5618   3
   9   5   0 85.9823 7.82652   8
  -9   5   0 82.9873 8.00724   6
  11  -5   0 177.954 14.0378   8
  11  -5   0 176.529 22.0222   3
 -11  -5   0 167.858 13.8131   6
 -11   5   0 202.214 14.1683   6
  11   5   0 205.667 13.8941   8
  13  -5   0 366.802 22.9823   8
  13  -5   0 373.924 33.7003   3
 -13  -5   0 348.722 23.1119   6
  13  -5   0 363.223 41.6318   1
  13   5   0 344.900 22.5858   4
  13   5   0 337.439 22.3849   8
 -13   5   0 351.013 22.7323   6
  15  -5   0 120.432 9.94809   8
 -15  -5   0 116.387 10.0542   6
  15  -5   0 97.0316 8.79103   6
 -15   5   0 131.464 10.1806   6
  15   5   0 128.167 9.71923   8
  15   5   0 90.1580 10.9092   4
 -17  -5   0 23.6794 3.92854   6
  17   5   0 19.7211 3.39886   8
   0  -6   0 232.412 14.2782   1
   0   6   0 201.518 17.7931   2
  -2   6   0 392.172 27.3341   2
   2   6   0 406.281 28.9228   2
   4  -6   0 855.639 53.5433   3
  -4   6   0 965.902 57.7184   2
   4   6   0 901.487 57.4972   2
   6  -6   0 35.0071 4.86174   6
  -6  -6   0 38.2253 5.09496   6
   6  -6   0 37.2643 9.50759   3
   6   6   0 44.7924 4.91877   8
  -6   6   0 42.2510 4.97689   6
   6   6   0 60.6188 14.0864   2
  -6   6   0 47.4868 9.01403   2
   8  -6   0 995.986 55.8654   8
   8  -6   0 1026.70 64.4052   3
  -8  -6   0 1010.45 56.0282   6
   8   6   0 1063.64 69.7226   2
  -8   6   0 987.524 55.5257   6
   8   6   0 1012.42 55.5097   8
  10  -6   0 39.2572 12.4237   3
 -10  -6   0 35.9164 6.52288   6
  10  -6   0 40.8248 6.90719   8
  10  -6   0 35.5520 5.97641   6
  10   6   0 45.9246 6.21771   8
 -10   6   0 42.1215 6.58750   6
  12  -6   0 15.9015 4.10057   6
  12  -6   0 34.3597 10.7493   3
  12  -6   0 26.1350 5.53457   8
 -12  -6   0 27.1921 5.39133   6
 -12   6   0 24.4932 5.08374   6
  12   6   0 30.1271 5.36167   8
  14  -6   0 4.41507 3.72321   8
 -14  -6   0 3.20828 3.28410   6
  14  -6   0 5.39484 3.12498   6
 -14   6   0 8.38720 3.85204   6
  14   6   0 7.34280 4.55479   4
  14   6   0 3.64841 3.17927   8
 -16  -6   0 49.4160 5.65069   6
 -16   6   0 39.4775 6.44196   8
  16   6   0 53.6838 5.36873   8
  16   6   0 38.9403 5.10672   4
 -18  -6   0 5.54519 1.72284   6
  18  -6   0 1.30129 1.84749   9
   1  -7   0 805.124 48.6741   1
   1   7   0 879.650 53.4778   2
  -1   7   0 874.761 52.4704   2
  -3   7   0 604.110 40.4023   2
   3   7   0 652.555 43.6868   2
  -5  -7   0 48.4979 6.72489   6
   5  -7   0 51.2482 9.46448   3
   5  -7   0 46.7785 5.17428   6
  -5   7   0 27.2488 8.19790   2
   5   7   0 34.9013 11.7110   2
   7  -7   0 524.382 32.4342   8
   7  -7   0 539.797 32.1817   6
   7  -7   0 565.053 40.2711   3
  -7  -7   0 552.373 32.6470   6
   7   7   0 607.563 32.4495   8
  -7   7   0 556.430 39.2947   2
   7   7   0 582.680 45.2545   2
  -9  -7   0 108.316 9.91690   6
   9  -7   0 98.7768 9.20365   6
   9  -7   0 97.9893 9.65725   8
   9  -7   0 104.379 16.3662   3
   9   7   0 100.429 9.13636   8
  -9   7   0 102.672 9.26512   6
  -9   7   0 73.6875 15.8831   2
  11  -7   0 431.311 45.2955   1
  11  -7   0 494.413 29.0475   8
  11  -7   0 443.077 38.4162   3
  11  -7   0 480.049 28.2192   6
 -11  -7   0 489.845 29.0406   6
  11   7   0 448.667 28.2089   8
  13  -7   0 9.05855 3.73489   6
 -13  -7   0 11.6204 4.50977   6
  13  -7   0 17.3899 18.2419   1
  13   7   0 7.93145 4.46302   4
  13   7   0 11.4304 4.15803   8
 -15  -7   0 32.9514 5.20255   6
  15  -7   0 29.2591 5.41755   6
  15   7   0 36.0273 5.44478   4
  15   7   0 37.4509 4.90880   8
 -15   7   0 31.9057 4.97859   8
 -17  -7   0 36.6288 3.45218   6
  17   7   0 28.7873 2.71170   8
   0  -8   0 172.676 12.5629   6
   0   8   0 196.632 12.6795   8
   0   8   0 201.863 18.9440   2
  -2  -8   0 1507.39 86.0128   6
   2  -8   0 1553.67 88.8663   1
  -2   8   0 1639.48 91.8977   2
   2   8   0 1720.27 94.9176   2
   2   8   0 1518.09 88.0196   8
   4  -8   0 138.147 10.5777   6
   4  -8   0 132.591 17.2070   1
  -4  -8   0 136.345 10.7000   6
   4   8   0 146.592 18.8963   2
  -4   8   0 135.136 10.4001   8
   4   8   0 148.465 10.4028   8
  -4   8   0 133.099 15.7050   2
  -6  -8   0 256.873 17.2813   6
   6  -8   0 246.898 17.0146   6
   6   8   0 274.260 16.9554   8
  -6   8   0 226.276 22.8782   2
  -6   8   0 268.219 17.3583   8
   6   8   0 272.591 27.6421   2
   8  -8   0 36.5860 6.29202   6
   8  -8   0 27.9952 9.88425   3
  -8  -8   0 34.7537 6.35321   6
  -8   8   0 25.7453 5.44272   8
   8   8   0 30.5663 13.3240   2
  -8   8   0 21.8601 13.6121   2
   8   8   0 24.3070 5.17346   8
  10  -8   0 263.221 35.4909   1
  10  -8   0 276.553 19.2697   6
 -10  -8   0 274.244 20.0133   6
 -10   8   0 337.025 20.6251   8
  10   8   0 319.982 19.8207   8
  12  -8   0 16.4929 18.0407   1
  12  -8   0 39.5506 6.17704   6
  12   8   0 35.2535 6.10851   8
 -12   8   0 40.6616 6.98940   8
  14  -8   0 1.83334 2.40189   6
 -14   8   0 0.23127 2.61136   8
  14   8   0 3.33219 3.76100   4
  14   8   0 1.43569 4.17692   8
 -16  -8   0 30.9467 4.03646   6
 -16   8   0 44.2166 4.69597   8
  16   8   0 38.4230 3.62917   4
   1  -9   0 391.321 23.6750   6
  -1  -9   0 397.303 23.8062   6
   1   9   0 368.786 31.6803   2
  -1   9   0 361.019 30.4632   2
   1   9   0 414.308 23.6035   8
  -1   9   0 392.219 23.5016   8
   3  -9   0 405.470 30.7367   1
  -3  -9   0 419.010 24.9892   6
   3  -9   0 456.919 25.3146   6
  -3   9   0 384.085 24.5116   8
   3   9   0 400.070 24.5710   8
  -3   9   0 393.541 31.9370   2
   5  -9   0 115.238 20.3521   1
   5  -9   0 140.818 12.0328   6
   5   9   0 147.781 21.4484   2
  -5   9   0 98.7899 17.0981   2
   5   9   0 143.441 10.9400   8
   7  -9   0 86.8452 9.24035   6
   7  -9   0 103.763 23.8505   1
  -7  -9   0 88.6160 9.24531   6
   7   9   0 83.4530 8.44069   8
  -7   9   0 91.5011 9.10081   8
   7   9   0 94.4902 20.7076   2
  -9  -9   0 46.6504 7.45224   6
   9  -9   0 18.0899 12.5175   1
   9  -9   0 50.8077 7.51760   6
  -9   9   0 50.6361 8.00760   8
   9   9   0 37.8368 6.23580   8
 -11  -9   0 91.7618 9.03769   6
  11  -9   0 29.2421 20.1822   1
  11  -9   0 78.1579 8.32275   6
  11   9   0 65.7898 7.89637   8
 -11   9   0 69.7234 8.26147   8
 -13  -9   0 36.5387 6.28220   6
  13  -9   0 32.3748 4.68432   6
 -13   9   0 27.1974 4.99437   8
  13   9   0 27.4789 6.48057   4
  13   9   0 18.4359 3.67934   8
 -15  -9   0 45.2495 4.58180   6
  15   9   0 42.3328 4.92177   4
  15   9   0 56.9829 4.62455   8
 -15   9   0 46.9579 4.53369   8
   0 -10   0 484.327 31.3505   6
   0  10   0 398.354 26.9365   8
  -2 -10   0 87.4550 9.18525   6
   2 -10   0 84.8540 9.15653   6
  -2  10   0 98.8548 9.06407   8
   2  10   0 97.6882 17.9055   2
   2  10   0 108.076 9.18717   8
   4 -10   0 141.816 11.4272   6
  -4 -10   0 145.798 11.6361   6
   4  10   0 89.3139 18.4555   2
   4  10   0 140.587 10.8572   8
  -4  10   0 132.380 11.0782   8
  -4  10   0 113.266 20.5379   2
  -6 -10   0 21.0518 5.43611   6
   6 -10   0 6.36407 13.7843   1
   6 -10   0 17.5501 5.35883   6
  -6  10   0 29.5794 5.99138   8
   6  10   0 18.8393 4.30302   8
   6  10   0 26.9410 14.3678   2
   8 -10   0 176.701 15.7948   6
  -8 -10   0 192.563 20.0028   6
   8  10   0 156.727 13.2897   8
  -8  10   0 197.326 17.2994   8
 -10 -10   0 4.45215 3.75151   6
  10 -10   0 -0.1473 3.08290   6
 -10  10   0 0.59213 3.08601   8
  10  10   0 -1.1918 2.66540   8
 -12 -10   0 3.38080 3.57833   6
  12 -10   0 3.63827 3.67511   6
  12  10   0 4.42401 2.87161   8
 -12  10   0 3.93429 3.46909   8
  14 -10   0 1.50102 2.08695   9
 -14 -10   0 7.06595 2.49317   6
  14  10   0 5.94633 2.26172   4
 -14  10   0 1.65904 1.96140   8
  14  10   0 4.27349 1.65570   8
   1 -11   0 237.878 16.7484   6
  -1 -11   0 232.423 16.6274   6
  -1  11   0 245.396 16.4026   8
   1  11   0 241.070 16.4202   8
   1  11   0 199.830 25.5997   2
   3 -11   0 113.296 10.7813   6
  -3 -11   0 105.016 10.7064   6
   3  11   0 128.587 10.6476   8
  -3  11   0 128.469 10.6990   8
   5 -11   0 57.1517 8.03864   6
  -5 -11   0 52.6267 8.01548   6
   5  11   0 62.0010 7.40778   8
  -5  11   0 65.1244 7.72483   8
   5  11   0 60.3459 17.9364   2
  -7 -11   0 144.163 12.5231   6
   7 -11   0 149.594 12.4275   6
  -7  11   0 150.065 12.2175   8
   7  11   0 148.388 11.8908   8
  -9 -11   0 2.19525 3.82402   6
   9 -11   0 2.01495 3.27975   6
  -9  11   0 0.51291 3.40085   8
   9  11   0 0.68228 2.94634   8
  11 -11   0 39.8660 5.26507   6
 -11 -11   0 35.1477 7.91412   6
 -11  11   0 39.3187 6.12428   8
 -13 -11   0 11.3091 2.82806   6
 -13  11   0 12.2714 3.08031   8
  13  11   0 10.4823 2.13312   8
   0 -12   0 220.216 15.7179   6
   0  12   0 199.955 14.9223   8
  -2 -12   0 11.5509 4.40032   6
   2 -12   0 18.3069 5.44688   6
   2  12   0 13.5568 4.41190   8
   2  12   0 5.37331 16.2666   2
  -2  12   0 10.5277 4.03473   8
   4 -12   0 4.87995 3.82879   6
  -4 -12   0 5.79745 3.88525   6
   4  12   0 10.4208 4.20391   8
  -4  12   0 10.4521 4.19125   8
   4  12   0 -4.8604 12.5716   2
   6 -12   0 44.5726 7.26934   6
  -6 -12   0 51.6171 7.56009   6
   6  12   0 56.6251 6.99821   8
  -6  12   0 47.7391 7.24489   8
   8 -12   0 81.7615 8.26505   6
  -8 -12   0 88.0279 8.93767   6
  -8  12   0 68.1856 8.05488   8
   8  12   0 68.6750 7.49184   8
 -10 -12   0 140.185 10.9472   6
  10 -12   0 122.639 9.72727   6
 -10  12   0 157.519 11.0322   8
  10  12   0 138.901 9.98435   8
  12 -12   0 16.4372 3.73306   6
  12  12   0 12.7503 2.43496   8
 -12  12   0 7.97248 2.30465   8
   1 -13   0 118.256 11.1263   6
  -1 -13   0 121.145 11.0689   6
  -1  13   0 126.335 10.5719   8
   1  13   0 125.990 10.7345   8
   3 -13   0 17.7368 4.96544   6
  -3 -13   0 9.89239 4.13545   6
  -3  13   0 18.1386 4.91997   8
   3  13   0 9.23046 3.44684   8
  -5 -13   0 65.0627 8.11356   6
   5 -13   0 72.6964 8.21460   6
  -5  13   0 60.0543 7.28088   8
   5  13   0 62.9328 7.31167   8
   7 -13   0 226.430 15.9740   6
  -7 -13   0 241.206 16.6819   6
  -7  13   0 255.526 16.4124   8
   7  13   0 246.570 15.7859   8
   9 -13   0 7.93081 3.06392   6
  -9  13   0 11.1614 3.53697   8
   9  13   0 11.9700 3.03196   8
 -11 -13   0 16.2817 3.15173   6
 -11  13   0 19.3151 3.17602   8
  11  13   0 12.4625 2.09965   8
  11  13   0 9.61019 2.74470   4
   0 -14   0 136.436 11.3415   6
   0  14   0 128.373 10.6639   8
  -2 -14   0 40.5121 6.90671   6
   2 -14   0 46.8210 6.86892   6
   2  14   0 45.8064 6.03507   8
  -2  14   0 50.9675 6.55836   8
  -4 -14   0 6.79079 3.54183   6
   4 -14   0 6.75433 3.46385   6
   4  14   0 8.63911 3.53824   8
  -4  14   0 4.82535 2.90789   8
   6 -14   0 30.2307 5.31006   6
  -6  14   0 34.8986 5.11068   8
   6  14   0 32.7403 4.93689   8
   8 -14   0 27.0028 3.88010   6
  -8 -14   0 26.4482 4.45268   6
   8  14   0 23.2886 3.54645   8
   8  14   0 28.6708 4.45571   4
  -8  14   0 22.4129 4.02532   8
 -10 -14   0 5.01026 1.83522   6
  10  14   0 1.27027 2.09277   8
 -10  14   0 2.01901 1.54053   8
  10  14   0 1.59271 1.51155   4
   1 -15   0 32.4260 5.61219   6
  -1 -15   0 30.7132 5.38992   6
  -1  15   0 30.4746 4.74103   8
   1  15   0 27.2510 4.63493   8
   3 -15   0 6.44607 3.02701   6
  -3 -15   0 3.58664 2.69880   6
   3  15   0 2.76382 2.11492   8
  -3  15   0 2.53350 2.30836   8
  -5 -15   0 5.67850 3.06577   6
   5 -15   0 7.60244 2.83492   6
  -5  15   0 0.96341 2.18256   8
   5  15   0 3.22450 2.32764   4
   5  15   0 3.58790 1.91507   8
   7 -15   0 0.48512 1.62401   6
  -7 -15   0 0.61425 2.49298   6
   7  15   0 0.78951 2.56166   4
  -7  15   0 1.14436 1.48820   8
   7  15   0 1.37497 1.73623   8
   0 -16   0 37.2685 4.67680   6
   0  16   0 43.6876 4.30485   8
  -2 -16   0 13.5767 3.23743   6
   2 -16   0 9.68717 2.78317   6
  -2  16   0 11.4217 2.55176   8
   2  16   0 9.72855 2.18144   8
  -4 -16   0 20.9925 3.18637   6
   4 -16   0 15.4729 2.76004   6
   4  16   0 15.0346 1.96048   8
  -4  16   0 20.0400 2.70612   8
  -6 -16   0 4.24749 1.52156   6
  -6  16   0 3.66254 1.49671   8
 -18   0   1 63.0953 5.75090   6
  18   0  -1 65.1498 5.85447   8
  16   0  -1 4.99307 3.26571   8
  16   0  -1 11.0054 15.4187   3
 -16   0   1 3.35446 3.16215   6
 -14   0   1 279.889 18.1783   6
  14   0  -1 215.500 25.6988   3
  14   0  -1 262.292 17.8997   8
 -12   0   1 11.9075 4.20070   6
  12   0  -1 6.58878 7.45508   3
  12   0  -1 8.79902 3.79550   8
  10   0  -1 6.43668 5.19421   3
 -10   0   1 5.96414 2.84629   6
  10   0  -1 5.27456 2.80970   8
   8   0  -1 798.830 49.1377   3
   6   0  -1 369.594 24.4305   3
   4   0  -1 256.418 16.7632   3
   4   0  -1 261.574 17.2636   2
   2   0  -1 787.057 42.3653   2
   0   0   1 786.134 41.7551   1
   2   0   1 598.531 32.9108   3
   4   0   1 1895.66 101.445   3
   6   0   1 297.119 20.9740   3
   8   0   1 2713.88 156.149   3
  10   0   1 184.768 13.2199   8
  10   0   1 192.300 19.2783   3
  10   0   1 199.849 13.2528   4
 -10   0  -1 190.074 13.5510   6
 -12   0  -1 308.422 19.9291   6
  12   0   1 293.550 19.3594   8
  12   0   1 287.268 28.3942   3
 -14   0  -1 57.5436 7.30618   6
  14   0   1 38.0626 22.3307   1
  14   0   1 57.7109 7.11781   8
 -16   0  -1 -0.0310 2.81299   6
  16   0   1 3.11982 2.75922   8
  18   0   1 72.7487 5.74491   8
 -18   0  -1 62.8661 5.39246   6
 -19  -1   1 14.1998 2.34331   6
  19  -1  -1 11.8765 1.99825   8
  19   1  -1 11.1180 2.02468   8
 -19   1   1 9.93780 1.83156   6
  17  -1  -1 0.95198 3.23545   8
 -17  -1   1 1.51763 2.94796   6
  17   1  -1 2.71521 4.43665   8
 -17   1   1 0.22035 3.04419   6
 -15  -1   1 134.155 11.3775   6
  15  -1  -1 115.466 19.7048   3
  15  -1  -1 129.916 11.2399   8
  15   1  -1 123.440 20.8526   3
 -15   1   1 153.121 11.7930   6
  15   1  -1 149.421 11.6314   8
  13  -1  -1 440.288 27.6316   8
 -13  -1   1 442.845 27.8254   6
  13  -1  -1 433.728 37.0076   3
  13   1  -1 463.665 27.7606   8
  13   1  -1 457.563 36.6452   3
 -13   1   1 478.900 28.1301   6
  13   1  -1 453.396 29.8138   4
  11  -1  -1 292.812 18.2702   8
 -11  -1   1 303.421 18.4835   6
  11  -1  -1 310.790 26.3793   3
 -11   1   1 275.548 18.1524   6
  11   1  -1 246.413 17.6344   8
  11   1  -1 246.039 17.0730   4
  11   1  -1 270.936 24.7997   3
  -9  -1   1 393.029 23.5701   6
   9  -1  -1 436.328 30.2433   3
   9  -1  -1 372.004 24.1249   8
   9   1  -1 374.073 23.2277   8
  -9   1   1 394.211 23.4596   6
   9   1  -1 417.517 29.4530   3
   7  -1  -1 472.853 31.3874   3
   7   1  -1 478.424 30.8728   3
   5  -1  -1 3263.48 174.348   3
   5   1  -1 3352.20 174.843   3
   5   1  -1 3263.02 175.365   2
   3  -1  -1 2104.15 112.123   3
   3   1  -1 2098.70 111.678   3
   3   1  -1 2161.25 112.895   2
   1  -1   1 1802.31 96.7895   3
   1   1   1 1862.36 95.7320   2
   1   1   1 1788.57 95.0137   1
   5  -1   1 481.115 28.5565   3
   5   1   1 419.473 28.7051   3
   7  -1   1 591.253 38.5457   3
   7   1   1 618.914 37.8987   3
  -9  -1  -1 410.581 24.0431   6
   9  -1   1 457.743 31.1004   3
   9  -1   1 371.708 24.1109   8
   9   1   1 448.788 30.3939   3
  -9   1  -1 348.113 26.1144   6
   9   1   1 377.354 23.5510   8
  11  -1   1 348.872 30.7176   3
  11  -1   1 384.856 24.4841   8
  11   1   1 366.262 23.2952   8
  11   1   1 347.975 21.8905   4
  11   1   1 350.982 29.6650   3
  13  -1   1 186.453 37.2898   1
  13  -1   1 191.765 14.0417   8
 -13  -1  -1 211.172 14.6636   6
  13  -1   1 180.748 22.9727   3
  13   1   1 171.488 22.4544   3
  13   1   1 177.112 13.6968   8
 -13   1  -1 177.592 14.2475   6
  13   1   1 194.476 13.0924   4
 -15  -1  -1 12.1864 4.01522   6
  15  -1   1 15.3006 4.01895   8
  15   1   1 13.5494 3.91366   8
 -15   1  -1 18.0199 4.86826   6
 -17  -1  -1 3.20649 2.32864   6
  17  -1   1 3.37303 2.54368   8
 -17   1  -1 8.36982 3.14454   6
  17   1   1 7.40630 2.84737   8
  18  -2  -1 97.4387 7.18656   8
 -18  -2   1 83.5865 6.72934   6
 -18   2   1 88.8770 6.81995   6
  18   2  -1 84.2229 6.62045   8
  16  -2  -1 24.4475 4.62465   6
  16  -2  -1 33.4988 5.93858   8
 -16  -2   1 34.9826 5.90204   6
  16   2  -1 33.6152 5.90498   8
 -16   2   1 37.8987 6.16929   6
  14  -2  -1 14.8959 9.60008   3
  14  -2  -1 3.64697 5.14984   8
 -14  -2   1 16.9796 7.52915   6
  14   2  -1 -7.7557 21.2262   1
  14   2  -1 19.4086 5.70643   8
  14   2  -1 12.4941 5.46341   4
 -14   2   1 11.7002 6.62787   6
  14   2  -1 18.3824 10.9736   3
  12  -2  -1 408.857 34.5653   3
 -12  -2   1 443.253 25.7949   6
  12  -2  -1 447.834 25.7485   8
 -12   2   1 403.806 25.4498   6
  12   2  -1 373.032 25.0102   8
  12   2  -1 387.544 32.8742   3
  10  -2  -1 810.369 46.6841   8
  10  -2  -1 807.433 54.1739   3
 -10  -2   1 800.241 46.6764   6
  10   2  -1 912.237 54.0556   3
  10   2  -1 840.179 46.5566   8
 -10   2   1 867.513 46.8495   6
   8  -2  -1 1923.68 113.057   3
   8   2  -1 2138.74 112.766   3
   6  -2  -1 110.934 11.9395   3
   6   2  -1 145.444 11.9624   3
   6   2  -1 153.331 14.1046   2
   4  -2  -1 155.443 12.4819   3
   4   2  -1 170.496 11.8222   3
   4   2  -1 179.327 13.8607   2
   2  -2  -1 1081.28 62.7716   3
   2   2  -1 1270.15 64.4426   2
   0  -2   1 2557.99 142.529   1
   0   2   1 2804.58 142.472   2
   0   2  -1 2822.52 143.488   2
   4  -2   1 1759.22 95.5496   3
   4   2   1 1767.38 93.8731   3
   4   2   1 1762.24 97.0111   2
   6  -2   1 82.1812 10.2476   3
   6   2   1 66.1618 8.21194   3
   8  -2   1 490.419 32.7123   3
   8   2   1 409.599 29.8750   3
  10  -2   1 225.492 21.6437   3
  10  -2   1 211.267 13.8993   8
 -10  -2  -1 218.288 14.2780   6
  10   2   1 178.520 18.5060   3
  10   2   1 182.285 13.3506   4
 -10   2  -1 187.020 13.7261   6
  10   2   1 182.909 13.2670   8
  12  -2   1 161.913 21.2094   3
 -12  -2  -1 151.649 12.5680   6
  12  -2   1 150.457 12.2650   8
  12   2   1 159.212 12.1293   4
  12   2   1 159.776 12.1847   8
  12   2   1 139.032 26.6154   1
 -12   2  -1 173.701 12.7718   6
  12   2   1 149.674 21.8735   3
  14  -2   1 175.176 13.3217   8
  14  -2   1 140.660 28.4541   3
  14  -2   1 164.216 11.6460   6
 -14  -2  -1 188.120 13.6376   6
 -14   2  -1 185.061 13.6757   6
  14   2   1 178.132 13.1719   8
  14   2   1 174.619 12.2247   4
 -16  -2  -1 42.5555 6.21397   6
  16  -2   1 44.8904 6.03465   8
  16   2   1 47.3670 5.81856   8
 -16   2  -1 45.8032 6.20510   6
  18  -2   1 23.4055 4.00548   9
 -18  -2  -1 37.6668 4.39904   6
  18  -2   1 32.7950 3.91716   8
 -18   2  -1 38.7183 4.71945   6
  19   3  -1 18.2614 2.11456   8
  17  -3  -1 163.615 11.4558   8
 -17  -3   1 160.305 11.4325   6
  17   3  -1 160.191 11.2733   8
 -17   3   1 159.384 11.2081   6
  15  -3  -1 542.298 30.3472   8
  15  -3  -1 459.920 28.7153   6
 -15  -3   1 531.509 30.3497   6
  15  -3  -1 432.164 50.2386   1
  15  -3  -1 482.865 40.1653   3
 -15   3   1 533.156 30.3084   6
  15   3  -1 510.933 29.9498   8
  15   3  -1 501.734 28.9219   4
 -13  -3   1 344.805 21.5782   6
  13  -3  -1 360.889 32.6627   3
  13  -3  -1 352.750 21.4188   8
 -13   3   1 320.015 21.2000   6
  13   3  -1 272.435 39.7939   1
  13   3  -1 303.725 20.2558   4
  13   3  -1 289.200 28.3756   3
  13   3  -1 326.439 20.9636   8
  11  -3  -1 40.5668 11.3838   3
  11  -3  -1 54.8137 7.90317   8
  11   3  -1 54.0469 12.3411   3
   9  -3  -1 413.968 30.6614   3
  -9  -3   1 431.233 26.7251   6
   9  -3  -1 372.328 25.3159   8
   9   3  -1 375.344 23.3239   8
   9   3  -1 417.668 28.9986   3
  -9   3   1 370.318 23.3109   6
   7   3  -1 85.9642 12.4126   2
   7   3  -1 81.0668 9.50751   3
   5  -3  -1 991.068 52.2503   3
   5   3  -1 800.892 49.7601   3
   3  -3  -1 4682.43 247.493   3
   3   3  -1 4786.57 249.453   2
  -1  -3   1 1994.40 104.098   1
   1  -3  -1 2034.43 104.441   3
  -1   3   1 1942.38 104.959   2
   1   3  -1 1971.10 106.498   2
   1  -3   1 5732.00 312.717   3
   1   3   1 6319.56 313.900   2
  -1   3  -1 6002.63 313.803   2
   3  -3   1 758.463 47.0350   3
   3   3   1 861.595 44.6988   3
   3   3   1 804.451 45.0216   1
   3   3   1 913.678 49.3216   2
   5  -3   1 3725.74 193.793   3
   5   3   1 3551.03 190.911   3
   5   3   1 3636.34 195.916   2
   7  -3   1 1158.02 65.8639   3
   7   3   1 1052.96 62.5223   3
   9  -3   1 51.8558 11.7572   3
   9  -3   1 34.4640 5.10979   8
  -9  -3  -1 41.6661 5.65109   6
   9   3   1 38.8273 5.05085   8
  -9   3  -1 43.0721 5.66099   6
  11  -3   1 191.102 14.2003   8
  11  -3   1 184.510 23.4423   3
 -11  -3  -1 193.578 14.4775   6
  11   3   1 194.452 27.0853   1
  11   3   1 203.483 14.5021   4
  11   3   1 180.970 20.1546   3
 -11   3  -1 212.218 14.7824   6
  11   3   1 210.663 14.1183   8
  13  -3   1 328.064 42.6992   1
  13  -3   1 397.240 35.4395   3
 -13  -3  -1 392.283 25.2880   6
  13  -3   1 401.388 25.1080   8
  13  -3   1 390.493 23.8845   6
  13   3   1 413.977 24.8913   8
  13   3   1 414.160 24.7118   4
 -13   3  -1 454.654 25.8512   6
 -15  -3  -1 66.8812 7.60152   6
  15  -3   1 66.9232 7.54442   8
 -15   3  -1 64.6817 7.77699   6
  15   3   1 63.0531 7.27630   8
  15   3   1 48.3874 8.30105   4
 -17  -3  -1 197.928 12.0224   6
  17  -3   1 160.105 11.2619   8
 -17   3  -1 175.353 11.5115   6
  17   3   1 167.392 11.1197   8
 -18  -4   1 0.38682 1.71411   6
  18   4  -1 -1.1221 1.56679   8
  16  -4  -1 247.054 15.7153   8
 -16  -4   1 224.934 15.5712   6
  16  -4  -1 219.057 13.9509   6
  16  -4  -1 204.361 32.6439   3
 -16   4   1 250.993 15.6382   6
 -14  -4   1 411.524 25.1451   6
  14  -4  -1 359.269 43.4660   3
  14  -4  -1 407.222 24.9874   8
 -14   4   1 412.076 25.0183   6
  14   4  -1 403.882 24.7627   8
  14   4  -1 373.666 24.0574   4
 -12  -4   1 191.089 14.8002   6
  12  -4  -1 192.334 14.5857   8
  12  -4  -1 194.534 23.8132   3
  12   4  -1 209.202 14.6762   8
 -12   4   1 209.936 14.8033   6
 -10  -4   1 530.811 29.1557   6
  10  -4  -1 540.360 37.9049   3
  10  -4  -1 508.317 28.9422   8
 -10   4   1 437.241 28.2641   6
  10   4  -1 458.411 33.4631   3
  10   4  -1 446.163 28.2337   8
   8  -4  -1 144.523 16.7826   3
  -8   4   1 182.239 12.4315   6
   8   4  -1 192.594 12.5999   8
   8   4  -1 196.098 16.2730   3
   8   4  -1 220.631 21.5519   2
   6  -4  -1 120.452 12.3415   3
   6   4  -1 88.5874 9.48985   3
   6   4  -1 93.2000 13.1150   2
   4  -4  -1 68.6893 8.11913   3
   2  -4  -1 3898.34 198.748   3
   2   4  -1 3849.33 201.374   2
  -2   4   1 3623.14 198.830   2
   0  -4   1 157.108 11.7422   1
   0   4   1 160.555 12.1571   2
   0   4  -1 152.209 12.7406   2
   2  -4   1 1303.41 69.8323   3
   2   4   1 1282.03 71.4224   2
  -2   4  -1 1216.60 70.4767   2
   4  -4   1 1030.87 58.5500   3
   4   4   1 935.047 53.7648   1
   4   4   1 1097.52 61.1917   2
   6   4   1 42.6281 10.6873   2
   6   4   1 36.9878 6.01398   3
   6   4   1 39.9119 7.45512   1
  -8  -4  -1 850.504 48.3229   6
   8  -4   1 939.753 56.4508   3
   8  -4   1 882.636 48.4474   8
   8   4   1 939.686 51.7002   3
   8   4   1 725.397 57.6021   1
  -8   4  -1 882.258 48.1837   6
   8   4   1 881.419 47.8456   8
  10  -4   1 138.756 18.9736   3
 -10  -4  -1 144.408 11.7142   6
  10  -4   1 165.599 15.5547   8
  10   4   1 144.743 15.8110   3
  10   4   1 168.694 23.6103   1
  12  -4   1 100.048 8.94827   6
 -12  -4  -1 111.402 10.3136   6
  12  -4   1 95.3510 17.0952   3
  12  -4   1 114.113 9.93681   8
  12   4   1 97.3394 9.51462   4
  12   4   1 99.0535 9.30617   8
 -12   4  -1 103.095 10.1103   6
  14  -4   1 3.72002 7.08103   3
 -14  -4  -1 17.1583 4.58759   6
  14  -4   1 24.5444 4.43783   6
  14  -4   1 -0.9176 21.1643   1
  14  -4   1 18.9115 4.65414   8
  14   4   1 27.9618 5.44952   8
 -14   4  -1 32.9416 6.30374   6
  14   4   1 20.8749 4.90533   4
  16  -4   1 212.698 14.0435   8
 -16  -4  -1 204.557 13.9560   6
 -16   4  -1 220.051 14.4730   6
  16   4   1 207.761 13.5510   8
  16   4   1 191.287 13.1910   4
  18  -4   1 46.7474 5.25346   9
 -18  -4  -1 69.2080 4.77597   6
 -17  -5   1 54.0252 5.44152   6
  17   5  -1 46.4746 4.97580   8
 -17   5   1 49.2258 5.11964   8
  15  -5  -1 22.1673 10.8137   3
  15  -5  -1 14.4592 3.81983   6
 -15  -5   1 19.4159 4.71177   6
  15  -5  -1 13.2647 4.14577   8
 -15   5   1 23.9105 5.14686   6
  15   5  -1 18.1159 4.78146   4
  15   5  -1 22.2498 4.82681   8
  13  -5  -1 1179.15 77.7693   3
  13   5  -1 1206.32 71.7962   8
  11  -5  -1 142.736 19.5390   3
  11  -5  -1 131.203 11.6389   8
 -11  -5   1 131.262 11.8525   6
 -11   5   1 162.073 11.9675   6
  11   5  -1 160.528 11.8766   8
  -9  -5   1 503.876 29.6287   6
   9  -5  -1 529.078 37.7000   3
   9  -5  -1 487.474 29.3748   8
   9   5  -1 491.937 29.1375   8
   9   5  -1 498.148 34.1306   3
  -9   5   1 493.754 29.2052   6
   9   5  -1 508.791 41.2060   2
   7  -5  -1 858.164 51.1129   3
  -7  -5   1 787.977 44.8897   6
   7   5  -1 773.799 46.9842   3
   7   5  -1 845.690 54.8651   2
  -7   5   1 785.251 44.1301   6
   7   5  -1 782.527 44.1514   8
   5  -5  -1 5579.21 299.365   3
   5   5  -1 5795.11 303.594   2
   5   5  -1 5665.40 296.804   3
   3  -5  -1 739.362 44.3224   3
   3   5  -1 780.674 47.5858   2
  -3   5   1 775.833 44.5955   2
  -1  -5   1 446.463 25.6858   1
  -1   5   1 464.230 28.6806   2
   1   5  -1 471.840 30.2993   2
   1  -5   1 1705.61 92.1318   1
  -1   5  -1 1607.05 92.8125   2
   1   5   1 1729.29 93.1564   2
   3  -5   1 2904.44 162.384   3
   3   5   1 3165.16 165.679   2
  -3   5  -1 3058.60 163.827   2
   5  -5   1 1545.02 86.4056   3
   5   5   1 1452.88 88.0906   2
   7  -5   1 779.960 45.1637   8
  -7  -5  -1 770.963 45.3392   6
   7  -5   1 860.430 52.8611   3
   7   5   1 887.370 56.9254   2
   9  -5   1 167.769 19.4882   3
   9  -5   1 160.406 12.0152   8
  -9  -5  -1 160.569 12.0445   6
   9   5   1 148.458 11.4327   8
  -9   5  -1 148.671 11.6803   6
  11  -5   1 42.5430 6.21657   6
  11  -5   1 43.6083 7.14391   8
 -11  -5  -1 48.5517 7.30985   6
  11  -5   1 55.6236 14.5409   3
  11   5   1 45.3912 6.66957   8
 -11   5  -1 51.6262 7.21642   6
  13  -5   1 52.7016 7.61775   8
  13  -5   1 57.0680 6.42771   6
  13  -5   1 56.0027 22.5681   1
 -13  -5  -1 62.2327 8.02355   6
  13  -5   1 39.8378 14.4121   3
  13   5   1 52.2009 6.90158   8
 -13   5  -1 50.3654 7.64424   6
  13   5   1 49.3720 7.34349   4
  15  -5   1 30.9659 5.65491   8
 -15  -5  -1 33.2886 5.89402   6
 -15   5  -1 34.9097 5.73321   6
  15   5   1 32.0829 5.11803   8
  15   5   1 29.4194 5.32912   4
 -17  -5  -1 138.350 9.42054   6
  17   5   1 144.482 9.27045   8
 -18  -6   1 14.6560 2.15484   6
  18   6  -1 12.5820 2.02062   8
  16  -6  -1 76.3333 7.19690   6
 -16  -6   1 81.1117 7.40998   6
  16   6  -1 84.6011 7.33955   4
  16   6  -1 87.7595 7.35375   8
 -16   6   1 82.7856 7.46891   8
  14  -6  -1 28.8227 11.4649   3
  14  -6  -1 2.61491 23.8855   1
 -14  -6   1 24.7172 5.06567   6
  14  -6  -1 38.2074 6.79409   8
  14   6  -1 34.4691 6.29528   4
 -14   6   1 30.5164 5.73094   6
  14   6  -1 18.4059 4.40971   8
  12  -6  -1 72.4079 8.03895   6
 -12  -6   1 72.8772 8.66776   6
  12  -6  -1 45.3505 12.8004   3
  12  -6  -1 69.9860 8.50637   8
  12   6  -1 74.5019 8.34480   8
 -12   6   1 81.5685 8.56297   6
 -10  -6   1 563.212 33.6032   6
  10  -6  -1 540.067 33.2848   8
  10  -6  -1 573.118 43.0854   3
  10   6  -1 578.212 33.2434   8
 -10   6   1 582.045 33.1730   6
  -8  -6   1 215.464 15.5110   6
   8  -6  -1 225.175 22.1499   3
   8  -6  -1 205.762 15.3428   8
   8   6  -1 242.523 26.2351   2
   8   6  -1 246.403 15.4712   8
  -8   6   1 245.971 15.4501   6
   8   6  -1 256.595 23.3319   3
   6  -6  -1 299.707 23.3952   3
  -6  -6   1 260.767 17.7718   6
   6   6  -1 295.642 17.7761   8
   6   6  -1 331.302 27.9126   2
   6   6  -1 312.601 25.2740   3
  -6   6   1 286.318 17.6580   6
  -6   6   1 251.380 25.0259   2
   4  -6  -1 2360.43 128.934   3
   4   6  -1 2470.36 133.648   2
  -4   6   1 2281.30 128.482   2
   2  -6  -1 518.595 31.4842   3
   2   6  -1 523.217 35.1581   2
  -2   6   1 510.004 32.6066   2
   0  -6   1 1758.42 98.7223   1
   0   6   1 1893.61 101.970   2
   0   6  -1 1868.02 103.048   2
   2  -6   1 1216.22 71.4411   1
   2   6   1 1225.90 72.5267   2
  -2   6  -1 1269.30 73.7059   2
   4  -6   1 1067.68 64.4177   3
  -4   6  -1 1098.73 65.6348   2
   4   6   1 1148.33 68.4461   2
  -6  -6  -1 153.477 11.5458   6
   6  -6   1 153.968 11.4168   8
   6  -6   1 166.464 16.9657   3
   6   6   1 199.097 21.3916   2
   8  -6   1 589.776 33.9488   8
   8  -6   1 582.688 33.4118   6
   8  -6   1 635.571 42.9422   3
  -8  -6  -1 609.861 34.1917   6
  -8   6  -1 540.929 33.4632   6
   8   6   1 562.288 33.3344   8
  10  -6   1 567.925 32.0295   8
  10  -6   1 539.611 31.0635   6
  10  -6   1 547.943 41.8142   3
 -10  -6  -1 512.340 31.7210   6
  10   6   1 509.493 31.0913   8
 -10   6  -1 515.564 31.4819   6
  12  -6   1 74.3548 24.0883   1
  12  -6   1 90.9841 16.6883   3
  12  -6   1 126.252 13.9327   8
 -12   6  -1 96.7585 14.4266   6
  12   6   1 140.364 15.5146   4
 -14  -6  -1 7.54540 3.57812   6
  14  -6   1 11.7139 4.25166   8
  14  -6   1 6.68626 4.83162   6
  14   6   1 7.88794 3.50877   8
  14   6   1 3.61521 4.07710   4
 -14   6  -1 6.09577 3.43482   6
 -16  -6  -1 5.36350 2.44372   6
 -16   6  -1 1.87402 1.85132   8
  16   6   1 4.86851 2.04459   8
  16   6   1 2.38346 2.13770   4
 -17  -7   1 36.3260 3.77987   6
  17   7  -1 34.9060 3.39051   8
 -17   7   1 31.9463 3.88179   8
  15  -7  -1 139.212 10.1668   6
 -15  -7   1 151.051 12.4141   6
 -15   7   1 166.415 11.9445   8
  15   7  -1 172.336 11.4500   4
 -13  -7   1 58.6815 7.30121   6
  13  -7  -1 38.9690 12.1957   3
  13  -7  -1 45.4500 24.1140   1
  13  -7  -1 63.9157 7.87279   8
  13  -7  -1 48.2360 6.65275   6
  13   7  -1 47.0382 6.69012   8
  11  -7  -1 24.0005 10.9678   3
 -11  -7   1 12.4286 4.41701   6
  11  -7  -1 10.9049 4.47465   8
  11  -7  -1 17.5233 5.03304   6
  11   7  -1 12.4403 4.30434   8
  -9  -7   1 5.07370 3.64006   6
   9  -7  -1 7.20165 3.55538   6
   9  -7  -1 11.4006 4.12715   8
   9  -7  -1 3.75609 6.74598   3
   9   7  -1 6.48640 3.36642   8
   9   7  -1 2.52916 9.24835   2
   7  -7  -1 353.224 21.5960   6
   7  -7  -1 351.358 21.8666   8
  -7  -7   1 353.987 21.9205   6
   7  -7  -1 387.570 29.4408   3
   7   7  -1 349.776 32.8235   2
  -7   7   1 328.153 26.5866   2
   7   7  -1 342.329 21.4346   8
   5  -7  -1 585.054 36.0623   3
  -5   7   1 474.751 34.1540   2
   5   7  -1 500.195 39.5970   2
   3   7  -1 1977.91 113.468   2
   1  -7  -1 564.902 34.6598   1
  -1   7   1 533.533 38.8670   2
   1   7  -1 568.055 38.1543   2
   1  -7   1 610.377 39.1439   1
   1   7   1 653.151 42.4111   2
  -1   7  -1 677.626 42.4986   2
   3  -7   1 93.7871 7.73945   6
   3   7   1 65.0499 7.72573   8
   3   7   1 67.6583 12.2585   2
  -3   7  -1 74.3661 11.3318   2
  -5  -7  -1 290.295 20.3347   6
   5  -7   1 314.436 24.6134   3
   5  -7   1 294.950 18.6000   6
   5   7   1 330.758 28.6196   2
  -5   7  -1 325.698 25.7507   2
   5   7   1 307.596 18.4988   8
  -5   7  -1 272.975 19.3566   8
  -7  -7  -1 81.8958 8.26120   6
   7  -7   1 84.5134 8.25962   8
   7  -7   1 80.6953 8.13453   6
   7  -7   1 88.6403 14.4061   3
   7   7   1 90.2045 16.8159   2
   7   7   1 96.2037 8.08121   8
  -7   7  -1 86.6401 15.0394   2
   9  -7   1 -1.7504 6.56162   3
   9  -7   1 6.51891 10.8997   1
   9  -7   1 1.33464 3.26083   6
   9  -7   1 2.09619 3.38825   8
  -9  -7  -1 5.63019 3.85574   6
  -9   7  -1 3.12440 10.2324   2
  -9   7  -1 8.68372 3.87230   6
   9   7   1 6.00137 3.19307   8
  11  -7   1 395.609 24.8413   6
  11  -7   1 423.487 26.1831   8
 -11  -7  -1 407.002 26.0873   6
  11  -7   1 372.087 43.6300   1
  11   7   1 442.265 25.4304   8
 -13  -7  -1 184.403 13.4998   6
  13  -7   1 153.781 11.8011   6
  13   7   1 176.684 12.7237   8
 -13   7  -1 170.084 13.3215   8
  13   7   1 181.852 13.3564   4
 -15  -7  -1 14.0018 3.47088   6
 -15   7  -1 11.4722 3.67414   8
 -17  -7  -1 46.2942 3.87642   6
 -16  -8   1 48.9887 4.69107   6
  16   8  -1 53.4002 4.42432   8
 -16   8   1 48.0641 4.58721   8
  16   8  -1 37.1656 4.28072   4
 -14  -8   1 88.2636 8.51654   6
 -14   8   1 89.4594 8.72638   8
  14   8  -1 81.7983 11.6789   4
  14   8  -1 93.1582 8.20284   8
  12  -8  -1 459.836 52.8902   1
 -12  -8   1 506.961 30.7452   6
  12  -8  -1 474.128 29.8276   6
 -12   8   1 537.514 31.1313   8
  12   8  -1 543.311 30.4549   8
 -10  -8   1 226.626 16.3369   6
  10  -8  -1 221.708 24.4047   3
  10  -8  -1 223.441 15.6549   6
  10   8  -1 200.772 15.3186   8
   8  -8  -1 281.947 27.7381   3
  -8  -8   1 271.539 17.8602   6
   8  -8  -1 258.199 17.3135   6
   8   8  -1 216.812 27.8464   2
   8   8  -1 239.141 16.9627   8
  -6  -8   1 223.473 15.4360   6
   6  -8  -1 234.272 21.5951   3
   6  -8  -1 224.279 15.2329   6
   6   8  -1 227.803 15.0649   8
   6   8  -1 249.093 26.6263   2
  -6   8   1 183.436 19.4014   2
  -6   8   1 221.917 15.1740   8
  -4  -8   1 301.374 18.2792   6
   4  -8  -1 297.247 18.1086   6
   4   8  -1 277.351 17.7577   8
  -4   8   1 269.866 17.7687   8
   4   8  -1 303.626 27.5516   2
  -4   8   1 257.163 22.1810   2
   2  -8  -1 711.918 47.6631   6
   2  -8  -1 850.914 48.4230   1
  -2   8   1 810.857 50.4680   2
   2   8  -1 861.870 54.3044   2
   0  -8   1 466.985 26.7333   6
   0  -8  -1 450.121 26.4708   6
   0   8   1 466.502 27.1690   8
   0   8  -1 426.788 26.2115   8
   0   8  -1 464.926 33.9134   2
   0   8   1 447.823 32.8196   2
   2  -8   1 96.3025 17.0916   1
  -2  -8  -1 86.5767 8.27071   6
   2  -8   1 91.4438 8.37103   6
   2   8   1 114.997 15.3630   2
   2   8   1 119.553 10.3567   5
  -2   8  -1 120.949 11.4956   8
   2   8   1 108.368 8.19783   8
  -2   8  -1 115.160 14.2453   2
   4  -8   1 130.056 10.2788   6
  -4  -8  -1 122.250 10.1766   6
   4  -8   1 113.332 16.9601   1
  -4   8  -1 150.950 16.7177   2
  -4   8  -1 123.760 10.0337   8
   4   8   1 141.810 18.5988   2
   4   8   1 137.419 9.89751   8
   6  -8   1 77.6375 7.77708   6
  -6  -8  -1 79.5585 7.91029   6
   6  -8   1 85.0227 17.2057   1
   6   8   1 63.1849 6.99676   8
   6   8   1 41.0387 12.8318   2
  -6   8  -1 64.6613 7.66397   8
   8  -8   1 125.821 27.3143   1
  -8  -8  -1 98.2839 9.41536   6
   8  -8   1 98.6442 9.31840   6
   8   8   1 97.2426 8.85889   8
  -8   8  -1 98.1559 9.70878   8
  -8   8  -1 88.0373 19.2243   2
  10  -8   1 175.517 13.1994   6
  10  -8   1 140.413 26.7750   1
 -10  -8  -1 194.438 14.3734   6
 -10   8  -1 171.322 13.8543   8
  10   8   1 174.632 13.2187   8
 -12  -8  -1 52.2932 7.58877   6
  12  -8   1 55.3161 6.63520   6
  12  -8   1 40.3087 31.8425   1
  12   8   1 59.1415 8.00976   4
 -12   8  -1 63.0273 8.01960   8
  12   8   1 62.4294 7.24339   8
 -14  -8  -1 0.79555 2.66703   6
  14   8   1 2.42844 3.22311   4
  14   8   1 2.23613 2.32851   8
 -14   8  -1 0.38930 2.01421   8
 -16  -8  -1 14.4205 2.50846   6
  16  -8   1 11.4948 3.06867   9
 -15  -9   1 78.2132 6.37448   6
 -15   9   1 88.7961 7.59245   8
  15   9  -1 68.3323 5.84209   8
  13  -9  -1 14.3328 4.46481   6
 -13  -9   1 19.6678 4.14220   6
 -13   9   1 14.5214 4.69875   8
  13   9  -1 17.9205 3.80850   8
 -11  -9   1 345.108 22.9811   6
  11  -9  -1 346.886 22.4566   6
 -11   9   1 372.996 23.1032   8
  11   9  -1 366.366 22.6123   8
   9  -9  -1 288.599 19.7865   6
  -9  -9   1 294.902 20.2862   6
   9  -9  -1 258.102 34.3073   1
  -9   9   1 315.206 20.2865   8
   9   9  -1 318.710 19.8939   8
  -7  -9   1 231.714 16.6535   6
   7  -9  -1 228.952 16.4017   6
   7  -9  -1 229.358 29.6465   1
   7   9  -1 254.136 16.4591   8
   7   9  -1 199.012 27.0583   2
  -7   9   1 250.278 16.7462   8
   5  -9  -1 314.092 30.2713   1
  -5   9   1 318.632 29.5319   2
   5   9  -1 343.235 32.2920   2
  -3  -9   1 599.668 34.4429   6
   3  -9  -1 597.764 34.3918   6
  -3   9   1 602.262 34.0833   8
   3   9  -1 600.193 34.1103   8
   3   9  -1 678.493 48.8371   2
  -3   9   1 506.294 39.2470   2
   1  -9  -1 363.344 21.0865   6
  -1  -9   1 370.478 21.2584   6
  -1   9   1 318.883 21.8577   5
   1   9  -1 310.305 28.6821   2
   1   9  -1 328.817 20.5857   8
  -1   9   1 316.958 20.4300   8
  -1   9   1 325.532 27.5177   2
  -1  -9  -1 192.570 13.3026   6
   1  -9   1 189.274 13.2371   6
   1   9   1 183.676 20.4544   2
  -1   9  -1 181.455 20.3072   2
  -1   9  -1 175.826 13.0673   8
   1   9   1 177.281 12.7525   8
   1   9   1 210.927 15.1829   5
   3  -9   1 489.504 28.9814   6
   3  -9   1 467.773 35.9083   1
  -3  -9  -1 500.045 29.1526   6
  -3   9  -1 468.283 28.8624   8
   3   9   1 507.991 28.7383   8
  -3   9  -1 511.892 37.2611   2
  -5  -9  -1 391.271 26.0870   6
   5  -9   1 353.497 22.7551   6
   5  -9   1 359.170 34.7924   1
   5   9   1 350.504 22.2714   8
  -5   9  -1 392.565 25.8746   8
   5   9   1 335.791 33.6712   2
   7  -9   1 201.695 14.2976   6
  -7  -9  -1 190.971 14.5346   6
   7  -9   1 156.409 25.7106   1
   7   9   1 192.219 13.6966   8
  -7   9  -1 149.733 22.6406   2
  -7   9  -1 194.101 14.2014   8
   9  -9   1 5.48756 13.5568   1
  -9  -9  -1 16.4559 5.51529   6
   9  -9   1 14.7820 4.54604   6
  -9   9  -1 17.6298 5.80184   8
   9   9   1 18.7358 4.89633   8
  11  -9   1 128.035 10.9609   6
 -11  -9  -1 152.589 12.1672   6
  11   9   1 150.351 11.1737   8
 -11   9  -1 141.758 11.9364   8
  13  -9   1 17.8536 3.09312   6
 -13  -9  -1 25.5732 5.46560   6
  13   9   1 32.8685 5.75152   8
  13   9   1 16.4152 4.70230   4
 -13   9  -1 27.8665 5.08968   8
  15  -9   1 7.22552 2.64714   9
 -15  -9  -1 17.5943 3.03169   6
  15   9   1 12.8034 2.62596   4
  15   9   1 13.8290 1.84324   8
 -15   9  -1 9.26774 2.28291   8
  14 -10  -1 6.11138 1.88330   6
 -14 -10   1 7.26081 2.54462   6
  14  10  -1 2.78518 2.30013   4
  14  10  -1 11.5507 2.67296   8
 -12 -10   1 50.8737 6.86146   6
  12 -10  -1 46.5100 6.27315   6
  12  10  -1 48.3185 6.10051   8
 -12  10   1 52.5888 7.67477   8
 -10 -10   1 103.773 10.2416   6
  10 -10  -1 98.4607 9.62253   6
 -10  10   1 91.7989 9.55388   8
  10  10  -1 101.239 9.23575   8
   8 -10  -1 37.9677 6.91681   6
  -8 -10   1 38.0560 6.86001   6
  -8  10   1 47.5689 7.36381   8
   8  10  -1 53.6309 6.79103   8
   6 -10  -1 -1.6490 18.0323   1
   6 -10  -1 24.2464 5.49678   6
  -6 -10   1 36.2241 6.72233   6
   6  10  -1 24.2115 11.5399   2
   6  10  -1 44.1548 6.19040   8
  -6  10   1 38.2585 6.34064   8
  -4 -10   1 40.2729 6.57171   6
   4 -10  -1 42.2671 6.62799   6
  -4  10   1 39.3566 6.17431   8
   4  10  -1 42.5306 6.35525   8
   4  10  -1 39.2503 13.5637   2
   2 -10  -1 23.4936 5.60818   6
  -2  10   1 31.1513 11.8717   2
   2  10  -1 34.3997 12.4208   2
  -2  10   1 37.2074 5.94842   8
   2  10  -1 35.4732 5.62132   8
   0 -10   1 686.711 38.9309   6
   0  10   1 630.242 51.1246   2
   0  10  -1 639.121 40.6336   8
   0  10   1 692.280 38.1316   8
   0  10  -1 669.989 48.5704   2
  -2 -10  -1 53.2168 7.22900   6
   2 -10   1 42.3824 7.10133   6
  -2  10  -1 53.1333 14.3193   2
  -2  10  -1 56.9683 7.38183   8
   2  10   1 59.5962 6.72612   8
   2  10   1 55.2484 14.0815   2
   4 -10   1 144.291 11.7491   6
  -4 -10  -1 139.512 11.7411   6
   4  10   1 107.183 19.5100   2
  -4  10  -1 132.152 20.7845   2
  -4  10  -1 141.659 11.6133   8
   4  10   1 144.760 10.9987   8
  -6 -10  -1 280.595 19.1494   6
   6 -10   1 284.975 18.7142   6
   6  10   1 280.005 18.2382   8
   6  10   1 247.123 30.1276   2
  -6  10  -1 260.370 18.5397   8
  -8 -10  -1 292.291 21.0123   6
   8 -10   1 195.840 34.9886   1
  -8  10  -1 232.207 18.1102   8
   8  10   1 292.417 22.1122   8
 -10 -10  -1 129.960 11.4090   6
  10 -10   1 115.502 10.1872   6
  10  10   1 131.360 10.3932   8
 -10  10  -1 127.033 11.0061   8
 -12 -10  -1 32.1891 6.24342   6
  12 -10   1 25.4602 4.26633   6
  12  10   1 30.0620 5.29787   8
 -14 -10  -1 0.82053 2.15596   6
  14 -10   1 0.71268 2.02526   9
  14  10   1 1.61160 2.69693   4
  14  10   1 0.81819 1.21683   8
 -14  10  -1 -0.6231 1.58287   8
 -13 -11   1 11.3656 2.56750   6
  13 -11  -1 5.91209 3.75216   9
  13 -11  -1 16.1451 2.81192   6
  13  11  -1 7.54348 2.56386   4
  13  11  -1 18.2240 3.08263   8
 -13  11   1 11.9352 2.64845   8
  11 -11  -1 68.7007 8.35805   6
 -11 -11   1 84.2747 8.23559   6
 -11  11   1 73.7499 9.60442   8
  11  11  -1 76.9703 7.58632   8
  -9 -11   1 13.4435 4.50927   6
   9 -11  -1 17.3300 4.74507   6
   9  11  -1 9.73410 3.57027   8
  -9  11   1 10.1417 3.68841   8
   7 -11  -1 156.289 12.4795   6
  -7 -11   1 158.403 12.7718   6
   7  11  -1 156.166 29.9010   2
  -7  11   1 140.742 12.1042   8
   7  11  -1 132.355 11.7663   8
  -5 -11   1 220.689 16.1599   6
   5 -11  -1 227.675 16.0661   6
   5  11  -1 208.666 15.2093   8
  -5  11   1 215.248 15.4467   8
   5  11  -1 178.399 28.8389   2
  -3 -11   1 291.082 19.2239   6
   3 -11  -1 305.255 19.3428   6
   3  11  -1 267.757 18.4065   8
  -3  11   1 270.879 18.4251   8
   3  11  -1 244.562 29.3776   2
   1 -11  -1 516.734 30.7697   6
  -1 -11   1 551.857 31.0830   6
   1  11  -1 458.761 41.0681   2
  -1  11   1 402.190 41.9446   2
   1  11  -1 536.503 30.5938   8
  -1  11   1 535.262 30.4694   8
  -1 -11  -1 507.060 30.7203   6
   1 -11   1 505.517 30.6020   6
   1  11   1 524.157 30.1770   8
  -1  11  -1 478.726 41.0441   2
  -1  11  -1 512.244 30.3863   8
  -3 -11  -1 50.9137 7.46703   6
   3 -11   1 53.1468 7.36628   6
   3  11   1 39.0106 16.3743   2
  -3  11  -1 41.0152 16.2664   2
  -3  11  -1 42.1390 7.10104   8
   3  11   1 50.2256 6.84638   8
  -5 -11  -1 75.1526 8.82245   6
   5 -11   1 68.9543 8.33661   6
   5  11   1 62.8149 7.40049   8
  -5  11  -1 56.9315 7.98778   8
   5  11   1 32.2797 13.4888   2
  -7 -11  -1 21.9112 5.03950   6
   7 -11   1 23.8324 5.14670   6
  -7  11  -1 20.6345 4.88703   8
   7  11   1 20.4828 4.26957   8
   9 -11   1 7.50369 3.25407   6
  -9 -11  -1 10.6602 4.12612   6
  -9  11  -1 18.0624 5.10913   8
   9  11   1 8.91742 3.21404   8
 -11 -11  -1 15.2266 4.33132   6
  11 -11   1 15.4503 3.35677   6
 -11  11  -1 15.2395 4.19565   8
  11  11   1 9.99235 2.86331   8
  11  11   1 9.26465 4.70676   4
 -13 -11  -1 35.4606 4.41063   6
  13  11   1 25.0110 3.89030   4
 -13  11  -1 23.4694 3.45242   8
  13  11   1 30.3549 2.76781   8
  12 -12  -1 11.3954 2.48086   6
 -12 -12   1 7.53930 2.45619   6
  12  12  -1 8.95288 2.34324   8
 -12  12   1 5.44187 2.06660   8
  12  12  -1 4.26013 2.29249   4
 -10 -12   1 64.4044 7.90938   6
  10 -12  -1 40.9388 6.27620   6
  10  12  -1 52.2555 6.90374   8
 -10  12   1 49.0074 6.22139   8
   8 -12  -1 51.1925 7.12516   6
  -8 -12   1 52.4196 7.57219   6
  -8  12   1 45.8970 6.50531   8
   8  12  -1 36.9299 6.12339   8
   6 -12  -1 48.1892 7.46543   6
  -6 -12   1 53.0341 7.76834   6
   6  12  -1 57.9737 7.02596   8
   6  12  -1 51.3304 22.3930   2
  -6  12   1 53.8584 6.99852   8
  -4 -12   1 15.0670 5.26510   6
   4 -12  -1 10.7101 4.73907   6
   4  12  -1 12.3897 4.06791   8
  -4  12   1 15.0106 4.57174   8
   4  12  -1 12.6552 15.2755   2
  -2 -12   1 198.274 14.9224   6
   2 -12  -1 195.343 14.9076   6
   2  12  -1 162.571 26.6311   2
   2  12  -1 193.043 14.2042   8
  -2  12   1 195.404 14.2710   8
   0 -12   1 159.547 12.4384   6
   0 -12  -1 170.675 12.8559   6
   0  12  -1 141.547 26.4460   2
   0  12  -1 131.937 11.6291   8
   0  12   1 131.625 11.4192   8
   2 -12   1 225.884 17.7489   6
  -2 -12  -1 234.341 19.4944   6
  -2  12  -1 256.204 17.1729   8
   2  12   1 244.581 17.2674   8
   4 -12   1 16.8285 4.73174   6
  -4 -12  -1 19.4657 5.11476   6
   4  12   1 31.1506 5.76708   8
  -4  12  -1 18.2228 4.61056   8
   6 -12   1 134.722 11.2198   6
  -6 -12  -1 132.090 11.6704   6
   6  12   1 127.343 10.4793   8
  -6  12  -1 133.826 11.2327   8
   8 -12   1 106.858 9.25158   6
  -8 -12  -1 114.136 10.2343   6
  -8  12  -1 110.707 9.77622   8
   8  12   1 114.313 9.18457   8
  10 -12   1 13.2689 3.09186   6
 -10 -12  -1 16.8598 3.98749   6
  10  12   1 7.94961 2.49826   8
  10  12   1 13.9194 4.44802   4
 -10  12  -1 9.42441 3.30738   8
 -12 -12  -1 27.7402 4.37845   6
  12  12   1 25.2521 2.39595   8
 -12  12  -1 29.4415 4.09933   8
  12  12   1 27.2163 4.37085   4
 -11 -13   1 3.77083 2.15365   6
  11 -13  -1 3.14987 1.60559   6
 -11  13   1 4.55243 2.91170   8
  11  13  -1 5.72970 2.28008   8
  11  13  -1 2.54081 1.94918   4
  -9 -13   1 56.6048 6.52048   6
   9 -13  -1 51.5898 5.84739   6
   9  13  -1 47.5910 5.34775   8
  -9  13   1 47.8990 5.69986   8
  -7 -13   1 13.3757 4.31371   6
  -7  13   1 16.3705 4.03424   8
   7  13  -1 8.78767 3.04645   8
   5  13  -1 18.9934 4.14642   8
  -5  13   1 16.2593 3.90344   8
  -3 -13   1 3.58102 3.63256   6
   3 -13  -1 5.92484 4.26352   6
   3  13  -1 3.66216 3.24662   8
  -3  13   1 3.72003 3.28733   8
  -1 -13   1 44.8110 7.18226   6
   1 -13  -1 48.9488 7.57115   6
  -1  13   1 43.3465 6.64914   8
   1  13  -1 40.4684 6.57119   8
   1 -13   1 106.767 10.3114   6
  -1 -13  -1 112.421 10.5643   6
  -1  13  -1 110.649 9.93545   8
   1  13   1 109.680 9.75024   8
   3 -13   1 56.4198 7.61088   6
  -3 -13  -1 56.1008 7.70872   6
   3  13   1 50.2098 6.71266   8
  -3  13  -1 48.7100 7.05605   8
   5 -13   1 184.889 14.0278   6
  -5 -13  -1 191.295 14.5479   6
  -5  13  -1 204.067 14.2474   8
   5  13   1 198.785 13.6576   8
  -7 -13  -1 26.4813 5.47592   6
   7 -13   1 18.1484 5.11156   6
   7  13   1 31.0883 4.89532   8
  -7  13  -1 22.9598 5.65639   8
  -9 -13  -1 1.46602 2.62626   6
   9 -13   1 2.26021 2.16448   6
   9  13   1 -1.2393 2.49707   4
  -9  13  -1 0.96720 2.56379   8
   9  13   1 0.61279 1.88613   8
 -11 -13  -1 49.3948 4.33028   6
  11  13   1 44.0129 4.36650   4
 -11  13  -1 42.4522 4.22667   8
 -10 -14   1 4.94333 1.78037   6
  10 -14  -1 9.08656 2.07210   6
 -10  14   1 5.74938 1.75471   8
  10  14  -1 7.32729 2.19455   4
  10  14  -1 7.74913 1.58273   8
  -8 -14   1 75.7883 6.91458   6
   8 -14  -1 69.7939 6.35197   6
   8  14  -1 72.4491 6.20325   8
  -8  14   1 76.3933 6.54516   8
  -6 -14   1 1.99307 2.73464   6
   6 -14  -1 1.99454 2.92335   6
   6  14  -1 6.20131 3.11335   8
  -6  14   1 0.31124 2.18375   8
   4 -14  -1 14.1142 4.25162   6
  -4 -14   1 21.3471 5.17982   6
   4  14  -1 18.5639 4.55963   8
   2 -14  -1 93.2046 9.16648   6
  -2 -14   1 90.6417 8.97301   6
   2  14  -1 84.5323 8.32348   8
  -2  14   1 77.3497 7.91524   8
   0 -14  -1 193.675 14.0172   6
   0  14  -1 177.049 13.2025   8
   0  14   1 187.589 13.1155   8
  -2 -14  -1 88.2912 9.11508   6
   2 -14   1 91.6782 8.98101   6
   2  14   1 96.6132 8.47223   8
  -2  14  -1 98.6202 8.86014   8
   4 -14   1 24.5775 5.01393   6
  -4 -14  -1 20.1190 4.77223   6
   4  14   1 21.8985 4.32743   8
  -4  14  -1 12.5425 3.48432   8
  -6 -14  -1 72.2560 7.51473   6
   6 -14   1 67.5036 6.59494   6
  -6  14  -1 74.3823 7.11684   8
   6  14   1 64.6184 6.21824   8
   8 -14   1 8.79692 2.54591   6
  -8 -14  -1 6.33808 2.50646   6
   8  14   1 5.47848 1.89495   8
   8  14   1 3.16282 2.55204   4
 -10 -14  -1 44.4147 3.76579   6
  10  14   1 35.2488 4.10655   4
 -10  14  -1 39.6858 3.95817   8
  -9 -15   1 2.78753 1.21613   6
  -9  15   1 2.71739 1.12783   8
   7 -15  -1 12.2373 2.66527   6
  -7 -15   1 19.9802 3.58262   6
   7  15  -1 16.3694 2.94032   4
  -7  15   1 20.7892 3.36360   8
  -5 -15   1 103.046 8.14260   6
   5 -15  -1 94.5041 7.53004   6
  -5  15   1 94.3317 7.27182   8
   5  15  -1 76.5041 6.83453   8
   3 -15  -1 1.97644 2.99607   6
  -3 -15   1 -0.4186 2.62492   6
  -3  15   1 1.23324 2.42609   8
   3  15  -1 3.58116 2.61774   8
   1 -15  -1 29.3118 5.18869   6
  -1 -15   1 35.2883 5.59451   6
   1  15  -1 36.5827 5.21315   8
  -1  15   1 35.8469 4.99535   8
   1 -15   1 13.3076 3.87750   6
  -1 -15  -1 15.2758 4.14887   6
  -1  15  -1 5.51821 2.41288   8
   1  15   1 4.04847 2.19911   8
   3 -15   1 5.57931 3.08539   6
  -3 -15  -1 4.44581 2.61873   6
   3  15   1 3.26092 2.22050   8
  -3  15  -1 2.95092 2.40595   8
  -5 -15  -1 -0.0160 2.21891   6
   5 -15   1 -0.3359 1.87411   6
   5  15   1 1.50841 1.67391   8
  -5  15  -1 1.25735 2.26056   8
  -7 -15  -1 15.4969 2.88337   6
   7 -15   1 21.0860 3.87177   6
   7  15   1 11.3279 1.86062   8
  -7  15  -1 17.2959 2.96248   8
  -6 -16   1 12.7825 2.32466   6
  -6  16   1 23.5583 2.54714   8
   6  16  -1 19.0085 2.36657   8
   4 -16  -1 4.66058 2.03806   6
  -4 -16   1 4.21212 1.97952   6
  -4  16   1 3.80907 1.63228   8
   4  16  -1 2.95249 1.34580   8
  -2 -16   1 6.90433 3.15112   6
   2 -16  -1 5.03342 2.83173   6
   2  16  -1 8.86683 2.44584   8
  -2  16   1 3.07161 1.74800   8
   0 -16  -1 22.2732 3.69641   6
   0 -16   1 21.1788 3.78767   6
   0  16   1 12.1867 2.46420   8
   0  16  -1 18.3431 3.17649   8
  -2 -16  -1 20.3261 3.94379   6
   2 -16   1 13.9895 3.09644   6
   2  16   1 16.0287 3.22589   8
  -2  16  -1 14.1547 3.35185   8
   4 -16   1 4.69298 1.89416   6
  -4 -16  -1 4.14917 2.00004   6
  -4  16  -1 4.61726 1.82221   8
   4  16   1 4.72160 1.37694   8
  -6 -16  -1 6.11873 2.22513   6
  18   0  -2 223.117 13.8786   8
 -18   0   2 216.867 13.7099   6
  16   0  -2 36.9956 6.30642   8
  16   0  -2 26.3924 12.3546   3
 -16   0   2 31.7272 5.86573   6
  14   0  -2 396.609 35.1272   3
 -14   0   2 427.580 26.1516   6
  14   0  -2 420.747 26.1802   8
 -12   0   2 458.339 27.1550   6
  12   0  -2 440.645 26.9995   8
  12   0  -2 431.051 34.9267   3
  10   0  -2 56.4405 6.27008   8
 -10   0   2 69.7264 6.59214   6
  10   0  -2 53.3806 10.6831   3
   8   0  -2 4615.23 245.779   3
   6   0  -2 276.947 19.4273   3
   4   0  -2 2425.20 129.155   3
   4   0  -2 2452.82 129.274   2
   2   0  -2 67.8690 5.12845   2
   0   0   2 469.611 26.6709   1
   2   0   2 3178.91 166.113   3
   4   0   2 615.466 35.8059   3
   6   0   2 437.866 28.6638   3
   8   0   2 101.990 8.82760   8
   8   0   2 111.414 13.1118   3
  10   0   2 75.1790 7.44180   8
 -10   0  -2 72.8688 7.59438   6
  10   0   2 75.6013 7.20078   4
  10   0   2 83.0622 13.8009   3
  12   0   2 37.8485 5.93916   4
  12   0   2 70.7942 22.4159   1
 -12   0  -2 40.2418 6.66643   6
  12   0   2 56.9282 15.0846   3
  12   0   2 41.9335 6.44740   8
  14   0   2 37.4907 13.1499   3
  14   0   2 39.2345 27.6204   1
 -14   0  -2 53.9288 7.06085   6
  14   0   2 44.9364 6.29987   8
  16   0   2 3.68654 2.37488   8
 -16   0  -2 7.60206 3.99999   6
 -18   0  -2 21.8088 3.05267   6
  18   0   2 24.9911 2.65627   8
 -19  -1   2 26.7487 3.02646   6
  19  -1  -2 27.8980 3.24507   8
  19   1  -2 31.3001 3.27803   8
 -19   1   2 31.6218 2.97267   6
 -17  -1   2 70.3818 8.21360   6
  17  -1  -2 65.3519 8.13646   8
 -17   1   2 75.3938 8.23262   6
  17   1  -2 73.8419 8.70315   8
 -15  -1   2 34.6154 6.45657   6
  15  -1  -2 36.3909 6.38280   8
  15   1  -2 20.6098 11.4057   3
 -15   1   2 37.1114 6.43401   6
  15   1  -2 38.7741 6.67694   8
  13  -1  -2 67.6813 15.7548   3
 -13  -1   2 61.1732 7.70666   6
  13  -1  -2 56.4848 7.35262   8
  13   1  -2 32.1577 10.8838   3
 -13   1   2 52.1681 7.44150   6
  13   1  -2 49.6801 7.20496   8
  11  -1  -2 439.895 26.8456   8
  11  -1  -2 486.522 35.2605   3
 -11  -1   2 456.133 26.9713   6
 -11   1   2 437.027 26.7100   6
  11   1  -2 441.318 34.0664   3
  11   1  -2 424.606 26.5793   8
   9  -1  -2 37.8451 9.30176   3
  -9  -1   2 36.6479 4.93532   6
  -9   1   2 40.9774 4.98094   6
   9   1  -2 45.2140 9.80887   3
   7  -1  -2 1155.70 68.7053   3
   7   1  -2 1202.43 70.0081   2
   7   1  -2 1249.89 68.6411   3
   5  -1  -2 5352.58 275.473   3
   5   1  -2 5138.58 274.966   3
   5   1  -2 5282.93 276.268   2
   3  -1  -2 1109.48 55.7509   3
   3   1  -2 929.601 55.6832   2
  -1  -1   2 98.7406 7.71249   1
   1   1  -2 103.752 7.63606   2
  -1   1   2 99.8762 7.89936   1
   1  -1   2 879.779 47.6037   1
   1  -1   2 859.661 46.0968   3
   1   1   2 803.707 46.1480   1
   5  -1   2 1370.11 79.6550   3
   5   1   2 1515.34 79.2296   3
   7  -1   2 705.811 41.9600   3
   7   1   2 602.481 39.9983   3
   9  -1   2 147.706 16.7263   3
   9  -1   2 143.980 10.8830   8
   9   1   2 148.256 10.9984   4
  -9   1  -2 161.361 11.3745   6
   9   1   2 157.155 10.9581   8
   9   1   2 161.603 16.3563   3
 -11  -1  -2 183.600 13.4397   6
  11  -1   2 173.839 20.5966   3
  11  -1   2 176.552 12.4131   4
  11  -1   2 169.450 12.8517   8
  11   1   2 175.869 12.7589   8
 -11   1  -2 176.153 13.3727   6
  11   1   2 165.944 12.5847   4
  11   1   2 171.292 25.4945   1
  11   1   2 176.575 20.4448   3
 -13  -1  -2 104.757 9.70044   6
  13  -1   2 73.1895 20.2665   1
  13  -1   2 75.9124 15.5614   3
  13  -1   2 103.378 9.13791   8
  13   1   2 96.8695 18.4619   3
 -13   1  -2 92.7071 9.66742   6
  13   1   2 82.8666 8.18561   4
  13   1   2 66.6281 24.7475   1
  13   1   2 90.3205 8.75793   8
 -15  -1  -2 86.3975 8.89020   6
  15  -1   2 81.7625 8.08462   8
 -15   1  -2 98.6730 9.10324   6
  15   1   2 99.3077 8.53033   8
  17  -1   2 4.82970 2.97762   9
 -17  -1  -2 7.24953 2.73188   6
  17  -1   2 3.41128 2.27344   8
 -17   1  -2 6.05583 2.60349   6
  17   1   2 5.87529 2.28327   8
  18  -2  -2 15.3940 3.23676   8
 -18  -2   2 12.9968 2.76000   6
  18   2  -2 13.9728 3.25732   8
 -18   2   2 10.5664 2.68187   6
 -16  -2   2 238.603 16.4904   6
  16  -2  -2 243.524 16.5983   8
  16   2  -2 246.229 16.6724   8
 -16   2   2 249.729 16.5553   6
 -14  -2   2 0.63821 3.57694   6
  14  -2  -2 -0.9628 3.25738   8
  14  -2  -2 0.20892 7.04987   3
  14   2  -2 5.53472 8.19692   3
  14   2  -2 1.33376 3.16077   8
 -14   2   2 2.37992 3.44956   6
  12  -2  -2 78.2029 8.87281   8
 -12  -2   2 82.7519 8.68475   6
  12  -2  -2 84.6190 15.8745   3
  12   2  -2 92.0448 8.91228   8
  12   2  -2 96.6618 14.6839   3
 -12   2   2 96.8322 9.03700   6
  10  -2  -2 1014.94 56.1242   8
 -10  -2   2 1027.21 56.1388   6
  10  -2  -2 1112.09 64.6395   3
  10   2  -2 1031.89 62.9284   3
 -10   2   2 984.935 55.8314   6
  10   2  -2 966.001 55.7564   8
   8  -2  -2 13.7980 6.38270   3
   8   2  -2 8.54499 4.53673   3
   8   2  -2 3.24059 4.80611   2
   6  -2  -2 57.8414 8.03865   3
   6   2  -2 50.7289 7.10750   3
   4  -2  -2 652.083 37.4241   3
   4   2  -2 635.308 38.4159   2
  -2  -2   2 4660.62 247.240   1
  -2   2   2 4694.67 244.904   2
   2   2  -2 4876.46 248.170   2
   0  -2   2 4339.89 227.560   1
   0   2  -2 4370.16 227.727   2
   2  -2   2 4261.61 212.909   3
   2   2   2 3837.88 211.820   1
   2   2   2 4086.15 213.410   2
   4  -2   2 2331.43 118.898   3
   4   2   2 2073.93 116.251   3
   6  -2   2 548.812 35.3397   3
   6   2   2 541.603 33.2313   3
   8  -2   2 325.552 25.9695   3
   8  -2   2 305.570 19.5093   8
   8   2   2 310.024 19.3259   8
   8   2   2 359.908 24.7582   3
  -8   2  -2 343.874 23.9201   6
 -10  -2  -2 114.213 10.5425   6
  10  -2   2 122.210 16.9292   3
  10  -2   2 106.359 10.0403   8
  10   2   2 152.473 10.7418   4
  10   2   2 150.233 16.7808   3
  10   2   2 143.604 10.4109   8
 -10   2  -2 150.554 11.2402   6
  10   2   2 158.668 21.6567   1
  12  -2   2 230.564 33.7167   1
  12  -2   2 225.305 15.4540   8
 -12  -2  -2 236.758 16.1333   6
  12  -2   2 231.777 25.3740   3
  12   2   2 218.336 15.1919   8
  12   2   2 221.892 15.3945   4
  12   2   2 192.382 22.6036   3
 -12   2  -2 226.458 16.0633   6
  12   2   2 155.149 29.3840   1
  14  -2   2 287.307 19.0719   8
 -14  -2  -2 309.017 19.8402   6
  14  -2   2 298.901 48.0308   1
  14  -2   2 252.449 27.9706   3
  14   2   2 287.066 18.5066   4
 -14   2  -2 321.683 20.0181   6
  14   2   2 311.622 19.2890   8
 -16  -2  -2 8.28579 4.48714   6
  16  -2   2 2.19584 4.32290   8
  16   2   2 3.35892 4.21043   8
 -18  -2  -2 17.3486 2.72124   6
 -18   2  -2 12.5717 2.35954   6
 -19  -3   2 18.5929 2.17620   6
  19   3  -2 23.2180 2.55327   8
 -17  -3   2 -0.5711 2.16451   6
  17  -3  -2 2.74974 3.02897   8
  17  -3  -2 -0.3388 2.62192   6
 -17   3   2 2.28698 2.69966   6
  17   3  -2 3.25413 2.95607   8
  15  -3  -2 238.485 15.5970   8
 -15  -3   2 238.113 15.5913   6
  15  -3  -2 176.404 23.5244   3
  15   3  -2 185.840 13.8976   4
 -15   3   2 218.818 15.3066   6
  15   3  -2 207.733 15.1263   8
  13  -3  -2 228.937 24.9346   3
 -13  -3   2 236.926 15.9395   6
  13  -3  -2 234.371 15.8385   8
  13   3  -2 190.698 14.3154   4
 -13   3   2 207.949 15.3458   6
  13   3  -2 194.675 23.4539   3
  13   3  -2 194.364 15.0100   8
  11  -3  -2 10.6550 8.04059   3
  11  -3  -2 12.1335 4.05749   8
 -11  -3   2 12.1024 5.59299   6
  11   3  -2 23.4918 4.91320   8
  11   3  -2 20.5910 8.44492   3
 -11   3   2 22.1236 4.81203   6
   9  -3  -2 15.6327 3.65570   8
   9  -3  -2 17.1214 6.79731   3
   9   3  -2 19.0571 6.47471   3
  -9   3   2 24.7086 7.47002   6
   7  -3  -2 665.852 41.0378   3
   7   3  -2 628.636 42.6198   2
   7   3  -2 633.290 39.3487   3
   5  -3  -2 3570.80 189.791   3
   5   3  -2 3717.18 193.242   2
   5   3  -2 3446.67 188.500   3
   3  -3  -2 1487.04 74.6116   3
   3   3  -2 1251.63 75.8069   2
  -1  -3   2 584.025 36.3647   1
   1  -3  -2 618.411 35.9892   3
   1   3  -2 690.897 38.5251   2
  -1   3   2 707.852 35.8065   2
   1   3   2 7274.75 376.380   1
   3  -3   2 5656.00 278.968   3
   3   3   2 5425.60 280.042   2
   3   3   2 4866.15 276.518   1
   5   3   2 196.810 13.6434   3
   5   3   2 200.390 15.9755   1
   7  -3   2 363.540 27.2488   3
   7   3   2 350.932 23.9009   3
   9  -3   2 528.920 30.9774   8
  -9  -3  -2 542.833 31.4456   6
   9  -3   2 582.185 40.1785   3
  -9   3  -2 515.891 31.2444   6
   9   3   2 491.907 30.5548   8
   9   3   2 604.607 45.7879   3
   9   3   2 550.167 41.0042   1
  11  -3   2 8.97174 11.0921   1
  11  -3   2 16.2459 9.44260   3
  11  -3   2 16.5919 4.49413   8
 -11  -3  -2 18.0035 4.69259   6
  11   3   2 22.3343 4.60596   8
 -11   3  -2 23.7785 5.02617   6
  11   3   2 24.2201 5.37409   4
  11   3   2 12.1379 9.09798   3
  11   3   2 23.7529 16.7796   1
  13  -3   2 48.2981 13.5322   3
  13  -3   2 46.1679 20.4552   1
 -13   3  -2 36.3732 7.51501   6
 -15  -3  -2 270.493 18.1260   6
  15  -3   2 283.524 17.8210   8
  15   3   2 272.450 17.2703   4
  15   3   2 279.268 17.5730   8
 -15   3  -2 278.824 18.2431   6
 -17  -3  -2 79.5619 6.47472   6
  17   3   2 78.6147 5.61062   8
 -17   3  -2 77.2328 6.39328   6
  18  -4  -2 36.4918 4.10608   8
 -18  -4   2 30.8331 3.67920   6
  18   4  -2 34.3183 3.84062   8
  16  -4  -2 87.7489 8.45051   6
  16  -4  -2 103.122 9.11267   8
 -16  -4   2 99.0969 8.91493   6
  16  -4  -2 83.1786 17.6813   3
 -16   4   2 111.833 9.01079   6
  16   4  -2 118.086 9.38132   8
 -14  -4   2 330.038 21.3165   6
  14  -4  -2 272.435 33.5411   3
  14  -4  -2 341.406 21.4391   8
  14   4  -2 336.163 21.0851   8
  14   4  -2 318.068 20.3079   4
 -14   4   2 319.520 20.9240   6
  12  -4  -2 101.379 16.7720   3
 -12  -4   2 114.540 10.3056   6
  12  -4  -2 109.107 10.3014   8
  12   4  -2 106.334 9.78887   8
 -12   4   2 106.875 9.76266   6
  10  -4  -2 813.071 53.1037   3
  10  -4  -2 764.440 44.2353   8
 -10  -4   2 800.071 44.4072   6
  10   4  -2 770.816 50.1702   3
 -10   4   2 785.618 44.0446   6
  10   4  -2 790.789 44.1476   8
   8  -4  -2 2468.18 127.521   3
  -8  -4   2 2265.85 120.095   6
   8   4  -2 2414.60 131.037   2
   8   4  -2 2102.00 119.660   8
  -8   4   2 2127.57 119.505   6
   6  -4  -2 372.180 25.9935   3
   6   4  -2 371.480 28.5058   2
   6   4  -2 361.223 24.2725   3
   4  -4  -2 164.190 13.8400   3
   4   4  -2 199.048 19.2661   2
  -4   4   2 189.806 12.9243   2
   2  -4  -2 1535.64 78.4227   3
  -2  -4   2 1390.91 77.8656   1
   2   4  -2 1419.51 81.0934   2
  -2   4   2 1476.70 78.0445   2
   0  -4   2 33.0483 5.45298   1
   0   4   2 35.6569 5.18935   2
   0   4  -2 40.0810 6.50307   2
   2  -4   2 1423.97 73.2093   3
   2   4   2 1207.98 73.5165   2
   4  -4   2 199.786 17.4432   3
   4   4   2 241.547 19.7928   2
   4   4   2 236.430 14.7506   1
   6  -4   2 367.802 27.3053   3
   6   4   2 361.887 22.6375   3
   6   4   2 382.079 25.2074   1
   8  -4   2 474.306 25.6334   8
  -8  -4  -2 382.977 28.0994   6
   8  -4   2 516.313 34.6100   3
   8   4   2 428.080 32.7796   1
   8   4   2 417.625 24.9571   8
   8   4   2 402.734 27.8802   3
  -8   4  -2 410.622 25.3207   6
  10  -4   2 121.847 9.64631   6
  10  -4   2 132.323 10.5064   8
  10   4   2 120.773 9.84548   8
  10   4   2 103.493 20.6923   1
 -10   4  -2 118.087 10.3247   6
  12  -4   2 34.7021 5.52120   6
 -12  -4  -2 43.3686 6.96303   6
  12  -4   2 42.7660 6.85750   8
  12  -4   2 75.5266 25.1249   1
  12  -4   2 28.0704 11.1244   3
 -12   4  -2 26.6696 5.56862   6
  12   4   2 35.7191 5.95777   8
  12   4   2 29.6079 6.43054   4
  14  -4   2 26.8748 5.17343   8
 -14  -4  -2 34.8269 6.35794   6
  14  -4   2 47.1557 27.3372   1
 -14   4  -2 39.2927 6.78044   6
  14   4   2 37.5329 5.84070   8
  14   4   2 34.9191 6.14075   4
  16  -4   2 9.39193 3.21525   8
 -16  -4  -2 7.89864 3.18224   6
 -16   4  -2 6.06248 2.68439   6
  16   4   2 6.63483 2.68427   4
  16   4   2 7.46046 2.64761   8
 -18  -4  -2 12.8198 2.24936   6
 -17  -5   2 24.2375 4.12393   6
  17  -5  -2 29.5785 4.71621   8
  17   5  -2 34.1959 4.65945   8
  15  -5  -2 54.9264 6.26870   6
  15  -5  -2 46.9053 13.7316   3
 -15  -5   2 56.7014 7.29271   6
  15  -5  -2 56.6986 7.31442   8
  15   5  -2 57.0347 6.91149   8
 -15   5   2 63.0367 7.13704   6
  15   5  -2 60.4555 7.06991   4
  13  -5  -2 284.939 28.7223   3
 -13  -5   2 236.468 18.5906   6
  13  -5  -2 267.956 18.5433   8
 -13   5   2 286.670 18.5103   6
  13   5  -2 266.474 18.3872   8
  11  -5  -2 262.124 17.4401   8
 -11  -5   2 270.643 17.6176   6
  11  -5  -2 279.427 26.1159   3
 -11   5   2 237.169 16.8672   6
  11   5  -2 200.023 25.3079   3
  11   5  -2 250.192 17.1030   8
   9  -5  -2 255.270 17.6887   8
  -9  -5   2 273.921 17.9434   6
   9  -5  -2 298.010 25.4417   3
   9   5  -2 265.231 21.8957   3
   9   5  -2 296.633 28.6988   2
  -9   5   2 274.141 17.4758   6
   9   5  -2 282.085 17.7260   8
   7  -5  -2 78.3542 11.5535   3
  -7  -5   2 82.7671 7.52156   6
   7   5  -2 97.5873 10.4744   3
   7   5  -2 122.013 15.7090   2
   7   5  -2 78.2443 7.83747   8
  -7   5   2 90.3037 7.71611   6
   5  -5  -2 3231.06 164.137   3
   5   5  -2 2978.90 167.329   2
  -5   5   2 2925.57 161.669   2
   3  -5  -2 1830.76 102.078   3
   3   5  -2 1979.50 106.329   2
  -3   5   2 1873.52 101.543   2
   1  -5  -2 2203.69 116.683   3
  -1  -5   2 2080.40 118.825   1
  -1   5   2 2298.10 118.684   2
   1   5  -2 2262.48 121.334   2
   1  -5   2 732.441 45.6874   1
  -1   5  -2 749.445 46.5943   2
   1   5   2 829.967 46.4335   2
   3  -5   2 451.164 31.7911   3
   3   5   2 559.458 34.9776   2
   5  -5   2 161.178 15.8898   3
   5   5   2 170.834 18.1618   2
   7  -5   2 1056.10 57.4977   8
  -7  -5  -2 1014.29 57.6649   6
   7  -5   2 1132.53 65.8776   3
  -7   5  -2 1034.77 57.4770   6
   7   5   2 1051.02 57.0921   8
   9  -5   2 86.6287 7.72545   6
  -9  -5  -2 83.2056 8.26171   6
   9  -5   2 77.5197 9.82703   8
   9  -5   2 81.5381 14.3297   3
   9   5   2 81.1247 9.52902   8
  -9   5  -2 83.5499 11.0745   6
  11  -5   2 166.763 29.8582   1
  11  -5   2 175.825 22.5279   3
 -11  -5  -2 181.245 13.8786   6
  11  -5   2 172.916 12.5882   6
  11  -5   2 184.294 13.6513   8
  11   5   2 177.785 13.2025   8
  11   5   2 183.989 14.0849   4
 -11   5  -2 179.187 13.9427   6
  13  -5   2 243.792 16.6857   8
  13  -5   2 217.040 15.0784   6
 -13  -5  -2 236.227 17.0410   6
  13  -5   2 224.910 35.7968   1
 -13   5  -2 264.566 17.1723   6
  13   5   2 253.615 17.0184   4
  13   5   2 255.749 16.3833   8
  15  -5   2 127.468 9.78253   8
 -15   5  -2 107.939 9.38432   8
  15   5   2 111.159 9.12740   4
 -15   5  -2 122.053 9.81488   6
 -17  -5  -2 19.2444 3.01493   6
  17  -5   2 11.7955 3.58278   9
 -18  -6   2 5.72527 1.47415   6
  18   6  -2 4.86292 1.47493   8
  16  -6  -2 136.702 9.15923   6
 -16  -6   2 139.976 10.2289   6
  16   6  -2 133.037 10.0683   8
  16   6  -2 131.504 9.74603   4
  14  -6  -2 175.108 12.7397   6
 -14  -6   2 182.260 13.6650   6
  14  -6  -2 162.187 20.9438   3
  14  -6  -2 180.459 13.7735   8
  14   6  -2 180.866 13.4396   4
 -14   6   2 176.148 13.1186   6
  14   6  -2 184.551 13.3658   8
  12  -6  -2 298.487 20.5443   8
  12  -6  -2 292.014 29.2777   3
 -12  -6   2 309.809 20.5362   6
  12   6  -2 313.021 20.2253   8
 -12   6   2 318.679 20.1300   6
 -10  -6   2 436.057 26.1788   6
  10  -6  -2 429.847 25.9613   8
  10  -6  -2 440.875 36.0471   3
 -10   6   2 396.357 25.2109   6
  10   6  -2 403.452 25.4976   8
   8  -6  -2 379.855 27.9739   3
  -8  -6   2 355.859 20.4405   6
   8  -6  -2 348.446 20.3509   8
  -8   6   2 279.897 19.1864   6
  -8   6   2 285.234 23.6384   2
   8   6  -2 287.798 22.8473   3
   8   6  -2 331.317 30.8068   2
   8   6  -2 297.245 19.5693   8
   6  -6  -2 231.981 20.3894   3
  -6  -6   2 216.467 15.6593   6
   6   6  -2 251.242 15.8080   8
  -6   6   2 255.370 18.9215   2
   6   6  -2 270.196 18.5047   3
   6   6  -2 287.316 25.5103   2
   4  -6  -2 1605.40 86.4529   3
   4   6  -2 1513.98 90.4663   2
  -4   6   2 1519.55 84.8469   2
   2  -6  -2 832.731 48.0852   3
   2   6  -2 856.707 52.8942   2
  -2   6   2 858.037 49.2875   2
   0  -6   2 240.941 18.0061   1
   0   6   2 259.287 19.3039   2
   0   6  -2 240.461 20.2312   2
   2  -6   2 1615.55 92.1405   1
  -2   6  -2 1599.44 92.3752   2
   2   6   2 1646.62 92.7084   2
   4  -6   2 343.838 28.3405   1
  -4   6  -2 314.194 25.5426   2
   4   6   2 320.521 26.9748   2
   6  -6   2 712.437 39.9354   6
   6  -6   2 701.634 40.1594   8
   6  -6   2 797.536 48.3752   3
  -6  -6  -2 701.117 40.3301   6
   6   6   2 707.922 39.7433   8
  -6   6  -2 683.778 40.0091   6
   6   6   2 754.332 51.6922   2
   8  -6   2 121.813 17.0182   3
   8  -6   2 124.150 10.4800   8
   8  -6   2 109.525 9.63011   6
  -8  -6  -2 121.486 10.3505   6
   8  -6   2 120.681 21.3036   1
   8   6   2 145.860 10.2426   8
  -8   6  -2 138.146 10.5586   6
  10  -6   2 113.892 18.4173   3
 -10  -6  -2 127.674 11.3160   6
  10  -6   2 128.017 10.5361   6
  10  -6   2 132.152 24.9653   1
  10  -6   2 129.465 11.3384   8
 -10   6  -2 140.503 11.4017   6
  10   6   2 140.135 10.8375   8
  12  -6   2 115.168 10.0946   8
  12  -6   2 106.626 8.95649   6
  12  -6   2 93.2656 23.7573   1
 -12  -6  -2 108.099 10.1850   6
  12   6   2 99.0473 10.2736   4
  12   6   2 97.4688 9.30545   8
 -12   6  -2 98.7417 9.97941   6
 -14  -6  -2 61.3482 7.02042   6
 -14   6  -2 55.7239 7.59689   8
  14   6   2 57.6089 6.26555   8
  14   6   2 59.2385 7.38144   4
 -16  -6  -2 55.5505 5.28738   6
  16   6   2 53.1395 4.78451   4
  16   6   2 58.5889 4.50471   8
  17   7  -2 5.14184 1.90461   8
 -15  -7   2 243.335 16.1498   6
  15  -7  -2 224.435 14.9521   6
 -15   7   2 241.821 15.9512   8
  15   7  -2 251.599 15.9978   8
  15   7  -2 223.859 15.2389   4
 -13  -7   2 136.268 11.2726   6
  13  -7  -2 122.280 11.0023   8
  13  -7  -2 134.065 10.7881   6
  13   7  -2 107.119 10.2724   8
 -11  -7   2 105.588 10.0104   6
  11  -7  -2 76.7039 16.3884   3
  11  -7  -2 101.019 9.96990   6
  11  -7  -2 101.365 10.1239   8
  11   7  -2 132.656 10.5040   8
  -9  -7   2 217.090 15.6426   6
   9  -7  -2 222.394 15.2767   6
   9   7  -2 214.149 15.1752   8
   9   7  -2 216.447 27.0190   2
   7  -7  -2 387.810 29.1164   3
   7  -7  -2 353.878 21.7999   8
  -7  -7   2 358.527 21.8640   6
   7  -7  -2 353.662 21.4316   6
   7   7  -2 334.483 32.2126   2
   7   7  -2 322.968 21.2749   8
  -7   7   2 328.099 30.8167   2
   5  -7  -2 263.022 19.9608   3
   5   7  -2 223.529 17.7117   8
  -5   7   2 195.504 16.9695   2
   5   7  -2 214.518 16.4402   3
   5   7  -2 233.486 23.4978   2
   3  -7  -2 1245.40 68.1361   3
  -3   7   2 1142.39 67.9389   2
   3   7  -2 1214.38 73.3259   2
  -1  -7   2 258.401 15.2714   1
  -1   7   2 222.630 18.9340   2
   1   7  -2 243.389 21.5918   2
   1  -7   2 24.9613 6.95017   1
   1   7   2 11.7661 5.50915   2
  -1   7  -2 12.7475 6.05777   2
   3  -7   2 1508.25 80.7426   6
   3  -7   2 1613.05 89.6948   1
   3   7   2 1371.07 80.1417   8
   3   7   2 1529.38 89.7860   2
   3   7   2 1586.94 83.1061   5
  -3   7  -2 1476.51 88.4457   2
   5  -7   2 374.707 33.2479   1
   5  -7   2 370.768 23.1941   6
  -5  -7  -2 361.878 26.8166   6
   5   7   2 423.330 26.0017   5
  -5   7  -2 455.356 32.4096   2
   5   7   2 411.059 23.1098   8
   5   7   2 425.027 33.9639   2
  -5   7  -2 327.011 25.8009   8
   7  -7   2 303.234 19.0521   6
   7  -7   2 319.333 32.4773   1
  -7  -7  -2 314.923 19.6138   6
   7   7   2 277.955 18.6226   8
  -9  -7  -2 203.845 14.7566   6
   9  -7   2 212.625 28.8013   1
   9  -7   2 187.692 13.9109   6
   9  -7   2 216.042 14.8523   8
  -9   7  -2 167.572 23.8719   2
  -9   7  -2 195.439 14.4913   6
   9   7   2 200.946 14.0003   8
 -11  -7  -2 160.959 15.0324   6
  11  -7   2 127.081 26.3396   1
  11  -7   2 174.263 14.7950   6
 -11   7  -2 116.897 36.0844   2
 -11   7  -2 157.994 13.5081   8
  13  -7   2 33.8954 5.22519   6
 -13  -7  -2 32.6064 6.04610   6
  13   7   2 33.0110 5.26607   8
  13   7   2 27.9246 5.80091   4
 -13   7  -2 39.7042 7.77669   8
 -15  -7  -2 1.71479 2.25855   6
  15   7   2 1.90197 2.57697   4
  15   7   2 2.19218 1.79970   8
 -15   7  -2 1.89591 2.45006   8
 -16  -8   2 21.7773 3.39412   6
 -16   8   2 19.8513 3.49224   8
  16   8  -2 22.9133 3.35764   8
  16   8  -2 18.2747 3.14210   4
 -14  -8   2 41.9430 6.00078   6
  14  -8  -2 37.8492 5.83821   6
  14   8  -2 47.5928 8.21780   4
 -14   8   2 65.0057 8.26695   8
  14   8  -2 45.9139 6.09646   8
  12  -8  -2 0.56293 22.1691   1
  12  -8  -2 25.4280 5.41082   6
 -12  -8   2 17.6136 4.58398   6
  12  -8  -2 7.88011 9.02293   3
  12   8  -2 27.0045 5.19553   8
  10  -8  -2 230.681 25.0962   3
 -10  -8   2 247.532 17.1408   6
  10  -8  -2 239.588 16.6282   6
  10   8  -2 215.407 16.2550   8
  -8  -8   2 452.723 28.2333   6
   8  -8  -2 459.868 27.9377   6
   8   8  -2 468.078 27.9297   8
   8   8  -2 475.463 41.6850   2
   6  -8  -2 375.822 28.6383   3
   6  -8  -2 354.470 21.8427   6
  -6  -8   2 363.312 22.2196   6
   6   8  -2 330.134 21.5999   8
   6   8  -2 343.268 32.7705   2
  -6   8   2 344.333 21.6822   8
   4  -8  -2 18.3764 4.14223   6
  -4  -8   2 24.2208 4.75950   6
  -4   8   2 27.1970 7.54379   2
   4   8  -2 23.7763 4.36050   8
  -4   8   2 29.9927 4.86756   8
   4   8  -2 20.4705 9.19576   2
  -2  -8   2 57.7394 5.80455   6
   2  -8  -2 55.9167 6.08207   6
   2  -8  -2 48.8910 9.40433   1
   2   8  -2 61.4095 13.2700   2
  -2   8   2 43.1766 5.30895   8
  -2   8   2 33.8008 8.29860   2
   0  -8  -2 931.575 50.9727   6
   0   8  -2 1008.64 60.3918   2
   0   8  -2 886.083 50.8290   8
   0   8   2 898.630 57.2181   2
   2  -8   2 530.064 34.5158   1
  -2  -8  -2 460.361 27.5061   6
   2  -8   2 512.160 27.7522   6
  -2   8  -2 481.697 35.5288   2
   2   8   2 446.941 30.1409   5
   2   8   2 428.286 26.8395   8
   2   8   2 447.095 35.2057   2
   4  -8   2 386.685 22.7567   6
   4  -8   2 370.996 32.0547   1
  -4  -8  -2 371.699 22.7749   6
   4   8   2 336.961 21.9893   8
   4   8   2 450.271 34.1128   2
   4   8   2 374.310 24.8687   5
  -4   8  -2 344.494 22.5378   8
  -4   8  -2 386.833 30.9447   2
  -6  -8  -2 98.3054 8.88953   6
  -6   8  -2 92.7977 8.83839   8
  -6   8  -2 79.3254 15.6079   2
   8  -8   2 80.4237 8.45718   6
  -8  -8  -2 77.3322 8.71812   6
  -8   8  -2 83.8719 9.11380   8
   8   8   2 84.0939 8.14434   8
 -10   8  -2 271.213 23.2069   8
 -12  -8  -2 52.0292 7.25628   6
  12  -8   2 47.9751 5.91696   6
 -12   8  -2 45.4296 7.01471   8
  12   8   2 51.4871 6.25935   8
  12   8   2 51.2175 7.64477   4
 -14  -8  -2 2.36050 2.57444   6
  14   8   2 2.95046 1.97151   8
 -14   8  -2 0.80481 2.42580   8
  14   8   2 1.54828 3.00737   4
  16  -8   2 23.8300 3.87071   9
 -16  -8  -2 36.7073 3.19639   6
  15  -9  -2 81.0942 5.95878   6
 -15  -9   2 96.4882 7.18045   6
  15   9  -2 68.5844 6.25596   8
 -15   9   2 87.3560 7.00623   8
 -13  -9   2 100.283 9.33347   6
  13  -9  -2 103.004 8.85503   6
  13   9  -2 100.201 8.88739   8
 -13   9   2 100.071 9.15384   8
  11  -9  -2 112.540 10.5468   6
 -11  -9   2 115.204 10.8930   6
  11   9  -2 125.788 10.6439   8
 -11   9   2 115.104 10.6823   8
  -9  -9   2 55.0043 7.83086   6
   9  -9  -2 45.6959 7.58668   6
   9   9  -2 60.1087 7.30833   8
   9   9  -2 69.2641 19.6174   2
  -9   9   2 61.0795 7.53032   8
  -7  -9   2 184.834 13.6601   6
   7  -9  -2 184.578 13.6481   6
   7   9  -2 154.050 22.9586   2
   7   9  -2 162.035 12.8897   8
  -7   9   2 162.410 12.8687   8
   5   9  -2 330.411 32.2029   2
  -3  -9   2 361.747 21.8697   6
   3  -9  -2 355.598 21.7095   6
   3   9  -2 354.944 21.4977   8
   3   9  -2 351.295 31.4812   2
  -3   9   2 287.739 25.5496   2
  -3   9   2 358.479 21.3080   8
  -3   9   2 342.706 22.5149   5
   1  -9  -2 38.9937 6.26099   6
  -1  -9   2 35.8321 5.85917   6
  -1   9   2 30.9609 6.19165   5
   1   9  -2 28.9448 5.09481   8
  -1   9   2 28.9313 5.02827   8
   1   9  -2 43.3862 12.3337   2
  -1   9   2 40.0372 10.5600   2
   1  -9   2 33.6285 5.71449   6
  -1  -9  -2 30.0609 5.35796   6
   1   9   2 28.6160 4.95134   8
   1   9   2 33.5104 11.1804   2
  -1   9  -2 27.2163 10.3741   2
  -1   9  -2 34.5307 5.55522   8
   1   9   2 35.3742 6.89380   5
   3  -9   2 109.977 18.3858   1
  -3  -9  -2 130.914 10.6984   6
   3  -9   2 126.026 10.7709   6
  -3   9  -2 139.993 10.9069   8
   3   9   2 140.676 12.6528   5
  -3   9  -2 130.730 20.4748   2
   3   9   2 146.157 10.5317   8
  -5  -9  -2 271.870 17.8304   6
   5  -9   2 272.846 28.8351   1
   5  -9   2 258.402 17.3875   6
   5   9   2 256.860 16.8281   8
   5   9   2 225.156 27.6343   2
  -5   9  -2 245.623 17.2475   8
  -7  -9  -2 347.081 21.8335   6
   7  -9   2 298.286 34.0866   1
   7  -9   2 361.233 21.5194   6
  -7   9  -2 312.174 21.4130   8
   7   9   2 320.140 20.6982   8
  -9  -9  -2 24.5410 7.42480   6
   9  -9   2 8.60737 16.9177   1
   9  -9   2 29.2463 8.12248   6
   9   9   2 35.4560 8.10629   8
  -9   9  -2 21.1830 6.20502   8
 -11  -9  -2 2.60282 3.24166   6
  11  -9   2 3.87523 3.32467   6
  11   9   2 3.80310 2.91990   8
 -11   9  -2 5.47098 3.54082   8
  11   9   2 2.29494 4.08637   4
 -13  -9  -2 30.5420 5.19628   6
 -13   9  -2 38.5332 5.23382   8
  13   9   2 34.9048 4.28848   8
  13   9   2 35.2446 5.58854   4
  15  -9   2 0.05415 1.73789   9
 -15  -9  -2 2.99479 1.60536   6
  15   9   2 2.13493 1.63647   4
 -14 -10   2 35.8228 4.63131   6
  14 -10  -2 30.0620 3.96713   6
  14  10  -2 29.1369 4.04436   8
 -14  10   2 32.0668 4.41054   8
 -12 -10   2 150.037 11.6348   6
  12 -10  -2 137.046 10.9793   6
 -12  10   2 146.933 11.3819   8
  12  10  -2 138.102 10.9062   8
 -10 -10   2 146.775 12.9850   6
  10 -10  -2 155.407 12.8666   6
 -10  10   2 172.270 12.9795   8
  10  10  -2 168.170 12.6163   8
   8 -10  -2 42.1070 6.91353   6
   8 -10  -2 13.1604 17.3761   1
  -8 -10   2 40.9264 6.96615   6
   8  10  -2 22.8639 4.99147   8
   8  10  -2 7.19088 11.1370   2
  -8  10   2 25.3173 5.40872   8
   6 -10  -2 155.948 12.7847   6
  -6 -10   2 164.216 13.0965   6
  -6  10   2 158.279 12.2341   8
   6  10  -2 122.233 21.3373   2
   6  10  -2 158.764 12.4716   8
   4 -10  -2 1131.78 60.4714   6
  -4 -10   2 1103.69 60.5520   6
   4  10  -2 1067.14 59.9594   8
  -4  10   2 1076.48 59.8857   8
   4  10  -2 1054.32 73.7358   2
   2 -10  -2 36.4009 6.16766   6
  -2 -10   2 40.4927 6.21294   6
  -2  10   2 41.9634 6.07303   8
   2  10  -2 42.1598 5.97640   8
  -2  10   2 38.2109 6.66401   5
  -2  10   2 7.11151 14.0278   2
   2  10  -2 39.0701 13.1854   2
   0 -10  -2 249.734 20.4276   6
   0 -10   2 215.721 14.9675   6
   0  10   2 203.304 16.0497   5
   0  10  -2 187.300 15.4601   8
   0  10  -2 200.094 23.9127   2
   0  10   2 189.478 22.8199   2
   0  10   2 214.174 14.5328   8
  -2 -10  -2 542.156 32.3819   6
   2 -10   2 545.104 32.2382   6
   2  10   2 577.865 31.9355   8
  -2  10  -2 562.651 32.3566   8
   2  10   2 544.528 42.9251   2
  -2  10  -2 489.001 41.5673   2
  -4 -10  -2 51.9171 7.01294   6
   4 -10   2 44.4783 6.99090   6
  -4  10  -2 23.2579 12.2522   2
   4  10   2 35.1120 13.1271   2
   4  10   2 45.2018 6.29354   8
  -4  10  -2 40.5652 7.00458   8
  -6 -10  -2 118.173 10.6940   6
   6 -10   2 83.9296 22.9980   1
   6 -10   2 113.144 10.1670   6
  -6  10  -2 104.151 10.1681   8
   6  10   2 103.076 9.46869   8
  -8 -10  -2 17.5999 5.28142   6
   8 -10   2 2.40427 19.1499   1
   8 -10   2 4.42967 3.35722   6
   8  10   2 6.20110 3.21228   8
  -8  10  -2 9.14524 4.09166   8
  10 -10   2 168.534 12.7325   6
 -10 -10  -2 195.746 14.2868   6
  10  10   2 196.917 13.1094   8
 -10  10  -2 185.440 14.0173   8
  12 -10   2 51.6577 6.44311   6
 -12 -10  -2 78.0290 7.31202   6
 -12  10  -2 78.0201 7.30144   8
  12  10   2 65.5757 5.81076   8
  12  10   2 62.1404 7.15124   4
 -14 -10  -2 129.793 8.23732   6
  14  10   2 114.725 8.20708   4
 -15 -11   2 32.9593 3.50420   6
 -13 -11   2 30.8085 4.59335   6
  13 -11  -2 30.3477 3.88355   6
  13  11  -2 31.5071 4.18394   8
 -13  11   2 35.1925 5.33794   8
  11 -11  -2 84.1715 8.27398   6
 -11 -11   2 78.9215 8.22396   6
 -11  11   2 94.6368 8.47384   8
  11  11  -2 98.6822 8.56721   8
  -9 -11   2 2.88434 3.65075   6
   9 -11  -2 1.97495 3.64412   6
  -9  11   2 5.64077 3.79873   8
   9  11  -2 5.83808 3.58705   8
  -7 -11   2 106.118 10.5661   6
   7 -11  -2 108.833 10.5804   6
   7  11  -2 101.579 22.7782   2
  -7  11   2 108.673 10.1484   8
   7  11  -2 98.9034 9.58006   8
   5 -11  -2 48.2783 7.71526   6
  -5 -11   2 55.4722 7.69981   6
   5  11  -2 59.7415 7.43943   8
  -5  11   2 58.1406 7.33954   8
   5  11  -2 61.5894 17.6398   2
   3 -11  -2 470.622 28.2911   6
  -3 -11   2 470.652 28.3701   6
   3  11  -2 411.649 38.9845   2
  -3  11   2 465.595 27.7650   8
   3  11  -2 450.097 27.7602   8
   1 -11  -2 111.504 10.5120   6
  -1 -11   2 113.984 10.6590   6
   1  11  -2 110.887 10.2099   8
   1  11  -2 109.414 19.8427   2
  -1  11   2 114.640 9.81775   8
   1 -11   2 82.5210 9.22329   6
  -1 -11  -2 85.3775 9.30369   6
  -1  11  -2 81.8440 8.91720   8
   1  11   2 88.5860 8.46275   8
  -3 -11  -2 713.582 40.5390   6
   3 -11   2 732.130 40.3150   6
  -3  11  -2 651.281 39.8729   8
   3  11   2 676.950 39.5203   8
   5 -11   2 293.038 19.2613   6
  -5 -11  -2 281.843 19.5087   6
  -5  11  -2 278.719 19.2901   8
   5  11   2 284.037 18.6458   8
  -7 -11  -2 74.5030 8.67593   6
   7 -11   2 54.3566 10.8465   9
   7 -11   2 71.4972 7.95858   6
   7  11   2 78.0573 7.80284   8
  -7  11  -2 74.3450 8.31617   8
   9 -11   2 21.2780 5.63519   9
  -9 -11  -2 20.1833 4.63937   6
   9 -11   2 34.0116 5.47636   6
   9  11   2 23.1689 4.29005   8
  -9  11  -2 35.0961 5.81666   8
  11 -11   2 28.0573 4.07097   6
  11 -11   2 25.2122 4.85316   9
 -11 -11  -2 45.5886 5.89413   6
 -11  11  -2 36.7297 5.06264   8
  11  11   2 31.2882 5.55824   4
  11  11   2 41.5374 4.45611   8
 -13 -11  -2 39.7183 4.01670   6
  13  11   2 41.3068 4.53992   4
 -13  11  -2 42.4885 4.58834   8
  12 -12  -2 21.7345 3.07266   6
 -12 -12   2 26.7665 4.31975   6
  12  12  -2 27.0040 3.62032   8
 -12  12   2 25.5156 3.95944   8
 -10  12   2 41.4645 7.72840   8
  10  12  -2 22.6382 6.11600   8
   8 -12  -2 69.5342 8.40345   6
  -8 -12   2 63.9179 8.42742   6
   8  12  -2 75.6280 7.98070   8
  -8  12   2 75.5561 8.04183   8
  -6 -12   2 73.5889 8.65861   6
   6 -12  -2 71.8225 8.46918   6
   6  12  -2 44.3344 19.6437   2
  -6  12   2 61.6916 7.49553   8
   6  12  -2 62.1454 7.61395   8
  -4 -12   2 15.3643 4.42101   6
   4 -12  -2 19.4946 4.99937   6
   4  12  -2 12.0461 12.6634   2
  -4  12   2 19.1229 4.58319   8
   4  12  -2 30.2095 5.90194   8
   2 -12  -2 63.1897 9.05099   6
  -2 -12   2 63.3827 8.06058   6
   2  12  -2 53.6552 7.30766   8
  -2  12   2 58.0142 7.45720   8
   0 -12  -2 167.920 13.2343   6
   0 -12   2 161.795 12.7644   6
   0  12   2 164.275 12.4297   8
   0  12  -2 123.125 25.7359   2
   0  12  -2 146.563 12.4544   8
   2 -12   2 315.065 26.0219   6
  -4 -12  -2 386.216 24.0049   6
   4 -12   2 389.642 23.6365   6
   4  12   2 350.369 22.6909   8
  -4  12  -2 349.053 23.3072   8
  -6 -12  -2 1.94942 3.13713   6
   6 -12   2 0.60162 3.14439   6
   6  12   2 3.15824 2.92166   8
  -6  12  -2 4.69793 3.56368   8
  -8 -12  -2 42.9989 6.72518   6
   8 -12   2 41.0004 5.72084   6
  -8  12  -2 40.1634 6.26586   8
   8  12   2 43.1230 5.37492   8
  10 -12   2 10.6381 3.20882   6
 -10 -12  -2 10.3351 3.52996   6
  10  12   2 8.33127 3.39232   4
  10  12   2 12.1704 2.49002   8
 -10  12  -2 7.83023 2.80208   8
 -12 -12  -2 37.9981 3.64165   6
 -12  12  -2 41.4406 3.98550   8
  12  12   2 30.6253 3.86070   4
  11 -13  -2 6.88526 2.78939   6
 -11 -13   2 6.90952 2.27125   6
  11  13  -2 8.12200 2.33014   8
 -11  13   2 5.05159 1.98287   8
  11  13  -2 4.16041 2.43640   4
   9 -13  -2 21.4444 4.32509   6
  -9 -13   2 19.9403 4.27155   6
   9  13  -2 23.7638 4.21810   8
  -9  13   2 24.9475 4.48673   8
   7 -13  -2 51.6045 6.74994   6
  -7 -13   2 47.0416 6.85549   6
   7  13  -2 37.3388 5.83773   8
  -7  13   2 33.5512 5.74249   8
  -5 -13   2 75.7280 8.46294   6
   5 -13  -2 71.2403 8.41381   6
  -5  13   2 73.8497 7.66925   8
   5  13  -2 66.4841 7.82078   8
   3 -13  -2 176.540 13.4497   6
  -3 -13   2 171.457 13.4553   6
  -3  13   2 174.141 12.7773   8
   3  13  -2 163.440 12.7747   8
   1 -13  -2 29.2596 6.39426   6
  -1 -13   2 25.5905 5.79766   6
  -1  13   2 23.6316 4.64676   8
   1  13  -2 26.0481 5.23349   8
  -1 -13  -2 2.14936 3.65597   6
   1 -13   2 2.26454 3.56748   6
   1  13   2 1.14550 2.80393   8
  -1  13  -2 5.00661 3.67744   8
  -3 -13  -2 73.0734 8.21030   6
   3 -13   2 76.5670 8.30740   6
  -3  13  -2 62.4804 7.59863   8
   3  13   2 68.2336 7.38859   8
   5 -13   2 24.1394 5.07390   6
  -5 -13  -2 14.9900 4.04818   6
  -5  13  -2 18.1217 4.30490   8
   5  13   2 27.5774 4.90678   8
  -7 -13  -2 45.7861 7.21441   6
   7 -13   2 41.1878 5.76383   6
  -7  13  -2 33.4863 5.57575   8
   9 -13   2 8.83317 2.28764   6
  -9 -13  -2 14.3934 3.19252   6
  -9  13  -2 12.4054 3.24815   8
   9  13   2 8.73186 3.38148   4
   9  13   2 11.2195 2.20824   8
 -11 -13  -2 1.42284 1.30124   6
  11  13   2 0.81100 1.66183   4
 -11  13  -2 1.31242 2.21041   8
 -10 -14   2 42.6285 4.18917   6
  10 -14  -2 44.6556 3.88912   6
 -10  14   2 52.6862 4.20536   8
  10  14  -2 35.1878 3.39535   8
  10  14  -2 37.8942 4.20239   4
   8 -14  -2 6.04702 2.90998   6
  -8 -14   2 4.00171 2.74636   6
  -8  14   2 4.78152 2.58558   8
   8  14  -2 3.39528 2.25167   8
   6 -14  -2 59.3607 6.82007   6
  -6 -14   2 60.5522 7.00200   6
  -6  14   2 56.7061 6.15025   8
   6  14  -2 58.1980 6.35536   8
   4 -14  -2 84.3200 8.52987   6
  -4 -14   2 71.9929 8.04064   6
   4  14  -2 73.9852 7.71256   8
  -4  14   2 78.8354 7.56374   8
  -2 -14   2 80.4714 8.71371   6
   2 -14  -2 74.1884 8.53286   6
  -2  14   2 87.1334 8.11604   8
   2  14  -2 81.4664 8.13798   8
   0 -14  -2 15.9820 4.53086   6
   0  14   2 28.4509 5.13462   8
   0  14  -2 23.4072 4.54606   8
  -2 -14  -2 14.3269 4.32610   6
  -2  14  -2 7.05968 3.25422   8
   2  14   2 4.57166 2.55523   8
  -4 -14  -2 1.91077 4.94253   6
   4 -14   2 -0.5003 2.68872   6
   4  14   2 9.10062 4.76589   8
  -4  14  -2 7.75901 4.67768   8
   6 -14   2 14.2791 3.28072   6
  -6 -14  -2 6.60341 3.00343   6
  -6  14  -2 14.3668 3.74766   8
   6  14   2 8.69240 3.27423   4
   6  14   2 13.8906 2.94990   8
  -8 -14  -2 63.1258 5.67312   6
   8  14   2 47.8500 5.10455   4
   8  14   2 61.2788 4.18212   8
  -8  14  -2 75.7386 6.39049   8
 -10 -14  -2 56.2448 4.83009   6
  -9 -15   2 2.64765 1.80095   6
   9  15  -2 1.46145 1.18762   8
  -9  15   2 2.16141 1.44429   8
   7 -15  -2 13.2846 3.13346   6
  -7 -15   2 7.86826 2.78398   6
   7  15  -2 8.24744 2.16813   4
   7  15  -2 14.5900 2.69769   8
  -7  15   2 9.64690 2.37090   8
  -5 -15   2 2.71458 2.36060   6
   5 -15  -2 7.26522 3.11103   6
   5  15  -2 4.15220 2.30527   8
  -5  15   2 6.90468 2.56621   8
  -3 -15   2 17.8188 3.64649   6
   3 -15  -2 9.04582 2.87746   6
   3  15  -2 10.9267 2.71651   8
  -3  15   2 12.8028 2.68476   8
  -1 -15   2 86.8815 7.68998   6
   1 -15  -2 85.1223 7.97560   6
  -1  15   2 75.5027 6.95610   8
   1  15  -2 82.6516 7.49153   8
   1 -15   2 21.3047 4.41078   6
  -1 -15  -2 26.1839 4.88577   6
   1  15   2 22.0346 3.97980   8
  -1  15  -2 14.8246 3.06974   8
  -3 -15  -2 24.9769 4.71423   6
   3 -15   2 29.9317 4.30551   6
   3  15   2 27.7553 3.73576   8
  -3  15  -2 26.9876 4.65915   8
   5 -15   2 18.9479 4.05726   6
  -5 -15  -2 22.1323 3.96359   6
  -5  15  -2 18.5693 3.23521   8
   5  15   2 16.1418 2.79222   8
  -7 -15  -2 28.2923 3.49689   6
  -7  15  -2 29.3881 3.43642   8
  -6 -16   2 0.27026 1.23180   6
   6 -16  -2 0.77857 1.41762   6
   6  16  -2 1.68673 1.15642   8
  -6  16   2 0.91573 1.08940   8
  -4 -16   2 33.4696 3.77917   6
   4 -16  -2 30.3597 3.59070   6
  -4  16   2 29.3953 3.03215   8
   4  16  -2 26.0727 3.08764   8
  -2 -16   2 33.8684 4.13118   6
   2 -16  -2 36.0045 4.22916   6
  -2  16   2 22.5911 3.63654   8
   2  16  -2 30.7211 4.02599   8
   0 -16   2 13.5304 2.81496   6
   0 -16  -2 19.0103 3.48529   6
   0  16   2 16.3747 3.26021   8
   0  16  -2 12.3322 2.85092   8
   2 -16   2 108.600 7.47441   6
  -2 -16  -2 133.521 8.71133   6
   2  16   2 95.4364 6.68416   8
  -2  16  -2 125.741 8.03397   8
  -4 -16  -2 23.0735 3.06326   6
  -4  16  -2 19.5349 2.46154   8
 -18   0   3 46.5420 5.06937   6
  18   0  -3 51.1116 5.44468   8
  16   0  -3 53.8325 7.28668   8
 -16   0   3 52.1286 6.83360   6
 -14   0   3 68.2458 8.22441   6
  14   0  -3 42.7056 12.3560   3
  14   0  -3 66.9200 8.23771   8
 -12   0   3 25.0414 5.38552   6
  12   0  -3 16.4118 8.23774   3
  12   0  -3 31.0769 7.77270   8
 -10   0   3 628.545 36.1006   6
  10   0  -3 646.630 43.1741   3
   8   0  -3 1033.68 61.0568   3
   6   0  -3 2683.93 144.958   2
   6   0  -3 2722.24 144.807   3
   4   0  -3 201.285 13.5953   2
   4   0  -3 198.091 13.8913   3
  -2   0   3 1502.63 81.4722   1
   2   0  -3 1492.16 79.2106   2
   4   0   3 783.820 44.9642   3
   6   0   3 1365.34 77.1365   3
   8   0   3 699.971 40.0482   8
   8   0   3 762.742 47.1346   3
  10   0   3 510.848 29.8370   4
  10   0   3 493.528 29.7217   8
  10   0   3 534.957 45.7130   1
  10   0   3 528.254 38.4900   3
 -10   0  -3 516.973 30.3989   6
  12   0   3 10.9256 4.21228   4
  12   0   3 6.40757 7.95658   3
  12   0   3 9.51651 3.96697   8
  12   0   3 15.1858 13.7841   1
 -12   0  -3 6.38610 3.89207   6
 -14   0  -3 99.9698 9.49348   6
  14   0   3 94.1473 8.57937   8
  14   0   3 48.1120 30.0754   1
 -16   0  -3 46.7266 5.72117   6
  16   0   3 30.2201 5.54457   9
  16   0   3 47.5609 5.14769   8
 -18   0  -3 27.2004 2.74865   6
  19  -1  -3 21.4378 3.18926   8
 -19  -1   3 21.3727 2.70025   6
 -19   1   3 22.7294 2.61393   6
  19   1  -3 25.4892 3.33907   8
  17  -1  -3 -0.8800 2.91475   8
 -17  -1   3 1.66318 2.68647   6
  17   1  -3 -0.7162 2.86581   8
 -17   1   3 0.91848 2.82352   6
 -15  -1   3 93.9097 9.67076   6
  15  -1  -3 94.5512 9.99348   8
  15  -1  -3 94.1429 19.2125   3
  15   1  -3 119.899 10.4480   8
 -15   1   3 117.911 10.0586   6
  15   1  -3 110.709 21.6883   3
  13  -1  -3 176.291 14.5834   8
  13  -1  -3 161.347 21.2699   3
 -13  -1   3 182.853 14.5281   6
 -13   1   3 232.526 15.2145   6
  13   1  -3 209.081 14.9332   8
  13   1  -3 234.338 23.4750   3
  11  -1  -3 48.8986 6.27465   8
  11  -1  -3 40.2053 10.4545   3
 -11  -1   3 52.7166 6.43461   6
  11   1  -3 51.0830 12.1235   3
 -11   1   3 41.5686 5.94716   6
  11   1  -3 33.1410 5.57746   8
   9  -1  -3 80.7003 11.6432   3
  -9  -1   3 79.0455 7.27362   6
   9   1  -3 100.098 11.8773   3
  -9   1   3 81.6490 7.55833   6
   7  -1  -3 1553.71 82.8328   3
   7   1  -3 1396.25 82.9978   2
   7   1  -3 1451.38 82.1118   3
   5  -1  -3 964.311 59.9766   3
   5   1  -3 1160.39 61.4318   2
   5   1  -3 1123.62 60.4147   3
   3  -1  -3 5951.96 307.920   2
  -1  -1   3 2587.67 136.831   1
   1   1  -3 2704.90 136.210   2
  -1   1   3 2452.09 136.605   1
   1  -1   3 313.715 20.7246   1
   1   1   3 312.074 20.0196   1
   5  -1   3 1147.74 61.6192   3
   5   1   3 1030.63 63.4530   1
   5   1   3 1022.47 59.7635   3
   7   1   3 738.052 44.5380   3
   7   1   3 699.941 49.1273   1
   9  -1   3 52.8122 6.18742   8
   9  -1   3 59.1548 11.6626   3
  -9  -1  -3 54.5963 6.23596   6
   9  -1   3 44.1669 6.27444   4
   9  -1   3 46.5643 15.4656   1
   9   1   3 75.9524 15.7705   1
  -9   1  -3 69.8657 6.80189   6
   9   1   3 65.3409 6.16423   8
   9   1   3 74.0425 11.5530   3
   9   1   3 66.0587 6.60954   4
  11  -1   3 124.225 13.2938   4
  11  -1   3 122.463 10.1650   8
  11  -1   3 119.908 19.2061   3
  11  -1   3 84.6933 21.1667   1
 -11  -1  -3 119.095 10.5411   6
  11   1   3 118.323 10.1594   4
  11   1   3 123.538 17.6523   3
  11   1   3 121.567 10.1314   8
 -11   1  -3 138.100 11.1361   6
  11   1   3 153.961 25.1319   1
  13  -1   3 29.2003 19.2105   1
  13   1   3 59.5576 9.22677   4
  13   1   3 76.8784 27.3639   1
 -13   1  -3 72.5065 12.2384   6
 -15  -1  -3 6.81223 3.47037   6
  15  -1   3 6.43341 3.17201   8
 -15   1  -3 3.34407 3.36038   6
  15   1   3 4.29676 2.84359   8
  17  -1   3 104.667 7.00546   8
 -17  -1  -3 98.3326 7.42404   6
  17   1   3 99.0975 6.72025   8
 -17   1  -3 103.490 7.57161   6
  18  -2  -3 32.6290 4.61413   8
 -18  -2   3 30.9638 4.16047   6
 -18   2   3 24.8817 3.51019   6
  18   2  -3 27.8889 4.35227   8
  16  -2  -3 87.9105 18.0446   3
 -16  -2   3 74.0686 7.90727   6
  16  -2  -3 82.5158 8.37025   8
 -16   2   3 61.8400 7.56857   6
  16   2  -3 66.2351 8.05290   8
  14  -2  -3 42.6394 12.0975   3
 -14  -2   3 64.5987 8.01122   6
  14  -2  -3 60.5302 8.03560   8
 -14   2   3 60.8505 7.56673   6
  14   2  -3 64.1437 14.8533   3
  14   2  -3 57.8567 7.44453   8
  12  -2  -3 70.6967 8.04039   8
 -12  -2   3 69.2981 7.75431   6
  12  -2  -3 60.4575 14.8067   3
  12   2  -3 77.1187 14.2519   3
 -12   2   3 81.6853 8.19158   6
  12   2  -3 78.9903 8.29684   8
  10  -2  -3 551.616 31.9521   8
  10  -2  -3 595.821 39.2890   3
 -10  -2   3 553.362 31.1440   6
 -10   2   3 512.171 30.6915   6
  10   2  -3 525.569 37.2999   3
  10   2  -3 486.452 30.7362   8
   8  -2  -3 960.366 59.2240   3
   8   2  -3 1013.90 58.8139   3
   8   2  -3 998.774 61.0971   2
   6  -2  -3 3645.08 191.461   3
   6   2  -3 3502.75 195.553   2
   6   2  -3 3639.41 190.813   3
   4  -2  -3 1280.02 70.5636   3
   4   2  -3 1300.51 71.8390   2
   2  -2  -3 4280.91 222.458   3
  -2  -2   3 4337.99 224.286   1
   2   2  -3 4195.10 224.294   2
   0  -2   3 2812.47 143.162   1
   0   2   3 2563.41 143.185   1
   2  -2   3 5802.14 304.999   1
   2  -2   3 6187.02 303.090   3
   2   2   3 5398.32 302.302   1
   4  -2   3 1840.66 100.007   3
   4   2   3 1829.45 100.551   1
   4   2   3 1812.90 97.4022   3
   6  -2   3 50.4970 9.32272   3
   6   2   3 49.6871 7.40261   3
   8  -2   3 30.1477 4.82351   8
   8  -2   3 32.5946 9.50082   3
   8   2   3 38.2131 11.5470   1
   8   2   3 34.5270 4.82306   4
   8   2   3 38.0962 6.84059   8
   8   2   3 31.2985 7.53524   3
  -8   2  -3 25.8911 4.66954   6
  10  -2   3 158.186 26.5672   1
 -10  -2  -3 144.055 11.4953   6
  10  -2   3 160.903 18.9651   3
  10  -2   3 150.439 11.0019   4
 -10   2  -3 149.905 11.7444   6
  10   2   3 145.892 11.5494   4
  10   2   3 151.991 23.8619   1
  10   2   3 132.260 16.9620   3
  12  -2   3 310.723 19.8361   8
 -12  -2  -3 314.430 20.4687   6
  12  -2   3 305.641 29.8989   3
  12   2   3 270.426 37.6539   1
  12   2   3 308.153 19.7140   8
 -12   2  -3 329.301 20.7212   6
  12   2   3 294.640 19.8420   4
 -14  -2  -3 67.4343 8.00355   6
  14  -2   3 62.6382 7.39600   8
  14  -2   3 47.0548 28.0553   1
 -14   2  -3 70.0224 8.02544   6
  14   2   3 82.5987 7.96233   4
  14   2   3 69.3745 7.39307   8
 -16  -2  -3 47.2655 5.78138   6
  16  -2   3 50.9666 5.43360   8
 -16   2  -3 44.6520 5.76831   6
  16   2   3 47.6798 4.98168   8
 -18  -2  -3 1.41270 1.62139   6
 -19  -3   3 13.9340 2.05836   6
  19  -3  -3 11.5593 2.02439   8
  19   3  -3 8.61683 1.81136   8
 -17  -3   3 108.190 9.92711   6
  17  -3  -3 94.2371 7.32800   6
  17  -3  -3 91.4446 8.42355   8
  17   3  -3 114.340 9.23600   8
 -17   3   3 98.8822 8.08659   6
  15  -3  -3 187.551 23.6425   3
  15  -3  -3 212.058 15.5961   8
 -15  -3   3 215.189 15.3806   6
 -15   3   3 240.602 15.6586   6
  15   3  -3 246.131 15.8647   8
  15   3  -3 155.603 25.4235   3
  13  -3  -3 112.683 18.3651   3
  13  -3  -3 123.134 11.3763   8
 -13  -3   3 133.492 11.5938   6
 -13   3   3 148.475 11.4913   6
  13   3  -3 151.632 11.7395   8
  13   3  -3 136.474 18.6946   3
 -11  -3   3 211.876 15.6562   6
  11  -3  -3 229.643 15.4518   8
  11  -3  -3 243.666 23.1968   3
 -11   3   3 211.074 15.1301   6
  11   3  -3 223.723 21.5342   3
  11   3  -3 215.594 15.2608   8
   9  -3  -3 1053.27 62.6782   3
   9   3  -3 946.867 55.1079   8
   9   3  -3 1021.34 64.9475   2
   9   3  -3 1029.11 61.0765   3
   7  -3  -3 320.234 24.6100   3
   7   3  -3 351.725 26.8100   2
   7   3  -3 356.824 24.1755   3
   5  -3  -3 1231.40 74.1452   3
   5   3  -3 1477.55 87.4005   2
   3  -3  -3 576.883 33.3557   3
  -3  -3   3 543.760 34.0738   1
   3   3  -3 610.833 35.7645   2
  -1  -3   3 1858.44 107.246   1
   1   3  -3 2094.88 108.667   2
  -1   3   3 2050.17 104.945   2
   1  -3   3 4779.67 251.256   1
   1   3   3 4556.42 248.450   1
   1   3   3 4952.51 249.655   2
   3  -3   3 1531.49 88.2293   1
   3  -3   3 1583.86 85.4307   3
   3   3   3 1519.71 84.0428   1
   5  -3   3 586.595 38.3848   3
   5   3   3 598.916 37.8642   1
   5   3   3 627.041 34.7334   3
   7  -3   3 449.048 31.3465   3
   7  -3   3 386.704 23.9121   8
   7   3   3 420.390 31.1835   1
   7   3   3 419.156 27.0613   3
   7   3   3 410.422 24.0078   8
   9  -3   3 47.2257 5.77983   8
   9  -3   3 54.5253 13.3683   3
  -9  -3  -3 52.8209 6.05238   6
   9  -3   3 44.8818 5.27100   6
   9  -3   3 50.5041 16.7452   1
   9   3   3 39.1492 14.7830   1
  -9   3  -3 40.5724 6.08642   6
   9   3   3 47.1226 10.5954   3
   9   3   3 39.2509 5.39914   8
   9   3   3 37.0103 5.82967   4
 -11  -3  -3 91.4673 8.88631   6
  11  -3   3 82.0815 8.32772   8
  11  -3   3 90.5328 16.4110   3
  11  -3   3 78.3781 7.30024   6
  11  -3   3 75.2475 22.4054   1
 -11   3  -3 85.9305 8.85068   6
  11   3   3 89.1448 8.99764   4
  11   3   3 49.4321 20.5705   1
  11   3   3 83.8525 8.17848   8
 -13  -3  -3 109.088 10.0612   6
  13  -3   3 134.805 33.5513   1
  13  -3   3 102.451 9.38475   8
 -13   3  -3 94.4106 9.61762   6
  13   3   3 104.617 9.80945   4
  13   3   3 96.7803 9.03836   8
  15  -3   3 171.801 12.0719   8
 -15  -3  -3 174.074 12.4287   6
 -15   3  -3 172.391 12.6509   6
  15   3   3 162.683 11.4993   8
  15   3   3 162.594 11.4612   4
 -17  -3  -3 11.5271 3.21759   6
  17  -3   3 7.11362 2.81762   9
  17   3   3 8.25596 1.50433   8
  18  -4  -3 -0.3681 1.71935   8
 -18  -4   3 1.56414 1.87719   6
  18   4  -3 3.80082 2.26994   8
  16  -4  -3 101.063 9.21825   8
 -16  -4   3 87.5677 8.63156   6
  16  -4  -3 84.8934 17.5086   3
  16  -4  -3 81.4980 7.55410   6
  16   4  -3 112.433 9.23437   8
 -16   4   3 109.387 8.74234   6
  14  -4  -3 41.5981 6.89192   8
  14  -4  -3 41.4151 13.6820   3
 -14  -4   3 38.4706 6.62343   6
  14   4  -3 36.8617 6.54867   8
  14   4  -3 17.1864 22.3542   3
  14   4  -3 36.3903 5.80604   4
 -14   4   3 39.1224 6.53526   6
 -12  -4   3 87.0006 8.80664   6
  12  -4  -3 80.1127 15.0654   3
  12  -4  -3 80.4353 8.50609   8
  12   4  -3 62.4483 7.94922   8
 -12   4   3 66.8919 7.95876   6
 -10  -4   3 798.529 43.8890   6
  10  -4  -3 831.977 52.7454   3
  10  -4  -3 784.771 43.8545   8
  10   4  -3 737.810 49.5123   3
 -10   4   3 746.260 43.2177   6
  10   4  -3 813.481 55.8584   2
  10   4  -3 740.403 43.5451   8
   8  -4  -3 821.428 53.6699   3
  -8  -4   3 789.520 47.6585   6
   8   4  -3 899.673 52.7283   3
   8   4  -3 977.504 49.2366   8
  -8   4   3 831.213 47.3714   6
   8   4  -3 903.848 57.6889   2
   6  -4  -3 2459.85 132.024   3
   6   4  -3 2409.02 134.848   2
   6   4  -3 2388.08 130.481   3
   4  -4  -3 32.8500 6.05456   3
   4   4  -3 36.3707 8.32472   2
  -4   4   3 38.1563 3.97412   2
   2  -4  -3 1153.47 63.8343   3
  -2  -4   3 1136.60 65.1842   1
   2   4  -3 1212.82 67.6518   2
  -2   4   3 1215.88 62.8620   2
   0  -4   3 3725.53 197.903   1
   0   4   3 3754.91 196.216   2
   0   4  -3 3712.89 198.786   2
   2  -4   3 491.487 34.1567   1
   2   4   3 531.666 29.4880   1
   2   4   3 532.618 33.1018   2
   4  -4   3 3125.99 165.158   3
   4  -4   3 3148.66 169.405   1
   4   4   3 2913.27 161.922   1
   6  -4   3 272.337 22.6320   3
   6   4   3 280.150 21.2678   1
   8  -4   3 540.449 30.7269   6
   8  -4   3 617.904 40.7382   3
  -8  -4  -3 510.738 33.8003   6
   8  -4   3 561.717 31.3088   8
   8  -4   3 591.448 47.3978   1
   8   4   3 506.615 30.5918   8
  -8   4  -3 522.818 31.3515   6
   8   4   3 530.857 38.1097   1
  10  -4   3 410.794 24.3768   8
 -10  -4  -3 403.418 24.6644   6
  10  -4   3 430.678 42.7827   1
  10  -4   3 398.032 34.2030   3
  10   4   3 389.543 23.8328   8
  10   4   3 404.758 24.9094   4
  10   4   3 299.921 47.0221   1
 -10   4  -3 394.450 24.6308   6
  12  -4   3 254.887 16.7569   8
  12  -4   3 219.034 33.4524   1
  12  -4   3 222.167 15.1553   6
 -12  -4  -3 259.136 17.1995   6
 -12   4  -3 246.717 17.1141   6
  12   4   3 245.454 17.1269   4
  12   4   3 230.032 16.0588   8
 -14  -4  -3 14.2598 3.90548   6
  14  -4   3 26.3951 5.08596   8
 -14   4  -3 19.8849 5.00519   6
  14   4   3 26.9317 4.84120   8
  14   4   3 14.8270 4.62926   4
 -16  -4  -3 62.6421 6.06738   6
  16   4   3 44.1739 5.01129   4
  16   4   3 63.9526 4.89971   8
 -16   4  -3 59.5387 5.90542   6
  17  -5  -3 104.646 8.55594   8
  17  -5  -3 105.172 7.95723   6
 -17  -5   3 117.510 8.54842   6
  17   5  -3 115.728 8.76737   8
  15  -5  -3 2.61333 3.56506   8
 -15  -5   3 3.21111 3.21911   6
  15  -5  -3 2.07082 6.91766   3
  15  -5  -3 0.16947 2.58233   6
  15   5  -3 0.22194 2.93288   8
  15   5  -3 1.99357 3.75405   4
 -15   5   3 1.47353 2.60634   6
 -13  -5   3 251.971 17.2408   6
  13  -5  -3 244.160 17.2663   8
  13  -5  -3 233.257 25.9948   3
 -13   5   3 240.670 16.6036   6
  13   5  -3 231.474 16.8566   8
  11  -5  -3 249.096 25.1808   3
 -11  -5   3 270.262 17.9009   6
  11  -5  -3 257.672 17.5879   8
  11   5  -3 262.307 17.7061   8
  11   5  -3 232.899 23.0562   3
 -11   5   3 267.005 17.1920   6
   9  -5  -3 682.358 39.9232   8
  -9  -5   3 760.808 40.3125   6
   9  -5  -3 732.152 48.0617   3
   9   5  -3 747.261 52.1367   2
   9   5  -3 677.508 39.7282   8
  -9   5   3 649.005 39.2100   6
   9   5  -3 705.103 44.9691   3
  -7  -5   3 489.470 27.5095   6
   7  -5  -3 506.509 33.4052   3
  -7   5   3 425.747 28.7281   2
   7   5  -3 447.398 30.7025   3
   7   5  -3 496.298 36.6936   2
   5  -5  -3 2327.35 127.479   3
  -5   5   3 2176.59 127.677   2
   5   5  -3 2545.58 132.333   2
   3  -5  -3 2497.50 134.634   3
  -3   5   3 2465.56 132.697   2
   3   5  -3 2622.57 139.296   2
  -1  -5   3 365.128 23.0987   1
   1  -5  -3 363.257 20.0861   3
  -1   5   3 312.975 21.4291   2
   1   5  -3 318.858 24.6542   2
   1  -5   3 962.575 58.1277   1
  -1   5  -3 997.894 59.0261   2
   1   5   3 1004.87 57.3783   2
   3  -5   3 3238.88 176.668   1
   3   5   3 3203.59 175.021   2
   5  -5   3 399.536 33.5366   1
   5  -5   3 410.055 29.5256   3
   7  -5   3 1362.97 74.9687   8
   7  -5   3 1535.30 91.9762   1
   7  -5   3 1374.80 74.5751   6
  -7  -5  -3 1345.35 75.2767   6
   7  -5   3 1464.34 84.0843   3
   7   5   3 1360.56 74.4452   8
  -7   5  -3 1360.38 75.1085   6
   9  -5   3 362.131 37.9491   1
  -9  -5  -3 347.888 22.4339   6
   9  -5   3 333.169 21.0641   6
   9  -5   3 344.355 21.8416   8
  -9   5  -3 364.293 22.2642   6
   9   5   3 358.753 21.3320   8
  11  -5   3 88.1387 9.20359   8
  11  -5   3 78.0199 7.84339   6
 -11  -5  -3 86.9744 9.20217   6
  11  -5   3 122.077 29.7678   1
 -11   5  -3 100.585 9.85116   6
  11   5   3 96.9857 8.64704   8
  11   5   3 94.6615 9.94614   4
 -13  -5  -3 204.933 14.5209   6
  13  -5   3 162.415 35.2085   1
  13  -5   3 201.843 14.2129   8
 -13   5  -3 194.638 14.4415   6
  13   5   3 192.107 14.5995   4
  13   5   3 192.441 13.5071   8
 -15  -5  -3 21.2869 4.35346   6
 -15   5  -3 10.1483 3.06851   6
  15   5   3 16.5899 3.73228   4
  15   5   3 13.8019 2.84116   8
  17  -5   3 2.31088 2.06378   9
 -17  -5  -3 4.46858 1.35056   6
 -18  -6   3 32.5305 3.16394   6
 -18   6   3 25.7416 3.60987   8
  18   6  -3 31.1862 2.89604   8
  16  -6  -3 75.9818 7.25143   8
  16  -6  -3 77.3279 6.55809   6
 -16  -6   3 75.5895 7.47689   6
  16   6  -3 65.4602 6.78449   8
  16   6  -3 61.9079 6.42087   4
  14  -6  -3 27.7433 5.51107   6
  14  -6  -3 25.3156 5.86847   8
 -14  -6   3 20.2463 4.78861   6
  14  -6  -3 7.81472 7.89040   3
  14   6  -3 23.0546 4.70885   8
  12  -6  -3 113.483 18.5525   3
 -12  -6   3 140.992 11.3145   6
  12  -6  -3 115.313 10.8367   8
  12   6  -3 112.338 10.6530   8
 -12   6   3 112.433 10.0563   6
  10  -6  -3 13.6191 12.3368   3
 -10   6   3 7.69013 3.65236   6
  10   6  -3 8.02869 9.04923   2
  10   6  -3 2.46319 6.96218   3
  10   6  -3 4.12794 3.30044   8
   8  -6  -3 766.226 50.3464   3
  -8  -6   3 713.709 43.1348   6
   8   6  -3 763.029 50.2714   3
   8   6  -3 809.845 55.7570   2
  -8   6   3 791.337 42.7820   6
   8   6  -3 787.244 43.2565   8
   6  -6  -3 1221.73 67.9170   3
  -6  -6   3 1103.59 61.8969   6
   6   6  -3 1230.61 72.9947   2
   6   6  -3 1131.58 65.2221   3
   6   6  -3 1050.79 61.7222   8
   4  -6  -3 822.173 49.0399   3
   4   6  -3 848.450 53.8557   2
   2  -6  -3 460.585 28.8188   3
  -2  -6   3 460.521 29.1662   1
   2   6  -3 517.472 34.5007   2
  -2   6   3 498.086 29.5551   2
   0  -6   3 1232.53 72.9996   1
   0   6  -3 1287.21 75.8393   2
   0   6   3 1341.46 73.2270   2
   2  -6   3 925.532 56.6188   1
   2   6   3 920.951 55.8621   2
  -2   6  -3 888.866 56.5139   2
   4  -6   3 64.2280 12.7561   1
   4   6   3 47.0021 6.54878   5
  -4   6  -3 50.6988 10.0512   2
   4   6   3 46.6109 11.3070   2
  -6  -6  -3 215.474 14.5944   6
   6  -6   3 234.050 26.2114   1
   6  -6   3 224.743 14.6409   8
   6  -6   3 224.533 14.3713   6
   6   6   3 212.286 13.9507   8
  -6   6  -3 207.287 14.4667   6
   6   6   3 225.838 16.7541   5
  -8  -6  -3 347.111 23.3152   6
   8  -6   3 356.467 22.6049   6
   8  -6   3 359.303 37.6199   1
   8  -6   3 407.023 25.4811   8
  -8   6  -3 431.621 26.6062   6
 -10  -6  -3 141.596 12.1293   6
  10  -6   3 146.202 11.2804   6
  10  -6   3 124.758 25.4976   1
  10  -6   3 149.567 12.1236   8
  10   6   3 175.792 11.8897   8
 -10   6  -3 161.843 12.7168   6
  12  -6   3 192.001 34.0366   1
 -12  -6  -3 239.798 16.9320   6
  12  -6   3 254.443 16.9692   8
  12  -6   3 212.155 14.9475   6
  12   6   3 254.141 17.6779   4
  12   6   3 261.506 16.2707   8
 -12   6  -3 249.347 17.3031   8
 -12   6  -3 262.797 17.2580   6
 -14  -6  -3 10.2421 4.14332   6
  14   6   3 7.66923 3.05599   8
 -14   6  -3 8.77509 3.55261   8
  16  -6   3 51.7869 6.26926   9
  16   6   3 61.6943 5.35004   4
 -17  -7   3 39.1896 4.34499   6
 -17   7   3 35.8195 4.00165   8
  17   7  -3 33.1450 3.84330   8
  15  -7  -3 185.831 15.7576   6
 -15  -7   3 227.820 14.1595   6
  15   7  -3 180.664 13.1855   4
  15   7  -3 204.340 13.7835   8
  13  -7  -3 18.8839 4.75699   8
 -13  -7   3 18.7860 5.03078   6
  13  -7  -3 7.31726 8.02496   3
  13  -7  -3 19.5411 4.67561   6
  13   7  -3 17.6074 4.47891   8
  11  -7  -3 359.738 32.3258   3
  11  -7  -3 352.313 23.0373   8
 -11  -7   3 367.776 23.1309   6
  11  -7  -3 361.937 22.7751   6
  11   7  -3 349.898 22.8996   8
   9  -7  -3 114.194 23.2014   3
   9  -7  -3 114.231 10.8190   8
  -9  -7   3 124.331 10.7170   6
   9   7  -3 124.592 10.1980   8
   9   7  -3 116.313 20.1384   2
  -7  -7   3 352.390 21.7794   6
   7  -7  -3 362.502 28.2421   3
   7   7  -3 331.088 24.5438   3
   7   7  -3 355.105 32.6893   2
   7   7  -3 346.786 21.4935   8
   5  -7  -3 666.398 45.5650   6
  -5  -7   3 794.446 44.3452   6
   5  -7  -3 865.210 49.6975   3
   5   7  -3 902.060 55.9463   2
   5   7  -3 784.774 44.5190   8
   3  -7  -3 126.902 12.1838   3
  -3  -7   3 116.001 10.3589   6
   3   7  -3 176.268 18.3123   2
  -3   7   3 138.118 12.1726   2
  -3   7   3 165.871 11.9834   8
  -1  -7   3 555.073 33.8727   1
   1   7  -3 600.292 39.4926   2
  -1   7   3 506.876 34.6780   2
   1  -7   3 889.280 65.2125   1
  -1   7  -3 918.252 57.9320   2
   1   7   3 916.658 55.7948   2
   3  -7   3 518.357 31.2572   6
   3  -7   3 531.625 39.7081   1
   3   7   3 609.100 34.1304   5
   3   7   3 577.251 40.1700   2
  -3   7  -3 562.089 39.7719   2
   3   7   3 528.648 30.8127   8
   5  -7   3 1021.82 68.2877   1
   5  -7   3 1006.83 55.5117   6
  -5   7  -3 1062.40 65.9716   2
   5   7   3 1060.89 58.4032   5
   5   7   3 949.092 55.0230   8
  -7  -7  -3 76.1466 7.81776   6
   7  -7   3 80.9470 8.44868   6
   7  -7   3 86.1166 21.3524   1
  -7   7  -3 67.9397 8.07431   8
  -7   7  -3 77.5905 15.0925   2
   9  -7   3 47.5408 19.3514   1
  -9  -7  -3 42.6125 6.57841   6
   9  -7   3 20.6986 4.36516   6
  -9   7  -3 34.2478 6.06039   8
   9   7   3 31.6615 5.39141   8
  -9   7  -3 9.77750 9.45445   2
 -11  -7  -3 147.671 12.2687   6
  11  -7   3 141.382 10.8930   6
  11  -7   3 151.320 32.5695   1
  11   7   3 151.892 11.4019   8
 -11   7  -3 173.008 30.2290   2
  11   7   3 160.340 13.0508   4
 -11   7  -3 138.366 11.7434   8
 -13  -7  -3 20.7508 4.55738   6
  13   7   3 18.4714 5.37917   4
  13   7   3 9.49209 2.82973   8
 -13   7  -3 10.1938 3.28611   8
 -15  -7  -3 33.8901 4.22859   6
  15   7   3 27.3816 4.12043   4
  15   7   3 27.3520 2.75369   8
  16  -8  -3 48.0547 4.38589   6
 -16  -8   3 42.9670 4.67367   6
  16   8  -3 51.4360 4.48018   4
  16   8  -3 51.4405 4.94644   8
 -16   8   3 47.0249 5.75894   8
  14  -8  -3 50.6228 6.44358   6
 -14  -8   3 57.3247 6.92164   6
 -14   8   3 57.6114 7.04621   8
  14   8  -3 60.5442 6.98747   8
 -12  -8   3 290.302 18.7572   6
  12  -8  -3 252.715 27.4459   3
  12  -8  -3 282.319 18.4632   6
  12   8  -3 254.603 18.2136   8
  10  -8  -3 233.075 25.8895   3
 -10  -8   3 279.895 18.8934   6
  10  -8  -3 280.817 18.4434   6
  10   8  -3 263.106 18.2194   8
   8  -8  -3 45.2516 12.8796   3
  -8  -8   3 48.7843 6.80345   6
   8  -8  -3 46.9453 6.74289   6
   8   8  -3 38.8031 6.08146   8
   8   8  -3 27.5483 12.7457   2
   6  -8  -3 118.995 10.0123   6
  -6  -8   3 125.828 10.3502   6
   6  -8  -3 136.435 15.0664   3
   6   8  -3 116.377 9.80369   8
   6   8  -3 118.111 15.8127   3
  -6   8   3 113.790 9.74697   8
   6   8  -3 141.778 20.0845   2
  -4  -8   3 107.329 8.92446   6
   4  -8  -3 107.368 8.80335   6
   4   8  -3 97.6960 8.45043   8
   4   8  -3 97.6226 16.2100   2
  -4   8   3 92.3124 8.23379   8
  -2  -8   3 514.615 30.2781   6
   2  -8  -3 505.170 30.1781   6
   2   8  -3 571.536 40.1972   2
  -2   8   3 524.865 29.8599   8
  -2   8   3 524.997 34.1719   2
   0  -8  -3 404.690 26.0620   6
   0  -8   3 412.853 26.0776   6
   0  -8   3 397.134 29.2866   1
   0   8   3 467.667 25.8898   8
   0   8  -3 463.414 26.4961   8
   0   8   3 481.098 32.5994   2
   0   8   3 501.463 28.3265   5
   0   8  -3 484.453 35.2112   2
  -2  -8  -3 783.069 48.2706   6
   2  -8   3 869.523 48.1818   6
   2  -8   3 897.317 56.3911   1
  -2   8  -3 923.470 58.1952   2
   2   8   3 911.209 50.4624   5
   2   8   3 900.873 56.9149   2
   2   8   3 852.101 47.6588   8
  -4  -8  -3 428.179 26.6894   6
   4  -8   3 464.110 26.7100   6
   4  -8   3 481.360 37.4769   1
  -4   8  -3 467.437 36.3287   2
   4   8   3 435.879 36.5074   2
   4   8   3 470.432 29.1990   5
  -4   8  -3 423.370 26.7188   8
   4   8   3 441.627 26.0925   8
  -6  -8  -3 25.5899 6.37306   6
   6  -8   3 19.5521 13.0177   1
   6  -8   3 22.9769 4.75983   6
   6   8   3 17.1966 3.67638   8
  -6   8  -3 7.00422 7.61250   2
  -6   8  -3 20.2326 4.51487   8
   8  -8   3 498.010 28.1590   6
  -8  -8  -3 486.986 28.9444   6
   8  -8   3 427.274 43.5764   1
  -8   8  -3 419.731 38.7465   2
  -8   8  -3 460.787 28.6931   8
   8   8   3 493.398 27.9266   8
 -10  -8  -3 35.9313 6.80594   6
  10  -8   3 36.5654 5.81144   6
  10  -8   3 18.0076 16.9142   1
 -10   8  -3 47.9132 39.1349   2
  10   8   3 43.4878 5.96415   8
 -10   8  -3 42.2608 6.97969   8
 -12  -8  -3 51.4924 6.87586   6
 -12   8  -3 56.3254 8.28433   8
  12   8   3 48.6986 7.50917   4
  12   8   3 49.0681 5.68384   8
 -14  -8  -3 29.1515 4.27993   6
  14   8   3 30.1688 3.08751   8
 -14   8  -3 20.3526 4.14749   8
  14   8   3 26.8318 4.76444   4
 -15  -9   3 35.0987 4.51887   6
  15  -9  -3 36.4774 4.15854   6
 -15   9   3 35.1221 4.68848   8
  15   9  -3 26.4311 4.18713   4
  15   9  -3 29.9376 4.34801   8
  13  -9  -3 32.7166 5.96881   6
 -13  -9   3 45.0875 6.47050   6
 -13   9   3 40.9934 6.43010   8
 -11  -9   3 76.7160 8.69801   6
  11  -9  -3 74.9683 8.53203   6
 -11   9   3 65.0738 7.85144   8
  11   9  -3 72.3218 8.10817   8
  -9  -9   3 232.679 15.9531   6
   9  -9  -3 218.761 15.5406   6
   9  -9  -3 203.613 22.9785   3
   9   9  -3 173.493 27.1103   2
   9   9  -3 198.623 15.1300   8
  -9   9   3 197.244 15.0409   8
  -7  -9   3 70.8269 8.49436   6
   7  -9  -3 71.8908 8.42805   6
   7   9  -3 70.2486 7.88949   8
  -7   9   3 71.0214 7.81864   8
  -5  -9   3 94.8212 10.0586   6
  -5   9   3 117.839 9.50564   8
   5   9  -3 102.948 18.9690   2
  -3  -9   3 115.235 10.1248   6
   3  -9  -3 115.546 9.77427   6
   3   9  -3 120.004 9.84044   8
  -3   9   3 121.598 9.62968   8
   3   9  -3 122.757 18.5325   2
  -3   9   3 122.751 10.8484   5
   1  -9  -3 795.738 45.1109   6
  -1  -9   3 806.101 45.1508   6
  -1   9   3 841.309 46.8862   5
  -1   9   3 813.508 44.7078   8
  -1   9   3 754.190 50.4849   2
   1   9  -3 822.207 45.2185   8
  -1  -9  -3 85.3814 8.05389   6
   1  -9   3 90.1199 8.31404   6
  -1   9  -3 101.123 25.0089   2
  -1   9  -3 84.3594 8.28442   8
   1   9   3 72.3790 14.5691   2
   1   9   3 85.3759 7.57890   8
   1   9   3 96.3947 9.54914   5
  -3  -9  -3 808.549 44.7641   6
   3  -9   3 843.176 55.9130   1
   3  -9   3 783.788 44.9051   6
   3   9   3 759.628 63.2140   2
  -3   9  -3 779.129 54.9522   2
   3   9   3 808.360 44.3867   8
   3   9   3 780.247 46.8198   5
  -3   9  -3 771.205 44.6838   8
  -5  -9  -3 101.718 9.88922   6
   5  -9   3 102.928 9.78895   6
  -5   9  -3 103.601 18.3969   2
   5   9   3 124.475 9.59524   8
  -5   9  -3 115.825 10.1778   8
   7  -9   3 74.0162 22.5347   1
  -7  -9  -3 71.9754 8.55773   6
   7   9   3 93.3626 8.24593   8
  -7   9  -3 93.0700 9.24403   8
  -7   9  -3 100.084 20.6131   2
   9  -9   3 64.0502 7.18637   6
  -9  -9  -3 71.5342 8.47204   6
   9   9   3 64.7617 7.00885   8
  -9   9  -3 59.4835 7.97828   8
 -11  -9  -3 62.5271 7.80640   6
  11   9   3 77.3474 8.82086   4
  11   9   3 70.7262 6.80008   8
 -11   9  -3 71.5491 8.57609   8
  13  -9   3 78.5219 8.72476   9
 -13  -9  -3 105.360 8.21740   6
  13   9   3 107.612 8.76425   4
  13   9   3 100.304 6.61677   8
 -15  -9  -3 10.7410 1.69824   6
  15   9   3 8.13947 1.71959   4
  16  10  -3 11.6801 1.65867   8
  14 -10  -3 40.3342 4.66898   6
 -14 -10   3 39.7994 4.93696   6
 -14  10   3 44.6749 5.20767   8
  14  10  -3 32.3032 4.98706   4
  14  10  -3 42.1643 4.94703   8
  12 -10  -3 74.4635 7.84395   6
 -12 -10   3 77.7392 8.16830   6
  12  10  -3 74.0340 7.59597   8
 -12  10   3 68.5066 7.77058   8
 -10 -10   3 30.0464 5.61884   6
  10 -10  -3 42.9278 7.03297   6
  10  10  -3 21.0942 4.75803   8
 -10  10   3 30.3347 6.11825   8
  -8 -10   3 590.261 34.0329   6
   8 -10  -3 455.825 50.4064   1
   8 -10  -3 597.585 33.7151   6
   8  10  -3 578.984 33.4507   8
  -8  10   3 589.601 33.3639   8
   8  10  -3 476.770 47.0271   2
   6 -10  -3 75.8363 8.60553   6
  -6 -10   3 88.7068 9.28325   6
  -6  10   3 70.8649 7.95496   8
   6  10  -3 81.1719 8.59615   8
   6  10  -3 55.6826 15.1178   2
   4 -10  -3 14.7703 5.04236   6
  -4 -10   3 14.9920 5.14316   6
  -4  10   3 18.1507 4.73690   8
   4  10  -3 10.5157 4.06232   8
   4  10  -3 17.4493 11.7947   2
   2 -10  -3 563.092 32.0477   6
  -2 -10   3 556.649 31.9558   6
   2  10  -3 542.042 43.5696   2
  -2  10   3 520.647 31.1957   8
  -2  10   3 524.852 32.9498   5
   2  10  -3 517.284 31.5789   8
   0 -10  -3 75.7676 8.43143   6
   0 -10   3 86.5638 8.80257   6
   0  10  -3 65.0251 15.2060   2
   0  10   3 83.2979 15.8171   2
   0  10   3 83.2318 7.94542   8
   0  10  -3 85.9252 8.30408   8
   2 -10   3 737.253 41.8695   6
  -2 -10  -3 720.713 41.9883   6
   2  10   3 734.367 44.1460   5
  -2  10  -3 724.432 53.2143   2
  -2  10  -3 740.808 42.0693   8
   2  10   3 742.483 41.3385   8
   4 -10   3 198.200 13.9059   6
  -4 -10  -3 205.438 14.4484   6
   4 -10   3 107.684 36.1393   1
   4  10   3 186.842 13.0869   8
  -4  10  -3 133.246 21.9794   2
  -4  10  -3 174.398 13.9587   8
   6 -10   3 26.7763 5.35314   6
  -6 -10  -3 27.1241 5.48975   6
   6 -10   3 49.3066 28.9551   1
  -6  10  -3 31.8855 26.0303   2
   6  10   3 29.9251 5.35273   8
  -6  10  -3 39.0060 6.90846   8
   8 -10   3 173.057 57.9233   1
   8 -10   3 195.595 14.5794   6
  -8 -10  -3 205.755 15.6464   6
  -8  10  -3 240.435 16.1927   8
   8  10   3 223.646 14.7036   8
 -10 -10  -3 42.0091 6.72499   6
  10  10   3 49.5412 7.57804   4
 -10  10  -3 49.6524 7.26489   8
  10  10   3 49.7569 5.64100   8
 -12 -10  -3 40.8747 5.23603   6
  12 -10   3 30.6355 5.17206   9
  12  10   3 49.9365 4.01023   8
  12  10   3 51.5358 6.28057   4
 -12  10  -3 37.0671 6.36986   8
 -14 -10  -3 11.3382 2.07728   6
  14  10   3 13.1874 2.65476   4
 -15 -11   3 1.16029 1.18723   6
 -15  11   3 0.26164 1.07840   8
  15  11  -3 0.80119 1.07006   8
 -13 -11   3 22.0036 4.05967   6
  13 -11  -3 17.7466 3.46022   6
 -13  11   3 16.8207 3.75406   8
  11 -11  -3 37.4293 6.31317   6
 -11 -11   3 43.5218 6.46108   6
  11  11  -3 43.1372 6.26372   8
 -11  11   3 45.6927 6.32549   8
  -9 -11   3 47.0437 7.63659   6
   9 -11  -3 54.9091 7.57810   6
   9  11  -3 40.2378 6.53503   8
  -9  11   3 42.6062 6.69810   8
   9  11  -3 44.1619 19.2944   2
   7 -11  -3 48.6029 7.70978   6
  -7 -11   3 42.2355 7.58223   6
  -7  11   3 51.5415 7.18620   8
   7  11  -3 65.9039 18.4352   2
   7  11  -3 54.9306 7.40768   8
  -5 -11   3 138.341 11.6683   6
   5 -11  -3 138.840 11.6607   6
  -5  11   3 112.901 10.3028   8
   5  11  -3 102.770 20.9290   2
   5  11  -3 116.617 10.8433   8
  -3 -11   3 124.109 11.4572   6
   3 -11  -3 124.088 11.3141   6
   3  11  -3 129.843 10.9707   8
  -3  11   3 139.450 10.8102   8
   3  11  -3 124.304 21.9385   2
   1 -11  -3 159.630 12.1131   6
  -1 -11   3 154.301 12.0883   6
   1  11  -3 132.834 11.4585   8
  -1  11   3 123.082 12.3061   5
   1  11  -3 126.414 21.0034   2
  -1  11   3 129.551 10.7555   8
   1 -11   3 424.744 26.4865   6
  -1 -11  -3 448.675 26.9562   6
   1  11   3 424.649 25.8562   8
  -1  11  -3 418.700 38.5356   2
  -1  11  -3 431.561 26.5673   8
  -3 -11  -3 960.061 55.1955   6
   3 -11   3 927.516 54.7026   6
  -3  11  -3 1012.64 55.2713   8
   3  11   3 1037.54 54.4911   8
  -5 -11  -3 56.0356 12.7435   6
  -5  11  -3 35.2120 10.0003   8
  -5  11  -3 1.46698 25.1492   2
   7 -11   3 13.5326 4.75705   9
   7 -11   3 26.2085 5.05469   6
  -7  11  -3 19.1373 4.75415   8
   7  11   3 12.6722 3.29188   8
  -9 -11  -3 39.1507 6.42162   6
   9 -11   3 26.9539 5.69458   9
   9 -11   3 35.1378 7.03995   6
   9  11   3 32.6217 4.79954   8
   9  11   3 27.7879 5.78643   4
  -9  11  -3 38.7535 6.86694   8
 -11 -11  -3 33.3241 4.88646   6
  11  11   3 37.2426 5.74759   4
  11  11   3 30.1839 3.30059   8
 -13 -11  -3 5.09944 1.58415   6
  13  11   3 7.16067 2.32330   4
 -14  12   3 7.96783 1.72346   8
  14  12  -3 6.91499 1.68851   8
  12 -12  -3 34.7129 4.20021   6
 -12 -12   3 34.2934 4.55781   6
 -12  12   3 26.4633 4.16134   8
  10 -12  -3 193.805 14.8642   6
 -10 -12   3 168.331 16.0551   6
  10  12  -3 165.541 14.3365   8
 -10  12   3 143.606 13.8099   8
  -8 -12   3 8.98845 3.75579   6
   8 -12  -3 15.1299 4.68115   6
  -8  12   3 12.0789 3.98059   8
   8  12  -3 2.94679 3.07108   8
   6 -12  -3 42.3460 7.29328   6
   6  12  -3 27.0824 16.7191   2
   6  12  -3 36.9646 6.12631   8
  -6  12   3 36.4008 6.03281   8
   4 -12  -3 136.530 11.6267   6
  -4 -12   3 126.427 11.3467   6
  -4  12   3 123.043 10.5081   8
   4  12  -3 108.964 10.5890   8
  -2  12   3 30.5965 8.22217   8
   2  12  -3 1.55975 11.7759   2
   2  12  -3 21.7707 7.88492   8
   0 -12   3 326.676 25.1818   6
   0  12   3 366.022 23.3937   8
   0  12  -3 304.889 34.5096   2
  -2 -12  -3 253.276 17.1003   6
   2 -12   3 215.649 17.0016   6
   2  12   3 261.519 17.1829   8
  -2  12  -3 201.966 32.1116   2
  -2  12  -3 236.140 16.7276   8
  -4 -12  -3 359.528 23.1611   6
   4 -12   3 350.762 22.5766   6
   4  12   3 364.810 22.1511   8
  -4  12  -3 357.942 22.9135   8
   6 -12   3 3.05712 3.08492   6
  -6 -12  -3 6.71179 3.42635   6
   6  12   3 4.78456 2.50411   8
  -6  12  -3 5.87262 3.70728   8
  -8 -12  -3 1.44319 3.58714   6
   8 -12   3 2.74424 2.76547   6
   8  12   3 1.11671 3.20392   4
   8  12   3 2.65802 2.30241   8
  -8  12  -3 3.51088 3.41668   8
 -10 -12  -3 50.5079 5.43421   6
  10  12   3 50.2587 4.11442   8
 -10  12  -3 51.6982 5.88587   8
  10  12   3 49.9405 6.07173   4
 -12 -12  -3 30.3997 3.31062   6
  12  12   3 19.4908 3.12205   4
 -11 -13   3 107.156 7.75761   6
  11 -13  -3 102.314 7.69890   6
 -11  13   3 107.869 7.70940   8
  11  13  -3 110.726 7.67311   8
  -9 -13   3 52.0526 6.45115   6
   9 -13  -3 47.2908 6.11452   6
   9  13  -3 61.2141 6.05753   8
  -9  13   3 60.2562 6.23247   8
   7 -13  -3 13.5578 3.76526   6
   7  13  -3 20.6652 4.04854   8
  -7  13   3 30.1462 5.39834   8
   5 -13  -3 76.9252 8.69625   6
  -5 -13   3 81.2741 8.79077   6
   5  13  -3 83.8232 8.28619   8
  -5  13   3 80.6795 8.12374   8
   3 -13  -3 81.5431 9.07340   6
  -3 -13   3 86.9266 9.03364   6
   3  13  -3 82.4570 8.42873   8
  -3  13   3 77.3356 8.15006   8
   1 -13  -3 6.91085 4.41232   6
  -1 -13   3 5.65504 3.80420   6
  -1  13   3 7.01783 3.09797   8
   1  13  -3 10.8285 4.45521   8
  -1 -13  -3 114.476 10.6953   6
   1 -13   3 128.554 10.9165   6
   1  13   3 121.316 9.98163   8
  -1  13  -3 121.633 10.6144   8
  -3 -13  -3 170.421 13.3390   6
   3 -13   3 174.341 12.9066   6
   3  13   3 165.726 12.1248   8
  -3  13  -3 161.878 12.7512   8
   5 -13   3 35.5924 5.77633   6
  -5 -13  -3 39.6795 6.48659   6
   5  13   3 31.1393 4.85732   8
  -7 -13  -3 9.81965 3.90772   6
   7 -13   3 9.77034 2.86468   6
   7  13   3 8.15696 3.68392   4
  -7  13  -3 11.4446 3.77681   8
   7  13   3 6.53302 2.43929   8
  -9 -13  -3 9.15475 2.81056   6
  -9  13  -3 14.5205 3.36418   8
   9  13   3 4.76297 2.56677   4
  11  13   3 29.0027 3.35236   4
 -10 -14   3 7.88241 2.12394   6
  10 -14  -3 8.97949 2.09652   6
  10  14  -3 6.62165 2.19825   4
 -10  14   3 12.5503 2.43869   8
  10  14  -3 8.58421 1.71005   8
  -8 -14   3 12.2857 3.32715   6
   8 -14  -3 15.1669 3.78730   6
   8  14  -3 23.2348 3.99240   8
  -8  14   3 20.5182 3.60865   8
  -6 -14   3 1.18335 2.69408   6
   6 -14  -3 4.03040 3.21834   6
   6  14  -3 6.50751 3.24623   8
  -6  14   3 7.36187 3.06969   8
  -4 -14   3 45.8202 6.53883   6
   4 -14  -3 44.3006 6.64036   6
  -4  14   3 46.3050 5.69856   8
   4  14  -3 48.2215 6.15882   8
   2 -14  -3 11.6331 3.85229   6
  -2 -14   3 14.4183 4.40461   6
   2  14  -3 21.6558 4.93383   8
  -2  14   3 24.9961 4.75657   8
   0 -14  -3 11.9335 3.82507   6
   0 -14   3 24.7856 5.10278   6
   0  14   3 12.9107 3.22729   8
   0  14  -3 21.1757 4.90255   8
  -2 -14  -3 19.9483 4.54219   6
   2  14   3 27.4707 4.67993   8
  -2  14  -3 31.7719 5.67505   8
  -4 -14  -3 19.1916 4.62748   6
   4 -14   3 9.44641 3.11954   6
   4  14   3 9.03281 2.87475   4
   4  14   3 12.1168 3.01827   8
  -4  14  -3 12.2075 3.88179   8
  -6 -14  -3 33.9525 4.94635   6
   6 -14   3 36.9930 4.26656   6
  -6  14  -3 35.9107 4.93425   8
   6  14   3 29.0145 4.36911   4
   6  14   3 31.7470 3.55978   8
  -8 -14  -3 8.80227 2.40201   6
  -8  14  -3 14.4995 2.73929   8
   8  14   3 4.73465 1.94211   4
   9 -15  -3 19.0172 2.71525   6
  -9  15   3 13.4714 1.67578   8
   9  15  -3 13.5625 2.23075   8
   7 -15  -3 16.8976 3.47321   6
  -7 -15   3 11.6774 3.25438   6
  -7  15   3 17.8398 2.82527   8
   7  15  -3 13.3193 2.75635   8
  -5 -15   3 29.1237 4.33001   6
   5 -15  -3 25.5046 4.33296   6
  -5  15   3 29.0901 3.95672   8
   5  15  -3 20.9115 3.81488   8
   3 -15  -3 41.9638 5.76260   6
  -3 -15   3 42.1726 5.47276   6
   3  15  -3 38.9273 5.08067   8
  -3  15   3 42.6577 4.73655   8
   1 -15  -3 5.58803 2.72730   6
  -1 -15   3 6.50115 2.88620   6
   1  15  -3 7.13608 2.82625   8
  -1  15   3 6.24944 2.16608   8
   1 -15   3 6.03645 2.85572   6
  -1 -15  -3 2.79304 2.35039   6
   1  15   3 3.62156 2.14993   8
  -1  15  -3 8.25651 3.12502   8
   3 -15   3 4.84273 2.44533   6
  -3 -15  -3 3.31765 2.36068   6
  -3  15  -3 5.20443 2.57365   8
   3  15   3 4.35371 1.68334   8
  -5 -15  -3 17.8038 4.07699   6
  -5  15  -3 20.6823 3.80334   8
  -7 -15  -3 98.6052 7.15036   6
  -7  15  -3 106.943 6.78721   8
   6 -16  -3 0.76781 1.57829   6
   6  16  -3 2.05372 1.55134   8
  -4 -16   3 3.34629 1.61140   6
   4 -16  -3 4.46749 2.03271   6
   4  16  -3 1.97586 1.39010   8
  -4  16   3 3.42937 1.26864   8
   2 -16  -3 29.7866 4.38363   6
  -2 -16   3 27.8455 3.40348   6
  -2  16   3 30.4045 2.86002   8
   2  16  -3 34.2986 4.17838   8
   0 -16  -3 38.1640 5.30159   6
   0 -16   3 28.1282 3.20136   6
   0  16  -3 44.0502 4.37164   8
   0  16   3 36.3680 3.02266   8
  -2 -16  -3 12.4758 2.68774   6
  -2  16  -3 7.71470 1.97773   8
  -4 -16  -3 1.42886 1.62120   6
  -4  16  -3 -0.2768 1.83282   8
 -18   0   4 20.6731 3.55132   6
  18   0  -4 18.3716 3.98488   6
  18   0  -4 10.9569 2.75213   8
  16   0  -4 7.04665 3.75856   8
  16   0  -4 11.7900 9.37697   3
 -16   0   4 7.49488 3.52332   6
  14   0  -4 834.601 47.4249   8
  14   0  -4 826.612 57.9593   3
 -14   0   4 827.510 47.0007   6
  12   0  -4 46.4914 12.2406   3
 -12   0   4 50.7036 6.76323   6
  10   0  -4 256.895 22.2210   3
 -10   0   4 243.492 15.7479   6
  10   0  -4 233.998 15.8890   8
   6   0  -4 3951.33 212.972   3
   6   0  -4 4099.58 212.853   2
   4   0  -4 4474.68 233.783   2
  -2   0   4 1109.63 62.5543   1
   2   0  -4 1112.19 59.9795   2
   0   0   4 345.581 22.6818   1
   4   0   4 27.6191 6.13556   3
   4   0   4 32.6557 9.26840   1
   6   0   4 1433.93 88.2426   1
   6   0   4 1508.55 83.3409   3
   8   0   4 92.2326 17.2558   1
  -8   0  -4 81.3641 9.59316   6
   8   0   4 87.5560 7.29054   8
   8   0   4 88.5843 7.94857   4
   8   0   4 101.752 13.1012   3
  10   0   4 108.578 15.9359   3
  10   0   4 101.632 22.1666   1
  10   0   4 110.219 8.99406   8
 -10   0  -4 103.178 9.81483   6
  10   0   4 105.989 9.03187   4
  12   0   4 118.219 27.2901   1
 -12   0  -4 134.358 11.3368   6
  12   0   4 145.391 10.9478   4
  12   0   4 127.902 10.5157   8
  14   0   4 14.2545 3.45980   8
  14   0   4 22.2155 5.44429   4
 -14   0  -4 19.6804 4.36967   6
  16   0   4 84.0511 6.46570   8
 -16   0  -4 87.0936 7.37340   6
 -19  -1   4 11.8511 2.20827   6
  19  -1  -4 10.2267 2.40940   8
  19   1  -4 15.2052 2.61598   8
 -17  -1   4 69.7917 7.20843   6
  17  -1  -4 85.2297 8.29318   8
 -17   1   4 77.1828 7.35140   6
  17   1  -4 78.8387 7.84919   8
 -15  -1   4 213.550 14.9679   6
  15  -1  -4 203.204 15.1487   8
  15   1  -4 204.420 15.1576   8
 -15   1   4 206.974 14.9598   6
  15   1  -4 197.367 29.1453   3
 -13  -1   4 1265.21 68.2295   6
  13  -1  -4 1239.51 78.9353   3
  13  -1  -4 1283.25 68.6667   8
  13   1  -4 1216.93 68.2973   8
 -13   1   4 1245.28 68.1185   6
  13   1  -4 1193.65 78.2843   3
  11  -1  -4 869.860 48.4997   8
  11  -1  -4 897.821 57.1519   3
 -11  -1   4 908.352 48.3589   6
 -11   1   4 832.159 47.9375   6
  11   1  -4 815.732 48.2082   8
  11   1  -4 866.639 56.3830   3
  -9  -1   4 667.847 39.2111   6
   9  -1  -4 714.357 45.6145   3
  -9   1   4 725.761 42.9850   6
   9   1  -4 715.099 45.2468   3
   7  -1  -4 1135.27 65.2183   3
   7   1  -4 1128.93 65.0324   3
   5  -1  -4 3139.76 168.379   3
   5   1  -4 3208.32 168.867   2
   3  -1  -4 4606.70 250.285   2
  -3  -1   4 4692.92 254.666   1
   3   1  -4 5204.74 253.111   2
   3  -1   4 6739.95 358.627   1
   3   1   4 6867.28 357.240   1
   5  -1   4 1619.52 93.8082   1
   5  -1   4 1645.56 89.0151   3
   5   1   4 1595.07 91.9608   1
   5   1   4 1510.96 87.1929   3
   7  -1   4 1967.25 114.199   1
   7  -1   4 1947.26 107.264   3
   7  -1   4 1703.91 100.392   8
   7   1   4 1924.13 105.610   3
   7   1   4 1962.60 112.083   1
   9  -1   4 552.400 32.0169   8
  -9  -1  -4 569.205 32.8009   6
   9  -1   4 610.406 49.2153   1
   9  -1   4 608.815 41.2007   3
   9  -1   4 594.788 32.4811   4
   9   1   4 596.372 47.7212   1
   9   1   4 574.207 39.3630   3
   9   1   4 525.101 32.4102   4
   9   1   4 517.727 31.8061   8
  -9   1  -4 545.657 32.6965   6
  11  -1   4 155.413 20.2541   3
 -11  -1  -4 155.533 12.4026   6
  11  -1   4 156.663 11.6916   4
  11  -1   4 150.207 11.5729   8
  11  -1   4 155.928 26.4617   1
 -11   1  -4 165.669 12.5585   6
  11   1   4 144.650 26.0775   1
  11   1   4 154.658 11.9020   4
  11   1   4 148.576 11.5155   8
  13  -1   4 50.0565 6.31299   4
  13  -1   4 64.6841 7.17781   8
 -13  -1  -4 67.3952 7.79859   6
  13  -1   4 54.1294 23.6430   1
 -13   1  -4 64.9329 7.84170   6
  13   1   4 55.0791 29.0505   1
  13   1   4 64.0936 7.33760   4
  13   1   4 67.6228 6.96895   8
  15  -1   4 33.0124 4.90321   8
 -15  -1  -4 41.0690 6.63388   6
  15   1   4 27.2860 4.48654   8
 -15   1  -4 30.3506 5.31853   6
 -17  -1  -4 0.93788 1.85559   6
 -17   1  -4 1.44677 2.18866   6
  18  -2  -4 74.7216 6.66072   8
 -18  -2   4 64.6694 5.83801   6
  18  -2  -4 63.4614 5.43491   6
  18   2  -4 76.8449 6.68680   8
 -18   2   4 68.7410 5.70196   6
  16  -2  -4 190.497 14.3047   8
  16  -2  -4 183.041 23.1122   3
 -16  -2   4 197.201 14.1579   6
 -16   2   4 207.125 13.9838   6
  16   2  -4 212.241 14.6064   8
  14  -2  -4 86.1337 16.5625   3
  14  -2  -4 105.765 10.1920   8
 -14  -2   4 108.881 10.1393   6
  14   2  -4 106.093 10.1991   8
  14   2  -4 101.616 17.6843   3
 -14   2   4 121.704 10.2692   6
  12  -2  -4 353.394 24.3317   8
  12  -2  -4 383.314 35.3800   3
 -12  -2   4 373.101 23.1416   6
  12   2  -4 365.713 23.0979   8
 -12   2   4 369.871 22.8761   6
  12   2  -4 360.941 30.3461   3
  10  -2  -4 475.122 26.9169   8
  10  -2  -4 472.348 33.5690   3
 -10  -2   4 453.763 26.0869   6
 -10   2   4 402.713 25.3779   6
  10   2  -4 402.769 25.6922   8
  10   2  -4 418.604 31.8440   3
   8  -2  -4 1262.84 70.6079   3
   8   2  -4 1186.44 71.6598   3
   8   2  -4 1139.15 71.0744   2
   6   2  -4 475.060 38.6077   2
   6   2  -4 428.448 28.5148   3
   4  -2  -4 890.069 49.2955   3
   4   2  -4 852.401 50.3679   2
   2  -2  -4 3932.13 206.859   3
  -2  -2   4 3963.32 209.505   1
   2   2  -4 3993.04 209.095   2
   0  -2   4 749.896 47.8691   1
   0   2   4 902.060 47.7954   1
   2  -2   4 217.452 16.9563   1
   2   2   4 161.242 14.1104   1
   4  -2   4 2138.20 116.895   1
   4  -2   4 2035.84 112.159   3
   4   2   4 1984.60 112.980   1
   6  -2   4 316.064 28.4384   1
   6  -2   4 294.654 24.3260   3
   6   2   4 273.193 20.1315   3
   6   2   4 275.559 24.1464   1
   8  -2   4 53.0599 5.52985   4
   8  -2   4 44.3077 10.9337   3
   8  -2   4 48.2018 5.33680   8
  -8  -2  -4 49.5466 5.95642   6
   8  -2   4 62.3303 17.1198   1
   8   2   4 44.2261 5.67563   4
   8   2   4 51.0504 14.6625   1
   8   2   4 29.8464 8.83301   3
   8   2   4 43.8318 4.91900   8
  10  -2   4 729.004 41.1449   8
  10  -2   4 720.000 40.8997   4
  10  -2   4 709.051 53.2836   3
  10  -2   4 795.020 61.9683   1
  10   2   4 730.311 40.8807   8
  10   2   4 720.677 55.7408   1
  10   2   4 728.918 41.6212   4
 -10   2  -4 739.598 41.8356   6
  12  -2   4 60.8429 21.3819   1
  12  -2   4 73.2609 7.46179   4
  12  -2   4 80.1715 8.24582   8
 -12  -2  -4 82.7580 8.62893   6
  12   2   4 87.6408 8.10188   8
  12   2   4 85.4016 8.71341   4
 -12   2  -4 95.9336 9.17042   6
  12   2   4 31.6374 22.7910   1
  14  -2   4 337.173 19.5911   8
 -14  -2  -4 318.697 20.0528   6
 -14   2  -4 322.680 20.2108   6
  14   2   4 252.088 21.2109   9
  14   2   4 317.821 19.3292   4
  14   2   4 306.803 18.9755   8
 -16  -2  -4 8.28364 2.87211   6
  16  -2   4 7.60053 3.59553   9
  16   2   4 4.54924 1.95050   8
 -16   2  -4 7.38207 2.51944   6
 -19  -3   4 3.40069 1.25355   6
  19  -3  -4 1.44371 1.69922   8
  19   3  -4 0.72571 1.36820   8
  17  -3  -4 15.2530 4.26845   8
  17  -3  -4 18.7335 3.69401   6
 -17   3   4 19.8546 3.98215   6
  17   3  -4 21.7555 5.74633   8
  15  -3  -4 294.842 19.2444   8
 -15  -3   4 285.351 18.9062   6
  15  -3  -4 248.795 27.1957   3
  15   3  -4 250.956 27.5532   3
 -15   3   4 303.725 18.7103   6
  15   3  -4 298.817 19.1696   8
  13  -3  -4 198.671 24.5004   3
 -13  -3   4 229.788 16.4622   6
  13  -3  -4 225.903 16.6005   8
  13   3  -4 255.303 25.0700   3
  13   3  -4 237.896 16.7085   8
 -13   3   4 245.759 16.2664   6
 -11  -3   4 826.753 47.5365   6
  11  -3  -4 792.605 47.1112   8
  11  -3  -4 812.211 55.6474   3
  11   3  -4 860.820 47.3077   8
  11   3  -4 890.262 55.5576   3
 -11   3   4 869.820 46.9834   6
  -9  -3   4 207.128 14.9004   6
   9  -3  -4 226.854 19.5400   3
   9   3  -4 178.078 17.0921   3
  -9   3   4 176.694 12.5837   6
   9   3  -4 177.867 19.7121   2
   9   3  -4 164.489 12.6165   8
   7  -3  -4 419.916 29.2782   3
   7   3  -4 444.793 31.5591   2
   7   3  -4 415.895 28.5346   3
   5  -3  -4 2280.95 122.692   3
   5   3  -4 2263.72 125.100   2
   3  -3  -4 1390.46 75.4768   3
  -3  -3   4 1407.14 77.6779   1
   3   3  -4 1378.00 77.9262   2
  -1  -3   4 5284.27 278.466   1
   1  -3  -4 5159.78 274.661   3
   1   3  -4 5443.23 278.922   2
   1  -3   4 944.205 53.3715   1
   1   3   4 844.438 50.5489   1
   3   3   4 22.8494 6.27065   1
   5  -3   4 411.015 33.6451   1
   5  -3   4 416.583 31.8941   3
   5   3   4 438.459 29.8877   1
   7  -3   4 593.885 44.3813   1
   7  -3   4 556.537 37.7861   3
   7  -3   4 550.347 31.6650   8
   7   3   4 529.809 37.7246   1
  -7   3  -4 475.389 29.8179   6
   7   3   4 468.692 28.9664   8
   9  -3   4 216.372 14.6303   6
   9  -3   4 223.343 15.1407   8
   9  -3   4 209.286 14.9036   4
   9  -3   4 240.332 30.8219   1
   9  -3   4 238.128 24.2154   3
  -9  -3  -4 215.902 15.5392   6
   9   3   4 258.889 28.0244   1
   9   3   4 260.124 16.3978   4
  -9   3  -4 243.375 16.0161   6
   9   3   4 243.863 15.0624   8
 -11  -3  -4 26.4593 5.22846   6
  11  -3   4 32.6637 16.2304   1
  11  -3   4 20.0968 4.49531   8
  11   3   4 22.3213 4.34661   8
  11   3   4 32.3090 20.8435   1
 -11   3  -4 29.6787 5.70023   6
 -13  -3  -4 118.633 10.2606   6
  13  -3   4 116.636 9.76577   8
 -13   3  -4 114.689 10.4876   6
  13   3   4 117.065 10.2672   4
  13   3   4 109.697 9.29635   8
  15  -3   4 3.78826 2.88658   8
 -15  -3  -4 5.59144 2.86629   6
 -15   3  -4 5.32297 3.36141   6
  15   3   4 5.49881 2.21867   8
  15   3   4 7.28657 3.02097   4
 -17  -3  -4 6.38815 1.72078   6
  17  -3   4 1.66178 1.81017   9
  18  -4  -4 38.1680 4.49864   8
 -18  -4   4 38.9104 4.07429   6
  18  -4  -4 40.9467 5.05819   6
  18   4  -4 43.3374 4.47536   8
 -16  -4   4 51.6370 6.52591   6
  16  -4  -4 51.6786 6.80762   8
  16  -4  -4 31.8024 13.9998   3
 -16   4   4 60.4011 6.25027   6
  16   4  -4 63.3272 7.03532   8
  14  -4  -4 194.458 14.3903   8
  14  -4  -4 163.197 21.9963   3
 -14  -4   4 182.526 14.1261   6
 -14   4   4 183.638 13.7721   6
  14   4  -4 186.495 14.3458   8
  12  -4  -4 145.653 12.3623   8
 -12  -4   4 164.608 12.7555   6
  12  -4  -4 168.164 20.5325   3
  12   4  -4 140.259 19.4020   3
 -12   4   4 164.473 12.0920   6
  12   4  -4 155.404 12.4906   8
  10  -4  -4 409.948 30.7532   3
 -10  -4   4 376.611 22.5044   6
  10  -4  -4 371.164 22.5231   8
 -10   4   4 336.173 21.6450   6
  10   4  -4 338.495 22.1766   8
  10   4  -4 357.465 32.4154   2
  10   4  -4 350.554 27.9796   3
   8  -4  -4 885.860 55.5713   3
  -8  -4   4 828.963 49.1882   6
   8   4  -4 954.155 59.2811   2
   8   4  -4 935.430 54.6892   3
   6  -4  -4 1067.09 62.7672   3
   6   4  -4 1093.75 65.8186   2
   4  -4  -4 282.795 19.9099   3
   4   4  -4 309.636 23.0318   2
   2  -4  -4 208.970 13.4809   3
  -2  -4   4 199.906 15.8201   1
   2   4  -4 188.644 16.5471   2
   0  -4   4 2343.87 131.837   1
   0   4  -4 2506.46 132.569   2
   2   4   4 6469.04 337.602   1
   4  -4   4 1571.02 92.6960   1
   4   4   4 1540.15 85.8987   1
   6  -4   4 68.9239 6.36230   8
   6  -4   4 74.6800 11.8489   3
   6  -4   4 80.2981 15.8456   1
   6   4   4 71.1331 7.77638   8
   6   4   4 85.1830 11.6579   1
  -8  -4  -4 146.999 11.2047   6
   8  -4   4 136.851 10.6032   4
   8  -4   4 150.678 11.1062   8
   8  -4   4 154.128 18.6745   3
   8  -4   4 151.560 10.6436   6
   8  -4   4 177.165 24.9649   1
  -8   4  -4 160.111 11.6218   6
   8   4   4 156.483 10.6944   8
   8   4   4 137.386 19.6171   1
  10  -4   4 391.930 24.1315   8
  10  -4   4 416.216 42.7067   1
 -10  -4  -4 380.268 24.4422   6
  10   4   4 401.914 23.7492   8
  10   4   4 399.552 24.9536   4
 -10   4  -4 397.704 24.7595   6
 -12  -4  -4 178.855 13.5763   6
  12  -4   4 162.457 31.6364   1
  12  -4   4 165.901 13.0941   8
  12   4   4 167.000 12.5640   8
 -12   4  -4 183.136 13.7700   6
  12   4   4 184.281 13.7354   4
  14  -4   4 6.58048 3.06376   8
 -14  -4  -4 6.96955 3.44719   6
  14   4   4 11.0944 4.34941   4
 -14   4  -4 9.40562 3.95599   6
  14   4   4 4.37699 2.60372   8
 -16  -4  -4 11.5697 2.63938   6
  16  -4   4 11.0884 3.70185   9
  19   5  -4 26.2540 2.72188   8
  17  -5  -4 2.79751 2.80782   8
 -17  -5   4 1.46810 2.20025   6
  17  -5  -4 2.64569 2.14934   6
  17   5  -4 2.30578 2.61401   8
  15  -5  -4 11.7426 9.34700   3
 -15   5   4 9.65811 3.04696   6
  15   5  -4 13.9504 3.82114   4
  13  -5  -4 359.935 32.6096   3
  13  -5  -4 372.794 23.6231   8
 -13  -5   4 377.421 23.4397   6
  13   5  -4 335.684 30.8417   3
 -13   5   4 368.498 22.7377   6
  13   5  -4 364.131 23.3503   8
 -11  -5   4 244.068 17.2302   6
  11  -5  -4 256.053 25.7232   3
  11  -5  -4 234.336 16.9994   8
  11   5  -4 235.558 23.3330   3
  11   5  -4 274.872 17.5964   8
 -11   5   4 264.861 16.7615   6
  -9  -5   4 265.759 17.2640   6
   9  -5  -4 282.981 24.5103   3
  -9   5   4 247.061 16.3934   6
   9   5  -4 247.798 21.5679   3
   9   5  -4 296.665 28.1308   2
   9   5  -4 249.842 17.0133   8
  -7  -5   4 369.244 23.8260   6
   7  -5  -4 411.805 29.4047   3
   7   5  -4 433.681 33.3061   2
   7   5  -4 423.230 28.3172   3
   5  -5  -4 1180.21 72.0047   3
   5   5  -4 1383.90 77.0528   2
   3  -5  -4 3466.64 182.785   3
  -3  -5   4 3323.41 184.156   1
   3   5  -4 3603.22 187.891   2
  -1  -5   4 325.802 25.7370   1
   1   5  -4 426.733 28.9058   2
  -1   5   4 418.257 23.9805   2
   1  -5   4 539.831 36.7339   1
   1   5   4 560.100 34.7623   2
  -1   5  -4 546.671 37.0242   2
   3  -5   4 686.674 46.5817   1
   5  -5   4 26.6471 10.8258   1
   5  -5   4 30.0573 4.30700   8
   7  -5   4 1446.97 91.6078   1
   7  -5   4 1354.37 74.3635   8
   7  -5   4 1361.04 73.8955   6
  -7   5  -4 1391.55 74.7334   6
   7   5   4 1375.41 73.8449   8
  -9  -5  -4 52.5277 7.09980   6
   9  -5   4 38.7670 14.4210   1
   9  -5   4 45.9330 6.57075   8
  -9   5  -4 55.3960 7.14975   6
   9   5   4 67.7249 8.15056   4
   9   5   4 63.9151 6.52897   8
 -11  -5  -4 42.5484 6.71753   6
  11  -5   4 21.4255 14.0457   1
  11  -5   4 43.7003 6.47545   8
  11   5   4 50.2158 7.75422   4
 -11   5  -4 52.8888 7.66934   6
  11   5   4 44.7233 5.96397   8
  13  -5   4 38.4118 6.28613   8
 -13  -5  -4 43.9557 6.45366   6
  13   5   4 47.3003 7.22545   4
 -13   5  -4 50.8973 6.71892   6
  13   5   4 47.6851 5.70056   8
 -15  -5  -4 84.5250 7.08055   6
  15   5   4 71.1353 6.61571   4
  15   5   4 72.4758 5.23948   8
  17  -5   4 4.71497 1.98815   9
 -18  -6   4 9.44356 1.84090   6
 -18   6   4 12.3713 2.29666   8
  18   6  -4 6.96819 1.85805   8
  16  -6  -4 11.9467 3.37178   6
 -16  -6   4 12.2303 4.11817   6
  16  -6  -4 10.9505 3.65290   8
  16   6  -4 15.0195 4.03547   4
  16   6  -4 7.97170 2.97882   8
  14  -6  -4 37.9533 13.0573   3
 -14  -6   4 40.8027 6.57616   6
  14  -6  -4 39.2754 6.85388   8
  14   6  -4 40.9021 6.76756   8
  12  -6  -4 0.49616 3.28504   8
 -12  -6   4 2.26571 3.78908   6
  12  -6  -4 3.40656 7.09227   3
  12   6  -4 2.07862 3.55657   8
 -12   6   4 0.77780 2.89259   6
  10  -6  -4 589.348 39.3349   8
 -10  -6   4 705.439 39.5689   6
 -10   6   4 690.939 38.5776   6
  10   6  -4 711.518 39.4457   8
  10   6  -4 686.276 45.2591   3
  10   6  -4 734.052 54.1476   2
   8  -6  -4 604.124 41.0496   3
  -8  -6   4 598.681 34.0761   6
   8  -6  -4 533.539 33.9841   8
   8   6  -4 652.449 46.7642   2
   8   6  -4 565.697 38.4101   3
   8   6  -4 606.151 34.0385   8
   6  -6  -4 356.977 26.3866   3
  -6  -6   4 331.081 21.5694   6
   6   6  -4 367.571 22.4934   8
   6   6  -4 395.162 31.2994   2
   4  -6  -4 218.293 16.7231   3
   4   6  -4 212.532 20.8255   2
  -2  -6   4 430.400 29.5017   1
   2  -6  -4 453.889 27.0334   3
   2   6  -4 489.151 33.6762   2
   0  -6   4 1859.01 100.544   1
   0   6   4 1724.84 97.9221   2
   0   6  -4 1762.45 102.080   2
   2  -6   4 868.953 53.4356   1
  -2   6  -4 768.144 52.3055   2
   4  -6   4 2369.80 131.968   1
   4  -6   4 2069.78 121.186   6
  -4   6  -4 2422.96 130.001   2
   4   6   4 2354.54 122.028   5
   4   6   4 2148.27 118.896   8
   6  -6   4 89.0907 25.0741   1
   6  -6   4 63.2023 6.50953   6
  -6   6  -4 68.0230 7.01176   6
  -6   6  -4 69.4260 7.08970   8
   6   6   4 70.9155 6.35307   8
   6   6   4 69.6089 8.52847   5
   8  -6   4 209.262 15.3000   8
   8  -6   4 221.896 29.8532   1
   8  -6   4 191.645 17.2455   6
   8   6   4 237.021 14.8325   8
  -8   6  -4 247.041 15.8175   6
  10  -6   4 259.377 16.3361   6
  10  -6   4 261.921 17.6818   8
  10  -6   4 227.508 33.2489   1
 -10  -6  -4 249.315 17.7141   6
  10   6   4 262.140 18.5207   4
 -10   6  -4 253.973 18.0835   8
 -10   6  -4 270.594 18.0779   6
  10   6   4 263.322 16.8081   8
  12  -6   4 21.1182 19.5276   1
 -12  -6  -4 15.0547 4.23866   6
 -12   6  -4 25.0176 5.16553   6
 -12   6  -4 17.7763 4.81500   8
  12   6   4 17.3072 5.05520   4
  12   6   4 27.9830 4.68435   8
 -14  -6  -4 6.68941 3.07985   6
  14   6   4 14.3662 4.42583   4
  14   6   4 9.64773 2.55000   8
  17  -7  -4 19.2672 2.68898   6
 -17  -7   4 26.8421 4.02042   6
  17   7  -4 23.8311 3.23757   8
 -17   7   4 18.4029 3.67165   8
 -15  -7   4 130.786 10.5456   6
  15  -7  -4 150.623 10.8074   6
  15   7  -4 140.631 10.8294   8
  15   7  -4 135.616 10.4291   4
  13  -7  -4 195.867 24.3927   3
  13  -7  -4 219.349 15.8207   6
 -13  -7   4 226.395 16.0378   6
  13  -7  -4 213.495 15.8808   8
  13   7  -4 259.212 16.6087   8
  11  -7  -4 118.814 10.7774   8
 -11  -7   4 122.143 11.0691   6
  11  -7  -4 127.669 19.1215   3
  11   7  -4 141.898 26.7370   2
  11   7  -4 123.816 10.7959   8
  -9  -7   4 20.1259 4.83601   6
   9  -7  -4 8.47122 9.78435   3
   9  -7  -4 13.3882 4.28422   8
   9   7  -4 24.6785 5.30930   8
   9   7  -4 19.0510 12.1052   2
   9   7  -4 21.5397 8.27227   3
   7  -7  -4 83.6523 12.7684   3
  -7  -7   4 89.2935 8.33667   6
   7  -7  -4 69.4524 7.94670   8
   7   7  -4 96.8700 8.27776   8
   7   7  -4 110.423 16.6547   2
   7   7  -4 83.1020 11.4506   3
  -5  -7   4 270.693 17.3500   6
   5  -7  -4 285.603 24.0190   3
   5   7  -4 298.685 26.7878   2
   5   7  -4 251.922 17.3885   8
   3  -7  -4 905.514 52.8717   3
  -3  -7   4 879.267 50.6547   6
   3   7  -4 1027.92 61.0973   2
  -3   7   4 919.690 50.2678   8
  -1  -7   4 926.928 58.2072   1
   1   7  -4 1083.08 63.6819   2
  -1   7   4 983.854 57.1387   2
   1  -7   4 96.8128 13.3175   1
   1  -7   4 100.268 7.98413   6
  -1   7  -4 104.189 14.2592   2
   1   7   4 98.0812 8.88053   5
   1   7   4 82.5343 7.77485   8
   1   7   4 77.7380 11.8836   2
   3  -7   4 267.187 26.6263   1
   3   7   4 324.208 20.8963   5
  -3   7  -4 309.108 26.9023   2
  -5  -7  -4 644.880 39.8410   6
   5  -7   4 657.909 39.2848   6
  -5   7  -4 751.573 41.6492   8
   5   7   4 756.436 42.6010   5
   5   7   4 725.835 39.1399   8
   7  -7   4 17.7727 6.92012   6
   7  -7   4 23.0476 14.5863   1
  -7  -7  -4 13.3180 5.35816   6
   7   7   4 25.5692 4.66287   8
  -7   7  -4 20.9650 5.06805   8
  -7   7  -4 17.2464 8.70708   2
  -9  -7  -4 387.568 24.4754   6
   9  -7   4 325.951 22.7947   6
   9  -7   4 446.006 51.9795   1
   9   7   4 419.559 23.5526   8
  -9   7  -4 375.561 24.4332   8
  -9   7  -4 475.638 48.6702   2
  11  -7   4 13.9800 20.6018   1
 -11  -7  -4 53.6843 7.22425   6
 -11   7  -4 13.4608 24.6726   2
  11   7   4 50.7133 7.80220   4
 -11   7  -4 51.6191 7.51504   8
  11   7   4 52.9893 6.12201   8
 -13  -7  -4 27.4541 5.43931   6
  13   7   4 39.9339 6.30436   8
  13   7   4 19.4661 4.65714   4
 -15  -7  -4 14.6934 2.67053   6
  15  -7   4 7.13790 2.91703   9
  15   7   4 8.99573 2.59473   4
 -16  -8   4 54.4449 4.97962   6
  16  -8  -4 48.0395 4.71674   6
  16   8  -4 59.2372 5.26839   8
 -16   8   4 59.2793 5.44057   8
  16   8  -4 42.9139 4.46627   4
  14  -8  -4 88.5156 8.26134   6
 -14  -8   4 85.9370 8.24307   6
  14  -8  -4 53.1324 15.4794   3
 -14   8   4 84.0160 8.57058   8
  14   8  -4 86.1465 8.43163   8
  12  -8  -4 127.174 19.1117   3
  12  -8  -4 133.718 11.3956   6
 -12  -8   4 134.390 11.5199   6
  12   8  -4 124.541 11.2149   8
  10  -8  -4 79.9181 17.5609   3
 -10  -8   4 69.6001 8.61397   6
  10  -8  -4 71.7998 8.64836   6
  10   8  -4 84.8416 8.73622   8
  10   8  -4 100.715 20.0623   2
  -8  -8   4 310.431 20.3606   6
   8  -8  -4 296.868 28.5030   3
   8  -8  -4 317.690 20.1368   6
   8   8  -4 299.362 19.9055   8
   8   8  -4 308.984 32.1080   2
   6  -8  -4 135.423 15.3279   3
   6  -8  -4 125.426 10.3074   6
  -6  -8   4 140.001 10.6946   6
  -6   8   4 120.232 9.92772   8
   6   8  -4 135.540 19.9855   2
   6   8  -4 103.842 13.1362   3
   6   8  -4 123.564 10.1426   8
  -4  -8   4 533.655 29.6747   6
   4  -8  -4 504.071 29.3177   6
  -4   8   4 495.034 28.8861   8
   4   8  -4 493.418 29.3926   8
   4   8  -4 548.791 55.2800   2
  -4   8   4 473.440 30.0520   5
   2  -8  -4 322.570 20.1728   6
  -2  -8   4 342.879 20.3302   6
  -2   8   4 309.811 19.5680   8
  -2   8   4 323.885 21.3415   5
   2   8  -4 362.753 30.1099   2
   0  -8   4 173.625 26.7798   1
   0  -8  -4 228.752 15.3962   6
   0  -8   4 239.182 15.4669   6
   0   8   4 260.464 17.2329   5
   0   8   4 244.631 14.8913   8
   0   8  -4 244.981 15.6969   8
   0   8   4 229.267 20.2052   2
   0   8  -4 256.192 24.2179   2
   2  -8   4 353.517 22.2535   6
   2  -8   4 338.710 30.3298   1
  -2   8  -4 409.821 24.3284   8
  -2   8  -4 382.417 32.1093   2
   2   8   4 393.222 24.7592   5
   2   8   4 354.800 21.6931   8
  -4  -8  -4 208.262 15.1508   6
   4  -8   4 222.211 15.0790   6
  -4   8  -4 223.135 15.5335   8
   4   8   4 237.084 14.6860   8
  -4   8  -4 232.240 24.4985   2
   4   8   4 241.331 17.6566   5
   6  -8   4 353.498 35.0963   1
   6  -8   4 318.920 20.6934   6
  -6  -8  -4 323.599 21.7107   6
   6   8   4 346.394 20.5170   8
  -6   8  -4 337.545 31.8413   2
  -8  -8  -4 94.7311 9.57767   6
   8  -8   4 86.9844 8.63202   6
  -8   8  -4 146.317 28.9608   2
  -8   8  -4 94.7081 9.41861   8
   8   8   4 106.674 8.83782   8
  10  -8   4 72.0810 21.6052   1
 -10  -8  -4 113.837 9.89783   6
  10  -8   4 95.0649 7.92487   6
  10   8   4 92.5387 8.29256   8
 -10   8  -4 86.7552 28.5293   2
 -10   8  -4 95.7051 9.39204   8
  10   8   4 96.6022 10.1218   4
 -12  -8  -4 55.9215 8.00571   6
 -12   8  -4 49.0564 6.39601   8
  12   8   4 60.9500 7.32520   4
  12   8   4 56.2140 5.82292   8
  14  -8   4 61.5437 7.43019   9
 -14  -8  -4 91.8550 7.23826   6
  14   8   4 75.9643 6.49838   4
  15  -9  -4 115.575 7.99848   6
 -15  -9   4 104.831 8.04789   6
  15   9  -4 117.192 8.25941   8
  15   9  -4 88.0717 7.64649   4
 -15   9   4 101.440 8.05232   8
 -13  -9   4 42.8707 6.29142   6
  13  -9  -4 42.4818 6.48961   6
 -13   9   4 33.5558 5.96398   8
  13   9  -4 38.2050 6.07704   8
  11  -9  -4 41.8008 6.85150   6
  11  -9  -4 37.7346 12.6294   3
 -11  -9   4 48.5581 7.01934   6
 -11   9   4 50.4803 7.17603   8
  11   9  -4 50.2447 7.28538   8
   9  -9  -4 186.931 14.3330   6
   9  -9  -4 163.353 20.9640   3
  -9  -9   4 186.818 14.5276   6
  -9   9   4 196.290 14.1783   8
   9   9  -4 184.007 26.8042   2
   9   9  -4 187.182 14.1031   8
   7  -9  -4 59.4755 7.98001   6
  -7  -9   4 62.8534 8.24362   6
  -7   9   4 70.6874 7.75983   8
   7   9  -4 55.7863 15.2085   2
   7   9  -4 83.4087 8.30375   8
  -5  -9   4 381.799 23.5552   6
  -5   9   4 381.206 22.8700   8
  -5   9   4 341.627 23.4606   5
   5   9  -4 396.637 35.8938   2
  -3  -9   4 560.810 33.7566   6
   3  -9  -4 545.724 33.6217   6
   3   9  -4 583.598 33.8605   8
   3   9  -4 592.673 45.4546   2
  -3   9   4 596.834 33.3785   8
  -3   9   4 625.490 35.3626   5
  -1  -9   4 211.421 13.7461   6
   1  -9  -4 193.436 13.3952   6
   1   9  -4 163.593 13.0668   8
  -1   9   4 191.078 14.6678   5
  -1   9   4 173.913 12.6008   8
   1   9  -4 194.386 22.3203   2
  -1  -9  -4 18.1493 4.49015   6
   1  -9   4 17.6495 4.49477   6
   1  -9   4 10.4704 8.20820   1
  -1   9  -4 25.8167 10.8471   2
   1   9   4 23.5352 4.41307   8
   1   9   4 28.4981 6.30906   5
  -1   9  -4 27.0682 5.35603   8
  -3  -9  -4 8.60915 3.47553   6
   3  -9   4 11.4745 5.40606   6
   3  -9   4 2.81752 6.99145   9
   3  -9   4 -6.9156 15.3501   1
  -3   9  -4 17.1772 10.0981   2
   3   9   4 14.4202 5.42722   5
  -3   9  -4 21.9361 5.17730   8
   3   9   4 16.0691 3.76152   8
   5  -9   4 1200.77 66.8373   6
  -5  -9  -4 1203.53 67.4925   6
   5  -9   4 1232.43 82.9269   1
   5   9   4 1274.79 66.6382   8
  -5   9  -4 1236.12 67.7169   8
  -5   9  -4 1221.68 79.9775   2
   7  -9   4 65.3018 7.40547   6
   7  -9   4 45.9903 16.2819   1
  -7  -9  -4 73.0607 8.40453   6
   7   9   4 67.9504 7.13005   8
  -7   9  -4 71.1016 8.40070   8
  -7   9  -4 107.813 24.2355   2
   9  -9   4 39.1921 5.63992   6
   9  -9   4 15.1309 25.1737   1
  -9  -9  -4 45.8618 7.02255   6
   9   9   4 46.7420 8.11152   4
  -9   9  -4 49.9336 6.94387   8
   9   9   4 50.2334 5.83379   8
 -11  -9  -4 23.1746 4.84370   6
  11   9   4 25.2426 5.48039   4
 -11   9  -4 19.1733 4.42829   8
  11   9   4 31.8353 4.20755   8
  13  -9   4 30.1331 5.77092   9
 -13  -9  -4 46.3954 4.81503   6
  13   9   4 40.9540 5.25515   4
  16  10  -4 1.31943 1.26379   8
 -16  10   4 0.54669 1.18999   8
 -14 -10   4 42.3276 4.93932   6
  14 -10  -4 33.1118 4.59017   6
 -14  10   4 36.6097 4.89547   8
  14  10  -4 37.4284 4.80438   8
 -12 -10   4 37.5414 6.19996   6
  12 -10  -4 39.4374 6.50926   6
  12  10  -4 40.6024 6.31966   8
 -12  10   4 43.7471 6.00265   8
 -10 -10   4 186.997 14.0862   6
  10 -10  -4 192.530 14.0151   6
  10  10  -4 161.786 13.2730   8
 -10  10   4 165.950 13.2305   8
  -8 -10   4 69.6973 8.78731   6
   8 -10  -4 74.3410 8.97131   6
  -8  10   4 80.2936 8.38078   8
   8  10  -4 84.6262 8.91193   8
   8  10  -4 102.068 23.6404   2
  -6 -10   4 250.319 17.5918   6
   6 -10  -4 261.677 17.5987   6
   6  10  -4 253.792 17.3249   8
  -6  10   4 235.278 16.6598   8
   6  10  -4 216.691 27.7571   2
   4 -10  -4 130.049 11.2423   6
  -4 -10   4 129.043 11.4209   6
   4  10  -4 130.349 21.0473   2
  -4  10   4 134.701 10.5977   8
   4  10  -4 127.335 10.9757   8
  -4  10   4 130.874 14.9276   5
  -2 -10   4 50.3995 7.11199   6
   2 -10  -4 50.8379 7.04115   6
   2  10  -4 43.2255 6.53373   8
  -2  10   4 30.4186 7.62508   5
   2  10  -4 67.7793 16.3087   2
  -2  10   4 44.9315 6.21798   8
   0 -10   4 294.986 20.0626   6
   0 -10  -4 304.966 20.1396   6
   0  10  -4 314.970 31.0824   2
   0  10   4 323.284 22.0754   5
   0  10   4 323.878 19.6046   8
   0  10  -4 318.758 20.2882   8
  -2 -10  -4 512.194 30.3045   6
   2 -10   4 511.519 30.1557   6
  -2  10  -4 504.658 41.5763   2
   2  10   4 495.901 32.4745   5
  -2  10  -4 500.214 30.4341   8
   2  10   4 512.013 29.4958   8
  -4 -10  -4 100.050 10.2261   6
   4 -10   4 100.986 9.88277   6
  -4  10  -4 125.763 11.0531   8
  -4  10  -4 98.0447 19.9939   2
   4  10   4 124.500 9.69587   8
   6 -10   4 15.7539 3.93347   6
   6 -10   4 27.3160 6.04179   9
   6 -10   4 22.2847 18.6542   1
  -6 -10  -4 37.2745 6.42516   6
  -6  10  -4 23.4286 5.41206   8
   6  10   4 30.4940 5.01187   8
  -6  10  -4 2.16109 11.6972   2
   8 -10   4 17.2922 5.62576   9
   8 -10   4 15.2031 30.7122   1
   8 -10   4 18.9152 4.06853   6
  -8 -10  -4 16.2215 4.43171   6
   8  10   4 23.8125 4.51342   8
   8  10   4 11.9843 5.02448   4
  -8  10  -4 20.6299 5.34157   8
 -10 -10  -4 76.8740 8.86005   6
  10  10   4 74.8802 6.32568   8
  10  10   4 74.7703 8.39638   4
 -10  10  -4 71.3992 7.81998   8
 -12 -10  -4 7.32175 2.49777   6
  12 -10   4 0.79862 2.57431   9
 -12  10  -4 5.51252 3.04969   8
  12  10   4 4.64701 2.71930   4
  14  10   4 16.3572 2.37862   4
 -15  11   4 2.05894 1.40238   8
  15  11  -4 2.88785 1.31615   8
 -13 -11   4 33.5512 4.54500   6
  13 -11  -4 40.0772 4.85566   6
  13  11  -4 42.5538 4.88877   8
 -13  11   4 41.9701 4.96639   8
 -11 -11   4 125.592 10.3947   6
  11 -11  -4 123.901 10.3076   6
 -11  11   4 119.631 9.94874   8
  11  11  -4 111.990 9.72672   8
  -9 -11   4 212.961 15.6115   6
   9 -11  -4 219.214 15.6391   6
  -9  11   4 210.226 14.9755   8
   9  11  -4 203.668 15.1689   8
  -7 -11   4 77.7396 8.77519   6
   7 -11  -4 72.5831 8.84537   6
   7  11  -4 68.0687 18.8903   2
  -7  11   4 61.1616 7.44581   8
   7  11  -4 60.0793 7.95837   8
  -5 -11   4 21.2504 5.46304   6
   5 -11  -4 22.1775 5.85625   6
  -5  11   4 22.3201 5.10142   8
   5  11  -4 30.9915 6.15969   8
   5  11  -4 31.1142 13.8833   2
  -3 -11   4 44.1274 7.31839   6
   3 -11  -4 50.4819 7.48276   6
  -3  11   4 44.9088 6.73989   5
   3  11  -4 19.4771 14.7094   2
  -3  11   4 48.2391 6.43961   8
   3  11  -4 46.9296 6.84913   8
  -1 -11   4 55.3761 7.69947   6
   1 -11  -4 58.7950 7.83897   6
   1  11  -4 65.8434 7.63981   8
   1  11  -4 72.7589 18.3511   2
  -1  11   4 62.5331 7.04263   8
  -1  11   4 55.3469 8.25359   5
  -1 -11  -4 241.557 16.6380   6
   1 -11   4 226.986 16.3459   6
   1  11   4 251.417 15.8339   8
  -1  11  -4 188.278 27.6576   2
   1  11   4 237.995 18.6323   5
  -1  11  -4 227.602 16.3732   8
   3 -11   4 218.181 15.9998   6
  -3 -11  -4 227.667 16.4771   6
   3  11   4 251.424 15.6664   8
  -3  11  -4 194.665 27.3620   2
  -3  11  -4 243.167 16.7566   8
  -5 -11  -4 73.3870 8.43738   6
   5 -11   4 63.4672 7.42603   6
  -5  11  -4 62.5048 8.19221   8
   5  11   4 67.0023 6.97483   8
  -5  11  -4 77.7898 23.1553   2
  -7 -11  -4 23.1987 4.87899   6
   7 -11   4 16.1896 3.84158   6
   7 -11   4 13.6681 4.49641   9
   7  11   4 16.8546 4.93256   4
  -7  11  -4 28.8337 5.85372   8
   7  11   4 16.5074 3.61424   8
   9 -11   4 1.10571 2.92913   9
  -9 -11  -4 6.40041 5.21727   6
   9 -11   4 6.53192 2.56874   6
  -9  11  -4 5.89531 3.29101   8
   9  11   4 2.21557 3.96852   4
   9  11   4 7.58948 3.69556   8
 -11 -11  -4 35.8561 4.54847   6
  11  11   4 34.2175 4.95851   4
 -11  11  -4 46.4533 5.23108   8
  13  11   4 9.00691 2.30111   4
  14  12  -4 9.66300 1.74983   8
 -14  12   4 8.90745 1.75490   8
  12 -12  -4 31.1956 4.42198   6
 -12 -12   4 35.3445 4.49049   6
  12  12  -4 42.2029 4.55812   8
 -12  12   4 43.3477 4.62833   8
  10 -12  -4 33.3530 6.35773   6
 -10  12   4 40.1965 6.59578   8
  -8 -12   4 106.802 10.2115   6
   8 -12  -4 100.074 9.96172   6
   8  12  -4 110.385 9.75008   8
  -8  12   4 98.8758 9.05265   8
   6 -12  -4 15.2374 4.50419   6
  -6 -12   4 8.97985 3.72086   6
   6  12  -4 11.8627 3.80786   8
   6  12  -4 13.1599 16.4340   2
  -6  12   4 9.87249 3.43044   8
   4 -12  -4 43.8112 7.39386   6
  -4 -12   4 42.3374 7.06695   6
  -4  12   4 41.9444 6.17922   8
   4  12  -4 37.3218 6.76386   8
   4  12  -4 22.8768 13.8264   2
  -2 -12   4 23.2804 6.81551   6
   2 -12  -4 12.8001 4.87262   6
  -2  12   4 25.9513 7.47554   8
   2  12  -4 11.6840 5.12351   8
   2  12  -4 -1.5736 11.4894   2
   0 -12   4 245.153 20.6417   6
   0 -12  -4 180.472 16.5226   6
   0  12  -4 191.415 15.5575   8
   0  12   4 233.081 16.2191   8
   0  12  -4 163.026 27.5843   2
  -2 -12  -4 87.6195 8.82318   6
   2 -12   4 85.6045 8.58243   6
  -2  12  -4 41.7094 18.6148   2
   2  12   4 73.5603 7.52169   8
  -2  12  -4 78.6647 8.37758   8
  -4 -12  -4 104.508 9.98341   6
   4 -12   4 101.095 9.49855   6
   4  12   4 108.783 8.89838   8
  -4  12  -4 119.609 10.4747   8
   6 -12   4 59.7345 6.65395   6
  -6 -12  -4 59.7197 7.40784   6
   6  12   4 52.2257 7.46977   4
   6  12   4 64.6417 6.10269   8
  -6  12  -4 58.8340 7.38724   8
   8 -12   4 37.9029 4.15364   6
  -8 -12  -4 42.6546 6.12308   6
  -8  12  -4 34.8135 5.43518   8
   8  12   4 26.0438 6.06233   4
   8  12   4 36.3871 3.92924   8
 -10 -12  -4 32.5093 4.30527   6
 -10  12  -4 22.4073 3.81098   8
  12  12   4 26.6875 2.83527   4
 -11 -13   4 8.75164 2.29706   6
  11 -13  -4 14.5809 3.09554   6
  11  13  -4 7.17118 2.04640   8
 -11  13   4 6.81845 1.95630   8
   9 -13  -4 51.5191 6.16388   6
  -9 -13   4 47.8268 5.89490   6
   9  13  -4 45.9661 5.53470   8
  -9  13   4 33.7415 4.84521   8
  -7 -13   4 127.827 10.9733   6
   7 -13  -4 147.171 11.4921   6
  -7  13   4 133.964 10.3209   8
   7  13  -4 144.079 11.0403   8
  -5 -13   4 16.7510 4.78599   6
   5 -13  -4 11.8868 3.90194   6
  -5  13   4 15.9368 3.98732   8
   5  13  -4 13.0088 3.94198   8
   3 -13  -4 42.5403 7.17967   6
   3  13  -4 43.3047 6.65433   8
  -3  13   4 43.0400 6.06703   8
  -1 -13   4 222.480 15.6443   6
   1 -13  -4 238.984 16.2577   6
   1  13  -4 203.835 15.2545   8
  -1  13   4 214.797 14.8205   8
  -1 -13  -4 38.3376 6.67712   6
   1 -13   4 34.0950 6.00177   6
   1  13   4 32.5328 5.20170   8
  -1  13  -4 38.8926 6.57177   8
   3 -13   4 74.6431 8.04993   6
  -3 -13  -4 87.8908 8.81801   6
  -3  13  -4 73.6092 8.26667   8
   3  13   4 85.0043 7.39475   8
  -5 -13  -4 77.2481 9.52883   6
   5  13   4 65.3321 6.13953   8
   5  13   4 55.8970 7.29602   4
  -5  13  -4 64.1185 8.53748   8
  -7 -13  -4 27.5524 5.00292   6
   7 -13   4 19.1687 3.58908   6
   7  13   4 29.3857 2.98034   8
  -7  13  -4 26.8555 4.68506   8
   7  13   4 20.3744 4.14528   4
  -9 -13  -4 30.1941 3.67780   6
  -9  13  -4 24.7722 3.74299   8
 -10 -14   4 18.8180 2.48218   6
  10 -14  -4 19.9783 3.09751   6
  10  14  -4 30.1075 3.19170   8
 -10  14   4 26.3636 2.84230   8
  -8 -14   4 61.1432 5.93780   6
   8 -14  -4 60.4248 5.93311   6
  -8  14   4 59.3217 5.38488   8
   8  14  -4 56.7967 5.57831   8
   6 -14  -4 15.6559 4.28912   6
  -6  14   4 13.3294 3.50622   8
   6  14  -4 12.9857 3.70827   8
   4 -14  -4 4.23411 4.38563   6
  -4 -14   4 3.82660 3.61353   6
   4  14  -4 4.56478 3.78807   8
  -4  14   4 2.85225 2.26216   8
  -2 -14   4 94.3099 8.75751   6
   2 -14  -4 108.664 9.48026   6
  -2  14   4 87.9439 7.88648   8
   2  14  -4 90.2688 8.58065   8
   0 -14   4 56.4803 6.60016   6
   0 -14  -4 60.5892 7.33530   6
   0  14   4 54.2632 6.02184   8
   0  14  -4 64.0533 6.90525   8
  -2 -14  -4 4.82441 4.03521   6
   2 -14   4 9.13121 3.84069   6
  -2  14  -4 9.76910 3.82991   8
   4 -14   4 65.6153 6.02978   6
  -4 -14  -4 68.7364 7.00770   6
  -4  14  -4 60.0547 6.59711   8
   4  14   4 60.6245 5.21488   8
  -6 -14  -4 53.7964 5.53933   6
   6  14   4 41.3719 4.30939   4
  -6  14  -4 41.0437 5.02129   8
  -8 -14  -4 22.1227 2.99651   6
   8  14   4 24.4280 4.19252   4
  -8  14  -4 29.7278 3.65196   8
   9 -15  -4 3.36190 1.50138   6
   9  15  -4 3.46047 1.47562   8
  -7 -15   4 10.0950 2.09366   6
  -7  15   4 14.8684 2.58440   8
   7  15  -4 9.34958 2.70018   8
  -5 -15   4 4.36838 2.48546   6
   5 -15  -4 2.81441 2.26733   6
  -5  15   4 4.43784 1.82178   8
   5  15  -4 2.43389 1.89972   8
   3 -15  -4 4.82052 2.40019   6
  -3 -15   4 5.51156 2.65657   6
   3  15  -4 8.17192 2.76361   8
  -3  15   4 6.18303 2.10789   8
   1 -15  -4 41.2221 5.69139   6
  -1 -15   4 46.9002 5.24349   6
   1  15  -4 46.0382 5.44852   8
  -1  15   4 42.1513 4.36061   8
  -1 -15  -4 3.60572 2.52796   6
   1 -15   4 3.12874 2.28938   6
   1  15   4 2.11291 1.62835   8
  -1  15  -4 1.28029 2.23728   8
  -3 -15  -4 24.1228 4.01385   6
   3 -15   4 27.9763 3.64542   6
   3  15   4 22.3677 2.32913   8
  -3  15  -4 21.9931 3.61612   8
  -5 -15  -4 3.97721 1.91806   6
  -5  15  -4 4.37189 2.07349   8
   6 -16  -4 52.4877 4.06566   6
   6  16  -4 42.8013 3.53156   8
   4 -16  -4 5.08094 1.86930   6
  -4 -16   4 3.11624 2.19209   6
   4  16  -4 4.05410 1.48817   8
  -2 -16   4 16.8267 2.94316   6
   2 -16  -4 18.1135 3.27197   6
   2  16  -4 26.7517 3.36379   8
   0 -16  -4 59.4032 5.05495   6
   0  16  -4 45.6311 4.39622   8
  -2 -16  -4 6.89864 2.02719   6
  -2  16  -4 7.51965 1.98784   8
 -18   0   5 20.3730 3.73888   6
  18   0  -5 25.4281 4.45083   8
 -16   0   5 92.7089 8.63935   6
  16   0  -5 85.0018 16.4449   3
  16   0  -5 101.842 9.61820   8
 -14   0   5 820.752 46.6226   6
  14   0  -5 840.267 47.2770   8
  14   0  -5 813.269 57.3413   3
  12   0  -5 57.6053 14.2619   3
 -12   0   5 46.8000 6.54597   6
  12   0  -5 44.6643 6.73756   8
  10   0  -5 665.923 43.5881   3
  10   0  -5 623.692 36.4771   8
 -10   0   5 630.989 35.9852   6
   8   0  -5 626.422 40.2060   3
   6   0  -5 948.049 54.2540   3
   6   0  -5 922.668 53.3832   2
   4   0  -5 17.9752 3.93006   2
   2   0  -5 4890.95 255.312   2
   0   0   5 101.065 10.6392   1
   4   0   5 1210.89 72.6687   1
   6   0   5 154.475 19.3235   1
   8   0   5 183.260 12.7691   4
   8   0   5 192.683 24.2079   1
   8   0   5 176.646 11.9350   8
  -8   0  -5 182.704 13.1237   6
 -10   0  -5 636.134 36.3466   6
  10   0   5 608.757 35.2646   8
  10   0   5 632.140 35.9289   4
  10   0   5 626.394 53.1773   1
  12   0   5 19.5825 18.0138   1
 -12   0  -5 67.9252 10.8053   6
  12   0   5 49.6585 6.40022   8
  14   0   5 32.6179 5.04344   4
  14   0   5 35.8870 5.07373   8
 -14   0  -5 43.1454 6.11385   6
  14   0   5 34.4128 7.11038   9
  16   0   5 13.2627 3.43063   9
 -19  -1   5 30.4836 3.10995   6
  19  -1  -5 35.9807 3.97756   8
  19   1  -5 40.1772 4.25546   8
  17  -1  -5 40.5854 6.93596   8
 -17  -1   5 34.4299 5.21564   6
  17  -1  -5 23.3208 14.2831   3
 -17   1   5 36.1363 6.24436   6
  17   1  -5 37.3113 6.17585   8
  15  -1  -5 224.891 36.0272   3
  15  -1  -5 215.847 15.5442   8
 -15  -1   5 209.435 14.9678   6
  15   1  -5 205.998 15.4623   8
 -15   1   5 205.909 14.7483   6
 -13  -1   5 131.272 11.6815   6
  13  -1  -5 130.137 19.2057   3
  13  -1  -5 128.927 11.8572   8
 -13   1   5 163.289 11.9599   6
  13   1  -5 157.855 12.2040   8
  13   1  -5 175.995 20.5929   3
 -11  -1   5 502.289 30.3590   6
  11  -1  -5 540.488 38.9077   3
  11  -1  -5 491.273 30.7387   8
  11   1  -5 529.344 30.9079   8
 -11   1   5 520.539 30.3082   6
  11   1  -5 564.363 39.0675   3
   9  -1  -5 946.648 57.7960   3
  -9  -1   5 934.885 51.3496   6
   9   1  -5 935.983 57.5542   3
   7  -1  -5 948.998 55.1731   3
   7   1  -5 911.243 54.8130   3
   5  -1  -5 3576.35 182.194   3
   5  -1  -5 3380.48 180.565   2
   5   1  -5 3337.35 181.992   2
  -3  -1   5 4099.01 214.730   1
   3  -1  -5 3865.40 209.420   2
  -3   1   5 4015.62 214.924   1
   3   1  -5 4148.65 212.320   2
  -1  -1   5 2452.73 136.030   1
  -1   1   5 2584.92 136.176   1
   1  -1   5 1552.19 87.6758   1
   1   1   5 1565.94 86.8830   1
   3  -1   5 944.139 58.1555   1
   3   1   5 834.378 53.3972   1
   5  -1   5 2206.17 124.348   1
   5   1   5 2110.79 122.006   1
   7  -1   5 152.596 10.4867   8
   7  -1   5 179.398 16.9029   3
   7  -1   5 187.969 23.1757   1
   7  -1   5 159.394 10.7435   4
   7   1   5 120.662 9.49124   8
   7   1   5 123.132 10.3647   4
   7   1   5 133.266 18.8692   1
  -9  -1  -5 44.3223 6.09462   6
   9  -1   5 44.5790 5.71552   8
   9  -1   5 47.4554 6.09213   4
   9  -1   5 44.2168 16.1825   1
   9   1   5 49.5288 18.3200   1
   9   1   5 56.1243 6.68702   4
   9   1   5 55.8834 5.71734   8
  -9   1  -5 51.2788 6.43274   6
  11  -1   5 31.3955 5.46692   8
  11  -1   5 21.7252 4.90809   4
  11  -1   5 19.7461 16.0611   1
 -11  -1  -5 29.4588 5.55743   6
  11   1   5 27.2757 5.53607   4
  11   1   5 26.5528 4.86758   8
  11   1   5 16.9211 16.0781   1
 -11   1  -5 31.3907 6.10417   6
  13  -1   5 29.0992 5.02538   8
  13  -1   5 34.0839 5.33530   4
  13  -1   5 18.4999 23.8085   1
 -13  -1  -5 29.9064 5.99682   6
  13   1   5 25.3283 4.57866   8
  13   1   5 -10.277 31.1030   1
  13   1   5 23.2164 4.72007   4
 -13   1  -5 31.9862 5.93966   6
 -15  -1  -5 58.0252 6.44807   6
  15  -1   5 60.1890 5.59501   8
  15  -1   5 44.6101 7.02264   9
  15   1   5 64.1411 5.33409   8
 -15   1  -5 55.0429 6.36587   6
 -17  -1  -5 18.4732 2.56372   6
 -17   1  -5 24.5004 2.81386   6
  18  -2  -5 33.3239 4.77907   8
  18  -2  -5 33.3145 3.77311   6
 -18  -2   5 32.3095 4.08828   6
 -18   2   5 31.5818 3.77519   6
  18   2  -5 29.4358 4.53091   8
  16  -2  -5 317.719 19.2542   8
  16  -2  -5 269.814 28.7885   3
  16   2  -5 248.357 27.2454   3
  16   2  -5 291.353 19.0851   8
  14  -2  -5 249.340 17.0104   8
  14  -2  -5 237.728 25.4053   3
 -14  -2   5 257.884 16.7284   6
 -14   2   5 199.281 19.2937   5
 -14   2   5 238.972 16.2090   6
  14   2  -5 241.719 16.8138   8
  14   2  -5 212.305 24.3433   3
 -12  -2   5 61.2529 7.35646   6
  12  -2  -5 42.0575 11.6704   3
  12   2  -5 81.2314 18.4086   3
 -12   2   5 60.6412 7.20741   6
  12   2  -5 62.3372 7.34518   8
  10  -2  -5 373.087 29.2852   3
  10  -2  -5 357.669 22.5626   8
 -10  -2   5 360.580 22.2792   6
  10   2  -5 384.505 23.7484   8
  10   2  -5 381.791 28.9370   3
 -10   2   5 352.664 21.8623   6
   8  -2  -5 2127.10 122.166   3
   8   2  -5 2299.97 122.474   3
   8   2  -5 2199.45 123.700   2
   6  -2  -5 993.354 58.3826   3
   6   2  -5 1030.59 61.9544   2
  -4  -2   5 639.077 39.4263   1
   4  -2  -5 637.040 36.5757   3
   4   2  -5 577.581 37.3689   2
  -2  -2   5 645.860 40.5291   1
   2  -2  -5 597.727 35.1513   2
  -2   2   5 719.801 41.3259   1
   2   2  -5 701.652 40.0105   2
   0  -2   5 1119.75 65.4445   1
   0   2   5 1150.02 64.7553   1
   2  -2   5 987.895 56.6155   1
   2   2   5 855.100 53.7450   1
   4  -2   5 428.668 33.1398   1
   4   2   5 427.935 30.6637   1
   6  -2   5 210.103 23.8008   1
   6  -2   5 208.601 18.8350   3
   6   2   5 209.370 14.4486   4
   6   2   5 195.510 20.4395   1
   8  -2   5 20.8315 4.44595   4
   8  -2   5 24.3049 13.3980   1
   8  -2   5 18.9510 3.99556   8
  -8   2  -5 20.7584 4.39277   6
   8   2   5 22.7748 4.07932   8
   8   2   5 26.4013 5.27197   4
   8   2   5 26.2727 12.3606   1
  10  -2   5 15.6254 14.1698   1
 -10  -2  -5 11.3732 4.01549   6
  10  -2   5 18.4797 4.45441   4
  10  -2   5 8.08779 3.20626   8
 -10   2  -5 8.09952 4.13170   6
  10   2   5 6.69959 4.04526   4
  10   2   5 4.33679 2.69382   8
  10   2   5 20.5000 14.8396   1
  12  -2   5 52.6815 21.2457   1
 -12  -2  -5 42.9547 6.97812   6
  12  -2   5 58.2164 7.91889   8
  12  -2   5 41.7115 5.42927   4
  12   2   5 24.5590 27.0705   1
  12   2   5 44.8882 8.22159   8
 -12   2  -5 25.6318 7.08801   6
  14  -2   5 34.1263 5.19921   8
 -14  -2  -5 32.8056 5.53413   6
 -14   2  -5 33.8034 5.83004   6
  14   2   5 20.9472 5.29287   4
  14   2   5 28.6829 4.46455   8
 -16  -2  -5 2.01961 1.83087   6
  16  -2   5 2.22516 2.33191   9
 -16   2  -5 2.73019 2.24474   6
  19   3  -5 6.34737 1.80345   8
  17  -3  -5 4.45888 2.89014   8
 -17  -3   5 11.2663 4.88983   6
 -17   3   5 6.08038 2.48853   6
  17   3  -5 6.11763 3.13397   8
  15  -3  -5 276.255 18.6984   8
 -15  -3   5 275.824 18.1759   6
  15  -3  -5 268.347 27.6229   3
  15   3  -5 296.556 18.8437   8
  15   3  -5 212.720 25.7578   3
 -15   3   5 294.222 17.9914   6
  13  -3  -5 597.062 45.5886   3
  13  -3  -5 613.497 35.5622   8
 -13  -3   5 635.601 35.3139   6
  13   3  -5 583.880 35.2483   8
  13   3  -5 563.751 43.9081   3
 -13   3   5 590.313 34.5830   6
  11  -3  -5 549.160 31.3312   8
 -11  -3   5 566.781 31.3448   6
  11  -3  -5 561.475 40.1844   3
 -11   3   5 508.656 31.5900   5
  11   3  -5 491.322 30.8769   8
  11   3  -5 533.493 38.6763   3
 -11   3   5 492.999 30.2952   6
  -9  -3   5 211.534 14.9660   6
   9  -3  -5 216.548 20.4593   3
   9   3  -5 248.473 20.4276   3
   9   3  -5 234.796 15.2670   8
   9   3  -5 241.899 22.7011   2
  -9   3   5 222.780 14.3896   6
   7   3  -5 243.422 19.5717   3
   7   3  -5 257.515 21.6783   2
   5  -3  -5 329.426 24.3900   3
   5   3  -5 431.384 27.5632   2
  -3  -3   5 459.522 30.2646   1
   3  -3  -5 452.054 28.7666   3
   3   3  -5 444.444 29.8200   2
   1  -3  -5 262.354 16.2106   3
  -1  -3   5 277.876 20.4683   1
   1   3  -5 265.792 19.9290   2
  -1   3   5 260.620 19.6476   1
   1  -3   5 2143.35 117.912   1
   1   3   5 2094.04 115.383   1
   3  -3   5 703.788 46.8834   1
   3   3   5 704.971 43.5576   1
   5   3   5 195.730 18.9209   1
   7  -3   5 901.415 52.0764   8
   7  -3   5 1004.97 68.8084   1
   7  -3   5 920.248 52.4283   4
   7   3   5 966.300 51.8629   8
   7   3   5 1016.85 53.3368   4
   7   3   5 981.225 62.5153   1
  -9  -3  -5 111.511 9.41566   6
   9  -3   5 95.6905 8.80470   8
   9  -3   5 122.219 24.0907   1
   9  -3   5 109.196 9.00743   4
   9   3   5 106.163 9.75683   4
   9   3   5 100.435 9.63059   8
  11  -3   5 277.046 38.3839   1
  11  -3   5 301.753 18.7775   8
  11  -3   5 295.810 18.1136   4
 -11  -3  -5 290.267 19.2113   6
  11   3   5 309.860 19.7708   4
 -11   3  -5 308.797 19.6213   6
  11   3   5 236.878 19.7939   9
  11   3   5 287.426 18.1646   8
  13  -3   5 -1.9002 19.3704   1
 -13  -3  -5 6.07168 3.25644   6
  13  -3   5 10.2690 3.73572   8
 -13   3  -5 4.52762 3.43868   6
  13   3   5 3.28909 2.45183   8
  13   3   5 5.28037 3.88978   4
  15  -3   5 32.0134 6.29618   9
 -15  -3  -5 30.6858 4.79157   6
 -15   3  -5 40.3085 5.33320   6
  15   3   5 41.4037 3.63539   8
  15   3   5 35.4695 4.66863   4
  18  -4  -5 33.9644 5.15640   8
  18  -4  -5 34.1412 3.60143   6
 -18  -4   5 35.7057 3.76734   6
  18   4  -5 42.4477 4.79712   8
 -16  -4   5 41.9886 5.92930   6
  16  -4  -5 42.9018 6.17050   8
  16  -4  -5 28.0757 14.9282   3
 -16   4   5 36.9494 4.89386   6
  16   4  -5 44.8328 6.28430   8
  14  -4  -5 343.821 32.5086   3
 -14  -4   5 379.852 23.7305   6
  14  -4  -5 385.115 24.1158   8
  14   4  -5 301.717 34.6883   3
  14   4  -5 402.474 24.1830   8
 -14   4   5 404.052 23.5820   6
  12  -4  -5 457.930 28.8594   8
 -12  -4   5 511.782 29.0948   6
  12  -4  -5 490.827 38.7999   3
 -12   4   5 466.115 28.0731   6
  12   4  -5 459.562 28.8630   8
  12   4  -5 478.936 37.0445   3
 -10  -4   5 1122.61 62.3201   6
  10  -4  -5 1014.17 62.1696   8
  10  -4  -5 1119.37 70.8690   3
  10   4  -5 1231.31 70.3264   3
 -10   4   5 1098.38 61.5851   6
  10   4  -5 1176.52 62.6798   8
  10   4  -5 1174.56 74.6662   2
 -10   4   5 1197.06 63.2799   5
  -8  -4   5 2798.03 146.615   6
   8  -4  -5 2960.80 153.963   3
   8   4  -5 2695.51 152.010   3
   8   4  -5 2683.47 156.178   2
   6  -4  -5 2386.49 128.394   3
   6   4  -5 2304.50 131.145   2
   4  -4  -5 307.761 20.7062   3
  -4  -4   5 302.523 22.7845   1
   4   4  -5 297.427 23.4299   2
  -2  -4   5 573.828 36.7734   1
   2  -4  -5 580.442 32.8607   3
   2   4  -5 561.051 37.2300   2
   0  -4   5 2836.44 160.259   1
   0   4  -5 3066.00 160.656   2
   2  -4   5 762.150 45.5281   1
   2   4   5 579.537 39.5544   1
   4  -4   5 101.301 15.9769   1
   4   4   5 127.659 12.7784   1
   6  -4   5 164.663 10.8072   8
   6  -4   5 182.625 23.1975   1
  -6   4  -5 147.713 10.9229   6
   6   4   5 154.252 12.3995   5
   6   4   5 141.886 16.3321   1
   6   4   5 142.973 9.89457   8
   8  -4   5 46.3393 17.0133   1
   8  -4   5 55.7999 6.57306   8
  -8  -4  -5 54.2226 6.41655   6
   8  -4   5 48.7789 6.00400   4
  -8   4  -5 54.7375 6.53528   6
   8   4   5 45.7812 13.5634   1
   8   4   5 55.4089 5.82377   8
   8   4   5 61.3036 7.81193   4
  10  -4   5 724.077 42.9401   4
  10  -4   5 769.918 65.0022   1
 -10  -4  -5 755.981 44.0654   6
  10  -4   5 779.335 43.7243   8
  10   4   5 833.705 44.9187   4
  10   4   5 784.473 43.0610   8
 -10   4  -5 785.709 44.3227   6
  12  -4   5 65.4647 7.79518   8
 -12  -4  -5 68.5580 7.97283   6
  12  -4   5 92.6210 29.8006   1
  12   4   5 74.0724 7.14357   8
  12   4   5 82.8622 9.01588   4
 -12   4  -5 88.4044 9.06529   6
  14   4   5 31.0154 4.39796   8
 -14   4  -5 36.2394 5.75159   6
  14   4   5 29.8530 5.40182   4
  16  -4   5 2.06631 2.61874   9
 -16  -4  -5 2.12624 1.63628   6
  19   5  -5 3.51145 1.47764   8
  17  -5  -5 31.6385 4.91416   8
  17  -5  -5 27.7937 4.13792   6
 -17  -5   5 29.8838 4.08495   6
  17   5  -5 33.6560 4.67077   8
 -15  -5   5 2.58011 3.16571   6
  15  -5  -5 0.43927 8.21862   3
  15  -5  -5 6.46949 3.78818   8
  15   5  -5 2.43415 3.31265   4
  15   5  -5 -0.3066 2.94978   8
 -13  -5   5 263.120 18.4532   6
  13  -5  -5 225.676 25.9441   3
  13  -5  -5 256.082 18.4669   8
 -13   5   5 286.446 17.7726   6
  13   5  -5 306.578 19.0156   8
  13   5  -5 276.925 26.9404   3
  11  -5  -5 2059.61 101.445   8
  11  -5  -5 1865.54 108.541   3
 -11  -5   5 1830.61 97.5193   6
  11   5  -5 1742.53 97.4696   8
  11   5  -5 1718.93 111.539   2
 -11   5   5 1674.38 96.4158   6
  -9  -5   5 366.994 23.5246   6
   9  -5  -5 373.287 30.3589   3
   9  -5  -5 337.074 23.2897   8
   9   5  -5 403.533 23.8440   8
   9   5  -5 409.714 34.7280   2
  -9   5   5 391.474 22.8495   6
  -9   5   5 408.909 24.1142   5
   9   5  -5 426.656 29.9191   3
   7  -5  -5 654.190 41.9797   3
  -7  -5   5 622.989 36.0652   6
   7   5  -5 646.508 45.5063   2
   5  -5  -5 951.420 55.2716   3
   5   5  -5 928.601 59.0435   2
  -3  -5   5 4863.09 259.505   1
   3  -5  -5 4804.13 256.205   3
   3   5  -5 5000.87 261.770   2
  -1  -5   5 699.778 42.1813   1
   1  -5  -5 598.573 36.5772   3
   1   5  -5 654.956 42.6449   2
   1  -5   5 307.690 25.6801   1
  -1   5  -5 321.384 25.4290   2
   3  -5   5 547.250 38.6168   1
   3   5   5 466.931 30.3401   1
   5  -5   5 1177.59 61.2845   8
   5  -5   5 1251.85 76.1274   1
   5   5   5 1099.60 60.4560   8
  -5   5  -5 1061.63 61.2854   6
   5   5   5 1108.38 64.2188   1
   7  -5   5 223.025 14.5183   4
   7  -5   5 218.457 14.6079   8
  -7  -5  -5 217.050 14.9265   6
   7  -5   5 247.579 29.6822   1
   7  -5   5 218.558 14.1232   6
   7   5   5 209.395 13.7407   8
  -7   5  -5 200.791 14.7530   6
   7   5   5 234.373 15.8193   4
   9  -5   5 202.584 13.8967   8
   9  -5   5 198.229 29.9084   1
  -9  -5  -5 199.419 14.1835   6
  -9   5  -5 180.421 14.0555   6
   9   5   5 186.664 14.7212   4
   9   5   5 175.457 12.7091   8
 -11  -5  -5 1.35579 3.22669   6
  11  -5   5 11.9316 15.8990   1
  11  -5   5 1.80185 3.39236   8
  11   5   5 1.58698 2.77279   8
  11   5   5 0.77892 4.56571   4
 -11   5  -5 3.22897 4.17060   6
 -13  -5  -5 -0.2538 2.31003   6
  13   5   5 1.05958 3.81009   4
 -13   5  -5 4.83950 3.59600   6
  13   5   5 4.51421 2.54208   8
 -15  -5  -5 19.9628 3.40085   6
  15  -5   5 19.7673 4.88882   9
  15   5   5 20.0469 4.35133   4
 -18  -6   5 27.1542 2.67874   6
  18   6  -5 24.0991 3.19145   8
 -18   6   5 30.8910 3.43125   8
 -16  -6   5 120.837 10.6785   6
  16  -6  -5 137.106 10.5948   6
  16  -6  -5 141.529 10.5787   8
  16   6  -5 140.148 10.1533   4
  16   6  -5 141.658 10.6061   8
  14  -6  -5 99.7941 9.89675   8
 -14  -6   5 109.984 9.92008   6
  14  -6  -5 93.8622 16.6939   3
  14   6  -5 105.608 9.74716   8
  12  -6  -5 461.453 37.3045   3
 -12  -6   5 471.891 27.6317   6
  12  -6  -5 459.382 27.6922   8
  12   6  -5 449.158 27.5681   8
  12   6  -5 376.690 34.0193   3
  10  -6  -5 554.031 47.5919   3
  10  -6  -5 526.478 32.7154   8
 -10  -6   5 550.870 32.8102   6
  10   6  -5 536.761 39.0457   3
  10   6  -5 600.469 46.7633   2
  10   6  -5 585.415 33.0923   8
  -8  -6   5 163.703 12.2922   6
   8  -6  -5 173.125 18.3998   3
   8   6  -5 169.523 16.9085   3
  -8   6   5 169.431 12.4680   5
   8   6  -5 183.902 21.5521   2
   8   6  -5 167.989 12.3091   8
   6  -6  -5 308.271 23.9010   3
   6   6  -5 310.701 23.3955   8
   6   6  -5 329.782 28.3170   2
   4  -6  -5 122.731 12.0023   3
   4   6  -5 148.520 16.8650   2
  -2  -6   5 1895.54 106.607   1
   2  -6  -5 1815.83 101.247   3
   2   6  -5 2021.85 110.004   2
   0  -6   5 399.938 31.4818   1
   0   6  -5 500.382 34.3753   2
   2  -6   5 958.188 65.8426   1
   2   6   5 1106.17 59.5403   5
  -2   6  -5 1106.99 66.8278   2
   4  -6   5 16.9077 3.66637   6
   4  -6   5 18.8479 9.58899   1
  -4   6  -5 27.1476 9.72025   2
   4   6   5 25.8310 5.17794   5
   4   6   5 26.9581 3.61972   8
   6  -6   5 322.674 19.8171   6
   6  -6   5 345.322 34.5805   1
   6  -6   5 317.930 20.0068   4
  -6  -6  -5 295.169 20.6858   6
  -6   6  -5 330.824 20.6092   6
   6   6   5 352.049 23.0151   5
   6   6   5 347.643 19.6053   8
   8  -6   5 178.187 15.6345   6
   8  -6   5 181.447 27.8399   1
  -8  -6  -5 185.860 13.2219   6
   8   6   5 176.023 13.9552   4
   8   6   5 158.140 11.7269   8
  -8   6  -5 168.060 13.1705   6
 -10  -6  -5 6.94922 3.76070   6
  10  -6   5 17.5159 13.4721   1
 -10   6  -5 3.18124 3.89439   6
  10   6   5 7.10393 3.21216   8
  10   6   5 5.17494 4.77872   4
 -12  -6  -5 81.1442 8.08156   6
  12   6   5 70.9871 6.51960   8
  12   6   5 75.3407 9.00011   4
  14  -6   5 2.21721 3.87149   9
 -14  -6  -5 2.72754 2.17345   6
  14   6   5 2.50187 2.73879   4
  16  -6   5 -0.1556 1.36356   9
  17  -7  -5 109.844 7.53404   6
  17   7  -5 99.8920 7.63474   8
 -17   7   5 107.915 7.91878   8
  15  -7  -5 20.0654 4.20462   6
 -15  -7   5 33.4664 5.34319   6
  15   7  -5 18.9252 4.28113   4
  15   7  -5 29.3301 5.19692   8
  13  -7  -5 502.271 43.3859   3
 -13  -7   5 589.871 34.0253   6
  13  -7  -5 565.877 34.0389   8
  13  -7  -5 582.783 33.9696   6
  13   7  -5 623.342 34.3386   8
 -11  -7   5 120.230 10.4945   6
  11  -7  -5 103.448 17.4339   3
  11  -7  -5 113.746 10.0539   8
  11   7  -5 100.572 20.3572   2
  11   7  -5 96.1012 9.89410   8
   9  -7  -5 188.162 14.3168   8
  -9  -7   5 223.455 14.6978   6
   9   7  -5 170.506 23.7701   2
   9   7  -5 167.194 18.8612   3
   9   7  -5 193.468 14.1609   8
  -7  -7   5 59.2216 6.63091   6
   7  -7  -5 66.6424 11.2681   3
   7   7  -5 43.7260 13.1590   2
  -7   7   5 51.7029 6.30083   5
   7   7  -5 61.3802 10.0783   3
   7   7  -5 55.7396 6.39833   8
   5   7  -5 160.034 19.5197   2
   5   7  -5 158.851 12.0581   8
  -5   7   5 155.503 12.8112   5
   3  -7  -5 1405.09 73.3627   3
  -3  -7   5 1399.80 71.5637   6
   3   7  -5 1339.31 81.6196   2
  -3   7   5 1172.97 70.5272   8
  -1  -7   5 219.670 14.7624   6
  -1  -7   5 219.745 20.1002   1
  -1   7   5 244.456 16.2807   5
   1   7  -5 254.580 23.1633   2
  -1   7   5 233.356 14.2748   8
   1  -7   5 214.575 13.8069   6
   1  -7   5 219.651 21.2351   1
   1   7   5 199.587 12.9994   8
  -1   7  -5 221.717 22.1173   2
   3  -7   5 105.775 8.23176   6
   3  -7   5 95.3233 8.89857   4
   3  -7   5 114.043 17.5517   1
  -3   7  -5 99.1121 15.2565   2
   3   7   5 95.2844 9.73631   5
   3   7   5 99.7432 7.49477   8
  -5  -7  -5 70.3858 7.58852   6
   5  -7   5 67.6950 7.19414   6
   5  -7   5 51.6856 14.7429   1
   5  -7   5 73.5924 7.99000   4
  -5   7  -5 95.4975 8.23552   8
   5   7   5 91.4869 9.84780   5
   5   7   5 95.9094 7.20684   8
  -5   7  -5 122.103 17.5572   2
   7  -7   5 602.783 33.8152   6
  -7  -7  -5 593.742 34.8806   6
   7  -7   5 615.787 51.5464   1
  -7   7  -5 626.618 47.8578   2
   7   7   5 595.694 33.6156   8
  -7   7  -5 544.347 38.1944   8
  -9  -7  -5 148.187 12.0476   6
   9  -7   5 142.432 10.5275   6
   9  -7   5 152.058 28.1070   1
   9   7   5 166.337 13.5915   4
   9   7   5 152.040 11.0080   8
  -9   7  -5 146.908 12.5336   8
  -9   7  -5 153.144 23.9944   2
 -11  -7  -5 57.4772 7.09492   6
  11  -7   5 55.9215 24.1418   1
  11   7   5 55.3785 7.95656   4
  11   7   5 48.9083 5.49272   8
  13  -7   5 -0.0794 3.77744   9
 -13  -7  -5 7.98247 3.13796   6
  13   7   5 7.13873 1.62724   8
  13   7   5 7.96226 4.15004   4
  15  -7   5 3.20023 2.24843   9
 -15  -7  -5 2.15714 1.77591   6
  15   7   5 3.19878 1.78107   4
 -16  -8   5 67.4651 6.05568   6
  16  -8  -5 71.6812 6.21209   6
  16   8  -5 74.0929 5.95081   4
 -16   8   5 96.5094 6.98752   8
  16   8  -5 94.4657 6.97837   8
  14  -8  -5 86.7032 8.25806   6
 -14  -8   5 80.9636 8.08260   6
  14  -8  -5 78.0252 21.5880   3
  14   8  -5 75.2914 7.96061   8
 -14   8   5 79.7962 8.10004   8
 -12  -8   5 204.158 15.2367   6
  12  -8  -5 235.954 15.7275   6
  12  -8  -5 177.300 22.2298   3
  12   8  -5 220.555 15.7408   8
 -10  -8   5 126.021 11.1917   6
  10  -8  -5 88.8144 16.8790   3
  10  -8  -5 120.142 10.7855   6
  10   8  -5 122.563 22.4259   2
  10   8  -5 136.706 11.0692   8
   8  -8  -5 668.724 38.4552   6
   8  -8  -5 634.414 52.9738   3
  -8  -8   5 721.165 38.9879   6
   8   8  -5 598.237 42.9474   3
   8   8  -5 661.520 38.5317   8
   8   8  -5 708.542 53.5548   2
   6  -8  -5 1079.71 63.5498   3
  -6  -8   5 1103.37 57.9475   6
   6  -8  -5 1051.67 57.4438   6
  -6   8   5 1038.42 57.2746   8
  -6   8   5 966.771 57.9644   5
   6   8  -5 1078.53 71.3725   2
   6   8  -5 998.109 57.5448   8
   4  -8  -5 13.9943 3.90073   6
  -4  -8   5 15.1774 4.38104   6
   4   8  -5 18.9704 3.98692   8
  -4   8   5 20.3488 3.83094   8
  -4   8   5 16.8328 4.33693   5
   4   8  -5 16.5554 8.93960   2
  -2  -8   5 344.758 21.3190   6
   2  -8  -5 315.612 21.7009   6
   2   8  -5 368.803 39.1967   2
  -2   8   5 375.118 22.9588   5
  -2   8   5 357.046 20.7315   8
   0  -8   5 288.519 24.9030   1
   0  -8   5 288.637 18.3204   6
   0  -8  -5 283.639 18.4123   6
   0   8   5 285.726 17.6503   8
   0   8   5 295.468 20.0951   5
   0   8  -5 336.646 23.6676   8
   0   8  -5 310.002 29.1888   2
   2  -8   5 191.453 21.2476   1
   2  -8   5 182.998 11.7229   6
   2   8   5 142.403 10.4805   8
  -2   8  -5 152.796 20.0926   2
  -2   8  -5 136.709 11.6447   8
   2   8   5 154.101 13.1439   5
  -4  -8  -5 678.668 39.7065   6
   4  -8   5 776.763 54.1291   1
   4  -8   5 710.959 39.3205   6
   4   8   5 693.264 38.7432   8
  -4   8  -5 672.954 39.9878   8
   4   8   5 711.835 44.8013   5
  -4   8  -5 658.766 50.6692   2
   6  -8   5 257.895 17.1889   6
   6  -8   5 275.879 32.2797   1
  -6  -8  -5 261.495 17.9809   6
   6   8   5 283.221 17.0952   8
  -6   8  -5 271.185 18.3566   8
  -6   8  -5 265.853 28.7532   2
   8  -8   5 17.0536 3.79595   6
  -8  -8  -5 12.8090 4.25191   6
   8  -8   5 22.7780 18.0436   1
   8   8   5 18.6634 4.07463   8
   8   8   5 14.4635 5.40299   4
  -8   8  -5 13.8800 12.4175   2
  -8   8  -5 15.1823 4.38218   8
 -10  -8  -5 11.9007 3.92658   6
  10  -8   5 -17.433 16.6846   1
  10   8   5 11.7269 2.86224   8
  10   8   5 14.6636 5.26574   4
 -10   8  -5 9.07815 3.99688   8
 -12  -8  -5 40.2878 5.54724   6
  12   8   5 60.7126 7.88013   4
  12   8   5 48.9930 3.87390   8
  14  -8   5 24.0873 4.67048   9
 -14  -8  -5 28.3853 3.22555   6
  17   9  -5 3.34912 1.79010   8
 -17   9   5 3.77748 2.13793   8
  15  -9  -5 10.2687 2.89033   6
 -15  -9   5 14.0958 2.93187   6
 -15   9   5 14.9817 3.44076   8
  15   9  -5 12.1606 3.00213   8
  15   9  -5 12.6110 3.51587   4
 -13  -9   5 67.4589 7.60895   6
  13  -9  -5 70.7341 8.00880   6
 -13   9   5 75.0082 7.84741   8
  13   9  -5 79.3930 7.69231   8
 -11  -9   5 56.3755 7.56582   6
  11  -9  -5 78.8743 16.7916   3
  11  -9  -5 55.1106 7.60988   6
 -11   9   5 60.8105 7.48460   8
  11   9  -5 51.8653 7.40047   8
  11   9  -5 38.4658 18.9495   2
  -9  -9   5 54.8132 8.07174   6
   9  -9  -5 46.2923 12.8820   3
   9   9  -5 83.7737 20.4096   2
   9   9  -5 73.3323 8.03910   8
  -9   9   5 67.7279 7.50222   8
   7  -9  -5 204.651 14.8754   6
  -7  -9   5 206.309 15.0683   6
  -7   9   5 199.757 14.2751   8
   7   9  -5 195.908 26.0636   2
   7   9  -5 191.196 14.5799   8
  -5  -9   5 116.833 10.2207   6
   5  -9  -5 106.439 10.1926   6
   5   9  -5 130.323 20.2319   2
   5   9  -5 115.831 10.3308   8
  -5   9   5 117.786 10.4935   5
  -5   9   5 116.674 9.53668   8
  -3  -9   5 402.546 28.5671   6
   3  -9  -5 465.594 26.4023   6
  -3   9   5 464.768 27.8260   5
   3   9  -5 423.990 26.2022   8
  -3   9   5 407.529 26.1563   8
   3   9  -5 432.897 37.4369   2
  -1  -9   5 159.023 11.3581   6
   1  -9  -5 145.461 11.0773   6
   1   9  -5 143.764 19.8192   2
  -1   9   5 141.110 12.3315   5
   1   9  -5 129.453 10.9647   8
  -1   9   5 132.159 10.1309   8
   1  -9   5 31.7244 12.3193   1
  -1  -9  -5 48.0862 6.45595   6
   1  -9   5 45.2589 6.59498   6
   1   9   5 50.6941 5.53312   8
  -1   9  -5 46.7120 12.5301   2
   1   9   5 58.4929 8.78523   5
  -1   9  -5 53.1383 6.95119   8
  -3  -9  -5 202.546 17.7226   6
   3  -9   5 201.829 15.9658   9
   3  -9   5 200.413 26.4628   1
   3  -9   5 208.982 14.4024   6
   3   9   5 204.035 16.6844   5
  -3   9  -5 197.675 24.5090   2
   3   9   5 214.073 13.6653   8
  -3   9  -5 203.621 18.1253   8
  -5  -9  -5 162.158 12.3751   6
   5  -9   5 174.376 26.7009   1
   5  -9   5 146.343 13.8623   9
   5  -9   5 158.859 11.7780   6
  -5   9  -5 141.425 12.4485   8
  -5   9  -5 140.805 21.2994   2
   5   9   5 141.164 10.9204   8
   7  -9   5 30.4942 5.09995   6
   7  -9   5 8.32718 15.4134   1
  -7  -9  -5 26.7534 5.80415   6
  -7   9  -5 12.3232 11.2247   2
  -7   9  -5 22.0030 6.17046   8
   7   9   5 18.2438 3.87348   8
   7   9   5 17.2102 5.65201   4
  -9  -9  -5 53.2461 6.89854   6
   9  -9   5 35.2954 28.1071   1
   9   9   5 55.2273 7.98818   4
   9   9   5 46.3999 5.37280   8
  -9   9  -5 57.5304 7.79027   8
  11  -9   5 2.96780 4.83309   9
 -11  -9  -5 5.00703 3.17041   6
 -11   9  -5 7.58664 3.79784   8
  11   9   5 -0.0896 3.31018   4
  11   9   5 4.03705 1.53284   8
 -13  -9  -5 58.9690 4.88075   6
  13  -9   5 51.3725 6.05883   9
  13   9   5 57.9419 5.53899   4
 -16  10   5 114.715 6.95707   8
  16  10  -5 92.7023 6.75007   8
  14 -10  -5 4.20859 2.57251   6
 -14 -10   5 1.87860 2.08709   6
  14  10  -5 3.62681 2.43707   8
 -14  10   5 1.50711 2.05552   8
 -12 -10   5 30.0505 5.57312   6
  12 -10  -5 18.5580 4.72221   6
 -12  10   5 28.8231 5.14313   8
  12  10  -5 32.0222 5.59799   8
  10 -10  -5 142.803 11.8805   6
 -10 -10   5 133.056 11.5877   6
  10  10  -5 142.169 11.7036   8
 -10  10   5 130.018 11.2054   8
  10  10  -5 135.823 35.8834   2
  -8 -10   5 8.37930 4.52085   6
   8 -10  -5 10.7520 5.98471   6
   8  10  -5 26.0203 6.99908   8
   8  10  -5 0.24940 8.83051   2
  -6 -10   5 278.492 19.2918   6
   6 -10  -5 278.545 19.1766   6
  -6  10   5 293.224 18.5606   8
   6  10  -5 247.399 35.9139   2
   6  10  -5 297.772 19.4561   8
  -4 -10   5 8.87370 3.94745   6
   4 -10  -5 10.7389 4.30275   6
  -4  10   5 5.56674 3.24434   8
   4  10  -5 7.02471 3.86421   8
  -4  10   5 9.10012 4.21105   5
   4  10  -5 3.20892 8.67245   2
  -2 -10   5 140.759 11.5935   6
   2 -10  -5 131.069 11.2984   6
   2  10  -5 147.192 11.7362   8
  -2  10   5 135.461 10.6361   8
   2  10  -5 150.233 21.3756   2
  -2  10   5 148.396 12.7093   5
   0 -10   5 19.6139 4.91225   6
   0 -10  -5 17.5645 4.46890   6
   0  10  -5 8.25008 9.58229   2
   0  10   5 20.5927 3.98305   8
   0  10   5 20.4938 6.12382   5
   0  10  -5 22.3898 4.89122   8
   2 -10   5 462.562 28.1166   6
  -2 -10  -5 457.269 28.3025   6
  -2  10  -5 456.620 39.7885   2
   2  10   5 477.356 30.9717   5
   2  10   5 485.715 27.4963   8
  -2  10  -5 479.203 28.6914   8
   4 -10   5 146.619 13.5345   9
   4 -10   5 188.170 12.9716   6
   4 -10   5 179.824 29.5404   1
  -4 -10  -5 153.268 12.8932   6
  -4  10  -5 192.309 28.3387   2
   4  10   5 173.945 12.1199   8
  -4  10  -5 178.801 13.6222   8
   6 -10   5 24.8210 19.3884   1
  -6 -10  -5 17.8343 4.69508   6
   6 -10   5 20.6342 6.24669   6
   6 -10   5 22.9471 6.14046   9
  -6  10  -5 5.02393 12.1127   2
  -6  10  -5 21.4467 5.51043   8
   6  10   5 16.6371 4.35840   8
   8 -10   5 82.6981 10.0714   9
   8 -10   5 88.0089 7.67235   6
  -8 -10  -5 107.852 9.73979   6
  -8  10  -5 106.385 9.82859   8
   8  10   5 110.756 10.4453   4
   8  10   5 102.527 7.74624   8
 -10 -10  -5 19.5573 3.86215   6
  10 -10   5 25.5785 5.23584   9
  10  10   5 22.5311 2.82987   8
  10  10   5 27.5099 5.95737   4
 -10  10  -5 24.4878 4.33243   8
  12 -10   5 1.40538 2.20716   9
 -12 -10  -5 3.40570 1.76982   6
  12  10   5 1.15816 2.25272   4
  15  11  -5 65.0076 4.62515   8
 -15  11   5 62.1527 4.66204   8
 -13 -11   5 94.7930 7.26485   6
  13 -11  -5 91.6182 7.43233   6
 -13  11   5 89.1003 7.31557   8
  13  11  -5 86.9904 7.31251   8
  11 -11  -5 17.2742 4.69947   6
 -11 -11   5 13.7222 4.10248   6
 -11  11   5 11.5953 3.33902   8
  11  11  -5 10.2366 3.78254   8
   9 -11  -5 37.6397 6.82370   6
  -9 -11   5 19.4585 4.73722   6
  -9  11   5 29.8917 5.41090   8
   9  11  -5 32.6910 6.21923   8
   9  11  -5 39.5505 26.8835   2
  -7 -11   5 92.4553 9.60613   6
   7 -11  -5 98.9493 9.85419   6
  -7  11   5 88.4781 8.76096   8
   7  11  -5 52.2186 17.1551   2
   7  11  -5 82.7827 9.16283   8
  -5 -11   5 93.6121 9.66952   6
   5 -11  -5 91.2594 9.74821   6
  -5  11   5 90.8289 8.94276   5
  -5  11   5 109.088 9.25748   8
   5  11  -5 102.697 9.61654   8
   5  11  -5 57.4003 16.5710   2
   3 -11  -5 97.3118 9.57394   6
  -3 -11   5 95.3451 9.55568   6
   3  11  -5 112.782 24.1564   2
   3  11  -5 86.8688 9.30493   8
  -3  11   5 82.5409 8.23511   8
  -3  11   5 94.4769 9.68360   5
  -1 -11   5 96.3638 9.56918   6
   1 -11  -5 101.141 9.85164   6
   1  11  -5 111.697 9.93864   8
  -1  11   5 105.930 8.91512   8
  -1  11   5 108.509 10.8469   5
   1 -11   5 33.9244 6.32810   6
  -1 -11  -5 34.8194 6.48309   6
   1  11   5 37.0844 5.50631   8
  -1  11  -5 42.4052 6.56463   8
   1  11   5 42.2431 8.30190   5
  -1  11  -5 41.0058 16.9815   2
  -3 -11  -5 61.7723 11.3525   6
   3  11   5 33.6312 5.73570   8
  -3  11  -5 14.7629 12.2870   2
  -3  11  -5 31.9974 7.00265   8
  -5 -11  -5 38.7372 6.36153   6
   5 -11   5 37.5893 5.53377   6
  -5  11  -5 34.4745 24.9122   2
   5  11   5 31.9387 6.30685   4
  -5  11  -5 31.2417 5.56346   8
   5  11   5 29.0972 4.83535   8
  -7 -11  -5 11.9072 3.98117   6
   7 -11   5 15.0850 3.56886   6
   7  11   5 13.9650 3.04701   8
   7  11   5 18.2925 5.38411   4
  -7  11  -5 22.3927 5.56107   8
   9 -11   5 48.2211 6.02121   9
  -9 -11  -5 74.1770 6.88215   6
   9  11   5 45.3579 7.73496   4
   9  11   5 63.6777 4.17737   8
  -9  11  -5 68.7495 6.93496   8
 -11 -11  -5 8.14802 2.03116   6
  11 -11   5 0.95211 2.24130   9
  11  11   5 2.79451 2.19721   4
  14  12  -5 11.5769 1.72523   8
 -12 -12   5 88.9823 6.74024   6
  12 -12  -5 89.1954 7.08396   6
 -12  12   5 85.3949 6.68436   8
  12  12  -5 83.8142 6.84249   8
 -10 -12   5 59.3230 7.87559   6
  10  12  -5 55.6019 6.60160   8
   8 -12  -5 536.134 32.2707   6
  -8 -12   5 579.270 32.3900   6
   8  12  -5 545.407 32.0824   8
  -8  12   5 522.251 31.4700   8
   6 -12  -5 10.7209 4.06011   6
  -6 -12   5 13.7036 4.38357   6
   6  12  -5 6.39014 3.55594   8
   6  12  -5 3.03693 13.2771   2
  -6  12   5 7.91571 3.17515   8
   4 -12  -5 90.5001 9.59443   6
  -4 -12   5 100.201 9.74267   6
   4  12  -5 70.5396 20.7088   2
  -4  12   5 91.9082 8.56160   8
   4  12  -5 92.3363 9.16992   8
   2 -12  -5 59.6517 7.88204   6
  -2 -12   5 54.8315 7.40793   6
   2  12  -5 64.8313 19.9399   2
  -2  12   5 55.7425 6.54510   8
   2  12  -5 51.2702 7.34513   8
   0 -12   5 16.4467 4.04330   6
   0  12  -5 22.7101 5.21345   8
   0  12  -5 -1.3202 12.8432   2
   0  12   5 15.1676 3.48669   8
   2 -12   5 43.8829 6.37824   6
  -2 -12  -5 46.4898 6.58100   6
   2  12   5 40.1585 5.37657   8
   2  12   5 31.1812 5.48861   4
  -2  12  -5 42.1191 6.35393   8
  -2  12  -5 16.7465 21.5132   2
   4 -12   5 61.2115 6.91434   6
  -4 -12  -5 65.0401 7.57920   6
   4  12   5 59.0698 6.02294   8
  -4  12  -5 60.0954 7.37289   8
  -6 -12  -5 37.4308 6.22824   6
   6 -12   5 51.2271 7.76779   6
   6  12   5 40.7993 6.39730   4
   6  12   5 31.9320 4.22358   8
  -8 -12  -5 16.9415 3.85735   6
   8  12   5 19.1792 4.64736   4
  -8  12  -5 23.5441 4.59694   8
 -11 -13   5 16.1935 2.79195   6
  11 -13  -5 9.54971 2.41274   6
  -9 -13   5 53.6285 6.13013   6
   9 -13  -5 64.5694 6.71138   6
   9  13  -5 60.6895 6.33050   8
  -9  13   5 54.9250 5.77706   8
  -7 -13   5 2.52260 2.70860   6
   7 -13  -5 4.05597 3.64353   6
   7  13  -5 4.93225 3.09749   8
  -7  13   5 3.05182 2.40792   8
  -5 -13   5 45.3916 6.70482   6
   5 -13  -5 51.4985 7.06340   6
   5  13  -5 40.5917 6.59764   8
  -5  13   5 42.0609 5.84398   8
   3 -13  -5 10.2706 3.89307   6
  -3 -13   5 13.5399 4.26341   6
   3  13  -5 7.37129 3.72781   8
  -3  13   5 12.4596 3.66139   8
  -1 -13   5 100.627 9.33697   6
   1 -13  -5 102.926 9.94760   6
  -1  13   5 99.2201 8.43226   8
   1  13  -5 101.481 9.50644   8
  -1 -13  -5 8.30609 4.19099   6
   1 -13   5 6.72794 3.50032   6
  -1  13  -5 6.80617 3.85777   8
   1  13   5 7.01124 2.72838   8
  -3 -13  -5 35.1059 6.09601   6
   3 -13   5 31.7904 5.30843   6
   3  13   5 21.9239 4.28951   4
  -3  13  -5 22.5515 4.56761   8
   3  13   5 35.0198 4.41749   8
  -5 -13  -5 35.3165 5.46512   6
   5 -13   5 29.3507 4.44133   6
   5  13   5 27.5742 3.44113   8
  -5  13  -5 30.0470 5.24757   8
  -7  13  -5 59.9951 6.64896   8
   7  13   5 74.4972 6.24433   4
  -9 -13  -5 81.0192 6.16125   6
   9  13   5 72.3587 5.72822   4
 -10 -14   5 22.2015 2.61055   6
  10  14  -5 23.4605 2.81999   8
 -10  14   5 22.8728 2.61308   8
  -8 -14   5 8.96920 2.51993   6
   8 -14  -5 5.84648 2.51368   6
   8  14  -5 16.2398 3.13991   8
  -6 -14   5 45.1544 5.40740   6
   6 -14  -5 45.4448 6.16641   6
  -6  14   5 46.7698 4.97663   8
   6  14  -5 46.9497 5.91217   8
   4 -14  -5 35.1770 6.76362   6
   4  14  -5 30.3004 5.36345   8
  -4  14   5 34.7641 5.45747   8
  -2 -14   5 1.11927 3.36491   6
  -2  14   5 1.77081 2.85619   8
   2  14  -5 9.18585 4.88881   8
   0 -14  -5 27.2676 5.76234   6
   0 -14   5 23.9306 5.20106   6
   0  14   5 25.5334 6.03292   8
  -2 -14  -5 1.15598 2.65170   6
   2 -14   5 4.19143 2.69734   6
   2  14   5 3.04954 1.90775   8
  -2  14  -5 1.98927 3.00659   8
  -4 -14  -5 32.3667 4.72596   6
   4 -14   5 22.5417 4.00865   6
   4 -14   5 20.3762 5.56545   7
   4  14   5 24.5006 2.74003   8
  -4  14  -5 29.8514 4.45543   8
  -6 -14  -5 49.5146 5.07128   6
  -6  14  -5 45.6336 4.63128   8
   9 -15  -5 22.0380 2.65836   6
   9  15  -5 27.4726 2.70134   8
  -7 -15   5 1.61432 1.42710   6
   7 -15  -5 0.39245 1.69367   6
  -7  15   5 4.52613 1.23565   8
   7  15  -5 0.42127 1.34497   8
  -5 -15   5 19.5409 3.76829   6
   5 -15  -5 17.1606 3.23762   6
   5  15  -5 20.6143 3.48501   8
  -5  15   5 16.8291 2.51777   8
  -3 -15   5 15.2851 3.09473   6
   3 -15  -5 16.9629 3.92007   6
  -3  15   5 17.3338 2.80292   8
   3  15  -5 16.7248 3.28235   8
  -1 -15   5 25.0073 3.98475   6
   1 -15  -5 25.0911 4.31250   6
  -1  15   5 23.8727 2.85692   8
   1  15  -5 23.6779 4.02021   8
   1 -15   5 5.32335 2.44742   6
  -1 -15  -5 2.68565 2.22766   6
   1  15   5 9.31210 1.55740   8
  -1  15  -5 6.76086 2.60268   8
  -3 -15  -5 2.00187 2.34537   6
  -3  15  -5 1.48267 1.69771   8
  -5  15  -5 7.62297 1.94281   8
   4 -16  -5 19.2442 2.77385   6
   4  16  -5 15.1298 2.53853   8
   2 -16  -5 65.0105 5.44632   6
   2  16  -5 77.9876 5.65985   8
   0 -16  -5 3.94740 1.71355   6
   0 -16   5 3.31693 2.25659   7
   0  16  -5 5.10083 1.77962   8
  -2 -16  -5 10.8617 2.24407   6
  -2  16  -5 8.85160 2.72937   8
 -18   0   6 0.63326 1.68957   6
  18   0  -6 -0.7078 2.44983   8
 -16   0   6 302.747 20.1548   5
  16   0  -6 334.787 30.4582   3
  14   0  -6 3.36659 3.53044   8
  14   0  -6 1.06657 6.82381   3
 -14   0   6 0.55343 2.87382   6
  12   0  -6 5.10657 3.12091   8
 -12   0   6 3.67911 2.91368   6
 -10   0   6 43.4129 5.24131   6
  10   0  -6 55.1357 10.6652   3
  10   0  -6 43.4595 6.23386   8
   8   0  -6 34.0428 8.05416   3
   6   0  -6 5675.15 298.134   2
   6   0  -6 5694.80 299.329   3
   4   0  -6 719.119 42.2363   2
  -4   0   6 774.762 47.2849   1
  -2   0   6 148.015 14.3295   1
   2   0  -6 150.879 11.6513   2
   0   0   6 1168.66 67.9381   1
   4   0   6 1694.92 99.1442   1
   6   0   6 313.565 29.0993   1
   6   0   6 295.484 18.5759   4
   8   0   6 60.3293 5.80095   8
   8   0   6 85.2876 22.3021   1
   8   0   6 60.6708 6.75333   4
  -8   0  -6 60.5072 6.62030   6
 -10   0  -6 66.1942 7.68076   6
  10   0   6 68.3550 6.73479   8
  10   0   6 67.3640 7.61130   4
  10   0   6 53.1398 17.3174   1
  12   0   6 25.7073 4.99020   4
  12   0   6 30.0554 4.89243   8
  12   0   6 3.99645 19.4725   1
 -12   0  -6 34.6327 6.10369   6
  14   0   6 1.75372 2.81286   4
  14   0   6 0.69805 3.67112   9
 -14   0  -6 -0.6800 3.45034   6
  14   0   6 0.86197 2.49420   8
 -16   0  -6 65.5357 5.47502   6
  19  -1  -6 12.1052 2.58565   8
  19   1  -6 10.1653 2.53985   8
 -17  -1   6 89.3594 7.66057   5
  17  -1  -6 69.9801 21.4764   3
  17   1  -6 95.1088 10.3395   8
 -17   1   6 109.609 8.84504   6
  15  -1  -6 411.812 25.8657   8
 -15  -1   6 417.848 25.2401   6
  15   1  -6 435.743 45.2937   3
  15   1  -6 451.041 26.2939   8
 -15   1   6 436.992 25.1714   6
 -15   1   6 351.615 25.1829   5
  13  -1  -6 141.526 12.5147   8
  13  -1  -6 138.859 19.7062   3
 -13  -1   6 153.662 12.4357   6
  13   1  -6 184.612 13.2949   8
 -13   1   6 177.884 12.5779   6
  13   1  -6 185.263 21.1005   3
  11  -1  -6 252.391 24.0509   3
  11  -1  -6 224.974 16.8673   8
 -11  -1   6 236.228 16.3819   6
 -11   1   6 265.311 16.5179   6
  11   1  -6 277.644 17.4587   8
  11   1  -6 274.157 24.2710   3
   9  -1  -6 521.082 35.3635   3
  -9  -1   6 509.981 28.8314   6
   9   1  -6 495.394 35.0008   3
   9   1  -6 487.911 35.1009   2
   7  -1  -6 878.795 51.4030   3
   7   1  -6 761.369 53.4354   2
   7   1  -6 899.800 51.5226   3
   5  -1  -6 2046.80 115.258   3
   5   1  -6 2212.89 115.613   2
   3  -1  -6 408.205 23.9979   2
  -3  -1   6 437.720 29.3702   1
   3   1  -6 408.921 26.4542   2
  -3   1   6 410.712 29.2276   1
  -1  -1   6 892.654 58.1763   1
  -1   1   6 1096.23 59.3854   1
   1  -1   6 44.2999 8.65760   1
   1   1   6 59.0220 9.27206   1
   3  -1   6 281.185 24.2692   1
   3   1   6 263.187 22.9413   1
   5  -1   6 1552.44 93.9786   1
   5   1   6 1538.05 92.2698   1
   7  -1   6 205.188 24.4295   1
   7  -1   6 183.573 11.8790   4
   7  -1   6 173.737 10.8186   8
   7   1   6 142.724 11.5337   4
   7   1   6 137.294 10.2603   8
   7   1   6 143.627 20.7431   1
  -9  -1  -6 4.64652 3.15080   6
   9  -1   6 9.21673 11.5232   1
   9  -1   6 6.31550 2.81489   8
  -9   1  -6 12.0939 4.16448   6
   9   1   6 14.0612 3.39135   8
   9   1   6 2.92401 11.4968   1
   9   1   6 10.8388 4.23727   4
  11  -1   6 18.7586 17.1241   1
 -11  -1  -6 24.6926 5.46259   6
  11  -1   6 18.0203 4.70209   4
  11  -1   6 19.1072 4.23531   8
  11   1   6 9.53127 17.3128   1
  11   1   6 29.6163 6.07137   4
 -11   1  -6 27.1444 5.73258   6
  11   1   6 17.1692 3.80907   8
  13  -1   6 123.115 9.51492   4
 -13  -1  -6 134.194 10.4668   6
  13  -1   6 124.959 9.35372   8
 -13   1  -6 118.344 10.1421   6
  13   1   6 122.797 9.95999   4
  13   1   6 94.1038 11.0132   9
  13   1   6 122.822 9.04705   8
  15  -1   6 28.4784 5.36847   9
 -15  -1  -6 37.1354 4.65087   6
 -15   1  -6 40.6082 5.11286   6
  18  -2  -6 31.5177 4.62706   8
 -18  -2   6 29.8121 3.75746   6
  18   2  -6 42.6019 5.23155   8
  16  -2  -6 15.5357 9.11862   3
  16   2  -6 38.8108 6.20875   8
  16   2  -6 25.0924 12.1016   3
 -16   2   6 36.2509 5.21329   6
  14  -2  -6 33.2681 11.8838   3
 -14  -2   6 29.9256 5.45242   6
  14  -2  -6 25.7897 5.27907   8
  14   2  -6 35.0992 6.30129   8
 -14   2   6 32.8929 5.56906   6
 -14   2   6 27.2710 5.13947   5
  14   2  -6 22.1600 10.0400   3
  12  -2  -6 9.47320 7.52161   3
 -12  -2   6 13.9152 4.23381   6
 -12   2   6 7.46357 3.18649   6
  12   2  -6 34.9215 14.4463   3
  12   2  -6 9.55910 3.95746   8
 -10  -2   6 246.285 15.7640   6
  10  -2  -6 253.919 21.1900   8
  10  -2  -6 272.666 23.1924   3
  10   2  -6 220.516 22.4641   2
 -10   2   6 225.855 15.1896   6
  10   2  -6 236.696 21.9453   3
   8  -2  -6 1405.30 81.7631   3
   8   2  -6 1438.23 83.0377   2
   8   2  -6 1405.95 81.5244   3
   6  -2  -6 2648.82 139.132   3
   6   2  -6 2478.40 139.666   2
   4  -2  -6 2701.76 146.553   3
  -4  -2   6 2746.52 150.516   1
   4   2  -6 2795.79 148.139   2
  -2  -2   6 704.511 43.6634   1
   2   2  -6 692.693 42.0062   2
  -2   2   6 681.868 43.4195   1
   0  -2   6 56.5943 8.91349   1
   0   2   6 43.6101 9.53768   1
   2  -2   6 6063.79 317.766   1
   2   2   6 5853.12 315.321   1
   4  -2   6 417.648 34.0715   1
   4   2   6 445.959 32.3687   1
   6  -2   6 912.415 61.2745   1
   6  -2   6 777.570 45.8062   8
   6  -2   6 815.632 46.6686   4
   6   2   6 855.549 57.1717   1
   6   2   6 915.409 50.9319   4
   8  -2   6 51.5063 17.8122   1
   8  -2   6 48.9827 5.99964   4
   8  -2   6 49.3794 5.59080   8
  -8  -2  -6 47.0362 5.77936   6
  -8   2  -6 41.7165 5.97897   6
   8   2   6 39.2045 6.24257   4
   8   2   6 41.4937 4.89914   8
  10  -2   6 230.660 33.4589   1
  10  -2   6 236.946 15.9410   4
 -10  -2  -6 239.389 16.3074   6
  10  -2   6 235.656 15.4994   8
  10   2   6 249.862 16.8336   4
  10   2   6 214.564 31.9168   1
  10   2   6 225.192 18.1623   9
  10   2   6 233.469 15.1087   8
 -10   2  -6 241.008 16.5406   6
  12  -2   6 96.7917 8.16324   4
  12  -2   6 97.4770 8.48991   8
  12  -2   6 49.9101 22.3534   1
 -12  -2  -6 100.315 9.22186   6
  12   2   6 98.5762 9.50124   4
 -12   2  -6 113.967 9.72515   6
  12   2   6 86.8810 10.1245   9
  12   2   6 101.964 8.03698   8
 -14  -2  -6 95.6880 8.31608   6
  14  -2   6 86.7818 11.9157   9
  14   2   6 89.1383 7.87950   4
  14   2   6 91.8308 6.66286   8
 -16  -2  -6 20.6051 2.93488   6
 -16   2  -6 24.9863 3.14268   6
  19  -3  -6 41.6603 3.93107   8
  19   3  -6 32.8517 3.69506   8
  17  -3  -6 11.0626 3.50754   8
 -17  -3   6 12.4075 3.43619   6
  17   3  -6 15.5093 4.12052   8
  15  -3  -6 23.6518 10.2091   3
  15  -3  -6 25.7636 5.05989   8
 -15  -3   6 32.1965 5.68797   6
 -15   3   6 33.2312 5.38839   6
  15   3  -6 31.8321 6.05431   8
 -13  -3   6 687.892 39.1649   6
  13  -3  -6 681.894 49.7925   3
  13  -3  -6 705.019 39.7312   8
  13   3  -6 722.527 49.4903   3
  13   3  -6 695.883 39.6639   8
 -13   3   6 616.570 39.3174   5
 -13   3   6 666.877 38.4797   6
  11  -3  -6 37.2402 11.0835   3
  11   3  -6 64.5817 6.98008   8
  11   3  -6 62.1138 12.3134   3
 -11   3   6 64.3332 7.21866   5
 -11   3   6 60.8065 6.28855   6
  -9  -3   6 258.426 16.5351   6
   9  -3  -6 265.240 22.9506   3
   9   3  -6 282.330 22.7089   3
   9   3  -6 262.260 24.3946   2
   9   3  -6 254.563 17.2473   8
  -9   3   6 238.980 15.7948   6
  -9   3   6 262.522 17.6476   5
   7  -3  -6 235.113 19.6400   3
   7   3  -6 240.963 21.1078   2
   5  -3  -6 936.889 51.2859   3
   5   3  -6 797.086 52.3758   2
  -3  -3   6 3562.57 188.984   1
   3  -3  -6 3529.47 184.614   3
   3   3  -6 3393.81 190.795   2
  -1  -3   6 1795.25 94.6618   1
   1   3  -6 1570.28 94.1458   2
  -1   3   6 1599.63 92.9841   1
   1  -3   6 1295.40 75.9922   1
   1   3   6 1251.50 73.3029   1
   3  -3   6 125.741 16.6666   1
   3   3   6 131.095 14.0304   1
   5  -3   6 654.864 36.3510   8
   5  -3   6 736.516 50.3735   1
   5   3   6 644.067 37.2697   4
   5   3   6 630.588 44.2483   1
   7  -3   6 217.602 14.6851   8
   7  -3   6 241.527 29.4087   1
   7  -3   6 224.357 15.2466   4
   7   3   6 236.288 17.5477   9
   7   3   6 230.080 25.0312   1
  -7   3  -6 241.168 15.5705   6
   7   3   6 228.657 14.2108   8
   7   3   6 256.042 16.1971   4
   9  -3   6 150.020 10.7257   8
   9  -3   6 157.220 11.1428   4
   9  -3   6 156.691 27.2024   1
  -9   3  -6 129.480 11.0066   6
   9   3   6 127.128 9.80639   8
   9   3   6 118.012 24.4245   1
   9   3   6 123.445 12.1560   9
   9   3   6 141.222 11.8176   4
  11  -3   6 193.507 32.9597   1
  11  -3   6 170.625 12.9831   8
  11   3   6 182.986 15.7373   4
  11   3   6 159.767 12.7962   8
  11   3   6 134.152 16.9858   9
 -13  -3  -6 20.5235 4.82296   6
  13  -3   6 14.3860 3.48192   8
  13   3   6 15.5254 4.46965   4
  13   3   6 13.5443 2.88935   8
 -13   3  -6 13.7856 4.11872   6
 -15  -3  -6 0.94428 1.87881   6
  15  -3   6 0.82504 2.79624   9
 -15   3  -6 0.88672 1.90212   6
  15   3   6 -1.8518 1.95554   4
 -18  -4   6 2.98142 2.14840   5
  18  -4  -6 13.8889 2.96659   8
  18  -4  -6 7.87468 2.13449   6
  18   4  -6 12.8753 2.86680   8
 -16  -4   6 31.8912 4.96932   6
  16  -4  -6 12.0661 10.9819   3
  16  -4  -6 21.7390 5.30119   8
  16   4  -6 20.9864 4.29017   8
 -14  -4   6 141.434 11.5396   6
  14  -4  -6 135.784 11.9174   8
  14  -4  -6 142.038 19.8837   3
  14   4  -6 153.280 23.8859   3
  14   4  -6 155.544 12.1804   8
 -14   4   6 144.771 10.9213   6
  12  -4  -6 831.977 49.1686   8
 -12  -4   6 901.243 49.1180   6
  12  -4  -6 852.822 58.9726   3
  12   4  -6 886.528 58.2187   3
 -12   4   6 855.359 48.1110   6
  12   4  -6 879.475 49.3742   8
 -12   4   6 888.845 49.5037   5
  10  -4  -6 273.114 22.2275   8
 -10  -4   6 264.198 16.8995   6
  10  -4  -6 293.505 25.1233   3
 -10   4   6 238.658 15.9147   6
 -10   4   6 262.285 17.6040   5
  10   4  -6 247.415 23.0203   3
  10   4  -6 261.379 26.2412   2
  10   4  -6 229.178 16.7754   8
  -8  -4   6 136.325 13.5854   6
   8  -4  -6 170.979 16.6706   3
   8   4  -6 147.099 17.8269   2
   8   4  -6 150.564 15.3316   3
   6  -4  -6 982.420 59.6430   3
   6   4  -6 1052.49 63.0858   2
   4  -4  -6 306.339 20.6627   3
  -4  -4   6 309.810 24.0006   1
   4   4  -6 268.768 22.9711   2
   2  -4  -6 161.852 12.3450   3
  -2  -4   6 180.796 17.0125   1
   2   4  -6 188.241 17.1819   2
   0  -4   6 1476.79 84.1435   1
   0   4   6 1396.74 81.5096   1
   0   4  -6 1429.61 83.0849   2
   2  -4   6 834.250 53.7704   1
   2   4   6 783.925 49.2812   1
   4  -4   6 888.773 58.9491   1
   4   4   6 830.234 47.2108   4
   4   4   6 851.794 52.9360   1
   6  -4   6 3.54914 2.52057   8
   6  -4   6 8.59996 11.2491   1
   6  -4   6 1.15201 2.67858   4
   6   4   6 2.41211 1.91141   8
  -6   4  -6 3.13041 2.85902   6
   6   4   6 4.04797 3.13087   5
   6   4   6 3.30067 3.17704   4
   6   4   6 -2.6523 5.77983   1
  -8  -4  -6 24.5855 4.83703   6
   8  -4   6 30.9454 5.37205   4
   8  -4   6 21.8184 4.37862   8
   8  -4   6 20.9299 13.9747   1
   8   4   6 34.6539 13.9030   1
   8   4   6 30.8747 6.43217   4
  10  -4   6 206.148 14.3249   8
  10  -4   6 225.574 34.4207   1
 -10  -4  -6 211.838 14.7614   6
  10  -4   6 225.235 14.0590   4
 -10   4  -6 191.399 14.9811   6
  10   4   6 187.767 13.2525   8
  10   4   6 191.872 15.2706   4
 -12  -4  -6 20.4994 4.92734   6
  12  -4   6 11.4708 19.8535   1
 -12   4  -6 26.5398 5.29974   6
  12   4   6 23.8306 5.54721   4
  12   4   6 18.7550 3.48014   8
  14  -4   6 29.1352 6.41786   9
 -14  -4  -6 34.2816 4.77708   6
  14   4   6 29.8190 5.06599   4
 -14   4  -6 32.0592 5.18873   6
  16  -4   6 13.3670 2.96409   9
 -19   5   6 4.18425 1.33264   8
  19   5  -6 4.20208 1.49484   8
  17  -5  -6 9.26445 2.73312   6
  17  -5  -6 6.46252 2.67394   8
 -17  -5   6 9.96421 2.76191   6
  17   5  -6 13.0479 3.44302   8
  15  -5  -6 197.430 14.2000   8
 -15  -5   6 203.716 13.6928   6
  15  -5  -6 165.721 21.3235   3
  15   5  -6 214.743 14.3591   8
  15   5  -6 163.348 14.3696   4
  13  -5  -6 112.493 10.6128   8
 -13  -5   6 105.445 10.1543   6
  13  -5  -6 100.744 17.5973   3
  13   5  -6 117.311 10.6225   8
  13   5  -6 113.784 17.7756   3
 -13   5   6 119.149 9.38756   6
  11  -5  -6 1203.41 75.5484   3
 -11  -5   6 1207.37 65.2892   6
  11   5  -6 1200.45 79.8917   2
 -11   5   6 1172.10 65.4370   5
  11   5  -6 1219.10 65.6236   8
 -11   5   6 1131.18 64.0449   6
  -9  -5   6 115.475 9.04035   6
   9  -5  -6 122.666 15.3608   3
   9   5  -6 104.045 17.0860   2
   9   5  -6 85.9936 8.44749   8
  -9   5   6 89.0866 7.65965   6
   9   5  -6 96.7963 13.1967   3
  -9   5   6 93.9340 8.56926   5
   7  -5  -6 38.5891 9.27389   3
   7   5  -6 56.0145 13.1091   2
   5  -5  -6 283.971 21.6766   3
   5   5  -6 314.329 25.8635   2
   3  -5  -6 1735.41 94.6768   3
   3   5  -6 1760.77 100.602   2
  -1  -5   6 495.689 36.8273   1
   1   5  -6 589.661 38.3560   2
   1  -5   6 872.940 54.7922   1
  -1   5  -6 778.866 52.8027   2
   3  -5   6 837.027 56.6180   1
   3   5   6 760.591 48.4114   1
   3   5   6 852.893 46.7855   5
   5  -5   6 273.710 29.6284   1
   5  -5   6 243.993 18.2122   4
   5   5   6 258.223 18.0045   5
   5   5   6 224.652 15.7570   8
   5   5   6 264.548 16.8533   4
  -5   5  -6 242.485 15.9147   6
   5   5   6 249.133 21.2648   1
   7  -5   6 233.542 14.5551   4
   7  -5   6 272.991 31.5076   1
  -7  -5  -6 239.337 15.0523   6
   7   5   6 189.768 13.1438   8
  -7   5  -6 175.509 14.5345   6
   7   5   6 199.856 15.3386   4
   9  -5   6 226.455 14.9887   4
  -9  -5  -6 218.499 15.5258   6
   9  -5   6 216.280 33.2070   1
   9   5   6 219.626 14.2248   8
  -9   5  -6 226.804 16.1587   6
   9   5   6 225.038 16.6381   4
 -11  -5  -6 60.2534 7.24953   6
  11  -5   6 80.2156 27.2416   1
 -11   5  -6 70.0977 8.17262   6
  11   5   6 57.0010 5.96883   8
  11   5   6 70.4625 8.57104   4
 -13  -5  -6 175.039 12.0377   6
  13   5   6 161.105 9.61894   8
  13   5   6 166.894 12.7591   4
 -15  -5  -6 11.9204 2.33915   6
  15   5   6 12.8240 2.45818   4
  18  -6  -6 11.0347 2.16710   6
 -18   6   6 5.67282 1.84329   8
  18   6  -6 9.55735 2.35367   8
  16  -6  -6 97.3109 8.96314   6
 -16  -6   6 79.5825 7.06551   6
  16   6  -6 60.6585 7.15930   8
  14  -6  -6 317.121 31.2402   3
 -14  -6   6 355.366 22.1446   6
  14  -6  -6 365.119 22.8145   8
  14   6  -6 364.649 22.7288   8
 -12  -6   6 459.796 27.0433   6
  12  -6  -6 449.612 27.1604   8
  12  -6  -6 452.670 36.6886   3
  12   6  -6 431.513 27.1807   8
  12   6  -6 390.016 34.5001   3
  10  -6  -6 144.403 11.9940   8
  10  -6  -6 142.273 18.6877   3
 -10  -6   6 153.077 12.1498   6
  10   6  -6 155.569 22.6690   2
 -10   6   6 152.376 12.1884   5
  10   6  -6 155.816 18.0330   3
  10   6  -6 170.405 12.5484   8
  -8  -6   6 1403.93 76.0196   6
   8  -6  -6 1452.58 83.7209   3
   8   6  -6 1441.15 89.3182   2
  -8   6   6 1393.46 76.6549   5
   8   6  -6 1421.60 82.5210   3
   8   6  -6 1334.19 76.0451   8
  -6  -6   6 550.353 30.9000   6
   6  -6  -6 559.984 35.9170   3
  -6   6   6 501.974 31.4162   5
   6   6  -6 514.806 31.8615   8
   6   6  -6 562.367 41.0614   2
   4  -6  -6 1294.55 76.0906   3
   4   6  -6 1454.39 83.6895   2
  -2  -6   6 461.135 33.9149   1
   2   6  -6 501.877 36.1931   2
   0  -6   6 644.745 46.4293   1
   0   6   6 702.115 40.4474   7
   0   6   6 740.548 42.6882   5
   0   6  -6 687.563 47.3729   2
   2  -6   6 336.280 29.7276   1
   2  -6   6 292.160 20.0780   4
  -2   6  -6 320.547 28.1275   2
   2   6   6 347.978 23.4674   5
   4  -6   6 45.7170 15.0816   1
   4  -6   6 34.5819 4.78701   6
   4   6   6 29.6418 6.43901   5
   4   6   6 29.2601 5.97254   8
  -4   6  -6 28.5280 14.5493   2
   6  -6   6 679.120 38.0683   4
  -6  -6  -6 636.689 38.4704   6
   6  -6   6 689.906 55.0022   1
   6  -6   6 668.874 37.4420   6
   6   6   6 714.110 41.7338   5
   6   6   6 661.248 37.1235   8
  -6   6  -6 691.898 38.7378   6
  -8  -6  -6 103.757 9.29946   6
   8  -6   6 92.5869 8.46047   4
   8  -6   6 64.3952 18.6535   1
  -8   6  -6 95.7652 9.49103   6
   8   6   6 100.795 10.5985   4
   8   6   6 101.117 7.94552   8
  10  -6   6 10.5042 17.7136   1
  10   6   6 19.6841 3.62526   8
 -10   6  -6 18.6206 4.62368   6
  10   6   6 20.8243 5.81133   4
 -12  -6  -6 47.5705 7.38482   6
  12   6   6 40.6363 6.82004   4
  14  -6   6 14.2239 4.36174   9
 -14  -6  -6 25.6368 4.45820   6
  14   6   6 15.6114 3.36739   4
 -17  -7   6 6.06135 1.88906   6
  17  -7  -6 8.46029 2.75087   6
 -17   7   6 7.46109 2.37314   8
  17   7  -6 4.87474 2.05076   8
 -15  -7   6 58.3800 7.25510   6
  15  -7  -6 58.2739 6.70939   6
  15   7  -6 63.8509 9.27289   8
  13  -7  -6 345.985 23.2200   8
 -13  -7   6 390.979 23.5011   6
  13  -7  -6 365.309 33.0819   3
  13   7  -6 387.844 23.6904   8
  11  -7  -6 196.198 14.3460   8
 -11  -7   6 222.727 14.8649   6
  11  -7  -6 216.042 22.9940   3
  11   7  -6 169.165 21.6627   3
  11   7  -6 181.946 14.3342   8
  11   7  -6 153.204 24.0996   2
   9  -7  -6 161.472 23.6387   3
  -9  -7   6 165.339 12.5865   6
   9   7  -6 161.086 12.4894   8
   9   7  -6 167.770 22.9790   2
   9   7  -6 147.404 17.5846   3
  -9   7   6 148.066 12.4109   5
   7  -7  -6 33.0319 9.02764   3
  -7  -7   6 34.4371 6.04306   6
  -7   7   6 29.1525 4.60028   5
   7   7  -6 32.7473 5.72914   8
   7   7  -6 26.8562 10.9659   2
  -5  -7   6 927.867 52.4932   6
   5  -7  -6 1030.72 67.1750   3
  -5   7   6 923.665 51.9249   8
  -5   7   6 874.552 55.1928   5
   5   7  -6 1057.45 57.7037   8
  -3  -7   6 270.562 28.4607   1
  -3   7   6 267.570 18.3650   5
   3   7  -6 283.649 25.9032   2
  -1  -7   6 325.674 19.7077   6
  -1  -7   6 349.154 27.2968   1
  -1   7   6 296.659 18.7308   8
  -1   7   6 340.156 21.7304   5
   1   7  -6 330.429 28.7823   2
   1  -7   6 453.693 26.1366   6
   1  -7   6 468.193 36.1127   1
   1   7   6 464.283 28.2666   5
  -1   7  -6 466.520 36.6584   2
   1   7   6 419.620 25.2554   8
   3  -7   6 20.9559 4.07172   6
   3  -7   6 18.0126 4.56413   4
   3  -7   6 22.1038 5.83776   9
   3  -7   6 14.5109 10.7723   1
  -3   7  -6 15.4058 9.12224   2
   3   7   6 21.5248 3.60655   8
   3   7   6 24.8950 6.03554   5
   5  -7   6 2105.71 111.994   4
   5  -7   6 2244.85 130.684   1
   5  -7   6 1993.10 111.257   6
  -5  -7  -6 2027.01 112.336   6
   5   7   6 2104.17 111.027   8
   5   7   6 2097.64 114.989   5
  -5   7  -6 2241.47 127.524   2
   7  -7   6 155.074 11.6550   6
  -7  -7  -6 158.152 12.5781   6
   7  -7   6 162.368 27.6543   1
   7  -7   6 155.380 12.0855   4
   7   7   6 184.058 13.9787   4
  -7   7  -6 168.329 23.2689   2
   7   7   6 163.760 11.0975   8
   9  -7   6 22.9429 17.1342   1
   9   7   6 22.3603 7.03156   4
   9   7   6 36.7189 6.51372   8
  -9   7  -6 31.0597 13.7762   2
 -11  -7  -6 96.0856 8.52794   6
  11   7   6 84.6667 6.46759   8
  11   7   6 98.5579 9.89933   4
  13  -7   6 3.57732 4.07670   9
 -13  -7  -6 7.62528 2.52304   6
  13   7   6 8.53215 3.26352   4
  15  -7   6 3.58177 1.72593   9
  16  -8  -6 103.025 7.33372   6
 -16  -8   6 89.0259 6.55858   6
 -16   8   6 98.5263 7.39205   8
  16   8  -6 70.5144 7.33643   4
  16   8  -6 91.0205 7.22636   8
 -14   8   6 21.5157 4.29836   8
  14   8  -6 17.0169 4.06084   8
 -12  -8   6 81.4203 8.58340   6
  12  -8  -6 72.6621 16.2986   3
  12  -8  -6 86.6601 9.06453   6
  12   8  -6 94.3356 9.40990   8
  10  -8  -6 74.9544 15.7270   3
  10  -8  -6 96.1085 9.35234   6
 -10  -8   6 91.4218 9.16731   6
  10   8  -6 77.1866 8.82304   8
  10   8  -6 64.7318 17.8323   2
  -8  -8   6 161.914 12.3904   6
   8  -8  -6 162.095 12.2536   6
   8   8  -6 119.373 16.5615   3
   8   8  -6 147.427 21.7880   2
   8   8  -6 155.625 12.1789   8
   6  -8  -6 363.041 26.3205   3
   6  -8  -6 349.898 20.6033   6
  -6   8   6 318.404 21.2355   5
   6   8  -6 345.820 32.8474   2
  -6   8   6 273.664 23.2993   8
   6   8  -6 298.419 20.4540   8
   4  -8  -6 40.0214 5.56497   6
  -4  -8   6 47.5671 6.00256   6
   4   8  -6 35.8965 5.38222   8
   4   8  -6 47.9867 13.6460   2
  -4   8   6 31.6746 5.30957   5
  -4   8   6 28.8517 4.54098   8
  -2  -8   6 95.8217 8.43712   6
  -2  -8   6 90.2849 14.0168   1
   2   8  -6 102.648 16.6396   2
  -2   8   6 95.1704 7.62156   8
  -2   8   6 103.028 9.68097   5
   2   8  -6 105.596 8.97066   8
   0  -8   6 228.871 23.4493   1
   0  -8   6 222.260 14.1183   6
   0  -8  -6 208.329 14.4531   6
   0   8  -6 189.224 22.7411   2
   0   8   6 194.816 13.0058   8
   0   8   6 209.038 15.7628   5
   2  -8   6 304.331 18.3836   6
  -2  -8  -6 283.990 18.7848   6
   2  -8   6 316.620 29.6849   1
   2  -8   6 300.321 20.5491   9
   2   8   6 290.472 17.5318   8
   2   8   6 297.849 20.7598   5
  -2   8  -6 299.846 28.9906   2
  -2   8  -6 268.250 18.9148   8
   4  -8   6 74.1362 7.60010   6
  -4  -8  -6 60.0400 7.46814   6
   4  -8   6 46.2960 14.6312   1
  -4   8  -6 77.8063 16.9471   2
   4   8   6 80.8358 7.77120   8
  -4   8  -6 85.2893 8.58774   8
   4   8   6 75.2041 9.49344   5
  -6  -8  -6 327.292 21.3443   6
   6  -8   6 316.403 35.5946   1
   6  -8   6 336.517 20.2852   6
  -6   8  -6 345.512 33.7874   2
  -6   8  -6 319.037 21.6717   8
   6   8   6 368.191 22.7498   4
   6   8   6 331.894 19.9746   8
  -8  -8  -6 151.462 13.0172   6
  -8   8  -6 175.500 14.7953   8
   8   8   6 166.707 13.1739   8
   8   8   6 180.475 16.3871   4
  -8   8  -6 150.901 24.9661   2
  10  -8   6 144.001 13.9439   9
 -10  -8  -6 148.143 11.6190   6
  10   8   6 141.251 9.19617   8
  10   8   6 150.634 12.4241   4
  12  -8   6 6.68245 4.26992   9
 -12  -8  -6 10.3298 2.91709   6
  12   8   6 9.98785 3.86767   4
  14   8   6 7.86908 2.13383   4
 -17   9   6 73.9179 5.44029   8
  15  -9  -6 41.8962 5.10235   6
 -15  -9   6 45.2659 4.48850   6
  15   9  -6 41.2669 4.87259   4
  15   9  -6 38.9580 4.81611   8
 -15   9   6 57.3268 5.44409   8
 -13  -9   6 96.5423 8.70013   6
  13  -9  -6 105.603 9.29793   6
 -13   9   6 99.3009 8.78242   8
  13   9  -6 96.4804 8.92458   8
  11  -9  -6 128.871 10.9183   6
  11  -9  -6 97.1128 18.3733   3
 -11  -9   6 127.029 10.6484   6
  11   9  -6 108.381 10.4646   8
 -11   9   6 119.178 10.0538   8
  11   9  -6 107.207 28.6373   2
   9  -9  -6 -3.2603 8.21346   3
   9  -9  -6 6.34152 3.95895   6
  -9  -9   6 9.03297 4.01913   6
   9   9  -6 6.99282 3.97795   8
   9   9  -6 4.68234 9.71780   2
  -9   9   6 9.93425 3.95937   8
   7  -9  -6 13.5509 4.34824   6
  -7  -9   6 8.91147 3.86953   6
  -7   9   6 9.96565 4.03563   5
   7   9  -6 7.28706 9.28461   2
  -7   9   6 15.1113 4.43765   8
   7   9  -6 4.87555 3.70886   8
  -5  -9   6 542.777 30.7363   6
   5  -9  -6 530.768 30.5741   6
  -5   9   6 491.473 37.1611   5
  -5   9   6 508.465 29.7256   8
   5   9  -6 487.020 30.5003   8
   5   9  -6 501.420 43.1299   2
   3  -9  -6 402.788 23.4529   6
  -3  -9   6 405.914 28.4105   6
  -3   9   6 373.254 25.7405   5
   3   9  -6 350.724 23.2959   8
  -3   9   6 368.427 22.8197   8
   3   9  -6 362.502 34.7247   2
   1  -9  -6 307.945 20.4606   6
  -1   9   6 308.296 22.5254   8
   1   9  -6 376.218 33.2680   2
   1   9  -6 344.536 21.2617   8
   1  -9   6 215.530 27.5635   1
   1  -9   6 228.950 20.0409   6
  -1  -9  -6 225.251 15.6516   6
  -1   9  -6 232.473 16.0465   8
  -1   9  -6 241.693 26.9664   2
   1   9   6 246.962 15.0436   8
   1   9   6 233.431 17.8279   5
   3  -9   6 31.5924 15.2630   1
  -3  -9  -6 31.7034 5.55309   6
   3  -9   6 38.8381 6.66731   9
   3  -9   6 36.7672 5.84682   6
  -3   9  -6 40.3516 7.04930   8
  -3   9  -6 31.6042 10.6306   2
   3   9   6 36.2473 7.28577   5
   3   9   6 38.9415 5.09417   8
   5  -9   6 119.436 9.11580   6
  -5  -9  -6 103.974 9.66677   6
   5  -9   6 106.492 11.2103   9
   5   9   6 105.968 10.5817   4
   5   9   6 92.0287 11.5478   5
  -5   9  -6 89.2871 22.9326   2
  -5   9  -6 92.6078 9.99278   8
   5   9   6 101.291 8.27503   8
  -7  -9  -6 1.08083 3.00224   6
   7  -9   6 1.34603 4.35690   9
   7  -9   6 -14.745 15.9330   1
   7  -9   6 -1.2425 2.94264   6
  -7   9  -6 2.87887 3.43323   8
  -7   9  -6 -0.7560 10.6097   2
   7   9   6 0.85352 4.02352   4
   7   9   6 -0.9474 1.94029   8
  -9  -9  -6 3.75685 3.35651   6
   9  -9   6 1.56980 4.22840   9
   9   9   6 3.40190 1.92637   8
   9   9   6 3.71266 3.99011   4
  -9   9  -6 -0.5648 3.89082   8
 -11  -9  -6 12.7312 3.13017   6
  11  -9   6 7.56937 3.96808   9
  11   9   6 15.6752 4.56108   4
  13  -9   6 21.2320 3.86557   9
 -13  -9  -6 27.7757 3.69448   6
  13   9   6 27.5977 4.22964   4
  16  10  -6 122.491 7.81329   8
  14 -10  -6 83.6157 7.08348   6
 -14 -10   6 76.3162 6.37779   6
 -14  10   6 88.2139 6.87773   8
  14  10  -6 81.2487 6.95015   8
  12 -10  -6 144.925 11.1129   6
 -12 -10   6 138.935 10.4593   6
 -12  10   6 121.056 10.1605   8
  12  10  -6 117.356 10.2838   8
 -10 -10   6 155.241 12.3643   6
  10 -10  -6 168.870 12.8836   6
  10  10  -6 147.499 12.3356   8
  10  10  -6 149.032 29.1909   2
 -10  10   6 154.408 11.8294   8
  -8 -10   6 391.983 29.5367   6
   8 -10  -6 419.090 28.5595   6
   8  10  -6 404.654 26.7533   8
   8  10  -6 326.819 37.5034   2
  -6 -10   6 151.663 12.3709   6
   6 -10  -6 161.027 12.5692   6
   6  10  -6 154.659 12.3748   8
  -6  10   6 152.111 11.6362   8
  -6  10   6 134.001 12.0061   5
   6  10  -6 189.837 30.6521   2
  -4 -10   6 374.722 23.4673   6
   4 -10  -6 383.673 23.6217   6
  -4  10   6 340.865 24.2460   5
   4  10  -6 377.847 23.7320   8
   4  10  -6 362.055 35.9917   2
  -4  10   6 379.193 22.6822   8
  -2 -10   6 258.544 17.1183   6
   2 -10  -6 251.316 16.9885   6
  -2  10   6 244.319 15.8857   8
   2  10  -6 239.743 27.9239   2
   2  10  -6 234.954 16.9561   8
  -2  10   6 248.996 18.4624   5
   0 -10   6 198.255 14.4098   6
   0 -10  -6 196.353 14.5067   6
   0  10   6 218.526 13.6507   8
   0  10   6 166.977 15.1341   4
   0  10   6 223.041 16.7911   5
   0  10  -6 214.018 25.8260   2
   0  10  -6 209.932 14.9096   8
   2 -10   6 46.8680 6.46764   6
  -2 -10  -6 39.8037 6.23693   6
   2  10   6 36.6277 6.51055   4
   2  10   6 36.8565 7.47491   5
  -2  10  -6 30.7626 12.0412   2
   2  10   6 40.3675 5.31921   8
  -2  10  -6 36.3623 6.63437   8
  -4 -10  -6 128.692 11.1835   6
   4 -10   6 148.108 29.8821   1
   4 -10   6 119.479 10.4907   6
   4 -10   6 112.883 11.8662   9
   4  10   6 144.715 11.8741   4
  -4  10  -6 128.088 21.9462   2
   4  10   6 145.050 13.9273   5
  -4  10  -6 159.198 11.9725   8
   4  10   6 147.100 10.1447   8
   6 -10   6 17.2884 3.75056   6
   6 -10   6 16.9556 5.28817   9
  -6 -10  -6 21.8266 4.86175   6
   6 -10   6 4.27115 21.8204   1
   6  10   6 26.4997 6.39618   4
  -6  10  -6 27.8791 15.6408   2
   6  10   6 24.2138 4.09958   8
  -6  10  -6 24.1442 5.30059   8
   8 -10   6 3.87339 3.78756   9
  -8 -10  -6 5.09321 3.47353   6
  -8  10  -6 1.90426 4.60641   8
   8  10   6 6.99272 4.48662   4
   8  10   6 3.36425 2.03645   8
  10 -10   6 -0.6232 2.84291   9
 -10 -10  -6 2.50280 2.28259   6
  10  10   6 -0.7534 2.85009   4
  12 -10   6 12.9130 2.86071   9
  12  10   6 15.1761 3.18456   4
  15 -11  -6 22.1621 2.37049   6
  15  11  -6 29.0733 2.99414   8
  13 -11  -6 21.9114 4.09765   6
 -13  11   6 26.8176 3.93625   8
  13  11  -6 29.2834 4.15110   8
 -11 -11   6 273.892 17.4521   6
  11 -11  -6 240.267 16.6965   6
 -11  11   6 248.559 16.2158   8
   9 -11  -6 95.5464 9.57663   6
  -9 -11   6 88.6382 9.07891   6
   9  11  -6 95.6747 9.21089   8
  -9  11   6 86.5345 8.49898   8
  -7 -11   6 151.604 12.3004   6
   7 -11  -6 151.420 12.5209   6
   7  11  -6 141.524 12.0410   8
  -7  11   6 146.700 11.4893   8
  -5 -11   6 341.028 24.1128   6
  -5  11   6 319.850 21.1983   8
   5  11  -6 223.130 30.4691   2
  -5  11   6 238.370 22.0971   5
   3 -11  -6 15.4810 5.01001   6
  -3 -11   6 12.9241 4.15819   6
  -3  11   6 12.5296 4.91933   5
   3  11  -6 15.7761 5.11730   8
  -3  11   6 8.41368 3.08385   8
   3  11  -6 1.69020 10.3402   2
   1 -11  -6 481.808 27.2627   6
  -1 -11   6 477.611 26.9957   6
   1  11  -6 424.117 26.8784   8
  -1  11   6 423.895 25.6502   8
   1  11  -6 376.369 38.9194   2
  -1  11   6 423.315 28.6561   5
   1 -11   6 131.394 10.4841   6
  -1 -11  -6 118.573 10.5040   6
   1  11   6 100.620 9.66096   4
  -1  11  -6 127.625 22.0848   2
  -1  11  -6 127.756 11.0221   8
   1  11   6 129.767 9.52069   8
   1  11   6 129.116 12.5930   5
  -3 -11  -6 144.463 11.5875   6
   3 -11   6 134.829 10.9395   6
  -3  11  -6 154.856 12.2194   8
   3  11   6 150.010 10.4263   8
   3  11   6 131.039 11.2364   4
   5 -11   6 134.573 10.3557   6
  -5 -11  -6 137.616 11.3417   6
   5  11   6 149.606 9.81758   8
   5  11   6 135.967 11.6339   4
  -5  11  -6 156.818 37.7773   2
  -5  11  -6 148.435 11.6480   8
  -7 -11  -6 65.7574 10.0767   6
   7 -11   6 51.9294 7.13461   9
  -7  11  -6 66.1204 7.71820   8
   7  11   6 68.5729 5.97749   8
   7  11   6 67.5187 7.94307   4
  -9 -11  -6 46.8631 5.17531   6
   9  11   6 40.9307 5.85027   4
  -9  11  -6 47.8995 5.60240   8
 -11 -11  -6 26.1534 4.59613   6
  11  11   6 21.1893 3.44820   4
  14  12  -6 6.68574 1.44524   8
  12  12  -6 16.0618 2.89660   8
 -12  12   6 23.5060 3.32375   8
  10 -12  -6 66.4387 7.33664   6
 -10 -12   6 56.2332 6.25820   6
 -10  12   6 57.0637 6.23976   8
  10  12  -6 53.9550 6.39386   8
  -8 -12   6 95.2286 8.91819   6
   8 -12  -6 107.896 9.53568   6
   8  12  -6 78.0035 8.30465   8
  -8  12   6 73.8680 7.75542   8
   6 -12  -6 84.9223 8.96328   6
  -6 -12   6 83.7755 8.64579   6
   6  12  -6 74.8589 8.58144   8
  -6  12   6 73.0739 7.47280   8
   4 -12  -6 61.6929 7.62626   6
  -4 -12   6 58.5545 7.40743   6
   4  12  -6 64.3565 24.1067   2
   4  12  -6 65.3487 7.73693   8
  -4  12   6 47.1165 7.07756   5
  -4  12   6 63.4746 6.67479   8
   2 -12  -6 30.5955 5.81722   6
  -2 -12   6 34.8951 6.26928   6
  -2  12   6 31.3227 5.02511   8
  -2  12   6 33.8836 7.08118   5
   2  12  -6 39.2218 16.8174   2
   2  12  -6 24.0642 5.33759   8
   0 -12  -6 185.894 13.8472   6
   0 -12   6 185.172 13.3310   6
   0  12  -6 190.587 13.8955   8
   0  12   6 178.210 12.3334   8
   0  12   6 171.247 15.1356   5
  -2 -12  -6 67.9832 7.45236   6
   2 -12   6 62.8061 6.91680   6
   2  12   6 55.4264 5.59618   8
   2  12   6 41.6866 6.43216   4
  -2  12  -6 53.6823 7.31997   8
  -2  12  -6 44.2258 21.0439   2
  -4 -12  -6 40.9636 6.06679   6
   4 -12   6 35.5003 5.37833   6
   4  12   6 41.9657 4.43629   8
  -4  12  -6 49.5205 6.95017   8
   4  12   6 32.7629 5.88539   4
  -6 -12  -6 14.4110 3.62087   6
  -6  12  -6 8.24810 3.21188   8
   6  12   6 19.6465 6.86600   4
  -8 -12  -6 20.8988 4.09608   6
   8  12   6 21.2261 4.32620   4
  -8  12  -6 15.9333 3.28810   8
  10  12   6 26.4022 3.35358   4
  11  13  -6 74.6400 6.71575   8
 -11  13   6 67.7442 5.61793   8
   9 -13  -6 13.5157 3.41022   6
   9  13  -6 9.54238 2.75869   8
  -9  13   6 10.3918 2.47037   8
   7 -13  -6 5.22967 4.43261   6
  -7 -13   6 5.81326 5.01397   6
   7  13  -6 5.83574 3.61773   8
  -7  13   6 5.25919 3.06773   8
  -5 -13   6 93.0936 8.74597   6
   5 -13  -6 96.3294 9.33628   6
  -5  13   6 88.6730 7.70113   8
   5  13  -6 95.8273 8.85372   8
   3 -13  -6 151.776 11.8684   6
  -3 -13   6 139.226 11.1930   6
  -3  13   6 146.402 10.3902   8
   3  13  -6 139.125 11.5811   8
  -1 -13   6 73.4587 7.70957   6
   1 -13  -6 68.2575 7.99400   6
   1  13  -6 80.8377 8.20169   8
  -1  13   6 76.6160 6.68978   8
  -1 -13  -6 56.9795 7.20981   6
   1 -13   6 57.8127 6.70595   6
  -1  13  -6 64.5283 7.47631   8
   1  13   6 66.6386 5.82946   8
  -3 -13  -6 43.9586 7.27531   6
   3 -13   6 46.4582 5.51408   6
   3  13   6 50.7488 4.75464   8
  -3  13  -6 47.7745 6.65103   8
  -5 -13  -6 45.1901 5.41016   6
   5  13   6 30.3627 4.38854   4
  -5  13  -6 42.0169 5.53531   8
  -7 -13  -6 8.50450 2.37182   6
  -7  13  -6 9.13210 2.45404   8
   7  13   6 4.38389 2.97645   4
   9  13   6 19.5621 3.84808   4
  10 -14  -6 33.6178 3.62424   6
  10  14  -6 33.0551 3.45920   8
 -10  14   6 25.9056 2.56533   8
   8 -14  -6 24.6312 4.01733   6
  -8 -14   6 23.5244 4.11071   6
   8  14  -6 25.3994 3.74396   8
  -8  14   6 19.1603 2.81683   8
  -6 -14   6 0.73400 2.32662   6
   6 -14  -6 0.92630 2.38074   6
  -6  14   6 1.10792 1.71421   8
   6  14  -6 0.20919 2.21494   8
   4 -14  -6 20.0714 4.33411   6
  -4 -14   6 17.8447 3.71975   6
   4  14  -6 29.9896 4.96989   8
  -4  14   6 23.7913 3.70155   8
   2 -14  -6 20.5856 4.33567   6
  -2 -14   6 16.1354 3.69545   6
   2  14  -6 22.5909 4.48912   8
  -2  14   6 20.5516 3.51053   8
   0 -14   6 39.6590 4.98526   6
   0 -14  -6 42.6699 5.95817   6
   0  14  -6 37.0407 5.50477   8
   0  14   6 43.4667 4.13493   8
  -2 -14  -6 19.4291 4.15436   6
   2 -14   6 13.0466 3.55226   6
  -4 -14  -6 22.9446 4.27998   6
  -4  14  -6 20.5503 3.83866   8
  -6 -14  -6 3.02301 2.01887   6
  -6  14  -6 1.86562 2.54229   8
   7 -15  -6 50.2918 4.76795   6
   7  15  -6 71.0669 5.50394   8
  -5 -15   6 6.77470 2.15212   6
   5 -15  -6 9.83030 2.66291   6
   5  15  -6 4.26136 2.06898   8
  -5  15   6 10.1731 1.73030   8
  -3 -15   6 23.1433 3.04204   6
   3 -15  -6 27.2160 4.18675   6
  -3  15   6 21.5912 2.09436   8
   3  15  -6 29.1342 4.07772   8
   1 -15  -6 26.7410 4.12056   6
  -1 -15   6 24.0011 4.29308   6
   1  15  -6 23.6394 4.14144   8
  -1 -15  -6 7.84046 2.80626   6
  -1  15  -6 6.18439 2.19036   8
  -3 -15  -6 7.50448 2.21173   6
  -3  15  -6 3.94189 1.91168   8
  -4 -16   6 0.99248 1.48788   7
   4 -16  -6 1.76736 1.31063   6
   4  16  -6 -0.5555 1.35202   8
  -2 -16   6 3.23883 1.74522   7
   2 -16  -6 4.39821 2.42160   6
   2  16  -6 1.02848 1.42253   8
 -18   0   7 4.94300 2.15652   6
  18   0  -7 6.06201 2.71952   8
  16   0  -7 546.249 44.8663   3
 -16   0   7 675.978 35.3594   6
  16   0  -7 718.754 36.8793   8
 -16   0   7 544.085 36.0807   5
 -14   0   7 51.8931 6.57652   6
  14   0  -7 31.4193 11.4411   3
  14   0  -7 55.5771 7.29562   8
  12   0  -7 -0.6010 5.85329   3
 -12   0   7 7.53093 3.33802   6
  12   0  -7 8.37501 3.86650   8
  10   0  -7 485.478 35.0663   3
 -10   0   7 464.980 27.2412   6
   8   0  -7 626.502 42.3551   2
   8   0  -7 629.119 40.9830   3
   6   0  -7 171.562 13.7567   2
  -4   0   7 167.631 17.0530   1
   4   0  -7 159.059 12.4239   2
   2   0  -7 843.201 48.6529   2
   0   0   7 1169.53 69.6885   1
   2   0   7 1074.01 66.0814   1
   4   0   7 8785.84 466.628   1
   6   0   7 114.647 8.16896   8
   6   0   7 125.476 9.60359   4
   6   0   7 132.788 19.8296   1
   8   0   7 0.27654 5.35088   4
   8   0   7 16.1447 11.8109   1
   8   0   7 -0.9512 1.92425   8
  -8   0  -7 4.44482 2.82575   6
  10   0   7 21.8270 15.5964   1
  10   0   7 4.19848 3.81897   4
 -10   0  -7 2.29722 2.94833   6
  10   0   7 3.38456 2.75028   8
  12   0   7 17.9328 4.47252   4
  12   0   7 10.4168 27.9592   1
  12   0   7 18.3421 3.66325   8
 -12   0  -7 20.1203 4.62098   6
  12   0   7 15.7289 5.79580   9
  14   0   7 -0.5139 2.38236   9
  14   0   7 0.99606 2.80556   4
 -14   0  -7 1.63376 2.47369   6
 -16   0  -7 66.3656 5.09676   6
  19  -1  -7 134.430 8.04576   6
  19  -1  -7 126.950 8.66434   8
  19   1  -7 134.948 8.83419   8
  17  -1  -7 40.2784 20.1939   3
  17  -1  -7 51.5944 6.27195   8
 -17  -1   7 43.5858 6.12568   6
 -17   1   7 49.8619 5.19676   6
  17   1  -7 48.4004 6.56936   8
  15  -1  -7 42.7106 14.6218   3
  15  -1  -7 49.8519 6.77121   8
 -15  -1   7 47.5475 6.18091   6
 -15   1   7 46.8639 5.88972   6
  15   1  -7 45.4409 6.56017   8
  15   1  -7 24.1915 10.6069   3
 -15   1   7 33.3334 5.57925   5
  13  -1  -7 1080.97 58.2562   8
 -13  -1   7 1064.18 57.1028   6
  13  -1  -7 1085.38 69.0278   3
  13   1  -7 1002.88 57.7780   8
  13   1  -7 1024.78 68.2238   3
 -13   1   7 964.147 56.5644   6
  11  -1  -7 883.481 56.3708   3
  11  -1  -7 853.382 47.6144   8
 -11  -1   7 885.992 46.7519   6
  11   1  -7 815.057 55.2953   3
 -11   1   7 798.352 46.1961   6
  11   1  -7 810.219 47.2773   8
  -9  -1   7 233.852 15.2122   6
   9  -1  -7 247.281 21.3577   3
   9   1  -7 257.576 21.7273   3
   9   1  -7 238.692 21.1148   2
   7  -1  -7 1082.36 63.0040   3
   7   1  -7 1037.66 62.2714   2
   7   1  -7 1076.25 63.0064   3
   5  -1  -7 831.890 43.5864   2
   5   1  -7 695.864 44.9923   2
  -3  -1   7 1425.10 85.3395   1
   3  -1  -7 1385.92 79.4713   2
  -3   1   7 1546.80 86.3214   1
   3   1  -7 1562.15 82.6139   2
  -1  -1   7 1042.01 60.4990   1
  -1   1   7 931.500 59.6610   1
   1  -1   7 1409.64 81.5425   1
   1   1   7 1343.45 80.4018   1
   3  -1   7 522.874 38.7712   1
   3   1   7 501.221 36.9237   1
   5  -1   7 886.519 53.1070   4
   5  -1   7 949.804 65.7341   1
   5   1   7 1084.50 66.0698   1
   5   1   7 1007.18 53.5988   4
   7  -1   7 539.394 30.6710   8
   7  -1   7 580.383 47.7431   1
   7  -1   7 558.057 31.9665   4
   7   1   7 538.888 30.4085   8
   7   1   7 554.113 32.0813   4
   9  -1   7 63.9339 19.0138   1
   9  -1   7 116.514 8.55095   8
   9  -1   7 113.376 9.74243   4
  -9  -1  -7 115.073 9.48537   6
   9   1   7 105.414 9.83090   4
  -9   1  -7 99.5234 9.27876   6
   9   1   7 90.7086 7.88331   8
 -11  -1  -7 33.8060 6.09952   6
  11  -1   7 44.2893 7.78342   8
  11  -1   7 42.2196 7.26246   4
  11  -1   7 19.7689 18.8547   1
  11   1   7 29.4380 8.62477   9
  11   1   7 45.8197 9.36633   4
  11   1   7 46.3111 7.54280   8
  11   1   7 36.6536 23.9428   1
 -11   1  -7 24.8535 5.15638   6
  13  -1   7 135.308 13.3078   9
  13  -1   7 151.819 10.7562   4
 -13  -1  -7 137.629 10.8321   6
  13   1   7 139.212 9.51653   8
 -13   1  -7 144.326 11.0860   6
  13   1   7 142.112 10.7925   4
  15  -1   7 11.1563 3.29074   9
 -15  -1  -7 15.9841 3.89203   6
 -15   1  -7 16.3122 3.15487   6
 -18  -2   7 37.9169 4.45876   6
  18  -2  -7 50.2550 5.34240   8
  18   2  -7 55.8717 5.55218   8
  16  -2  -7 19.0168 9.46750   3
 -16   2   7 17.7184 4.04123   6
  16   2  -7 22.1557 5.15491   8
  16   2  -7 28.9592 11.7520   3
  14  -2  -7 25.5052 10.0416   3
 -14  -2   7 41.9165 6.52476   6
  14  -2  -7 40.1279 7.39232   8
 -14   2   7 52.3949 6.27762   6
  14   2  -7 37.8002 11.7248   3
  14   2  -7 55.8514 7.23511   8
 -14   2   7 54.9861 7.02659   5
 -12  -2   7 597.307 34.2186   6
  12  -2  -7 634.392 44.8601   3
  12   2  -7 593.963 35.0259   8
  12   2  -7 622.595 44.1717   3
 -12   2   7 538.519 33.4321   6
 -10  -2   7 706.068 42.0295   6
  10  -2  -7 750.331 50.5052   3
  10   2  -7 777.250 51.4462   2
  10   2  -7 794.821 45.6147   8
  10   2  -7 843.444 51.2985   3
 -10   2   7 708.248 41.6227   6
   8  -2  -7 1052.10 59.2421   3
   8   2  -7 917.802 58.8627   2
   8   2  -7 904.545 57.9415   3
   6  -2  -7 671.345 44.0430   3
   6   2  -7 778.512 45.6172   2
   4  -2  -7 411.469 26.3718   3
  -4  -2   7 391.791 30.0473   1
   4   2  -7 401.065 27.7485   2
  -2  -2   7 372.081 28.1381   1
   2   2  -7 382.314 26.5347   2
   0  -2   7 1167.83 70.3926   1
   0   2   7 1169.22 69.8169   1
   2  -2   7 348.005 30.1558   1
   2   2   7 406.289 29.5273   1
   4  -2   7 32.8003 11.7060   1
   4   2   7 61.6831 11.4693   1
   6  -2   7 430.270 42.0692   1
   6  -2   7 352.119 21.4100   8
   6  -2   7 362.240 22.4035   4
   6   2   7 353.035 20.9591   8
   6   2   7 408.854 25.0957   9
   6   2   7 377.852 22.8793   4
   6   2   7 368.364 32.7594   1
   8  -2   7 181.889 28.2846   1
   8  -2   7 187.223 12.5853   8
  -8  -2  -7 174.550 12.9669   6
   8   2   7 200.125 14.0421   4
  -8   2  -7 188.350 13.3462   6
   8   2   7 158.368 25.0048   1
   8   2   7 181.038 11.7628   8
   8   2   7 181.336 15.3303   9
  10  -2   7 351.698 21.4287   8
  10  -2   7 358.496 22.1451   4
 -10  -2  -7 345.389 22.1072   6
  10  -2   7 329.759 41.1999   1
  10   2   7 337.131 24.4611   9
  10   2   7 363.388 20.9032   8
  10   2   7 369.659 22.8062   4
 -10   2  -7 370.478 22.6343   6
  10   2   7 354.927 54.7868   1
  12  -2   7 3.99087 2.64538   8
  12  -2   7 4.36488 5.32003   9
  12  -2   7 -11.004 19.0532   1
 -12  -2  -7 6.05185 3.15999   6
  12  -2   7 7.09306 3.83621   4
 -12   2  -7 2.46561 3.13901   6
  12   2   7 0.66247 3.51755   9
  12   2   7 2.59048 3.93602   4
  12   2   7 3.71906 2.33394   8
 -14  -2  -7 162.442 11.0378   6
  14  -2   7 138.753 13.1695   9
  14   2   7 164.307 10.7459   4
 -14   2  -7 162.898 11.2651   6
  19  -3  -7 24.0749 3.26007   8
  19  -3  -7 16.1643 2.70207   6
  19   3  -7 25.4841 3.12054   8
  17  -3  -7 30.3507 5.22840   8
 -17  -3   7 25.9433 4.09392   6
  17   3  -7 31.1024 5.24346   8
  15  -3  -7 66.6464 16.0064   3
 -15  -3   7 49.8176 6.41295   6
  15  -3  -7 50.0524 6.97586   8
 -15   3   7 49.3481 5.75917   6
  15   3  -7 33.3714 11.3301   3
  15   3  -7 53.3447 7.17120   8
  13  -3  -7 26.2913 11.4373   3
 -13  -3   7 24.7398 5.47250   6
  13  -3  -7 28.9218 5.41624   8
  13   3  -7 24.4716 10.7148   3
  13   3  -7 22.3283 5.44024   8
 -13   3   7 16.5532 4.50888   5
 -13   3   7 22.5844 4.47741   6
  11  -3  -7 612.817 36.0476   8
  11  -3  -7 618.980 46.6641   3
  11   3  -7 596.311 35.9359   8
  11   3  -7 628.250 44.1206   3
 -11   3   7 654.569 37.2092   5
  11   3  -7 666.891 47.0444   2
 -11   3   7 572.756 34.5325   6
  -9  -3   7 394.705 24.3439   6
   9  -3  -7 413.170 31.4834   3
   9   3  -7 425.731 33.1235   2
  -9   3   7 428.482 26.3883   5
   9   3  -7 420.972 31.0976   3
   7  -3  -7 11.2141 5.58008   3
   7   3  -7 6.33172 5.22726   2
   5  -3  -7 1869.57 102.647   3
  -5  -3   7 1929.74 107.512   1
   5   3  -7 1792.46 104.734   2
  -3  -3   7 1164.18 69.2390   1
   3  -3  -7 1160.94 64.0340   3
   3   3  -7 1106.06 67.3608   2
  -1  -3   7 1542.74 94.0478   1
   1   3  -7 1734.01 93.4476   2
  -1   3   7 1625.69 94.5251   1
   1  -3   7 880.529 56.6369   1
   1   3   7 869.575 64.8093   1
   3  -3   7 799.218 53.3706   1
   3   3   7 715.046 48.7304   1
   5  -3   7 1366.85 87.8364   1
   5   3   7 1364.49 82.8984   1
   5   3   7 1310.08 74.8523   5
   5   3   7 1400.88 73.5981   4
   7  -3   7 111.821 22.2111   1
   7   3   7 70.5082 7.96809   4
  -7   3  -7 70.0851 7.11950   6
   7   3   7 62.9652 8.63638   9
   7   3   7 68.3501 5.80302   8
   7   3   7 78.4900 17.4822   1
  -9  -3  -7 1.66435 2.50581   6
   9  -3   7 0.43719 2.56177   8
   9  -3   7 0.72442 13.1097   1
   9  -3   7 5.21711 3.43021   4
  -9   3  -7 2.89164 3.30924   6
   9   3   7 7.94951 13.8587   1
   9   3   7 0.81982 3.84447   4
   9   3   7 3.55146 3.87564   9
   9   3   7 3.10369 2.28341   8
  11  -3   7 -3.2334 19.7126   1
 -11  -3  -7 7.57143 2.91807   6
  11  -3   7 12.3410 3.78961   8
  11  -3   7 8.20711 3.39697   4
 -11   3  -7 14.2775 4.73587   6
  11   3   7 5.83410 2.41500   8
  11   3   7 8.08793 4.56272   4
  11   3   7 4.13956 4.18760   9
  13  -3   7 106.315 12.1173   9
 -13  -3  -7 119.421 9.44153   6
  13   3   7 105.983 10.1105   4
 -13   3  -7 125.619 10.2961   6
  15  -3   7 -0.6465 2.28090   9
 -15  -3  -7 -0.9663 1.58374   6
  15   3   7 -0.8084 2.93863   4
  18  -4  -7 21.5583 3.16936   6
 -18  -4   7 20.0470 2.68561   6
  18  -4  -7 25.1545 3.58988   8
  18   4  -7 30.6965 4.00403   8
  16  -4  -7 96.6587 19.0315   3
 -16  -4   7 137.209 10.2056   6
  16  -4  -7 161.981 11.6405   8
  16   4  -7 136.334 10.8423   8
 -14  -4   7 138.119 11.3984   6
  14  -4  -7 142.327 11.9722   8
  14  -4  -7 163.603 22.8888   3
  14   4  -7 98.5140 26.4531   3
 -14   4   7 158.318 10.7600   6
  14   4  -7 170.619 12.6742   8
  12  -4  -7 85.6863 15.9318   3
  12  -4  -7 61.3896 7.99067   8
 -12  -4   7 83.7738 8.30828   6
  12   4  -7 83.1180 8.66218   8
 -12   4   7 83.4736 8.37871   5
  12   4  -7 81.6081 14.9953   3
 -12   4   7 73.1834 7.12031   6
  10  -4  -7 134.449 17.1013   3
 -10  -4   7 116.353 9.54262   6
 -10   4   7 116.830 10.1551   5
  10   4  -7 105.863 17.8796   2
  10   4  -7 123.486 15.3876   3
  10   4  -7 113.660 10.0279   8
 -10   4   7 99.5403 8.32283   6
   8  -4  -7 1389.74 82.0434   3
  -8   4   7 1429.59 76.2732   5
   8   4  -7 1367.70 84.6826   2
   8   4  -7 1377.41 81.5610   3
   6   4  -7 625.017 42.6134   2
   4  -4  -7 1119.82 67.3770   3
  -4  -4   7 1201.93 72.6209   1
   4   4  -7 1292.56 72.4051   2
  -2  -4   7 134.929 15.9137   1
   2   4  -7 142.143 15.3636   2
   0  -4   7 2122.98 117.597   1
   0   4  -7 1985.48 115.429   2
   0   4   7 2022.26 114.708   1
   2  -4   7 1322.26 82.2680   1
   4  -4   7 179.752 12.2874   4
   4  -4   7 200.481 23.4606   1
   4   4   7 159.775 13.3653   7
   4   4   7 157.278 12.7927   4
   4   4   7 194.850 13.8624   5
   4   4   7 191.232 18.7994   1
   6  -4   7 911.641 64.5536   1
   6  -4   7 853.950 46.5789   4
   6   4   7 835.053 55.8200   1
  -6   4  -7 802.211 46.4852   6
   6   4   7 840.515 48.5012   5
   6   4   7 790.148 44.8226   8
   6   4   7 858.048 47.2882   4
   8  -4   7 156.881 11.7827   4
   8  -4   7 140.729 11.1998   8
   8  -4   7 142.547 26.3456   1
   8   4   7 157.233 10.2962   8
  -8   4  -7 164.853 12.3225   6
   8   4   7 153.923 12.7292   4
  10  -4   7 247.697 36.3327   1
  10   4   7 241.768 17.0056   8
  10   4   7 230.869 19.8793   4
  12  -4   7 58.5360 9.65667   9
 -12  -4  -7 66.2583 7.26107   6
  12   4   7 60.6264 7.92402   4
  12   4   7 69.8038 6.35356   8
 -12   4  -7 57.8151 7.29934   6
 -14  -4  -7 -1.0766 2.24108   6
  14  -4   7 0.71061 3.33757   9
  14   4   7 -0.0953 2.21870   4
 -19   5   7 16.7598 2.75368   8
  17  -5  -7 9.41765 3.66146   8
 -17  -5   7 7.59305 2.22145   6
  17  -5  -7 4.98014 2.35692   6
  17   5  -7 8.81277 3.30153   8
  15  -5  -7 14.0486 9.19250   3
 -15  -5   7 11.5918 3.26354   6
  15  -5  -7 21.3977 4.83162   8
  15   5  -7 12.0365 3.91091   8
  13   5  -7 113.979 13.4320   8
  13   5  -7 143.950 19.3304   3
  11  -5  -7 788.305 54.6012   3
 -11  -5   7 808.809 44.5733   6
 -11   5   7 791.125 45.2143   5
  11   5  -7 769.242 44.9701   8
  11   5  -7 817.607 58.8037   2
  11   5  -7 757.002 52.7436   3
   9  -5  -7 131.453 16.9990   3
  -9  -5   7 125.798 10.4521   6
  -9   5   7 144.712 11.3433   5
   9   5  -7 145.315 20.1727   2
   9   5  -7 135.876 11.1508   8
   9   5  -7 142.658 16.3038   3
   7  -5  -7 295.254 23.6394   3
  -7  -5   7 242.959 20.7073   6
   7   5  -7 316.693 27.4248   2
  -7   5   7 288.115 18.6762   5
   5  -5  -7 203.798 17.3709   3
   5   5  -7 239.183 21.8640   2
  -3  -5   7 686.477 46.0727   1
   3  -5  -7 666.028 40.1314   3
   3   5  -7 713.361 46.6004   2
  -1  -5   7 920.464 60.0139   1
   1   5  -7 966.004 60.1371   2
   1  -5   7 887.591 56.8281   1
  -1   5  -7 833.359 54.9472   2
   1   5   7 797.345 49.5258   5
   3  -5   7 348.654 32.2706   1
   3  -5   7 327.715 20.3801   4
   3   5   7 385.093 24.4682   4
   3   5   7 338.693 20.3868   7
   3   5   7 332.706 25.5036   1
   3   5   7 297.218 22.9257   5
   5  -5   7 11.1513 9.92957   1
   5  -5   7 12.8048 3.85855   4
  -5   5  -7 4.38872 2.75030   6
   5   5   7 3.50888 3.65722   4
   5   5   7 4.32285 9.13401   1
   5   5   7 5.69525 1.91217   8
   5   5   7 9.82702 4.09737   5
   7  -5   7 260.568 33.4665   1
   7  -5   7 226.905 18.1223   4
  -7   5  -7 285.022 17.8947   6
   7   5   7 289.465 18.8783   4
   9  -5   7 652.735 59.9722   1
   9  -5   7 696.747 38.7950   4
  -9  -5  -7 652.199 39.1056   6
  -9   5  -7 705.331 39.8177   6
   9   5   7 727.199 40.6981   4
   9   5   7 670.549 37.4356   8
 -11  -5  -7 2.74574 3.13440   6
  11  -5   7 -4.2536 17.6309   1
  11   5   7 2.49047 4.10320   4
 -11   5  -7 7.03529 3.58228   6
  11   5   7 2.12014 1.81828   8
  13  -5   7 86.1495 11.4506   9
 -13  -5  -7 88.5218 7.65464   6
  13   5   7 99.1917 8.59319   4
  15  -5   7 31.5293 4.44027   9
  18  -6  -7 43.3876 3.71399   6
  18   6  -7 42.8473 3.98703   8
 -18   6   7 34.6596 3.82642   8
  16  -6  -7 87.6501 8.11126   6
 -16  -6   7 79.0952 6.80690   6
  16   6  -7 74.7751 7.55881   8
  14  -6  -7 118.404 18.4925   3
  14  -6  -7 118.937 10.2975   8
 -14  -6   7 118.022 9.66585   6
  14   6  -7 90.7097 9.54034   8
  12  -6  -7 0.99084 3.26596   8
 -12  -6   7 3.86070 3.79120   6
  12  -6  -7 -1.1358 7.30199   3
  12   6  -7 -6.3343 6.97712   3
  12   6  -7 12.3806 10.9671   2
  12   6  -7 0.09618 3.46798   8
 -10  -6   7 214.348 15.6423   6
  10  -6  -7 188.955 22.7437   3
 -10   6   7 256.452 17.4809   5
  10   6  -7 249.208 27.4203   2
  10   6  -7 232.213 16.0569   8
   8  -6  -7 702.216 45.0653   3
  -8  -6   7 703.377 37.4751   6
   8   6  -7 582.085 37.1612   8
   8   6  -7 643.380 43.9474   3
   8   6  -7 653.532 49.4438   2
  -8   6   7 636.939 37.9691   5
   6  -6  -7 746.629 48.4591   3
  -6  -6   7 730.898 43.4154   6
   6   6  -7 816.693 45.7808   8
  -6   6   7 787.860 44.7570   5
   6   6  -7 867.515 57.2795   2
   4  -6  -7 58.2985 7.44510   3
  -4  -6   7 57.0329 10.7780   1
  -4   6   7 41.5431 4.21635   8
  -4   6   7 43.3938 5.51000   5
   4   6  -7 50.3141 12.7060   2
  -4   6   7 33.7421 4.80623   7
  -2  -6   7 21.5965 8.71946   1
   2   6  -7 25.4023 9.00340   2
  -2   6   7 20.9420 4.10446   5
  -2   6   7 25.1294 4.12166   7
   0  -6   7 824.252 46.8224   4
   0  -6   7 874.293 57.0899   1
   0   6  -7 831.748 56.4269   2
   0   6   7 866.283 53.2620   5
   2  -6   7 741.306 39.8399   4
   2  -6   7 828.151 53.5728   1
   2   6   7 584.401 42.8865   4
   2   6   7 684.394 41.1946   5
  -2   6  -7 748.717 50.7469   2
   2   6   7 678.228 39.5110   7
   4  -6   7 698.492 40.3396   4
   4  -6   7 722.503 55.4412   1
   4   6   7 683.729 38.7716   8
   4   6   7 749.341 41.2254   4
  -4   6  -7 758.213 53.0303   2
   4   6   7 726.404 42.7879   5
   6  -6   7 451.734 44.7614   1
   6   6   7 520.898 30.1374   4
   6   6   7 487.011 31.2691   5
   6   6   7 476.940 28.2830   8
   8  -6   7 428.922 24.8486   4
   8  -6   7 388.429 44.3472   1
  -8  -6  -7 403.653 25.1937   6
   8   6   7 443.953 26.7447   4
   8   6   7 385.113 23.1392   8
 -10  -6  -7 197.751 14.3923   6
  10  -6   7 141.350 35.3697   1
  10   6   7 225.848 16.0299   4
  10   6   7 209.627 12.2159   8
 -10   6  -7 309.751 63.2172   2
 -12  -6  -7 79.1156 7.26159   6
  12  -6   7 73.1818 9.76730   9
  12   6   7 80.7009 8.44139   4
  14  -6   7 2.83715 3.03373   9
 -14  -6  -7 6.91792 2.28523   6
  14   6   7 2.04128 2.29587   4
 -17  -7   7 25.8479 3.24447   6
  17  -7  -7 34.2092 4.06140   6
  17   7  -7 34.6242 4.32883   8
 -17   7   7 38.4292 4.12271   8
 -15  -7   7 36.8550 5.87773   6
  15  -7  -7 30.9730 5.48941   6
  15   7  -7 41.9627 6.40449   8
  13  -7  -7 233.623 25.7471   3
 -13  -7   7 261.432 17.0943   6
  13   7  -7 255.022 17.3876   8
  11  -7  -7 12.2115 7.52436   3
 -11  -7   7 23.2526 5.40078   6
  11   7  -7 12.5017 4.42195   8
  11   7  -7 -1.2256 10.6765   2
  11   7  -7 19.8102 10.8743   3
  -9  -7   7 520.668 31.9067   6
   9  -7  -7 492.046 38.9454   3
   9   7  -7 550.072 45.6603   2
   9   7  -7 569.440 32.5083   8
  -9   7   7 579.773 32.8217   5
  -7  -7   7 407.543 24.5546   6
   7  -7  -7 406.139 30.4659   3
  -7   7   7 394.592 25.2773   5
   7   7  -7 403.148 24.8724   8
   7   7  -7 410.982 36.6120   2
  -5  -7   7 167.352 11.3355   6
  -5   7   7 138.736 10.2218   8
  -5   7   7 141.311 11.7056   5
   5   7  -7 148.348 19.5534   2
  -3  -7   7 580.499 32.8774   6
  -3  -7   7 599.054 41.0336   1
  -3   7   7 556.089 31.9402   8
  -3   7   7 582.452 34.4140   5
  -1  -7   7 530.369 40.5572   1
  -1  -7   7 553.323 32.0668   6
  -1   7   7 505.791 32.7684   8
   1   7  -7 648.455 49.6522   2
  -1   7   7 573.459 33.4611   5
   1  -7   7 484.019 29.6782   4
   1  -7   7 514.364 40.6027   1
   1   7   7 491.676 31.0862   5
   1   7   7 523.185 28.7365   8
  -1   7  -7 514.934 40.1419   2
   3  -7   7 119.136 11.6617   9
   3  -7   7 109.901 8.93399   6
   3  -7   7 110.910 9.94410   4
   3  -7   7 118.177 20.2123   1
   3   7   7 120.099 11.3366   5
  -3   7  -7 116.765 18.5865   2
   3   7   7 125.432 10.1507   4
   3   7   7 117.615 8.11076   8
   5  -7   7 1117.76 64.1323   9
   5  -7   7 1054.44 77.8034   1
   5  -7   7 1007.25 60.3447   7
   5  -7   7 1097.92 61.7615   4
  -5   7  -7 1172.80 76.1174   2
   5   7   7 1135.44 63.6752   5
   5   7   7 1173.19 61.9068   4
   7  -7   7 121.704 29.3284   1
   7  -7   7 113.809 10.3122   4
  -7  -7  -7 112.563 10.2727   6
   7   7   7 129.606 8.70674   8
   7   7   7 153.041 12.6555   4
  -9  -7  -7 30.5959 5.36347   6
   9  -7   7 33.3090 8.07260   9
   9  -7   7 16.2471 14.8502   1
  -9   7  -7 34.3261 16.3902   2
   9   7   7 22.9649 3.29071   8
   9   7   7 21.2608 5.65477   4
 -11  -7  -7 53.2273 6.32137   6
  11  -7   7 54.1439 8.46596   9
  11   7   7 59.3954 7.63418   4
 -13  -7  -7 7.91851 2.07424   6
  13  -7   7 8.92247 3.99467   9
  13   7   7 6.13307 2.68522   4
 -16  -8   7 38.2257 3.74989   6
  16  -8  -7 44.0276 4.78792   6
  16   8  -7 40.9905 4.55882   8
 -16   8   7 32.3608 4.30882   8
 -14  -8   7 33.7736 5.88487   6
  14   8  -7 50.4067 7.69109   8
 -14   8   7 41.8175 6.18615   8
  12  -8  -7 133.561 19.9138   3
 -12  -8   7 153.192 11.8522   6
  12  -8  -7 151.030 12.2575   6
  12   8  -7 159.464 12.5125   8
  12   8  -7 148.637 30.5845   2
  10  -8  -7 349.833 31.2174   3
 -10  -8   7 349.385 21.7981   6
  10   8  -7 349.429 22.3278   8
  10   8  -7 333.934 29.2999   3
  10   8  -7 305.797 33.9818   2
  -8  -8   7 341.897 20.4673   6
   8  -8  -7 379.335 30.0322   3
   8  -8  -7 327.849 20.1844   6
   8   8  -7 276.853 19.9377   8
   8   8  -7 290.098 31.7736   2
  -8   8   7 289.996 20.3471   5
  -8   8   7 284.650 19.2703   8
   8   8  -7 288.904 28.1582   3
  -6  -8   7 132.902 11.9058   6
   6   8  -7 183.685 13.0175   8
  -6   8   7 172.222 13.2784   5
   6   8  -7 170.784 22.8512   2
  -6   8   7 171.339 11.8607   8
   4  -8  -7 316.505 21.0332   6
  -4  -8   7 333.349 21.2056   6
  -4   8   7 344.673 22.6575   5
   4   8  -7 353.962 21.7646   8
  -4   8   7 347.500 20.4479   8
   4   8  -7 391.551 33.8826   2
  -2  -8   7 47.6308 6.02220   6
  -2  -8   7 57.0580 12.7543   1
   2  -8  -7 40.2168 5.79684   6
  -2   8   7 50.4124 6.70897   5
   2   8  -7 75.5065 16.6118   2
   2   8  -7 53.6243 6.58156   8
  -2   8   7 39.8319 4.75197   8
   0  -8   7 63.4368 7.99035   9
   0  -8   7 74.6458 6.67492   6
   0  -8   7 89.6432 16.9603   1
   0   8   7 47.9007 6.27883   4
   0   8  -7 76.9044 17.1771   2
   0   8  -7 52.3377 6.73165   8
   0   8   7 63.3933 7.82398   5
   0   8   7 51.8444 5.19855   8
   2  -8   7 604.487 48.4223   1
   2  -8   7 579.716 34.6026   6
   2  -8   7 621.436 37.5692   9
   2   8   7 641.108 38.1113   5
  -2   8  -7 654.353 49.1695   2
  -2   8  -7 580.685 36.1004   8
   2   8   7 628.806 35.7211   4
   2   8   7 640.294 34.0720   8
   4  -8   7 142.647 22.5810   1
   4  -8   7 111.041 11.5765   9
  -4   8  -7 118.983 19.3691   2
   4   8   7 106.431 9.90731   4
   4   8   7 100.188 7.72243   8
   4   8   7 95.1881 11.0124   5
   6  -8   7 352.736 42.8138   1
   6  -8   7 364.179 26.2425   9
  -6  -8  -7 357.343 23.0125   6
   6   8   7 371.985 21.1308   8
   6   8   7 394.697 24.4872   4
  -8  -8  -7 73.8070 7.58998   6
   8  -8   7 75.3813 27.7415   1
   8  -8   7 68.4586 10.3832   9
   8   8   7 82.3021 9.43958   4
  -8   8  -7 33.0372 15.1678   2
   8   8   7 66.7102 5.18938   8
 -10  -8  -7 5.90254 2.76583   6
  10  -8   7 1.25047 4.48864   9
  10   8   7 1.29628 3.56053   4
  12  -8   7 25.1793 5.51776   9
 -12  -8  -7 26.1405 3.64546   6
  12   8   7 26.8053 4.78417   4
  14  -8   7 5.20906 1.92490   9
  14   8   7 4.81052 1.68063   4
  15  -9  -7 138.212 9.35824   6
 -15  -9   7 114.800 8.10689   6
  15   9  -7 119.519 8.96288   8
 -15   9   7 132.885 8.94014   8
  13  -9  -7 275.487 17.9095   6
 -13  -9   7 260.963 17.5433   6
 -13   9   7 255.884 17.3016   8
  13   9  -7 305.149 19.0384   8
  11  -9  -7 265.811 17.4867   6
 -11  -9   7 243.271 16.7468   6
  11  -9  -7 222.408 26.2409   3
  11   9  -7 259.151 17.4106   8
  11   9  -7 203.288 30.5712   2
 -11   9   7 259.472 16.7918   8
   9  -9  -7 246.743 24.9458   3
  -9  -9   7 254.736 18.0921   6
  -9   9   7 244.558 17.3580   8
   9   9  -7 259.444 19.4707   8
   9   9  -7 210.439 28.2268   2
   7  -9  -7 327.979 21.3994   6
  -7  -9   7 324.733 21.3804   6
   7   9  -7 302.349 33.5946   2
   7   9  -7 344.557 21.8460   8
  -7   9   7 345.819 20.9603   8
  -7   9   7 343.362 22.2377   5
   7   9  -7 334.080 27.9707   3
   5  -9  -7 90.6859 9.03728   6
  -5  -9   7 86.4772 8.96714   6
   5   9  -7 90.0734 18.3212   2
  -5   9   7 99.4064 8.29510   8
  -5   9   7 90.3728 9.52367   5
   5   9  -7 104.133 9.45321   8
  -3  -9   7 101.028 9.17059   6
  -3   9   7 94.9136 7.98297   8
   3   9  -7 97.8820 17.9145   2
  -3   9   7 98.5393 10.1555   5
  -1  -9   7 208.593 14.8636   6
   1  -9  -7 189.881 14.4121   6
   1   9  -7 222.969 25.4316   2
  -1   9   7 227.758 16.9180   5
   1   9  -7 220.263 15.3155   8
  -1   9   7 222.846 13.7545   8
   1  -9   7 1.42509 11.2221   1
   1  -9   7 6.78272 3.08082   6
   1  -9   7 7.09373 4.72909   9
   1   9   7 10.4199 5.11341   5
   1   9   7 6.95463 2.57524   8
  -1   9  -7 10.0904 8.51846   2
   3  -9   7 45.3634 17.3953   1
   3  -9   7 42.5856 7.46075   9
  -3  -9  -7 39.9634 6.75187   6
   3  -9   7 52.8775 6.21484   6
   3   9   7 52.9126 8.37390   5
  -3   9  -7 33.7804 13.0392   2
   3   9   7 53.2970 5.17892   8
  -3   9  -7 55.0419 7.68977   8
   3   9   7 50.9391 7.08398   4
   5  -9   7 484.816 29.0867   7
   5  -9   7 531.672 47.1998   1
   5  -9   7 438.331 27.7970   6
   5  -9   7 495.802 31.8890   9
  -5  -9  -7 485.520 29.3498   6
  -5   9  -7 474.328 29.8378   8
   5   9   7 522.194 30.5159   4
   5   9   7 516.846 32.7709   5
  -5   9  -7 467.947 42.9523   2
   5   9   7 513.224 27.5189   8
  -7  -9  -7 420.830 26.6219   6
   7  -9   7 436.722 29.3674   9
   7   9   7 434.798 24.0673   8
  -7   9  -7 411.854 47.4266   2
   7   9   7 494.929 28.3156   4
  -9  -9  -7 109.446 9.64998   6
   9  -9   7 115.018 11.8684   9
   9   9   7 136.505 11.1956   4
 -11  -9  -7 5.25801 2.17746   6
  11  -9   7 0.76509 2.84997   9
  11   9   7 5.21713 3.31766   4
  13  -9   7 9.43693 2.62689   9
  13   9   7 16.7118 2.86012   4
  16  10  -7 19.9175 3.32903   8
 -16  10   7 14.5489 1.96125   8
 -14 -10   7 26.9342 3.25427   6
  14  10  -7 27.3267 4.16153   8
 -14  10   7 24.6972 3.76839   8
 -12 -10   7 105.839 11.5514   6
  12 -10  -7 111.730 9.71447   6
  12  10  -7 84.6327 11.9700   8
 -12  10   7 118.850 9.02696   8
 -10 -10   7 14.0752 4.15140   6
  10 -10  -7 12.1744 4.27008   6
 -10  10   7 19.6096 3.97406   8
  10  10  -7 22.0180 15.9208   2
  10  10  -7 22.8637 4.68835   8
  -8 -10   7 4.36375 3.54474   6
   8 -10  -7 15.1102 5.09255   6
  -8  10   7 8.53115 3.59735   8
   8  10  -7 9.54343 4.08609   8
   8  10  -7 4.22794 10.8156   2
   6 -10  -7 153.276 11.9399   6
  -6 -10   7 142.810 11.6320   6
  -6  10   7 125.724 10.4578   8
  -6  10   7 132.341 11.6802   5
   6  10  -7 132.319 11.4766   8
   6  10  -7 123.394 21.7241   2
   4 -10  -7 35.8159 6.27138   6
  -4 -10   7 34.3519 6.34539   6
   4  10  -7 19.5956 12.5051   2
   4  10  -7 35.9007 6.60183   8
  -4  10   7 30.1046 6.55131   5
   2 -10  -7 25.9520 5.49211   6
   2  10  -7 30.7491 5.61718   8
   2  10  -7 21.0074 11.0609   2
  -2  10   7 22.1459 6.24175   5
  -2  10   7 28.4885 4.54707   8
   0 -10  -7 118.476 9.84297   6
   0 -10   7 111.667 9.63031   6
   0  10  -7 109.513 10.1608   8
   0  10  -7 93.7832 18.3698   2
   0  10   7 97.1559 11.0861   5
   0  10   7 109.521 8.40648   8
  -2 -10  -7 92.7421 8.49231   6
   2 -10   7 77.0103 8.03536   6
  -2  10  -7 83.5892 18.9962   2
   2  10   7 104.424 11.1307   5
   2  10   7 87.1754 8.69821   4
  -2  10  -7 100.256 9.39327   8
   4 -10   7 342.122 24.0529   9
  -4 -10  -7 374.249 23.7791   6
   4 -10   7 300.702 49.0233   1
  -4  10  -7 367.782 23.1741   8
   4  10   7 347.282 29.8034   5
  -4  10  -7 400.619 37.5981   2
  -6 -10  -7 372.721 25.8702   6
   6 -10   7 329.205 23.5562   9
   6  10   7 361.492 22.9923   4
  -6  10  -7 361.037 22.8403   8
  -6  10  -7 344.673 38.3613   2
   6  10   7 347.246 19.3632   8
  -8 -10  -7 55.2544 6.52997   6
   8  10   7 58.8656 7.62409   4
  10 -10   7 8.27079 3.37370   9
 -10 -10  -7 14.6577 2.86866   6
  10  10   7 6.10944 3.21434   4
  12  10   7 17.4959 2.91466   4
  15 -11  -7 22.4346 3.33140   6
  15  11  -7 24.6466 3.36764   8
 -13 -11   7 45.1730 4.35828   6
  13  11  -7 54.3879 5.20087   8
  11 -11  -7 50.8678 8.11499   6
 -11 -11   7 69.1809 6.45698   7
 -11 -11   7 73.1977 7.19641   6
 -11  11   7 77.6186 8.08567   8
  11  11  -7 70.8466 7.22678   8
  -9 -11   7 122.630 10.1575   6
   9 -11  -7 133.696 10.9637   6
  -9  11   7 110.431 9.49630   8
   9  11  -7 111.399 10.2144   8
   7 -11  -7 47.9146 7.41312   6
  -7 -11   7 46.2740 6.90794   6
   7  11  -7 26.3164 16.0092   2
   7  11  -7 50.6937 7.87993   8
  -7  11   7 40.4984 5.81033   8
   5 -11  -7 53.9202 7.32065   6
  -5 -11   7 48.0231 7.10259   6
  -5  11   7 54.8387 7.14933   5
  -5  11   7 51.9085 6.07869   8
   5  11  -7 53.0015 7.43351   8
   5  11  -7 40.6232 14.6141   2
  -3 -11   7 513.749 32.0258   6
  -3  11   7 510.264 36.3214   5
   3  11  -7 485.375 34.1979   8
  -3  11   7 518.832 29.7056   8
   3  11  -7 446.434 43.3466   2
   1 -11  -7 248.680 19.6596   6
  -1 -11   7 202.769 15.6608   6
   1  11  -7 203.080 28.2367   2
  -1  11   7 228.905 14.2606   8
  -1  11   7 208.360 17.6347   5
   1  11  -7 208.751 18.4150   8
   1 -11   7 9.71884 4.53666   6
  -1 -11  -7 15.4451 4.31918   6
   1  11   7 15.7278 3.43869   8
  -1  11  -7 3.33297 10.7142   2
   1  11   7 13.5240 5.36804   5
  -1  11  -7 14.1896 4.12855   8
   3 -11   7 60.1273 6.66675   6
  -3 -11  -7 62.2783 7.13040   6
   3  11   7 66.0593 9.35145   5
   3  11   7 61.7182 7.26590   4
  -3  11  -7 50.4177 19.3038   2
  -3  11  -7 69.0962 8.02884   8
   3  11   7 63.4588 5.56595   8
  -5 -11  -7 287.364 17.7984   6
   5 -11   7 209.859 20.9475   9
   5 -11   7 238.473 20.0760   7
  -5  11  -7 306.374 18.5908   8
   5  11   7 262.060 17.6401   4
   5  11   7 264.565 15.8096   8
  -7 -11  -7 60.8582 6.94472   6
  -7  11  -7 79.4776 7.54766   8
   7  11   7 61.9401 8.03465   4
   9 -11   7 5.47913 2.27584   9
   9  11   7 5.12019 2.72155   4
  11  11   7 18.9369 2.96042   4
  12 -12  -7 108.091 7.81596   6
 -12 -12   7 85.7806 6.32783   6
 -12  12   7 98.7951 6.81043   8
  12  12  -7 108.230 8.03155   8
 -10 -12   7 182.578 12.7200   6
  10 -12  -7 207.255 13.7839   6
  10  12  -7 201.371 13.5949   8
 -10  12   7 203.438 12.7638   8
  -8 -12   7 135.158 11.0335   6
   8 -12  -7 149.756 11.6360   6
  -8  12   7 142.229 10.4645   8
   8  12  -7 153.304 11.6064   8
  -6 -12   7 85.1299 8.65566   6
   6 -12  -7 92.2716 9.26812   6
  -6  12   7 87.9715 7.73536   8
   6  12  -7 89.4915 9.17798   8
   4 -12  -7 10.3644 4.06077   6
  -4 -12   7 21.1892 4.99400   6
  -4  12   7 8.17542 4.34453   5
  -4  12   7 11.4991 3.22638   8
   4  12  -7 1.49911 13.8356   2
   4  12  -7 8.78874 4.04702   8
  -2 -12   7 7.62888 3.61388   6
   2 -12  -7 13.3515 4.53822   6
  -2  12   7 11.3858 3.03565   8
   2  12  -7 4.54656 18.5096   2
   2  12  -7 15.3894 4.70110   8
  -2  12   7 14.8150 5.57935   5
   0 -12   7 1.30698 3.14400   6
   0 -12  -7 8.78306 3.20311   6
   0  12  -7 -1.4737 14.6429   2
   0  12   7 1.02250 1.98038   8
   0  12  -7 0.75156 2.94741   8
   0  12   7 -1.6155 3.73744   5
   2 -12   7 55.0089 6.34358   6
  -2 -12  -7 58.3793 7.21671   6
   2  12   7 67.7788 5.34646   8
  -2  12  -7 67.5651 7.93510   8
   2  12   7 57.5962 8.24912   4
  -4 -12  -7 48.8919 7.45083   6
   4 -12   7 34.0671 6.26124   7
  -4  12  -7 49.3177 6.72790   8
  -6 -12  -7 30.3283 4.97162   6
  -6  12  -7 40.1149 6.75397   8
  -8 -12  -7 22.2930 3.03911   6
   8  12   7 22.1478 3.71690   4
  10  12   7 5.22085 1.69248   4
  11 -13  -7 6.75927 2.90256   6
  11  13  -7 2.97815 1.89864   8
 -11  13   7 0.39140 1.24650   8
   9 -13  -7 55.2896 5.96451   6
  -9 -13   7 46.2340 4.85353   6
   9  13  -7 59.7010 6.03960   8
  -9  13   7 57.2634 4.98699   8
  -7 -13   7 48.4852 5.75150   6
   7 -13  -7 54.7855 6.46646   6
   7  13  -7 47.7934 5.94390   8
  -7  13   7 52.8934 5.08548   8
  -5 -13   7 22.0471 5.45126   6
   5 -13  -7 15.8364 4.79435   6
  -5  13   7 16.3349 3.25168   8
   5  13  -7 7.81330 3.83685   8
   3 -13  -7 58.5097 7.34040   6
  -3 -13   7 58.9038 6.85777   6
  -3  13   7 69.1731 5.93468   8
   3  13  -7 78.6825 7.80844   8
  -1 -13   7 43.6514 6.42974   6
   1 -13  -7 55.2998 6.71821   6
  -1  13   7 38.2901 4.40782   8
   1  13  -7 45.8576 6.27425   8
   1 -13   7 13.2517 3.25791   6
  -1 -13  -7 25.1514 5.85476   6
  -1  13  -7 17.9836 4.24448   8
   1  13   7 13.9742 2.58042   8
   3 -13   7 30.9747 5.08116   7
  -3 -13  -7 31.5399 4.92373   6
  -3  13  -7 31.0110 5.52008   8
  -5  13  -7 84.3906 6.85394   8
   5  13   7 74.8320 6.30170   4
  -7 -13  -7 54.1754 5.16453   6
   7  13   7 66.7650 5.28389   4
  10 -14  -7 2.69137 1.56809   6
  10  14  -7 1.74531 1.57570   8
   8 -14  -7 3.20114 2.20581   6
   8  14  -7 2.74551 2.61614   8
  -8  14   7 1.73113 1.20467   8
  -6 -14   7 74.6482 6.59517   6
   6 -14  -7 72.8850 6.74562   6
  -6  14   7 71.5741 5.20065   8
   4 -14  -7 82.1366 7.40681   6
  -4 -14   7 84.7248 6.49944   6
   4  14  -7 74.8122 7.16345   8
  -4  14   7 72.5973 5.40674   8
   2 -14  -7 8.54484 3.04488   6
  -2 -14   7 12.6570 3.01630   6
  -2  14   7 10.0698 1.80207   8
   2  14  -7 13.2925 3.73655   8
   0 -14   7 30.7660 5.48852   6
   0 -14  -7 28.5575 4.64577   6
   0  14  -7 25.1712 4.60706   8
  -2 -14  -7 13.0422 3.10551   6
   2 -14   7 4.78231 2.65265   7
  -2  14  -7 8.80043 3.07079   8
  -4 -14  -7 16.7397 3.09887   6
  -4  14  -7 14.9463 3.01903   8
  -7 -15   7 50.0611 4.47956   7
   7 -15  -7 62.4684 4.66171   6
   7  15  -7 68.4150 5.18832   8
   5 -15  -7 11.1362 2.51810   6
   5  15  -7 13.8790 2.66115   8
   3 -15  -7 0.69843 1.98513   6
   3  15  -7 1.14047 1.72166   8
   1 -15  -7 19.0300 3.45883   6
  -1 -15  -7 2.75724 1.89244   6
   1 -15   7 0.84439 1.90750   7
  -1  15  -7 1.04990 1.76638   8
  18   0  -8 140.870 9.89267   8
 -16   0   8 117.893 8.70586   6
  16   0  -8 99.2043 17.1716   3
  16   0  -8 122.855 10.5737   8
 -14   0   8 186.219 12.7678   6
  14   0  -8 165.708 14.1368   8
  14   0  -8 197.278 23.0212   3
  12   0  -8 2.10537 7.21025   3
 -12   0   8 2.89466 2.30309   6
  12   0  -8 5.05609 3.51280   8
 -10   0   8 226.150 14.6818   6
  10   0  -8 246.470 22.4883   3
   8   0  -8 1872.87 106.626   2
   8   0  -8 1836.60 105.084   3
   6   0  -8 670.880 40.1676   2
   4   0  -8 9999.99 520.060   2
   2   0  -8 198.291 15.8480   2
  -2   0   8 195.626 19.5209   1
   0   0   8 1460.06 86.5270   1
   2   0   8 4255.69 232.302   1
   4   0   8 2807.24 159.725   1
   4   0   8 2979.53 149.737   9
   4   0   8 2591.07 146.501   4
   6   0   8 4.54019 3.84585   9
   6   0   8 1.95012 1.90654   8
   6   0   8 3.14189 3.37756   4
   6   0   8 1.01437 11.5284   1
   8   0   8 188.762 28.8606   1
   8   0   8 199.910 12.5508   8
  -8   0  -8 197.363 13.9327   6
   8   0   8 199.251 14.3497   4
   8   0   8 200.416 17.2569   9
  10   0   8 199.727 12.7476   8
 -10   0  -8 190.964 14.0851   6
  10   0   8 180.371 33.9283   1
  10   0   8 198.246 17.3020   9
  10   0   8 208.211 14.5999   4
  12   0   8 309.137 18.5602   4
 -12   0  -8 286.408 18.4655   6
  12   0   8 269.687 20.8194   9
 -14   0  -8 4.91328 2.35882   6
  14   0   8 2.84125 2.74499   9
  14   0   8 3.81137 2.18597   4
  19  -1  -8 7.39131 2.42892   8
  17  -1  -8 110.040 8.93279   8
 -17  -1   8 74.9054 7.75698   5
 -17  -1   8 93.2355 6.79222   6
  17   1  -8 102.712 8.72650   8
 -17   1   8 84.3711 8.09405   6
 -15  -1   8 33.7720 5.20932   6
  15  -1  -8 19.5278 9.12285   3
  15  -1  -8 36.3198 5.93949   8
  15   1  -8 37.8438 6.62505   8
 -15   1   8 31.6640 4.64515   6
  15   1  -8 26.5556 11.4848   3
 -15   1   8 26.1934 5.32842   5
  13  -1  -8 389.541 25.4299   8
 -13  -1   8 387.710 24.2341   6
  13  -1  -8 394.521 34.6200   3
 -13   1   8 422.294 24.1847   6
  13   1  -8 425.542 25.7019   8
  13   1  -8 426.348 35.3753   3
 -11  -1   8 336.860 19.6128   6
  11  -1  -8 351.011 28.9006   3
  11   1  -8 313.997 27.6891   3
  11   1  -8 298.795 20.4471   8
 -11   1   8 296.314 19.0794   6
  -9  -1   8 116.284 9.79072   6
   9  -1  -8 114.373 14.5965   3
   9   1  -8 139.106 14.7507   2
   9   1  -8 148.423 15.6840   3
   7  -1  -8 319.255 24.4444   3
   7   1  -8 322.572 23.8101   2
  -5  -1   8 6182.25 315.420   1
   5  -1  -8 5645.92 305.424   2
   5   1  -8 5780.84 308.869   2
  -3  -1   8 2246.39 126.496   1
   3  -1  -8 2167.20 119.547   2
  -3   1   8 2273.99 126.793   1
   3   1  -8 2268.44 122.444   2
  -1  -1   8 760.421 47.8321   1
  -1   1   8 657.701 46.2534   1
   1  -1   8 1588.60 94.1721   1
   1   1   8 1585.34 93.3925   1
   3  -1   8 869.071 57.8352   1
   3   1   8 810.692 55.7795   1
   5  -1   8 1355.61 73.4336   9
   5  -1   8 1286.21 69.9906   4
   5  -1   8 1307.35 85.1605   1
   5  -1   8 1173.03 68.3135   8
   5   1   8 1227.00 79.1217   9
   5   1   8 1353.04 70.2133   4
   5   1   8 1382.42 83.7723   1
   7  -1   8 297.321 19.3651   4
   7  -1   8 305.747 34.2791   1
   7  -1   8 267.372 16.4534   8
   7   1   8 260.872 16.0072   8
   7   1   8 294.030 32.1745   1
  -7   1  -8 258.572 17.6858   6
   7   1   8 280.652 20.5481   9
   9  -1   8 73.4078 10.5332   9
   9  -1   8 78.7084 8.44242   4
  -9  -1  -8 75.3137 7.60243   6
   9  -1   8 63.3727 6.36331   8
   9  -1   8 41.2143 16.8222   1
   9   1   8 60.9498 20.5602   1
   9   1   8 71.4864 8.23607   4
   9   1   8 70.7486 6.11494   8
   9   1   8 64.4745 9.16392   9
  -9   1  -8 73.9056 7.63758   6
  11  -1   8 42.7247 6.57738   4
  11  -1   8 44.9434 5.09472   8
 -11  -1  -8 37.8721 5.99155   6
  11  -1   8 39.5158 8.14943   9
  11  -1   8 43.3129 32.6163   1
 -11   1  -8 35.7961 5.84166   6
  11   1   8 30.6769 7.45402   9
  11   1   8 38.0891 6.61788   4
  11   1   8 35.7836 4.33730   8
  11   1   8 -6.7394 24.9930   1
  13  -1   8 42.1945 5.35594   4
 -13  -1  -8 60.3434 6.10827   6
  13   1   8 51.2784 6.12080   4
 -13   1  -8 49.8419 6.14928   6
 -15  -1  -8 3.59967 2.01140   6
  18  -2  -8 107.455 8.18157   8
  18   2  -8 108.485 8.16512   8
 -16  -2   8 281.626 17.3443   6
  16  -2  -8 267.772 27.9533   3
  16   2  -8 325.265 19.1422   8
 -16   2   8 321.450 18.5850   6
 -16   2   8 245.281 17.6069   5
  16   2  -8 245.923 29.1627   3
  14  -2  -8 1063.07 71.8904   3
  14  -2  -8 1120.00 63.4086   8
  14   2  -8 1073.21 71.1395   3
 -12  -2   8 671.777 37.0406   6
  12  -2  -8 685.307 48.0454   3
  12   2  -8 673.118 47.2985   3
  12   2  -8 663.080 38.0503   8
 -12   2   8 636.400 39.0282   5
 -12   2   8 591.250 36.0900   6
 -10  -2   8 26.8445 4.52980   6
  10  -2  -8 17.3808 7.49552   3
  10   2  -8 37.3198 6.89524   8
  10   2  -8 23.5189 9.19523   2
  10   2  -8 19.6640 7.79644   3
   8  -2  -8 1997.96 114.849   3
   8   2  -8 2076.91 115.725   2
   8   2  -8 2045.17 115.043   3
   6  -2  -8 2636.96 161.552   3
   6   2  -8 2932.83 152.775   2
  -4  -2   8 56.5328 12.7651   1
   4   2  -8 43.4939 9.17614   2
  -2  -2   8 80.8232 12.8854   1
   2  -2  -8 77.2873 7.55001   2
   2   2  -8 84.8877 11.0597   2
  -2   2   8 77.4827 12.4310   1
   0  -2   8 1088.28 67.3022   1
   0   2   8 1060.61 66.1244   1
   2   2   8 55.3293 11.6377   1
   4   2   8 107.016 12.1375   4
   4   2   8 127.672 17.6849   1
   6  -2   8 770.407 42.0184   4
   6  -2   8 727.331 40.5185   8
   6  -2   8 802.999 59.5891   1
   6   2   8 689.636 41.4436   7
   6   2   8 708.309 41.1271   8
  -6   2  -8 677.888 41.7679   6
   6   2   8 701.250 42.8192   5
   6   2   8 799.114 42.4183   4
   6   2   8 786.773 55.2894   1
   6   2   8 817.032 44.7128   9
   8  -2   8 60.7468 7.40053   4
   8  -2   8 65.2494 6.42405   8
   8  -2   8 65.1659 20.7883   1
   8   2   8 65.9457 5.62375   8
   8   2   8 68.1456 7.95912   4
   8   2   8 63.4607 8.62840   9
   8   2   8 76.7380 20.9862   1
  10  -2   8 31.0380 8.18444   9
  10  -2   8 17.4223 7.06587   4
  10  -2   8 23.4306 19.6355   1
  10   2   8 22.9371 9.26997   9
  10   2   8 4.70146 20.1505   1
 -12  -2  -8 22.0125 5.27631   6
  12  -2   8 14.2754 5.60628   9
  12  -2   8 13.2950 4.58836   4
  12   2   8 12.2324 5.69277   9
 -12   2  -8 21.7055 4.93130   6
  12   2   8 8.67580 3.96453   4
 -14  -2  -8 4.31526 2.35136   6
  14  -2   8 1.29502 2.63967   9
 -14   2  -8 3.68043 2.06876   6
  14   2   8 1.91059 2.36177   4
  19  -3  -8 2.34259 1.28492   6
  19   3  -8 4.55987 2.00885   8
 -17  -3   8 33.1913 4.00452   6
  17  -3  -8 35.7871 5.10642   8
  17   3  -8 43.0031 5.32336   8
 -15  -3   8 69.6778 7.09177   6
  15  -3  -8 85.8008 8.38152   8
  15  -3  -8 65.4942 14.4763   3
 -15   3   8 65.5989 7.18516   5
  15   3  -8 92.5026 8.41863   8
  13  -3  -8 232.743 24.9829   3
  13  -3  -8 230.532 16.5403   8
 -13  -3   8 232.890 16.0010   6
 -13   3   8 257.346 17.6257   5
  13   3  -8 263.427 17.2720   8
  13   3  -8 239.238 25.0677   3
 -13   3   8 230.545 15.1876   6
 -11  -3   8 1321.79 72.5465   6
  11  -3  -8 1247.96 82.4783   3
  11   3  -8 1318.85 71.4654   8
  11   3  -8 1349.10 82.7946   2
 -11   3   8 1343.88 77.6416   5
 -11   3   8 1239.16 69.4749   6
  -9  -3   8 450.844 26.1963   7
  -9  -3   8 450.653 25.7471   6
   9  -3  -8 473.896 34.0205   3
   9   3  -8 432.017 32.8884   3
   9   3  -8 407.149 33.9621   2
  -9   3   8 429.590 27.4723   5
   7  -3  -8 367.281 27.2714   3
  -7   3   8 377.962 23.4799   5
   7   3  -8 357.617 28.6901   2
   5  -3  -8 500.522 34.3750   3
  -5  -3   8 542.338 39.5108   1
   5   3  -8 583.242 37.5315   2
   3  -3  -8 1965.56 109.574   3
  -3  -3   8 2013.06 115.995   1
   3   3  -8 2087.73 114.116   2
  -1  -3   8 1124.28 69.6695   1
   1   3  -8 1119.96 67.4208   2
  -1   3   8 1109.00 68.4752   1
   1  -3   8 2332.80 130.949   1
   1   3   8 2201.42 127.988   1
   3  -3   8 46.0451 5.45259   4
   3  -3   8 45.9190 7.06209   9
   3  -3   8 43.7036 12.5968   1
   3   3   8 52.0700 11.9086   1
   3   3   8 38.4378 5.24296   4
   5  -3   8 191.344 13.4087   4
   5  -3   8 199.703 26.1284   1
   5   3   8 206.134 14.1451   7
   5   3   8 200.558 13.8801   4
   5   3   8 178.377 14.4770   5
  -5   3  -8 189.017 13.6455   6
   5   3   8 181.534 22.3195   1
   5   3   8 202.136 15.0967   9
   7  -3   8 37.4489 5.77417   4
   7  -3   8 25.0094 16.4130   1
   7   3   8 45.9581 4.28150   8
   7   3   8 48.2439 7.55901   9
   7   3   8 26.4635 13.2631   1
   7   3   8 50.8383 7.10487   4
  -7   3  -8 49.8616 6.51001   6
   9  -3   8 463.712 26.0933   4
   9  -3   8 459.211 47.5093   1
  -9  -3  -8 424.766 25.8673   6
   9   3   8 416.789 49.8315   1
   9   3   8 369.292 27.1895   9
   9   3   8 467.804 27.1240   4
  -9   3  -8 444.347 26.3435   6
   9   3   8 397.871 23.6423   8
 -11  -3  -8 160.588 12.3029   6
  11  -3   8 172.197 37.9101   1
  11  -3   8 159.494 11.7974   4
 -11   3  -8 165.501 12.5830   6
  11   3   8 167.697 13.2618   4
  13  -3   8 13.5600 5.00928   9
 -13  -3  -8 24.3144 4.13245   6
 -13   3  -8 17.5556 3.70966   6
  13   3   8 23.4168 4.76510   4
  15  -3   8 0.62014 1.60914   9
  18  -4  -8 42.8336 4.54057   8
  18  -4  -8 44.9127 4.43129   6
  16  -4  -8 22.8422 4.79668   8
  16  -4  -8 15.0792 10.2000   3
  16   4  -8 16.2143 6.05456   8
 -14  -4   8 40.5161 5.86413   6
  14  -4  -8 46.8210 14.8026   3
  14  -4  -8 34.6528 6.25880   8
  14   4  -8 44.1046 6.65741   8
 -14   4   8 33.7960 5.13103   5
  14   4  -8 51.9243 14.4427   3
 -12  -4   8 196.825 13.5245   6
  12  -4  -8 203.851 23.3006   3
  12   4  -8 159.427 20.1805   3
  12   4  -8 183.550 13.9779   8
 -12   4   8 170.309 13.7838   5
 -10  -4   8 1228.04 73.0583   7
  10  -4  -8 1359.59 83.2655   3
 -10  -4   8 1299.28 73.2918   6
  10   4  -8 1469.99 83.5320   3
  10   4  -8 1372.94 86.0600   2
  10   4  -8 1366.25 74.3481   8
 -10   4   8 1451.91 75.5166   5
   8  -4  -8 1261.68 75.5977   3
  -8  -4   8 1192.42 67.6804   6
  -8   4   8 1329.14 69.8731   5
   8   4  -8 1257.76 78.4109   2
   6  -4  -8 664.437 44.3803   3
   6   4  -8 730.697 48.1942   2
  -6   4   8 747.288 41.2664   5
  -4  -4   8 792.413 51.7334   1
   4  -4  -8 731.235 45.3813   3
   4   4  -8 774.563 49.9628   2
  -2  -4   8 127.254 16.1831   1
   2  -4  -8 111.385 10.3034   3
   2   4  -8 129.021 15.3149   2
   0  -4  -8 486.198 29.3922   3
   0  -4   8 535.972 38.9914   1
   0   4   8 506.259 36.1012   1
   0   4  -8 465.172 35.8375   2
   2  -4   8 977.899 56.1174   4
   2  -4   8 1006.22 68.1689   1
   2  -4   8 1114.92 59.2100   9
   2   4   8 967.032 56.0628   7
   2   4   8 1026.78 56.2953   4
   2   4   8 1121.74 65.2820   1
   2   4   8 1025.84 57.6091   5
   4  -4   8 257.835 18.8161   9
   4  -4   8 241.006 15.8206   4
   4  -4   8 278.880 38.2732   1
   4   4   8 254.326 16.2671   4
   4   4   8 221.759 15.3873   7
   4   4   8 246.008 17.2920   5
  -4   4  -8 221.484 15.3435   6
   4   4   8 244.120 23.8818   1
   6  -4   8 108.366 25.6968   1
   6  -4   8 94.0762 8.28871   4
   6   4   8 78.7391 8.58495   4
   6   4   8 74.3283 8.78956   5
   6   4   8 95.8955 19.3458   1
   6   4   8 69.7786 5.46622   8
  -6   4  -8 68.9065 7.44923   6
   8  -4   8 730.008 61.7739   1
   8  -4   8 739.482 40.5598   4
   8   4   8 631.447 37.9158   8
  -8   4  -8 713.008 40.7503   6
   8   4   8 760.650 41.7222   4
  10  -4   8 36.3219 5.94937   4
  10  -4   8 18.0447 20.9507   1
 -10  -4  -8 33.9050 5.67058   6
  10  -4   8 52.0215 9.85958   9
  10   4   8 48.7740 5.52381   8
 -10   4  -8 48.3317 7.06737   6
  10   4   8 46.7733 7.49801   4
 -12  -4  -8 50.1551 5.96297   6
  12  -4   8 54.3529 8.83258   9
  12   4   8 51.0345 6.98833   4
 -12   4  -8 40.7783 6.49268   6
 -14  -4  -8 18.7451 3.64307   6
  14  -4   8 12.7185 3.88483   9
  14   4   8 21.7468 3.44792   4
 -19   5   8 14.5352 2.01109   8
 -17  -5   8 12.1663 2.94320   6
  17  -5  -8 10.8640 3.04770   6
  17   5  -8 5.49817 2.21865   8
  15  -5  -8 4.07694 8.81181   3
 -15  -5   8 28.0523 4.83842   6
  15  -5  -8 22.9166 5.24164   8
  15   5  -8 23.6613 30.7453   3
  15   5  -8 25.9050 5.10881   8
  13  -5  -8 322.159 21.0620   8
 -13  -5   8 272.228 22.1269   6
  13  -5  -8 337.068 30.8987   3
  13   5  -8 345.093 29.8905   3
 -13   5   8 336.346 21.0505   5
  13   5  -8 353.066 21.8648   8
  11  -5  -8 216.348 23.2301   3
 -11  -5   8 203.493 13.7384   6
  11   5  -8 164.835 23.9327   2
 -11   5   8 176.566 13.9762   5
  11   5  -8 178.107 21.0574   3
  11   5  -8 176.628 14.0662   8
  -9  -5   8 1721.06 98.1328   6
   9  -5  -8 1789.93 107.225   3
   9   5  -8 1774.01 99.0344   8
   9   5  -8 1972.11 112.919   2
   9   5  -8 1926.37 107.579   3
  -9   5   8 1911.69 100.051   5
   7  -5  -8 100.828 13.2816   3
  -7  -5   8 100.396 8.20101   6
  -7   5   8 95.5857 7.93731   7
  -7   5   8 105.807 9.32391   5
   7   5  -8 108.870 15.7259   2
  -5  -5   8 808.217 53.2785   1
   5  -5  -8 835.811 48.4082   3
  -5   5   8 787.111 45.0233   5
  -5   5   8 742.591 43.6171   7
   5   5  -8 779.111 52.8396   2
  -3  -5   8 488.638 29.7347   4
   3  -5  -8 511.598 31.6249   3
  -3  -5   8 533.357 38.9857   1
  -3   5   8 503.245 29.6014   7
  -3   5   8 523.114 30.7341   5
   3   5  -8 544.642 38.5782   2
  -1  -5   8 1244.08 72.2567   1
  -1  -5   8 1140.75 60.3816   4
  -1   5   8 1026.39 60.1406   7
  -1   5   8 1040.40 61.2736   5
   1   5  -8 1128.00 69.8281   2
   1  -5   8 54.6609 7.19405   9
   1  -5   8 44.1423 12.6745   1
  -1   5  -8 56.6159 13.1676   2
   1   5   8 48.1669 10.4152   1
   3  -5   8 366.137 23.5907   7
   3  -5   8 331.138 20.8695   4
   3  -5   8 367.786 23.8370   9
   3  -5   8 398.395 48.0793   1
   3   5   8 329.416 22.3017   5
   3   5   8 301.146 26.4436   1
   3   5   8 329.867 20.7829   7
   3   5   8 336.408 21.0647   4
   5  -5   8 284.776 21.7258   7
   5  -5   8 277.554 17.4962   4
   5  -5   8 296.968 33.3087   1
   5   5   8 255.668 19.0681   5
   5   5   8 221.501 27.3821   1
   7  -5   8 587.106 54.1000   1
   7  -5   8 607.502 35.4335   4
  -7   5  -8 616.222 35.6912   6
   7   5   8 586.764 32.8458   8
   7   5   8 666.980 36.8849   4
   9  -5   8 754.075 45.6849   9
  -9  -5  -8 648.803 38.3522   6
   9  -5   8 654.124 38.0894   4
   9  -5   8 565.991 57.5048   1
  -9   5  -8 629.920 40.2961   6
   9   5   8 765.349 44.3678   4
  11  -5   8 29.4552 7.49450   9
  11   5   8 39.6827 6.81713   4
  13  -5   8 6.33777 3.93408   9
 -13  -5  -8 6.38737 2.36669   6
  13   5   8 2.02929 2.71902   4
  15  -5   8 0.84138 1.33528   9
  18  -6  -8 13.8017 2.29834   6
 -18   6   8 15.1353 2.44375   8
  18   6  -8 14.8837 2.62005   8
 -16  -6   8 169.074 11.7893   6
  16  -6  -8 207.153 13.3996   6
  16   6  -8 209.740 13.4162   8
  14  -6  -8 42.7803 11.6786   3
  14  -6  -8 43.1802 7.74529   8
  14   6  -8 14.4697 24.5892   3
 -12  -6   8 553.685 34.0002   6
  12  -6  -8 559.886 43.6675   3
  12   6  -8 549.990 47.8873   2
  12   6  -8 535.682 41.6453   3
  12   6  -8 647.993 38.0643   8
  10  -6  -8 557.601 40.5939   3
 -10  -6   8 549.977 31.1517   6
  10   6  -8 520.322 44.2488   2
 -10   6   8 519.403 31.9323   5
  10   6  -8 492.272 38.6751   3
  10   6  -8 524.570 31.6833   8
  -8  -6   8 480.459 30.0578   6
   8  -6  -8 501.954 37.4048   3
  -8   6   8 557.323 31.8244   5
   8   6  -8 555.275 43.3522   2
   8   6  -8 515.438 30.8271   8
   6  -6  -8 338.486 26.2639   3
  -6  -6   8 337.994 21.4167   6
   6   6  -8 334.949 22.3334   8
   6   6  -8 385.375 32.1547   2
  -6   6   8 392.095 21.9403   7
  -6   6   8 363.537 22.9441   5
   4  -6  -8 223.046 16.6053   3
  -4  -6   8 237.459 22.4974   1
  -4  -6   8 203.985 13.5355   6
   4   6  -8 224.632 22.5959   2
  -4   6   8 197.447 13.8273   7
  -4   6   8 185.535 12.7077   8
  -4   6   8 195.517 14.6220   5
  -2  -6   8 152.364 18.7453   1
  -2   6   8 139.174 11.5683   5
   2   6  -8 153.829 18.4724   2
  -2   6   8 151.417 11.0379   7
   0  -6   8 137.520 11.9093   9
   0  -6   8 129.812 19.0981   1
   0  -6   8 115.260 10.2580   4
   0   6   8 143.996 10.6491   7
   0   6   8 136.441 11.3625   5
   0   6  -8 157.113 18.8906   2
   2  -6   8 134.729 12.3501   9
   2  -6   8 128.485 10.5515   4
  -2   6  -8 140.935 18.7662   2
   2   6   8 136.657 11.7964   5
   2   6   8 132.584 10.4779   7
   2   6   8 135.732 10.4839   4
   4  -6   8 34.1467 7.84883   9
   4  -6   8 28.4400 5.48185   7
   4  -6   8 15.4620 12.2985   1
   4  -6   8 28.6210 5.46350   4
   4   6   8 38.2417 6.36415   4
   4   6   8 37.4573 7.07711   5
  -4   6  -8 31.4608 10.7279   2
   6  -6   8 6.95608 5.73977   9
   6  -6   8 13.0205 13.6747   1
   6  -6   8 5.17954 3.68249   4
   6   6   8 7.03755 4.96264   4
   6   6   8 5.57818 4.62615   5
  -6   6  -8 12.2863 11.2218   2
   8  -6   8 204.889 18.9343   9
   8  -6   8 185.907 15.3666   4
   8  -6   8 179.299 32.4687   1
   8   6   8 216.125 16.1222   4
  -8   6  -8 224.292 28.8621   2
 -10  -6  -8 8.14655 3.65802   6
  10  -6   8 9.07868 5.78933   9
  10  -6   8 10.5753 29.9353   1
  10   6   8 14.9069 5.34326   4
  12  -6   8 8.86537 4.79943   9
  12   6   8 14.3219 4.61107   4
  14  -6   8 1.36057 1.87908   9
  14   6   8 7.23048 2.04135   4
  17   7  -8 36.7207 4.00392   8
 -17   7   8 27.7454 3.64922   8
  15  -7  -8 61.1030 7.65576   6
 -15  -7   8 52.9178 5.56858   6
  15   7  -8 60.5106 6.41867   8
  13  -7  -8 114.964 19.0651   3
 -13  -7   8 147.392 10.7477   6
  13   7  -8 130.327 11.3725   8
  11  -7  -8 70.7575 14.9523   3
 -11  -7   8 88.5001 8.74092   6
 -11  -7   8 90.4273 9.87393   7
 -11   7   8 80.7229 8.69933   5
  11   7  -8 98.3056 16.4108   3
  11   7  -8 95.8861 9.78176   8
   9  -7  -8 555.924 38.6644   3
  -9  -7   8 528.958 29.7720   6
   9   7  -8 475.334 36.8655   3
   9   7  -8 500.093 43.3351   2
   9   7  -8 477.287 30.0625   8
  -9   7   8 474.434 30.3454   5
   7  -7  -8 301.452 25.2737   3
   7   7  -8 319.513 31.0207   2
   7   7  -8 282.580 19.1268   8
  -7   7   8 283.958 19.6517   5
  -5  -7   8 84.3826 7.95571   6
  -5   7   8 101.348 7.47967   8
  -5   7   8 102.043 9.32958   5
   5   7  -8 79.9779 8.98732   8
   5   7  -8 97.0091 16.8027   2
  -3  -7   8 257.901 16.9309   6
  -3  -7   8 266.560 26.5290   1
   3   7  -8 298.702 27.6593   2
  -3   7   8 273.109 17.7036   7
  -3   7   8 270.097 16.0899   8
  -3   7   8 277.913 18.8300   5
  -1  -7   8 104.403 13.7712   9
  -1  -7   8 103.207 17.2481   1
  -1   7   8 127.816 11.0133   5
   1   7  -8 131.792 18.1846   2
  -1   7   8 126.528 8.16271   8
  -1   7   8 122.785 10.0103   7
   1  -7   8 826.549 60.6552   1
   1  -7   8 704.992 41.4259   9
   1  -7   8 668.914 39.3857   4
  -1   7  -8 696.761 51.2960   2
   1   7   8 650.233 38.8488   4
   1   7   8 652.673 37.0554   8
   1   7   8 700.372 41.2714   5
   3  -7   8 7.71196 9.80208   1
  -3   7  -8 23.5036 10.4620   2
   3   7   8 10.4427 4.76880   5
   3   7   8 11.5735 2.26216   8
   5  -7   8 253.394 16.8542   7
   5  -7   8 254.388 17.0300   4
   5  -7   8 266.963 20.2822   9
   5  -7   8 256.029 33.2572   1
  -5   7  -8 271.255 29.6804   2
   5   7   8 238.581 17.5491   4
   5   7   8 229.313 15.5364   8
   5   7   8 226.246 18.6326   5
   7  -7   8 15.4497 4.66338   4
  -7  -7  -8 26.1450 5.89061   6
   7  -7   8 15.2993 6.32866   9
   7  -7   8 6.25660 14.2883   1
  -7   7  -8 0.50535 9.58100   2
   7   7   8 7.00915 4.85275   4
   9  -7   8 -13.225 19.6599   1
  -9  -7  -8 11.1688 3.39943   6
   9  -7   8 9.00023 5.71054   9
  -9   7  -8 21.6755 15.8694   2
   9   7   8 16.0731 5.42088   4
  11  -7   8 69.8030 10.6000   9
 -11  -7  -8 67.6070 6.32868   6
  13  -7   8 5.42184 2.65085   9
  13   7   8 12.8700 3.76371   4
  16  -8  -8 152.861 10.3521   6
 -16   8   8 174.350 10.4479   8
  16   8  -8 143.719 11.0882   8
  14  -8  -8 75.6991 7.71061   6
 -14  -8   8 73.4822 7.00167   6
 -14   8   8 75.3466 7.23581   8
  14   8  -8 76.4855 7.78041   8
  12  -8  -8 208.521 24.2694   3
  12  -8  -8 242.361 16.1439   6
  12   8  -8 223.167 16.1281   8
 -10  -8   8 166.856 15.3146   6
  10  -8  -8 167.090 20.8998   3
  10   8  -8 152.017 20.8283   3
  10   8  -8 185.005 24.8911   2
 -10   8   8 160.065 15.7143   5
   8  -8  -8 492.194 31.5549   6
   8  -8  -8 494.986 38.8822   3
  -8  -8   8 500.045 31.4790   6
  -8   8   8 565.792 32.9933   5
   8   8  -8 576.721 32.6698   8
   8   8  -8 529.427 39.3200   3
   8   8  -8 566.209 46.9376   2
  -8   8   8 587.824 31.5239   8
  -6  -8   8 508.779 29.6880   6
   6  -8  -8 431.921 29.6633   6
  -6   8   8 514.684 31.1556   5
  -6   8   8 530.802 29.0681   8
   6   8  -8 545.919 43.9562   2
  -4  -8   8 79.9524 7.75961   6
   4  -8  -8 73.5386 7.87117   6
   4   8  -8 81.8199 8.46541   8
  -4   8   8 73.7545 7.12774   8
   4   8  -8 87.7952 17.3032   2
  -4   8   8 78.8660 13.1500   5
   2  -8  -8 209.001 14.4990   6
  -2  -8   8 200.482 14.0677   6
  -2  -8   8 227.480 25.3481   1
   2   8  -8 195.037 14.7338   8
   2   8  -8 223.440 24.7506   2
  -2   8   8 217.405 13.0530   8
   0  -8   8 427.423 38.7136   1
   0  -8   8 450.212 28.1213   9
   0  -8   8 447.149 25.8623   6
   0   8   8 431.254 26.0061   4
   0   8   8 467.593 28.9047   5
   0   8  -8 441.306 38.5032   2
   0   8   8 427.491 24.6127   8
   2  -8   8 98.3611 22.0159   1
   2  -8   8 115.877 11.8890   9
  -2   8  -8 152.461 21.8570   2
   2   8   8 149.738 8.84365   8
   2   8   8 141.984 12.7796   5
   2   8   8 129.685 10.6371   4
   4  -8   8 503.179 46.6716   1
   4  -8   8 532.415 31.3100   7
   4  -8   8 518.526 33.9207   9
   4   8   8 524.046 33.8936   5
   4   8   8 555.475 31.9313   4
   4   8   8 498.272 28.3738   8
  -4   8  -8 578.874 46.1967   2
   6  -8   8 2.50682 11.2712   1
   6  -8   8 1.30429 4.59457   9
   6   8   8 6.24474 4.78539   4
  -6   8  -8 -4.9232 8.54112   2
  -8  -8  -8 36.4866 6.11206   6
   8  -8   8 26.5368 6.88817   9
   8   8   8 28.2429 6.40564   4
  -8   8  -8 2.44337 11.6109   2
  10  -8   8 59.8594 9.57431   9
 -10  -8  -8 56.3364 6.05685   6
  10   8   8 73.1428 7.81136   4
  12  -8   8 0.60132 2.34208   9
  12   8   8 1.69156 2.60323   4
 -15  -9   8 24.6513 3.13893   6
  15  -9  -8 31.0257 4.43461   6
  15   9  -8 40.1427 4.88478   8
 -15   9   8 30.2792 3.82858   8
  13  -9  -8 76.9426 7.79012   6
 -13  -9   8 64.5308 7.37466   6
 -13   9   8 76.2453 7.16076   8
  13   9  -8 67.0040 7.46414   8
 -11  -9   8 144.684 11.4770   6
 -11  -9   8 145.911 11.5451   7
  11  -9  -8 169.765 12.5321   6
  11   9  -8 153.651 12.3825   8
 -11   9   8 154.818 11.5796   8
  11   9  -8 126.285 29.4743   2
   9  -9  -8 0.37619 3.25604   6
  -9  -9   8 5.69458 5.00989   6
  -9   9   8 4.23878 2.82160   5
   9   9  -8 -0.5099 17.7587   3
   9   9  -8 7.67694 4.08275   8
  -9   9   8 8.25246 3.90290   8
   9   9  -8 6.66008 10.8465   2
   7  -9  -8 22.3648 5.38727   6
  -7  -9   8 16.0607 4.31217   6
  -7   9   8 16.4902 5.03312   5
   7   9  -8 4.48715 9.42286   2
   7   9  -8 9.64605 3.86101   8
  -7   9   8 14.8422 3.83399   8
  -5  -9   8 27.0423 5.37467   6
   5  -9  -8 22.3356 4.93126   6
   5   9  -8 27.7157 5.61927   8
   5   9  -8 19.0181 12.0706   2
  -5   9   8 19.5433 3.81693   8
  -5   9   8 16.3942 4.76407   5
   3  -9  -8 42.1817 5.79657   6
  -3  -9   8 36.8092 5.94084   6
  -3   9   8 26.4386 6.15584   5
   3   9  -8 24.3529 10.4078   2
  -3   9   8 29.1598 4.24287   8
   3   9  -8 31.6740 6.11427   8
  -1  -9   8 286.899 17.8214   6
  -1  -9   8 283.079 38.7206   1
  -1   9   8 266.751 16.4169   8
  -1   9   8 269.668 20.1473   5
   1   9  -8 282.696 29.7439   2
   1  -9   8 245.816 15.2387   6
  -1  -9  -8 220.386 15.4294   6
   1  -9   8 235.015 30.3016   1
   1  -9   8 244.954 17.2901   9
   1   9   8 200.312 15.0392   4
  -1   9  -8 248.441 28.2860   2
  -1   9  -8 207.960 15.9842   8
   1   9   8 230.029 13.8519   8
   1   9   8 245.369 18.4582   5
   3  -9   8 205.594 16.6227   9
  -3  -9  -8 191.087 14.5244   6
  -3   9  -8 311.866 43.0318   2
   3   9   8 219.060 12.5998   8
   3   9   8 235.250 17.8607   5
   3   9   8 200.040 15.1241   4
  -5  -9  -8 110.147 9.69469   6
   5  -9   8 107.650 11.8708   9
   5  -9   8 113.832 28.7002   1
   5  -9   8 125.046 10.8161   7
   5   9   8 103.644 11.5729   4
   5   9   8 95.3524 12.0836   5
   7  -9   8 87.7550 10.4994   9
  -7  -9  -8 83.5083 8.39644   6
   7   9   8 99.9021 10.0757   4
  -7   9  -8 77.4821 23.8194   2
   9  -9   8 16.8780 6.11027   9
  -9  -9  -8 19.5558 3.76832   6
   9   9   8 15.6269 4.79290   4
  11  -9   8 22.9926 4.39523   9
  14 -10  -8 5.95396 2.73311   6
 -14 -10   8 4.63893 2.21527   6
 -14  10   8 8.89746 2.37358   8
  14  10  -8 12.7812 3.25832   8
 -12 -10   8 88.4003 7.56065   6
  12 -10  -8 101.398 12.0587   6
 -12  10   8 96.6955 8.31593   8
  12  10  -8 96.7307 8.65840   8
 -10 -10   8 139.646 11.1818   6
  10 -10  -8 152.723 11.9881   6
 -10  10   8 145.738 10.9518   8
  10  10  -8 149.362 11.8595   8
  -8 -10   8 51.9014 6.85458   6
   8 -10  -8 53.5647 7.18439   6
   8  10  -8 51.9520 7.03451   8
  -8  10   8 54.3527 6.26022   8
   8  10  -8 23.2072 13.7769   2
  -6 -10   8 34.2092 6.25126   6
   6 -10  -8 27.7389 6.94271   6
  -6  10   8 38.1487 5.38279   8
   6  10  -8 39.3975 15.3071   2
  -6  10   8 41.7434 7.04971   5
   6  10  -8 40.3158 6.53007   8
   4 -10  -8 188.549 14.2127   6
  -4 -10   8 174.756 13.8439   6
  -4  10   8 213.626 13.2462   8
   4  10  -8 176.318 24.8227   2
  -4  10   8 200.591 15.7604   5
   4  10  -8 218.386 14.9791   8
   2 -10  -8 6.82212 3.14496   6
  -2 -10   8 17.2674 4.70547   6
  -2  10   8 5.19365 4.11917   5
   2  10  -8 7.85042 3.95096   8
  -2  10   8 3.65907 2.14387   8
   2  10  -8 11.6461 13.4437   2
   0 -10  -8 39.6664 5.95472   6
   0 -10   8 42.0900 6.04066   6
   0  10   8 36.3873 7.37736   5
   0  10  -8 35.3140 6.44851   8
   0  10  -8 52.6575 15.7817   2
   0  10   8 33.6814 4.36936   8
   2 -10   8 105.232 10.1469   6
  -2 -10  -8 126.531 13.3743   6
   2  10   8 140.235 13.0238   5
   2  10   8 117.813 10.2919   4
   2  10   8 134.112 8.61644   8
  -2  10  -8 162.370 16.2566   8
  -2  10  -8 135.630 22.1798   2
   4 -10   8 322.157 20.2825   7
   4 -10   8 283.094 21.1120   9
  -4 -10  -8 288.827 19.7065   6
   4  10   8 323.736 20.4549   4
   4  10   8 340.984 23.5667   5
  -4  10  -8 329.209 22.5447   8
  -4  10  -8 308.879 34.4848   2
   6 -10   8 2.39625 3.83247   9
  -6 -10  -8 6.38513 5.29123   6
   6  10   8 2.88260 4.06185   4
   8 -10   8 57.0803 7.42840   9
  -8 -10  -8 56.9065 6.14625   6
   8  10   8 61.5888 11.1508   4
  10 -10   8 18.4343 3.96347   9
  12  10   8 7.35844 2.29344   4
  13 -11  -8 37.6585 4.35177   6
 -13  11   8 31.0997 3.36540   8
  13  11  -8 21.7665 4.92039   8
 -11 -11   8 36.1590 5.03870   7
  11 -11  -8 43.9515 6.00382   6
 -11 -11   8 44.6377 5.05504   6
  11  11  -8 55.7426 6.24432   8
 -11  11   8 51.3575 5.25162   8
  -9 -11   8 68.6181 7.26183   6
   9 -11  -8 70.9892 7.99670   6
   9  11  -8 72.5629 7.80256   8
  -9  11   8 72.6658 6.88673   8
  -7 -11   8 0.21851 2.96589   6
   7 -11  -8 2.47135 3.37661   6
  -7  11   8 0.40922 2.25046   8
   7  11  -8 6.53470 12.0753   2
  -7  11   8 0.78124 3.09890   5
   7  11  -8 2.61437 3.56846   8
   5 -11  -8 73.0492 8.14518   6
  -5 -11   8 81.1677 7.93850   6
  -5  11   8 73.8768 8.36916   5
  -5  11   8 67.7205 6.66725   8
   5  11  -8 62.8121 7.91803   8
   3 -11  -8 62.9550 7.15510   6
  -3 -11   8 55.3752 6.82452   6
  -3  11   8 47.0874 5.32360   8
   3  11  -8 36.4595 16.0187   2
   3  11  -8 45.8080 6.80483   8
  -3  11   8 44.5095 7.26314   5
   1 -11  -8 125.656 10.8335   6
  -1 -11   8 116.979 10.5203   6
   1  11  -8 131.565 24.8240   2
   1  11  -8 166.496 12.0023   8
  -1  11   8 152.493 9.72072   8
  -1  11   8 148.659 13.4731   5
  -1 -11  -8 34.7615 5.19068   6
   1 -11   8 33.3970 5.38468   6
  -1  11  -8 40.5719 17.0465   2
   1  11   8 25.6468 3.44905   8
   1  11   8 35.7321 7.75380   5
  -1  11  -8 21.3835 4.49984   8
  -3 -11  -8 65.7621 7.36967   6
   3  11   8 61.6938 7.16767   4
  -3  11  -8 67.2429 8.24368   8
  -3  11  -8 82.7904 21.7643   2
   3  11   8 60.1925 9.15441   5
  -5 -11  -8 45.3829 6.36157   6
   5  11   8 53.3619 6.72893   4
   7 -11   8 2.36286 2.93764   9
  -7 -11  -8 -0.1500 2.94465   6
   7  11   8 0.61021 2.93426   4
   9  11   8 40.4351 4.65980   4
  12 -12  -8 124.411 8.95512   6
 -12  12   8 119.639 7.74436   8
  10 -12  -8 16.0412 3.87792   6
 -10 -12   8 9.56711 2.50761   6
 -10 -12   8 9.50417 2.78931   7
 -10  12   8 13.6657 2.72485   8
  10  12  -8 17.6132 3.83296   8
   8 -12  -8 51.5367 7.88298   6
  -8 -12   8 38.2433 6.00182   6
  -8  12   8 46.4575 5.35477   8
   8  12  -8 41.9425 6.49584   8
  -6 -12   8 53.7093 6.67677   6
   6 -12  -8 54.0188 7.41413   6
   6  12  -8 70.1880 7.73398   8
  -6  12   8 59.9920 5.88302   8
   4 -12  -8 0.48405 2.93968   6
  -4 -12   8 3.52570 3.22516   6
   4  12  -8 -1.7505 13.7103   2
   4  12  -8 5.17190 3.26093   8
  -4  12   8 0.98978 3.15498   5
  -4  12   8 4.06905 2.29543   8
  -2 -12   8 234.987 15.5615   6
   2 -12  -8 255.073 16.5258   6
   2  12  -8 248.141 16.8725   8
   2  12  -8 220.342 36.1414   2
  -2  12   8 239.505 14.4503   8
  -2  12   8 229.845 17.8694   5
   0 -12  -8 5.63528 3.14532   6
   0 -12   8 6.33668 3.10566   6
   0  12   8 3.02931 4.14948   5
   0  12  -8 6.02681 3.67720   8
   0  12   8 5.51030 1.79465   8
  -2 -12  -8 37.8195 8.37664   6
  -4 -12  -8 52.9766 5.91440   6
   4 -12   8 43.6434 5.64619   7
  -4  12  -8 51.6467 5.98791   8
   4  12   8 38.4301 5.44104   4
  -6 -12  -8 38.5372 4.46585   6
   6  12   8 39.9701 4.78583   4
   8  12   8 42.1676 4.29447   4
  11 -13  -8 158.105 9.54711   6
  11  13  -8 140.540 9.27825   8
  -9 -13   8 15.3669 3.32715   7
   9 -13  -8 14.9437 3.06453   6
  -9 -13   8 18.5245 2.83480   6
  -9  13   8 13.6496 2.41947   8
   9  13  -8 19.0512 3.66849   8
  -7 -13   8 19.6737 3.52570   6
   7 -13  -8 11.0190 3.15769   6
  -7  13   8 16.4201 2.80509   8
   5 -13  -8 9.16188 3.65901   6
  -5 -13   8 7.61211 3.04841   6
   5  13  -8 11.0663 3.43442   8
  -5  13   8 11.6961 2.43376   8
   3 -13  -8 23.3086 5.01397   6
  -3 -13   8 25.7442 4.59138   6
   3  13  -8 15.3981 3.79901   8
  -3  13   8 19.6205 3.06585   8
   1 -13  -8 52.5459 6.23485   6
  -1 -13   8 44.4299 5.08197   6
   1  13  -8 54.8870 6.74881   8
  -1 -13  -8 7.17371 2.75247   6
  -1  13  -8 11.8286 3.56879   8
  -3 -13  -8 1.18068 2.18111   6
   3 -13   8 0.16949 2.55163   7
  -3  13  -8 1.02885 3.01612   8
  -5 -13  -8 36.9667 5.09597   6
  10 -14  -8 1.83037 1.30913   6
   8 -14  -8 18.7127 3.21631   6
  -8 -14   8 20.4103 3.40483   7
   8  14  -8 24.9387 3.35323   8
   6 -14  -8 5.23644 2.31372   6
   6  14  -8 6.42953 2.97513   8
   4 -14  -8 3.06296 2.31621   6
   4  14  -8 0.75755 2.00522   8
   2 -14  -8 0.20355 2.21939   6
   2  14  -8 -2.6044 2.02128   8
   0 -14  -8 14.0164 3.53328   6
   0  14  -8 21.2084 4.10231   8
   2 -14   8 8.54354 2.53067   7
  -2 -14  -8 6.65425 2.24908   6
  -2  14  -8 9.25564 2.74057   8
  -7 -15   8 18.5678 2.52626   7
  -5 -15   8 0.65655 1.67595   7
   5 -15  -8 0.64132 1.54343   6
   5  15  -8 -1.9018 1.50870   8
  -3 -15   8 17.4076 4.23914   7
   3 -15  -8 27.5775 3.23715   6
   3  15  -8 20.7482 3.36432   8
   1 -15  -8 13.0605 3.15933   6
  18   0  -9 5.21095 2.18295   8
 -16   0   9 1.64141 3.51187   6
  16   0  -9 0.87293 4.47292   8
  16   0  -9 4.10401 8.10080   3
 -16   0   9 -0.1064 2.77677   5
  14   0  -9 357.344 27.0619   8
  14   0  -9 412.798 34.3322   3
 -12   0   9 124.853 9.48890   6
  12   0  -9 138.461 18.4015   3
  10   0  -9 0.99388 5.15117   3
   8   0  -9 115.307 13.8633   3
   8   0  -9 113.843 17.5391   2
   6   0  -9 480.144 30.5384   2
  -4   0   9 1910.76 106.364   1
   4   0  -9 1687.39 98.0922   2
   2   0  -9 4.22133 4.02384   2
  -2   0   9 8.12287 6.71322   1
   0   0   9 83.1995 14.3355   1
   2   0   9 287.468 18.4265   4
   2   0   9 318.185 28.9244   1
   4   0   9 241.343 26.8165   1
   4   0   9 250.880 16.3688   4
   4   0   9 262.915 18.9005   9
   6   0   9 21.2308 13.2030   1
   6   0   9 19.4783 6.29519   9
   6   0   9 18.5930 6.38112   4
   8   0   9 72.4380 10.2818   9
  -8   0  -9 61.3642 7.53320   6
   8   0   9 68.6650 8.11671   4
   8   0   9 63.9055 19.5428   1
  10   0   9 141.246 35.6630   1
 -10   0  -9 128.616 10.2860   6
  10   0   9 118.911 12.9831   9
  10   0   9 137.720 11.3695   4
 -12   0  -9 9.27735 3.52728   6
  12   0   9 6.22724 5.64532   9
  12   0   9 9.76760 4.81885   4
 -14   0  -9 31.5543 3.50578   6
  17   1  -9 2.36351 3.15903   8
 -15  -1   9 21.6041 4.03195   6
  15  -1  -9 14.4567 9.32111   3
  15  -1  -9 27.8766 5.57600   8
 -15   1   9 13.9049 4.16588   5
 -15   1   9 25.4685 4.44293   6
  15   1  -9 27.2500 5.35863   8
  15   1  -9 25.7059 10.9318   3
  13  -1  -9 76.8472 15.1609   3
  13  -1  -9 62.6221 7.76350   8
 -13  -1   9 60.3914 6.76476   6
  13   1  -9 95.9180 8.65328   8
 -13   1   9 80.2270 6.66574   6
  13   1  -9 91.4072 15.5526   3
 -11  -1   9 434.386 26.3565   6
 -11   1   9 485.424 26.4837   6
   9  -1  -9 555.696 38.3174   3
   9   1  -9 521.731 37.6465   3
   9   1  -9 502.576 36.1643   2
   7  -1  -9 198.579 17.8602   3
   7   1  -9 170.914 16.1254   2
  -5  -1   9 406.602 32.9435   1
   5  -1  -9 381.529 24.1179   2
   5   1  -9 406.231 27.4018   2
   3  -1  -9 690.281 42.5906   2
  -3  -1   9 755.822 50.2049   1
  -3   1   9 748.821 50.1683   1
   3   1  -9 738.690 45.5694   2
  -1  -1   9 1527.56 94.2847   1
  -1   1   9 1647.69 94.9019   1
   1  -1   9 926.534 60.1332   1
   1   1   9 856.732 58.5837   1
   3  -1   9 248.932 27.2364   1
   3   1   9 282.683 19.0404   9
   3   1   9 256.654 26.7801   1
   5  -1   9 134.032 22.4559   1
   5  -1   9 90.2170 8.96818   7
   5  -1   9 98.7132 9.28769   4
   5  -1   9 108.558 11.7531   9
   5   1   9 123.814 9.97795   4
   5   1   9 130.275 11.7005   9
   5   1   9 135.884 10.1033   7
   7  -1   9 350.995 38.5889   1
   7  -1   9 355.880 25.3014   9
   7  -1   9 340.293 21.7067   4
   7   1   9 361.428 22.1053   4
   7   1   9 331.280 19.0349   8
   7   1   9 321.300 35.8678   1
  -7   1  -9 320.275 21.1910   6
   7   1   9 357.442 24.4750   9
   9  -1   9 77.2551 8.77561   4
  -9  -1  -9 71.8309 7.84968   6
   9  -1   9 39.7602 18.5258   1
   9  -1   9 74.7577 10.7461   9
   9   1   9 89.1266 24.8539   1
  -9   1  -9 94.3647 8.07714   6
   9   1   9 90.6879 9.06908   4
   9   1   9 76.5823 10.0637   9
  11  -1   9 15.3837 4.78496   4
  11  -1   9 9.18263 5.29036   9
 -11  -1  -9 10.7707 3.57059   6
  11   1   9 4.90948 3.87137   9
  11   1   9 5.36680 4.00629   4
 -11   1  -9 2.33453 3.11216   6
  13  -1   9 18.3533 4.75396   9
 -13  -1  -9 21.9922 4.27831   6
  13  -1   9 28.6803 4.09868   4
 -13   1  -9 30.2084 4.33539   6
  13   1   9 24.8354 4.40356   4
 -18  -2   9 20.2345 3.04378   5
  18   2  -9 28.8418 3.82186   8
  16  -2  -9 329.026 18.8127   8
 -16  -2   9 295.751 17.4588   6
  16  -2  -9 272.325 27.2828   3
 -16   2   9 247.469 17.6177   5
  16   2  -9 247.370 21.8586   8
 -14  -2   9 57.4198 6.61989   6
  14  -2  -9 66.2115 7.32786   8
  14  -2  -9 73.7224 15.0549   3
 -14   2   9 85.3596 8.74064   5
  14   2  -9 89.9318 16.0338   3
 -14   2   9 62.3789 8.38126   6
  12  -2  -9 52.6379 13.3728   3
 -12  -2   9 45.4493 5.94266   6
 -12   2   9 59.9412 7.83839   5
 -12   2   9 49.2063 8.53732   6
  12   2  -9 55.0172 7.26626   8
  12   2  -9 72.3114 14.5088   3
 -10  -2   9 231.911 15.0119   6
  10  -2  -9 283.627 24.2248   3
  10   2  -9 235.370 22.8073   3
 -10   2   9 230.530 17.2189   5
  10   2  -9 209.559 22.9041   2
  -8  -2   9 526.168 34.8302   7
   8  -2  -9 628.138 41.3465   3
   8   2  -9 632.496 41.6119   3
   8   2  -9 632.577 41.5840   2
  -8   2   9 612.600 36.1126   5
   6  -2  -9 1196.35 73.1595   3
  -6   2   9 1324.15 69.8576   5
   6   2  -9 1261.49 74.0971   2
  -4  -2   9 1289.14 79.1904   1
   4   2  -9 1264.20 74.6489   2
   2  -2  -9 95.6062 9.40262   2
  -2  -2   9 98.0087 15.0917   1
   2   2  -9 108.463 13.0977   2
  -2   2   9 105.121 14.9975   1
   0  -2   9 188.782 20.9688   1
   0   2   9 155.406 18.6775   1
   2  -2   9 529.505 31.8554   9
   2  -2   9 501.538 40.7232   1
   2  -2   9 454.636 28.8050   4
   2   2   9 540.763 39.7370   1
   2   2   9 513.556 29.1077   4
   4  -2   9 917.993 50.4667   7
   4  -2   9 967.405 53.8287   9
   4  -2   9 905.398 50.2690   4
   4   2   9 920.291 50.4373   4
   4   2   9 800.982 53.2090   7
   4   2   9 946.946 63.1731   1
   4   2   9 917.710 51.5211   5
   6  -2   9 130.364 13.7682   9
   6  -2   9 164.763 26.2749   1
   6   2   9 151.833 11.5385   4
   6   2   9 129.905 10.4532   7
   6   2   9 127.951 11.5511   5
   6   2   9 146.069 12.8267   9
  -6   2  -9 131.191 10.5285   6
   6   2   9 139.675 22.6481   1
   8  -2   9 101.217 26.8378   1
   8  -2   9 119.195 13.4618   9
   8  -2   9 110.832 10.3018   4
   8   2   9 102.102 11.4463   9
  -8   2  -9 106.553 9.54785   6
   8   2   9 142.143 29.7644   1
   8   2   9 117.734 10.7566   4
  10  -2   9 140.540 31.1586   1
 -10  -2  -9 143.202 11.0733   6
  10  -2   9 138.190 14.6974   9
  10  -2   9 158.547 11.6199   4
  10   2   9 118.162 12.0914   9
  10   2   9 158.739 12.3358   4
 -10   2  -9 137.574 11.2769   6
  12  -2   9 26.9483 4.67543   4
  12  -2   9 20.7210 5.86584   9
 -12  -2  -9 27.3114 4.60218   6
  12   2   9 18.4525 4.83232   9
  12   2   9 30.5568 5.87534   4
 -12   2  -9 23.1685 4.28569   6
  14  -2   9 2.84940 2.46517   9
  14   2   9 6.16106 2.30108   4
  19  -3  -9 89.0510 5.88284   6
  17  -3  -9 29.7215 4.93745   8
  17   3  -9 17.4455 3.82508   8
  15  -3  -9 14.4404 9.02139   3
 -15  -3   9 25.7542 4.41705   6
  15  -3  -9 23.1642 4.85690   8
  15   3  -9 39.9542 6.24679   8
 -15   3   9 23.2483 4.37129   5
  15   3  -9 36.8413 12.1519   3
  13  -3  -9 635.585 46.1137   3
 -13  -3   9 550.964 33.7474   6
  13   3  -9 626.110 45.2829   3
  13   3  -9 603.557 35.3738   8
 -13   3   9 589.577 36.0807   5
 -11  -3   9 289.043 17.3982   6
  11  -3  -9 292.428 27.1751   3
  11   3  -9 246.835 27.0057   2
  11   3  -9 269.420 25.9084   3
  11   3  -9 262.864 18.7469   8
 -11   3   9 273.452 19.4428   5
  -9  -3   9 194.906 12.7100   7
   9  -3  -9 204.854 20.0283   3
  -9  -3   9 165.678 11.7547   6
   9   3  -9 160.452 18.1647   3
   9   3  -9 159.598 19.6592   2
  -9   3   9 172.558 13.7105   5
   7  -3  -9 208.077 18.8287   3
  -7  -3   9 212.880 13.9870   7
  -7   3   9 195.398 14.7217   5
   7   3  -9 196.332 19.8380   2
  -5  -3   9 165.119 19.9004   1
   5   3  -9 165.308 17.2084   2
  -5   3   9 186.333 13.2984   5
  -3  -3   9 1416.80 89.1619   1
   3  -3  -9 1387.21 81.9686   3
   3   3  -9 1632.96 87.7629   2
  -1  -3   9 797.140 51.7661   1
   1   3  -9 703.778 47.8862   2
  -1   3   9 677.363 48.9152   1
   1  -3   9 278.790 17.2105   4
   1  -3   9 286.174 27.8816   1
   1  -3   9 326.612 20.0999   9
   1   3   9 254.528 24.9749   1
   1   3   9 230.902 16.7074   7
   3  -3   9 225.042 16.9467   9
   3  -3   9 203.897 14.0800   4
   3  -3   9 225.558 26.4237   1
   3  -3   9 197.986 13.9494   7
   3   3   9 208.646 23.1180   1
   3   3   9 215.162 15.4512   5
   3   3   9 203.241 14.1133   4
   5  -3   9 39.4068 5.79229   4
   5  -3   9 47.1569 17.7420   1
   5  -3   9 46.6775 8.88365   9
   5   3   9 37.5771 14.1874   1
   5   3   9 30.3274 5.84742   4
   5   3   9 28.1192 6.08771   9
  -5   3  -9 29.5210 4.94978   6
   5   3   9 29.8045 5.20832   7
   5   3   9 32.4626 5.86146   5
   7  -3   9 284.175 21.1651   9
   7  -3   9 282.433 35.4751   1
   7  -3   9 266.425 16.9647   4
   7   3   9 248.576 17.3221   4
   7   3   9 210.140 17.6642   9
  -7   3  -9 219.519 16.1027   6
   7   3   9 228.840 30.6159   1
   9  -3   9 171.064 33.4033   1
   9  -3   9 167.200 22.3790   9
  -9   3  -9 185.655 16.9038   6
  11  -3   9 136.706 14.1609   9
  11  -3   9 145.407 10.8003   4
 -11  -3  -9 133.878 11.8710   6
  11   3   9 138.155 11.5302   4
 -11   3  -9 144.209 10.9710   6
  13  -3   9 35.4636 6.26717   9
 -13  -3  -9 38.4317 4.36123   6
  13   3   9 46.8395 5.35331   4
  18  -4  -9 17.6143 3.02484   6
  18   4  -9 13.4333 2.73270   8
 -16  -4   9 109.556 7.92139   6
  16  -4  -9 115.831 9.43646   8
  16  -4  -9 85.8012 16.9092   3
  16   4  -9 136.514 9.91712   8
  14  -4  -9 27.0012 9.89768   3
 -14  -4   9 26.1877 4.79901   6
 -14   4   9 35.1659 5.17371   5
  14   4  -9 23.2367 9.74146   3
  12  -4  -9 731.297 53.2164   3
 -12  -4   9 672.570 41.3415   6
  12   4  -9 754.409 42.9231   8
 -12   4   9 783.730 43.8719   5
  12   4  -9 738.336 62.5047   2
  12   4  -9 794.579 53.0490   3
 -10  -4   9 162.371 12.3234   6
 -10  -4   9 141.961 11.6211   7
 -10   4   9 170.758 13.2188   5
  10   4  -9 162.389 21.3515   2
  10   4  -9 162.614 12.6063   8
  -8  -4   9 319.325 19.0030   6
   8  -4  -9 362.460 27.2639   3
  -8  -4   9 322.215 19.7873   7
  -8   4   9 295.902 20.6415   5
  -8   4   9 278.351 18.8664   7
   6  -4  -9 958.184 56.5660   3
  -6   4   9 946.168 52.2908   5
  -6   4   9 867.443 50.5442   7
   6   4  -9 927.213 59.7375   2
  -4  -4   9 1798.30 96.1222   4
   4  -4  -9 1851.04 100.097   3
  -4  -4   9 1932.22 108.281   1
   4   4  -9 1800.22 104.880   2
  -4   4   9 1817.08 97.5443   5
  -4   4   9 1651.74 95.8627   7
  -2  -4   9 32.9554 4.87428   4
  -2  -4   9 42.4435 11.8596   1
   2  -4  -9 40.8513 6.44923   3
   2   4  -9 49.7432 11.8036   2
  -2   4   9 33.4074 4.49162   7
  -2   4   9 35.1750 5.13189   5
   0  -4   9 63.6721 14.1742   1
   0  -4   9 60.5991 6.62167   4
   0  -4   9 69.0399 8.05403   9
   0   4   9 61.2199 6.22073   7
   0   4  -9 55.2582 11.1666   2
   0   4   9 60.3042 6.72906   5
   0   4   9 63.7533 12.1562   1
   2  -4   9 170.721 22.2737   1
   2  -4   9 157.812 11.0990   4
   2  -4   9 140.675 11.9974   7
   2  -4   9 170.637 13.6668   9
   2   4   9 125.434 10.4225   7
   2   4   9 144.761 18.4252   1
   2   4   9 132.465 10.6625   4
   4   4   9 36.6986 13.2041   1
   4   4   9 32.7170 5.67693   4
   4   4   9 27.1584 4.77807   7
   4   4   9 33.5428 5.90649   5
   6  -4   9 80.4012 23.5253   1
   6  -4   9 67.0688 10.0808   9
   6  -4   9 59.2242 7.72098   4
   6   4   9 82.7314 8.82091   4
   6   4   9 67.0924 8.36769   5
  -6   4  -9 84.8036 9.94926   6
   8  -4   9 10.3806 4.19628   4
   8  -4   9 12.5793 6.56760   9
   8  -4   9 13.1972 17.7749   1
   8   4   9 12.9270 5.39502   4
  -8   4  -9 13.7062 3.96101   6
 -10  -4  -9 0.84201 2.87908   6
  10  -4   9 4.07008 3.42874   4
  10  -4   9 -4.3894 17.6378   1
  10  -4   9 1.58848 5.09182   9
  10   4   9 5.52393 4.37423   4
 -10   4  -9 6.40217 3.57836   6
 -12  -4  -9 55.7701 6.77108   6
  12  -4   9 71.1816 11.9589   9
  12   4   9 67.6984 7.61484   4
  14  -4   9 15.4513 3.49502   9
  14   4   9 17.9343 2.65532   4
  17   5  -9 69.1348 6.69193   8
  15  -5  -9 61.3459 16.6829   3
 -15  -5   9 64.7362 7.07522   6
  15   5  -9 67.2608 7.43930   8
 -13  -5   9 16.7778 3.86596   6
  13  -5  -9 20.7047 13.0743   3
  13   5  -9 13.9194 9.37702   3
  13   5  -9 15.4897 4.43248   8
 -13   5   9 13.6338 3.69875   5
  11  -5  -9 751.376 54.9376   3
 -11  -5   9 738.769 44.2144   6
 -11  -5   9 671.482 43.7497   7
 -11   5   9 881.061 46.6198   5
  11   5  -9 849.916 59.3579   2
  11   5  -9 848.636 45.7597   8
  11   5  -9 856.815 55.3292   3
   9  -5  -9 1691.80 99.4492   3
  -9  -5   9 1609.08 90.1652   7
  -9  -5   9 1563.54 89.4698   6
   9   5  -9 1788.08 100.197   3
   9   5  -9 1726.21 103.884   2
  -9   5   9 1816.45 97.2814   5
   9   5  -9 1603.96 90.7386   8
   7  -5  -9 144.461 15.5048   3
  -7  -5   9 132.823 9.64496   6
   7   5  -9 131.630 18.0043   2
  -7   5   9 111.961 10.4875   5
  -7   5   9 118.882 9.67669   7
  -5  -5   9 288.036 26.9865   1
   5  -5  -9 285.113 21.4280   3
   5   5  -9 252.083 25.3139   2
  -5   5   9 275.077 18.5018   5
  -5   5   9 262.443 17.1982   7
   3  -5  -9 498.726 33.8224   3
  -3  -5   9 536.013 32.3115   4
  -3  -5   9 563.828 42.7967   1
  -3   5   9 605.391 33.7398   5
   3   5  -9 605.016 42.1962   2
  -3   5   9 576.916 32.3685   7
  -1  -5   9 2909.91 159.454   4
  -1  -5   9 3286.62 162.024   9
  -1  -5   9 3076.33 172.757   1
   1   5  -9 3190.18 171.333   2
  -1   5   9 2850.01 159.490   7
  -1   5   9 2921.99 160.820   5
   1  -5   9 53.8926 6.31480   4
   1  -5   9 60.1443 7.84915   9
   1  -5   9 58.8077 15.7513   1
   1   5   9 57.8827 12.2645   1
   1   5   9 54.5293 6.41443   4
   1   5   9 57.0572 6.30927   7
   1   5   9 58.1895 7.09268   5
   3  -5   9 114.650 25.5612   1
   3  -5   9 92.6817 8.59998   4
   3  -5   9 87.4974 10.3735   9
   3  -5   9 90.7445 8.84569   7
   3   5   9 81.9283 7.95064   7
   3   5   9 85.3280 9.24511   5
   3   5   9 89.8240 15.4082   1
  -3   5  -9 81.7376 15.5191   2
   3   5   9 92.6717 8.44411   4
   5  -5   9 517.487 30.4081   4
   5  -5   9 464.405 29.6075   7
   5  -5   9 524.579 47.9592   1
   5  -5   9 522.318 33.9317   9
   5   5   9 551.726 31.2314   4
   5   5   9 501.464 32.2345   5
   7  -5   9 123.112 27.2985   1
   7  -5   9 117.755 13.3206   9
   7  -5   9 117.466 10.3738   4
   7   5   9 94.6195 10.5114   4
   9  -5   9 67.6261 7.48285   4
   9  -5   9 75.9787 11.1265   9
   9   5   9 72.5365 8.81368   4
 -11  -5  -9 34.1791 5.05201   6
  11  -5   9 40.7900 7.83789   9
  11   5   9 47.2790 6.61995   4
  13  -5   9 6.77318 3.29488   9
  18  -6  -9 73.6684 5.09255   6
 -18   6   9 60.9357 4.61542   8
  16  -6  -9 128.268 9.09112   6
 -16  -6   9 105.188 8.29357   6
  16   6  -9 94.6677 8.36919   8
 -14  -6   9 237.436 14.8260   6
  14  -6  -9 193.685 23.8255   3
  14   6  -9 256.447 16.2583   8
  14   6  -9 205.363 32.7823   3
  12  -6  -9 531.934 40.9373   3
 -12  -6   9 485.207 31.5033   6
  12   6  -9 557.188 40.5594   3
  12   6  -9 468.645 43.4372   2
  12   6  -9 517.419 30.8753   8
 -12   6   9 511.877 30.8631   5
 -10  -6   9 606.954 35.3999   7
 -10  -6   9 607.455 35.0438   6
  10  -6  -9 651.662 45.1223   3
  10   6  -9 604.937 36.2260   8
 -10   6   9 600.329 36.5970   5
  10   6  -9 595.665 49.3821   2
  10   6  -9 642.062 44.8277   3
  -8  -6   9 553.419 34.9710   6
   8  -6  -9 559.413 42.1126   3
   8   6  -9 661.664 49.2928   2
  -8   6   9 677.777 37.1946   5
   8   6  -9 637.438 36.2213   8
  -6  -6   9 507.886 33.2385   6
   6  -6  -9 541.882 38.8502   3
  -6   6   9 620.701 34.3100   7
   6   6  -9 685.093 47.3117   2
  -6   6   9 657.263 36.0770   5
  -4  -6   9 1387.31 83.6761   1
   4  -6  -9 1241.20 73.9018   3
  -4  -6   9 1342.60 71.5422   6
  -4   6   9 1349.76 71.8004   7
  -4   6   9 1237.88 69.8078   8
   4   6  -9 1381.89 83.4728   2
  -4   6   9 1336.27 73.0839   5
  -2  -6   9 205.444 14.7686   4
  -2  -6   9 215.841 24.1862   1
  -2   6   9 206.529 14.3074   7
  -2   6   9 198.598 15.0894   5
   2   6  -9 216.959 22.7727   2
   0  -6   9 76.0706 8.65046   9
   0  -6   9 64.2124 7.44753   4
   0  -6   9 41.9204 13.9339   1
   0   6   9 75.9856 8.35050   5
   0   6  -9 84.1721 15.6364   2
   0   6   9 75.3719 7.46242   7
   2  -6   9 825.890 61.0248   1
   2  -6   9 792.088 45.6002   7
   2  -6   9 799.214 45.3159   4
   2  -6   9 828.131 48.1360   9
   2   6   9 808.333 45.2833   4
   2   6   9 815.208 47.2568   5
   2   6   9 779.590 45.1987   7
  -2   6  -9 808.877 57.9764   2
   4  -6   9 165.232 14.8495   9
   4  -6   9 164.982 12.3401   7
   4  -6   9 165.578 12.1378   4
   4  -6   9 146.733 24.8844   1
   4   6   9 134.992 13.2596   5
   4   6   9 149.497 12.3490   4
  -4   6  -9 136.407 21.4160   2
   6  -6   9 558.805 31.5296   4
   6  -6   9 563.143 35.6597   9
   6   6   9 534.010 32.3876   4
   6   6   9 507.901 33.5882   5
  -6   6  -9 441.466 52.4734   2
   8  -6   9 113.813 13.1207   9
   8  -6   9 97.2013 27.2154   1
   8  -6   9 115.489 9.86542   4
  -8   6  -9 115.384 24.2614   2
   8   6   9 113.771 11.1881   4
  10  -6   9 4.14491 5.08335   9
  10   6   9 6.29286 4.49448   4
  12  -6   9 1.37832 3.19026   9
  12   6   9 1.07539 3.12642   4
  14  -6   9 4.23176 1.74610   9
  17  -7  -9 20.8926 4.00269   6
  17   7  -9 35.4045 3.61385   8
 -17   7   9 26.9935 3.47663   8
 -15  -7   9 73.3198 5.93199   6
  15  -7  -9 88.6922 8.34838   6
  15   7  -9 88.9815 7.74460   8
  13  -7  -9 140.101 19.9058   3
 -13  -7   9 169.674 11.4860   6
  13   7  -9 158.093 12.4304   8
 -11  -7   9 743.647 44.6858   7
  11  -7  -9 786.220 54.7125   3
  11   7  -9 768.412 54.0677   3
  11   7  -9 813.577 61.5838   2
  11   7  -9 838.079 47.0073   8
 -11   7   9 859.933 46.1944   5
   9  -7  -9 168.358 20.0655   3
  -9  -7   9 162.861 11.3765   6
  -9   7   9 133.484 11.7309   5
   9   7  -9 124.004 17.4929   3
   9   7  -9 127.584 11.5772   8
   9   7  -9 142.681 21.6034   2
   7  -7  -9 65.7000 13.2533   3
  -7  -7   9 75.3210 7.55610   6
   7   7  -9 72.8087 8.33204   8
   7   7  -9 94.4999 20.0861   2
  -7   7   9 75.2459 6.87723   8
  -7   7   9 79.4636 8.18983   5
  -5  -7   9 230.135 14.2859   6
   5  -7  -9 210.981 14.1568   6
  -5   7   9 199.817 13.0833   8
  -5   7   9 201.139 17.6777   5
   5   7  -9 208.991 24.5752   2
  -3  -7   9 43.8379 14.9512   1
  -3  -7   9 33.5691 5.57442   6
  -3   7   9 48.8175 6.80171   5
  -3   7   9 48.8934 6.24430   7
   3   7  -9 37.3520 10.7060   2
  -3   7   9 50.0071 4.46984   8
  -1  -7   9 45.5446 14.1969   1
   1   7  -9 30.8689 11.1886   2
  -1   7   9 40.4914 5.88765   7
  -1   7   9 34.5273 6.05872   5
   1  -7   9 18.5809 5.56849   9
   1  -7   9 21.9357 8.52007   4
   1  -7   9 10.0795 9.90987   1
  -1   7  -9 23.3671 11.2672   2
   1   7   9 14.8393 4.00753   4
   1   7   9 19.6895 5.66604   5
   3  -7   9 62.5088 7.84236   7
   3  -7   9 51.1666 15.6741   1
   3  -7   9 61.5897 8.85737   9
   3  -7   9 57.7615 7.92299   4
   3   7   9 62.3782 7.44397   4
   3   7   9 58.8318 8.53153   5
  -3   7  -9 56.0788 15.0620   2
   5  -7   9 173.656 13.1896   4
   5  -7   9 156.322 12.5018   7
   5  -7   9 169.746 15.5367   9
   5   7   9 173.718 13.6623   4
   5   7   9 147.062 14.2658   5
  -5   7  -9 182.095 37.7679   2
   7  -7   9 4.26830 4.95023   9
   7  -7   9 5.83228 4.19882   4
   7  -7   9 2.67386 15.9929   1
   7   7   9 1.62993 4.38911   4
  -7   7  -9 13.3716 10.0633   2
   9  -7   9 81.8551 10.3007   9
   9   7   9 81.2200 9.34650   4
  11  -7   9 -0.2232 3.30966   9
  11   7   9 0.03995 3.04601   4
  13  -7   9 17.7677 3.20580   9
  13   7   9 20.7194 2.91744   4
  16  -8  -9 13.2214 2.71831   6
 -16   8   9 18.6149 2.81851   8
  16   8  -9 21.8060 3.51872   8
  14  -8  -9 30.3908 7.98999   6
 -14  -8   9 22.0731 3.52972   6
  14   8  -9 16.7978 3.95366   8
  12  -8  -9 191.843 29.6151   3
 -12  -8   9 211.275 14.2542   6
  12  -8  -9 206.242 15.1247   6
  12   8  -9 224.311 15.4064   8
 -12   8   9 225.823 14.8059   8
  10  -8  -9 35.7851 6.31003   6
 -10  -8   9 39.7537 6.04846   6
 -10   8   9 39.8523 5.84085   8
  10   8  -9 43.4953 15.1661   3
  10   8  -9 35.0026 15.1346   2
 -10   8   9 37.8884 5.77079   5
  10   8  -9 43.5782 6.83433   8
   8  -8  -9 474.588 28.3623   6
  -8  -8   9 499.882 28.0944   6
   8   8  -9 421.641 35.6162   3
   8   8  -9 477.042 50.4986   2
  -8   8   9 481.152 27.5713   8
   8   8  -9 460.582 28.8249   8
  -8   8   9 479.381 29.5094   5
  -6  -8   9 602.392 35.6552   6
   6  -8  -9 646.416 36.1695   6
   6   8  -9 637.638 49.8566   2
  -6   8   9 629.457 35.0810   8
   6   8  -9 622.728 36.8914   8
  -6   8   9 627.824 37.8018   5
   4  -8  -9 355.252 21.6451   6
   4   8  -9 316.266 22.0449   8
  -4   8   9 337.711 20.1356   8
  -4   8   9 367.769 23.6943   5
   4   8  -9 367.689 33.6070   2
  -2  -8   9 221.169 14.6140   6
  -2  -8   9 226.436 26.7165   1
  -2   8   9 230.197 17.1904   5
   2   8  -9 225.128 25.8551   2
  -2   8   9 215.367 13.2056   8
   0  -8   9 239.343 29.8231   1
   0   8  -9 248.001 28.3637   2
   0   8   9 223.828 15.7665   4
   0   8   9 261.415 18.8082   5
   2  -8   9 106.095 10.5985   9
   2  -8   9 108.414 21.3502   1
   2   8   9 90.6053 10.4369   5
   2   8   9 88.6337 8.74817   4
  -2   8  -9 57.1919 15.3043   2
   4  -8   9 69.3521 8.33112   7
   4  -8   9 60.2837 9.09060   9
   4   8   9 58.8830 8.72836   5
  -4   8  -9 87.0069 21.0344   2
   4   8   9 59.2020 8.12988   4
   6  -8   9 95.3306 27.1060   1
   6  -8   9 85.5874 10.9164   9
  -6   8  -9 87.5869 21.3408   2
   6   8   9 78.6819 9.44426   4
   8  -8   9 103.088 11.5696   9
   8   8   9 96.0244 9.85207   4
  10  -8   9 22.6178 5.44313   9
  10   8   9 31.2872 5.50183   4
  12  -8   9 16.2774 3.38469   9
  12   8   9 16.7576 3.08066   4
  15  -9  -9 37.7989 4.71670   6
 -15   9   9 43.8961 4.23181   8
  15   9  -9 49.3385 4.72433   8
  13  -9  -9 15.0414 4.60533   6
 -13  -9   9 14.1812 2.82248   6
  13   9  -9 17.1934 3.94272   8
 -11  -9   9 76.0789 8.46646   7
 -11  -9   9 87.7531 8.13905   6
  11  -9  -9 91.7285 9.20200   6
  11   9  -9 117.588 9.61670   8
 -11   9   9 118.616 8.80855   8
  -9  -9   9 262.595 18.4324   6
   9  -9  -9 290.334 19.3729   6
  -9   9   9 242.809 19.0499   5
   9   9  -9 313.148 28.8680   3
   9   9  -9 301.724 33.5802   2
   9   9  -9 339.030 20.4280   8
  -9   9   9 331.595 18.7607   8
  -7  -9   9 306.923 20.6196   6
   7  -9  -9 336.542 21.2949   6
   7   9  -9 361.754 36.0526   2
   7   9  -9 343.502 21.8572   8
  -7   9   9 352.310 20.3893   8
  -7   9   9 316.793 22.2760   5
   5  -9  -9 102.639 9.46118   6
  -5  -9   9 96.3808 9.13100   6
  -5   9   9 122.243 8.64034   8
  -5   9   9 119.323 11.3186   5
   5   9  -9 105.388 9.84966   8
   5   9  -9 166.823 28.1686   2
   3  -9  -9 351.272 22.6783   6
  -3  -9   9 360.413 22.2569   6
  -3   9   9 369.360 21.2120   8
  -3   9   9 407.722 25.6014   5
   3   9  -9 364.902 23.7101   8
   3   9  -9 371.273 35.9236   2
  -1  -9   9 35.6367 5.99243   6
  -1  -9   9 17.8166 23.2225   1
   1   9  -9 38.8117 12.5555   2
  -1   9   9 47.4737 7.70247   5
  -1   9   9 46.1128 4.17015   8
   1  -9   9 55.6557 7.52195   9
   1  -9   9 61.1726 18.8805   1
  -1   9  -9 28.7911 20.2516   2
   1   9   9 51.3671 6.70915   4
   1   9   9 65.4184 9.08371   5
   3  -9   9 14.1231 5.09705   9
   3  -9   9 13.8625 4.80945   7
   3  -9   9 0.84860 14.9021   1
  -3   9  -9 -0.8117 9.20936   2
   3   9   9 9.57263 4.19064   4
   3   9   9 13.9959 5.61359   5
   5  -9   9 10.1639 19.0266   1
   5  -9   9 3.64872 4.33856   9
   5  -9   9 1.96645 4.17350   7
   5   9   9 2.75030 4.78430   5
   5   9   9 2.44169 4.06019   4
  -5   9  -9 7.59396 11.0826   2
   7  -9   9 475.931 31.7571   9
   7   9   9 531.454 30.5949   4
   9  -9   9 7.35156 3.92166   9
   9   9   9 8.90307 3.77840   4
  11  -9   9 0.07780 1.80313   9
  11   9   9 -0.9293 1.87808   4
  14 -10  -9 209.669 13.1083   6
 -14  10   9 203.275 12.2883   8
  14  10  -9 215.147 13.1244   8
 -12 -10   9 43.8595 4.58928   6
  12 -10  -9 55.6443 6.40711   6
 -12  10   9 35.9996 4.75342   8
  12  10  -9 33.5010 5.54625   8
 -10 -10   9 99.2494 8.28451   6
  10 -10  -9 110.942 9.47783   6
  10  10  -9 93.9129 9.26248   8
 -10  10   9 91.2410 7.98558   8
   8 -10  -9 214.765 14.3276   6
  -8 -10   9 185.942 13.0269   6
  -8  10   9 168.609 13.6713   5
   8  10  -9 175.020 14.0813   8
   8  10  -9 200.840 36.6102   2
  -8  10   9 190.134 12.7073   8
  -6 -10   9 119.739 10.4430   6
   6 -10  -9 124.901 10.9330   6
  -6  10   9 131.642 11.8156   8
  -6  10   9 144.660 12.2713   5
   6  10  -9 147.165 24.1866   2
   6  10  -9 150.272 11.7360   8
  -4 -10   9 203.852 14.3951   6
   4 -10  -9 181.284 16.2521   6
  -4  10   9 232.580 17.1368   5
   4  10  -9 237.776 28.6046   2
   4  10  -9 208.433 16.1325   8
  -4  10   9 210.458 13.2634   8
  -2 -10   9 4.88051 3.36560   6
   2 -10  -9 9.99493 3.19946   6
  -2  10   9 6.44316 2.28039   8
  -2  10   9 8.41028 4.90758   5
   2  10  -9 4.14915 9.50539   2
   2  10  -9 0.58576 3.55501   8
   0 -10   9 15.9984 5.29064   6
   0  10   9 18.3811 6.26432   5
   0  10  -9 29.1185 13.5029   2
  -2 -10  -9 194.354 14.7004   6
  -2  10  -9 191.334 26.3350   2
   2  10   9 196.377 16.1664   5
   2  10   9 164.821 12.7121   4
   4 -10   9 32.6306 6.73563   9
   4 -10   9 42.6097 6.70254   7
   4  10   9 37.5282 8.07787   5
  -4  10  -9 9.67945 11.7028   2
   4  10   9 38.3632 6.47075   4
   6 -10   9 102.848 11.7285   9
   6  10   9 115.725 10.0430   4
   8 -10   9 16.7858 4.00411   9
  10 -10   9 2.13849 1.95811   9
  10  10   9 1.94422 1.98666   4
  13 -11  -9 45.3902 5.00994   6
  13  11  -9 51.0976 4.87443   8
 -13  11   9 47.2971 3.91899   8
 -11 -11   9 212.624 13.5876   6
  11 -11  -9 246.347 14.9604   6
 -11  11   9 217.207 13.4100   8
  11  11  -9 212.974 14.4629   8
  -9 -11   9 136.632 10.5468   6
   9 -11  -9 127.291 10.7998   6
  -9  11   9 137.987 9.67972   8
   9  11  -9 156.934 12.7370   8
  -7 -11   9 171.054 12.3292   6
   7 -11  -9 181.110 13.4237   6
   7  11  -9 195.099 13.8118   8
   7  11  -9 210.923 41.5702   2
  -7  11   9 180.422 11.8744   8
  -7  11   9 171.798 13.6736   5
  -5 -11   9 142.305 10.9046   6
   5 -11  -9 169.947 11.9979   6
   5  11  -9 142.056 11.8988   8
  -5  11   9 135.760 12.5919   5
  -5  11   9 148.817 10.0172   8
  -3 -11   9 133.795 11.1709   6
   3 -11  -9 157.611 12.1730   6
  -3  11   9 178.381 10.5580   8
   3  11  -9 184.212 13.2592   8
   3  11  -9 136.083 24.6729   2
  -3  11   9 192.565 15.0171   5
   1 -11  -9 200.670 14.2387   6
  -1 -11   9 206.853 14.0859   6
  -1  11   9 212.820 16.9110   5
   1  11  -9 196.429 14.7902   8
   1  11  -9 221.637 28.4036   2
  -1  11   9 201.714 12.8022   8
  -1 -11  -9 49.7126 6.61257   6
  -1  11  -9 83.0212 25.1305   2
  -1  11  -9 61.5305 7.81000   8
   1  11   9 58.7611 8.90311   5
   3 -11   9 56.2952 7.29957   7
  -3 -11  -9 57.0332 8.05619   6
   3  11   9 57.0990 6.77753   4
   3  11   9 62.8115 8.83321   5
   5  11   9 4.15271 3.34619   4
   7  11   9 3.17496 2.73718   4
   9  11   9 45.5685 4.21771   4
  12 -12  -9 18.1544 3.15165   6
  12  12  -9 19.8643 2.90010   8
  10 -12  -9 4.55772 2.50396   6
 -10 -12   9 2.71112 2.34830   7
 -10  12   9 7.23322 1.95192   8
  10  12  -9 13.4009 3.30719   8
  -8 -12   9 14.2104 2.84710   6
   8  12  -9 9.13417 3.30946   8
  -8  12   9 9.21349 2.20287   8
  -6 -12   9 132.924 9.62748   6
   6  12  -9 138.823 11.3090   8
  -6  12   9 107.159 10.2592   5
  -6  12   9 134.744 9.83030   8
  -4 -12   9 49.8747 7.06427   6
   4 -12  -9 77.1963 7.30961   6
  -4  12   9 55.0510 7.52755   5
  -4  12   9 56.6117 5.22689   8
   4  12  -9 67.7407 8.99949   8
   2 -12  -9 37.5808 6.55423   6
   2  12  -9 42.7474 7.92652   8
  -2  12   9 37.5496 7.47738   5
   0 -12  -9 75.1117 8.59560   6
   0  12  -9 82.9800 8.41053   8
   0  12   9 84.2035 9.92236   5
  -2 -12  -9 32.5726 4.83764   6
   2 -12   9 14.7343 5.44150   7
  -2  12  -9 21.2115 4.17576   8
  -4 -12  -9 7.37903 2.97127   6
   4  12   9 3.02048 3.02157   4
   6  12   9 10.6364 3.05753   4
  11 -13  -9 17.3414 2.60873   6
  11  13  -9 13.1399 2.89206   8
   9 -13  -9 10.9435 2.88752   6
  -9 -13   9 4.30149 2.33089   7
   9  13  -9 2.13412 1.87966   8
   7 -13  -9 9.42109 3.08470   6
   7  13  -9 7.10660 2.71228   8
   5 -13  -9 126.306 9.95009   6
   5  13  -9 144.143 10.4084   8
   3 -13  -9 119.768 8.86172   6
   3  13  -9 93.3230 8.58418   8
   1 -13  -9 3.92104 2.54471   6
   1  13  -9 2.14966 2.35689   8
   1 -13   9 47.1582 6.23772   7
  -1 -13  -9 56.4369 7.03906   6
  -1  13  -9 43.1291 6.18497   8
   3 -13   9 13.4550 3.03241   7
  -3 -13  -9 11.5250 3.45292   6
   8 -14  -9 1.80859 1.49187   6
  -8 -14   9 4.33637 1.81098   7
   6 -14  -9 42.1284 4.10441   6
  -6 -14   9 38.7501 5.13534   7
   6  14  -9 30.1291 3.94030   8
   4  14  -9 22.6838 3.60951   8
   2 -14  -9 12.7323 2.61710   6
  -2 -14   9 9.59455 3.15440   7
   2  14  -9 19.8537 3.53079   8
   0 -14  -9 13.4243 2.96590   6
   0 -14   9 6.22723 2.72990   7
   0  14  -9 5.30302 2.78879   8
  -5 -15   9 7.65026 1.98828   7
  -3 -15   9 20.4968 3.32908   7
  -1 -15   9 9.50825 2.32077   7
  18   0 -10 9.59306 3.11288   8
  16   0 -10 43.2333 14.9363   3
 -16   0  10 28.7611 5.34290   5
  16   0 -10 40.2873 6.30432   8
  14   0 -10 819.235 56.4859   3
  14   0 -10 761.506 44.7697   8
  12   0 -10 8.94093 8.17515   3
  10   0 -10 -0.3886 5.15293   3
  -8   0  10 602.014 34.7093   7
   8   0 -10 622.330 42.0540   3
   6   0 -10 64.9754 8.67315   2
  -4   0  10 551.229 40.4772   1
   4   0 -10 478.911 32.4995   2
  -2   0  10 266.198 26.1744   1
   2   0 -10 280.516 21.9522   2
   0   0  10 906.667 49.2036   9
   0   0  10 851.850 47.7331   7
   0   0  10 784.672 57.3966   1
   2   0  10 78.4550 18.8332   1
   2   0  10 51.0231 6.17921   7
   2   0  10 77.1959 6.93040   4
   2   0  10 61.8015 7.88615   9
   4   0  10 824.079 47.5826   9
   4   0  10 727.221 43.8864   7
   4   0  10 822.157 60.2965   1
   4   0  10 811.246 44.5891   4
   6   0  10 484.446 29.0306   4
   6   0  10 507.726 46.0949   1
   6   0  10 468.298 31.8442   9
   8   0  10 264.776 20.7272   9
   8   0  10 224.126 33.2302   1
   8   0  10 263.462 17.9407   4
  10   0  10 -9.0834 22.5904   1
  10   0  10 14.2138 4.92444   4
  10   0  10 14.4348 5.76155   9
 -10   0 -10 5.38788 3.56201   6
 -12   0 -10 28.9856 4.43764   6
  12   0  10 21.7519 5.19993   9
  12   0  10 33.4328 5.05919   4
 -17  -1  10 39.9697 5.19003   5
 -17   1  10 40.1346 4.65423   5
  15  -1 -10 95.1348 9.40467   8
  15  -1 -10 86.3697 17.2951   3
  15   1 -10 109.879 9.95033   8
  15   1 -10 97.3969 16.9298   3
 -15   1  10 90.5094 9.25664   5
  13  -1 -10 51.2473 13.1063   3
 -13  -1  10 64.7099 8.83306   6
  13   1 -10 80.5032 7.99400   8
 -13   1  10 79.4093 9.31050   5
  13   1 -10 78.9649 14.5459   3
  11  -1 -10 869.346 58.2075   3
  11   1 -10 852.066 58.1779   3
  -9  -1  10 411.520 24.7313   7
   9  -1 -10 449.440 32.7145   3
   9   1 -10 368.245 29.6348   2
   9   1 -10 417.375 32.1654   3
  -9   1  10 390.899 24.1852   7
  -7  -1  10 288.617 17.6469   7
   7  -1 -10 313.217 24.2104   3
   7   1 -10 270.740 21.9473   2
  -7   1  10 257.273 17.5113   7
   5  -1 -10 158.788 12.4604   2
  -5  -1  10 152.493 12.1878   7
  -5  -1  10 185.445 21.0494   1
  -5   1  10 169.208 12.8421   5
   5   1 -10 155.006 15.0265   2
  -3  -1  10 608.562 46.6384   1
   3  -1 -10 591.282 39.2589   2
  -3   1  10 727.608 48.6480   1
   3   1 -10 705.220 42.9966   2
  -1  -1  10 152.076 19.1788   1
  -1  -1  10 158.777 12.3628   9
  -1   1  10 124.668 17.7361   1
  -1   1  10 145.565 11.3371   7
   1   1 -10 128.485 15.1461   2
   1  -1  10 1182.75 75.8052   1
   1  -1  10 1127.01 66.6702   9
   1  -1  10 1086.66 62.2616   7
   1   1  10 1109.72 62.2976   7
   1   1  10 1094.16 62.0196   4
   1   1  10 1195.21 75.1277   1
   1   1  10 1262.81 64.8370   9
   3  -1  10 179.660 14.9367   9
   3  -1  10 169.281 12.4430   4
   3   1  10 169.885 22.4568   1
   3   1  10 178.780 12.5961   4
   3   1  10 195.835 15.0597   9
   3   1  10 169.904 12.3143   7
   5  -1  10 17.1002 3.83916   7
   5  -1  10 22.0092 13.8096   1
   5  -1  10 18.5147 8.39825   4
   5   1  10 15.9806 5.65588   9
   5   1  10 10.0514 10.3190   1
   5   1  10 11.6809 3.39482   7
   5   1  10 16.9453 5.28159   4
   7  -1  10 580.463 33.6756   4
   7  -1  10 541.772 50.8559   1
   7  -1  10 544.437 36.8969   9
   7   1  10 601.687 33.9637   4
   7   1  10 575.528 36.4748   9
   7   1  10 552.529 50.1158   1
   9  -1  10 431.860 29.6035   9
   9  -1  10 418.243 46.5790   1
   9  -1  10 467.032 26.1274   4
   9   1  10 449.233 26.2300   4
  -9   1 -10 398.673 25.0179   6
   9   1  10 374.604 27.6522   9
   9   1  10 346.110 44.4171   1
  11  -1  10 15.8847 5.77072   9
  11  -1  10 19.0028 4.57961   4
 -11  -1 -10 22.0104 4.28121   6
  11   1  10 28.7505 5.84143   4
  11   1  10 22.6578 6.45720   9
 -11   1 -10 17.3087 4.03859   6
  13  -1  10 9.66205 2.51750   4
  13  -1  10 2.26001 2.53753   9
  13   1  10 6.15013 3.04855   4
 -18  -2  10 52.3489 4.56107   5
  16  -2 -10 21.5989 5.23686   8
  16  -2 -10 12.3387 12.3037   3
 -16   2  10 13.1082 3.70777   5
  16   2 -10 22.2542 10.6109   3
  16   2 -10 18.3341 4.78329   8
 -14  -2  10 42.6837 4.81159   6
  14   2 -10 34.3839 5.96480   8
 -14   2  10 39.8649 6.50245   5
 -12  -2  10 25.4132 4.48953   6
  12  -2 -10 22.4025 9.88914   3
 -12   2  10 16.7172 5.51453   5
  12   2 -10 24.5072 10.5525   3
 -10  -2  10 125.120 9.97095   7
  10  -2 -10 137.024 17.6221   3
  10   2 -10 155.940 19.9653   3
 -10   2  10 128.571 11.9602   5
  10   2 -10 117.143 29.3827   2
   8  -2 -10 14.5327 6.40829   3
   8   2 -10 3.09516 5.82364   2
  -8   2  10 5.56013 3.15615   7
  -8   2  10 8.97389 3.83017   5
   6  -2 -10 30.1870 8.39397   3
  -6  -2  10 23.5361 4.37587   7
   6   2 -10 15.7596 6.12081   2
  -6   2  10 17.9043 4.02418   7
  -6   2  10 20.9057 4.76537   5
  -4  -2  10 78.4065 14.2410   1
  -4   2  10 51.4692 6.34450   5
   4   2 -10 54.5892 9.83573   2
  -4   2  10 44.4588 5.24030   7
   2  -2 -10 116.424 11.4387   2
  -2  -2  10 115.217 9.71314   7
  -2  -2  10 136.073 18.4079   1
  -2   2  10 128.766 9.57256   7
  -2   2  10 144.229 18.1485   1
   2   2 -10 143.353 15.5999   2
   0  -2  10 441.201 27.9321   4
   0  -2  10 493.789 39.8881   1
   0  -2  10 561.559 31.1097   9
   0  -2  10 471.622 28.4636   7
   0   2  10 465.138 28.3150   7
   0   2  10 516.874 39.3187   1
   2  -2  10 83.7209 16.5914   1
   2  -2  10 86.3857 7.50742   4
   2  -2  10 99.7559 9.95195   9
   2   2  10 92.9039 10.1105   9
   2   2  10 66.5299 7.03188   4
   2   2  10 80.1766 15.3379   1
   2   2  10 62.4846 6.78972   7
   4  -2  10 533.202 32.3291   9
   4  -2  10 503.854 28.7713   4
   4  -2  10 470.074 28.2796   7
   4  -2  10 564.441 46.3155   1
   4   2  10 468.684 28.6312   4
   4   2  10 495.929 30.8209   9
   4   2  10 424.530 27.8861   7
   4   2  10 484.674 41.6536   1
   4   2  10 452.222 29.4058   5
   6  -2  10 311.701 37.1631   1
   6  -2  10 312.910 23.8848   9
   6  -2  10 316.799 20.5834   4
   6   2  10 329.419 20.9395   4
   6   2  10 321.311 35.0604   1
   6   2  10 322.473 20.7591   7
   6   2  10 317.538 22.7275   9
   8  -2  10 296.124 37.7294   1
   8  -2  10 296.010 22.7276   9
   8  -2  10 297.475 18.7364   4
   8   2  10 241.625 19.8713   9
   8   2  10 223.352 34.8983   1
   8   2  10 288.074 19.0410   4
  -8   2 -10 272.468 17.9252   6
  10  -2  10 274.717 51.2136   1
  10  -2  10 288.836 18.7695   4
  10  -2  10 274.795 22.0024   9
  10   2  10 303.690 19.3762   4
 -10   2 -10 288.786 18.5869   6
 -12  -2 -10 73.4643 6.82111   6
  12  -2  10 62.7549 8.61565   9
  12  -2  10 67.5851 6.25178   4
  12   2  10 81.7276 7.45017   4
  19  -3 -10 39.1918 3.16759   6
 -17  -3  10 51.0840 5.93331   5
  15  -3 -10 37.0676 12.4458   3
 -15   3  10 18.7781 4.48042   5
  15   3 -10 19.8223 4.23925   8
  15   3 -10 42.0108 12.5301   3
  13  -3 -10 50.8521 13.9917   3
  13   3 -10 51.6914 13.1931   3
 -13   3  10 52.4118 9.91095   5
 -11  -3  10 139.159 10.4781   6
  11  -3 -10 147.765 19.5228   3
 -11   3  10 163.086 13.2989   5
  11   3 -10 157.824 19.8410   3
  11   3 -10 124.173 20.7249   2
   9  -3 -10 757.304 51.9870   3
  -9  -3  10 727.161 43.5541   7
   9   3 -10 802.494 53.7411   2
   9   3 -10 810.586 52.8455   3
  -9   3  10 833.079 46.0784   5
  -9   3  10 767.156 43.5054   7
  -7  -3  10 395.475 24.0614   7
   7  -3 -10 394.755 29.9670   3
  -7   3  10 396.644 25.3871   5
   7   3 -10 396.494 31.2989   2
  -5  -3  10 66.6901 7.01210   4
  -5  -3  10 67.5779 16.0344   1
   5  -3 -10 69.1086 10.2014   3
   5   3 -10 61.2408 11.2214   2
  -5   3  10 63.0983 6.57035   7
  -5   3  10 68.5658 7.30413   5
  -3  -3  10 909.711 50.3353   4
   3  -3 -10 973.414 54.7408   3
  -3  -3  10 1007.88 63.5396   1
  -3  -3  10 986.851 51.3039   7
  -3   3  10 821.407 50.3067   7
  -3   3  10 883.253 51.7450   5
   3   3 -10 873.835 58.4080   2
  -1  -3  10 883.445 46.9800   9
  -1  -3  10 823.654 56.7329   1
  -1  -3  10 706.677 44.7996   7
  -1   3  10 812.805 55.1490   1
   1   3 -10 787.703 52.7217   2
  -1   3  10 748.917 44.8346   5
   1  -3  10 145.133 12.2994   9
   1  -3  10 138.491 20.5540   1
   1  -3  10 131.123 10.0137   4
   1  -3  10 117.539 10.5236   7
   1   3  10 140.006 18.6524   1
   1   3  10 98.0408 13.5244   5
   1   3  10 127.924 9.83076   7
   1   3  10 136.742 10.1796   4
   3  -3  10 827.672 60.5863   1
   3  -3  10 792.361 47.0088   9
   3  -3  10 736.975 43.5158   7
   3  -3  10 770.669 43.8040   4
   3   3  10 707.747 43.3725   7
   3   3  10 803.499 45.3226   5
   3   3  10 760.045 43.7637   4
   3   3  10 854.450 46.0125   9
   3   3  10 796.615 56.2041   1
   5  -3  10 280.911 21.8558   9
   5  -3  10 299.073 35.3611   1
   5  -3  10 271.659 18.2824   4
   5  -3  10 263.396 17.9333   7
   5   3  10 290.021 18.7304   4
   5   3  10 277.427 19.4642   5
   5   3  10 296.831 20.1892   9
   5   3  10 277.719 17.9398   7
  -5   3 -10 267.815 17.8600   6
   5   3  10 281.945 31.4111   1
   7  -3  10 211.626 14.0312   4
   7  -3  10 197.714 17.4150   9
  -7   3 -10 169.950 12.8824   6
   7   3  10 144.610 13.9924   9
   7   3  10 148.624 29.3462   1
   7   3  10 183.538 14.0415   4
   9  -3  10 164.628 16.5439   9
   9  -3  10 172.395 13.1418   4
   9   3  10 188.321 14.0681   4
  -9   3 -10 181.293 12.9684   6
  11  -3  10 5.39718 3.14725   4
  11  -3  10 3.88390 4.65120   9
  11   3  10 6.98543 3.95401   4
  13  -3  10 36.9867 5.48730   9
  13   3  10 52.7528 5.68482   4
  18  -4 -10 28.4869 3.60539   6
  18   4 -10 28.9932 3.47601   8
  16   4 -10 87.5962 7.90047   8
 -14  -4  10 78.5785 7.55161   6
  14  -4 -10 83.2566 15.4140   3
  14   4 -10 87.2575 16.2190   3
 -14   4  10 94.9433 8.95450   5
  14   4 -10 111.407 9.66319   8
  12  -4 -10 11.7951 8.51619   3
 -12  -4  10 19.8278 4.14350   6
 -12   4  10 28.0223 5.92054   5
  12   4 -10 25.2597 13.2534   2
  12   4 -10 31.7088 6.13699   8
  12   4 -10 43.0732 12.0970   3
  10  -4 -10 382.393 31.9821   3
 -10  -4  10 329.323 22.8590   7
  10   4 -10 406.309 32.1948   3
 -10   4  10 385.907 24.6444   5
  10   4 -10 364.055 33.1417   2
  -8  -4  10 327.611 19.7922   7
   8  -4 -10 336.342 27.0417   3
  -8   4  10 265.826 18.4671   7
   8   4 -10 279.896 27.7748   2
  -8   4  10 312.693 20.8316   5
   6  -4 -10 1675.15 92.4772   3
  -6  -4  10 1630.79 86.5970   7
  -6   4  10 1543.95 85.9300   7
   6   4 -10 1594.16 95.9388   2
  -6   4  10 1587.69 87.6766   5
  -4  -4  10 754.227 43.5338   4
  -4  -4  10 796.453 55.7963   1
  -4   4  10 746.042 43.4654   7
   4   4 -10 818.131 53.1572   2
  -4   4  10 803.673 45.0897   5
  -2  -4  10 182.269 12.4242   4
   2  -4 -10 170.025 14.2661   3
  -2  -4  10 192.909 13.0853   7
  -2  -4  10 193.153 22.5260   1
  -2   4  10 169.651 12.2274   7
   2   4 -10 168.311 19.5154   2
  -2   4  10 161.838 13.0182   5
   0  -4  10 84.8784 9.31365   9
   0  -4  10 80.7700 16.3679   1
   0  -4  10 76.2269 7.44291   4
   0  -4  10 83.9676 8.12296   7
   0   4  10 85.3260 15.0315   1
   0   4  10 78.9163 8.03504   5
   0   4  10 75.4704 7.33903   7
   0   4  10 74.8548 6.88742   4
   0   4 -10 87.1447 14.4034   2
   2  -4  10 849.913 47.7283   4
   2  -4  10 918.787 51.2738   9
   2  -4  10 890.388 64.0896   1
   2  -4  10 853.680 47.9165   7
   2   4  10 841.020 49.1677   5
   2   4  10 806.335 47.5481   7
   2   4  10 831.481 47.5635   4
   2   4  10 849.211 58.7528   1
  -2   4 -10 884.263 60.0528   2
   4  -4  10 151.198 24.2195   1
   4  -4  10 119.532 12.3492   9
   4  -4  10 121.240 9.83682   4
   4  -4  10 111.100 9.37336   7
   4   4  10 110.933 25.6994   1
   4   4  10 91.0271 10.0738   5
   4   4  10 95.4193 9.42644   4
   4   4  10 87.1875 8.88385   7
   6  -4  10 87.2026 11.3244   9
   6  -4  10 63.3212 19.1119   1
   6  -4  10 82.5345 8.44528   4
   6   4  10 82.7051 9.04341   4
   6   4  10 74.8003 21.2053   1
   6   4  10 77.8043 9.08740   5
   8  -4  10 328.128 42.1198   1
   8  -4  10 336.129 25.3562   9
   8  -4  10 323.894 21.0446   4
   8   4  10 325.676 21.7378   4
  10  -4  10 8.33047 5.52575   9
  10  -4  10 15.6183 4.47202   4
  10   4  10 16.3384 5.17165   4
  12  -4  10 42.6783 7.05203   9
  12   4  10 46.8070 5.97286   4
  14  -4  10 9.57960 2.45698   9
  17   5 -10 23.9202 3.75292   8
  15  -5 -10 13.0986 8.54592   3
  13  -5 -10 12.0420 8.79377   3
  13   5 -10 13.6908 4.06472   8
  13   5 -10 27.6045 10.8526   3
 -13   5  10 14.5367 4.01640   5
 -11  -5  10 148.438 10.5771   7
 -11  -5  10 146.632 10.2350   6
  11  -5 -10 164.618 19.4575   3
  11   5 -10 110.849 10.6537   8
 -11   5  10 125.494 11.4877   5
  11   5 -10 118.168 25.3996   2
  11   5 -10 115.297 16.8734   3
  -9  -5  10 1214.29 66.4077   7
  -9  -5  10 1130.49 65.3571   6
   9  -5 -10 1258.81 79.8022   3
  -9   5  10 1244.19 67.9887   5
   9   5 -10 1203.66 79.2298   2
   9   5 -10 1232.73 75.9518   3
   7  -5 -10 265.450 23.8343   3
  -7   5  10 287.339 18.3246   7
   7   5 -10 298.628 28.6954   2
  -7   5  10 298.515 19.9525   5
   5  -5 -10 99.4615 12.2840   3
  -5  -5  10 114.447 18.0866   1
  -5   5  10 116.183 8.09526   8
  -5   5  10 121.552 10.5772   5
  -5   5  10 124.030 9.65172   7
   5   5 -10 107.954 16.5216   2
  -3  -5  10 377.690 23.2421   4
   3  -5 -10 348.378 24.7466   3
  -3  -5  10 376.273 34.2524   1
  -3   5  10 395.105 23.1833   7
  -3   5  10 387.464 24.3276   5
  -1  -5  10 259.878 17.7457   9
  -1  -5  10 228.819 15.4974   4
  -1  -5  10 233.960 29.3336   1
  -1   5  10 226.106 16.5008   5
  -1   5  10 231.675 15.5562   7
  -1   5  10 211.686 14.5910   4
   1   5 -10 217.667 23.6209   2
   1  -5  10 214.523 26.9965   1
   1  -5  10 217.411 16.9898   9
   1  -5  10 212.500 15.1989   7
   1  -5  10 193.768 14.3829   4
   1   5  10 206.195 14.2392   4
   1   5  10 206.375 14.5269   7
  -1   5 -10 229.522 24.6423   2
   1   5  10 230.140 16.2262   5
   1   5  10 188.505 22.6737   1
   3  -5  10 25.0018 6.93274   9
   3  -5  10 24.2250 5.07174   4
   3  -5  10 19.4618 12.4499   1
   3  -5  10 31.2307 5.79971   7
   3   5  10 16.1913 5.15662   4
   3   5  10 10.0093 4.99470   5
   3   5  10 19.2823 11.0671   1
  -3   5 -10 16.1098 8.66961   2
   5  -5  10 17.1288 12.3167   1
   5  -5  10 21.7381 7.06583   9
   5  -5  10 28.0028 6.18322   4
   5  -5  10 22.3688 4.94833   7
   5   5  10 37.1429 6.92355   4
  -5   5 -10 10.2715 9.62609   2
   5   5  10 32.5346 7.10824   5
   7  -5  10 18.7280 7.82951   4
   7  -5  10 12.6197 7.69639   9
   7  -5  10 22.2227 15.6890   1
   7   5  10 7.02373 4.98666   4
   9  -5  10 54.8780 9.74748   9
   9  -5  10 64.3632 7.21560   4
   9  -5  10 84.3185 37.2071   1
  -9   5 -10 95.6147 28.5063   2
   9   5  10 68.6003 8.33458   4
  11  -5  10 17.5801 5.31727   9
  11   5  10 19.4663 4.29794   4
  13  -5  10 10.7010 2.96165   9
  13   5  10 18.6790 2.96271   4
 -18   6  10 14.0079 1.63091   8
  16  -6 -10 67.6184 6.76387   6
  16   6 -10 76.9534 7.91872   8
 -14  -6  10 90.3711 7.24114   6
  14   6 -10 110.936 31.6092   3
  14   6 -10 78.8285 9.78743   8
  12  -6 -10 180.889 25.3539   3
 -12  -6  10 217.493 13.9014   6
 -12   6  10 222.536 15.5238   5
  12   6 -10 182.385 27.5477   2
  12   6 -10 216.870 15.3353   8
  10  -6 -10 378.746 31.3187   3
 -10  -6  10 368.984 22.3950   7
 -10  -6  10 328.260 21.1943   6
  10   6 -10 365.959 31.1047   3
  10   6 -10 337.273 22.7380   8
 -10   6  10 364.537 23.5824   5
   8  -6 -10 363.080 33.0051   3
  -8   6  10 351.337 23.4870   5
   8   6 -10 351.426 33.6472   2
   6  -6 -10 701.861 42.8534   3
   6   6 -10 643.562 48.9151   2
  -6   6  10 656.939 44.0636   5
  -6   6  10 626.576 36.8380   7
  -6   6  10 606.214 35.2577   8
  -4   6  10 137.276 10.9039   7
  -4   6  10 129.065 8.58584   8
   4   6 -10 144.684 19.2814   2
  -4   6  10 148.793 12.0953   5
  -2  -6  10 158.826 23.0927   1
  -2  -6  10 162.897 13.1657   4
  -2   6  10 172.225 12.5819   7
   2   6 -10 161.107 20.4418   2
  -2   6  10 168.950 13.5525   5
   0  -6  10 165.421 12.7248   4
   0  -6  10 160.084 24.0525   1
   0  -6  10 180.745 14.5356   9
   0   6  10 170.762 13.2625   7
   0   6 -10 152.479 20.9060   2
   0   6  10 163.551 11.8659   4
   0   6  10 164.958 13.7469   5
   2  -6  10 154.921 25.6287   1
   2  -6  10 158.635 12.7242   4
   2  -6  10 164.340 14.7161   9
   2   6  10 145.204 14.7293   4
  -2   6 -10 166.045 22.5350   2
   2   6  10 166.696 12.5759   7
   2   6  10 182.665 14.3736   5
   4  -6  10 518.840 33.0100   9
   4  -6  10 502.164 46.9831   1
   4  -6  10 484.763 28.9935   7
   4  -6  10 521.472 29.6265   4
   4   6  10 436.153 30.8644   5
   4   6  10 470.126 29.5583   4
  -4   6 -10 485.138 42.9902   2
   6  -6  10 45.7221 9.16351   9
   6  -6  10 70.6413 20.6156   1
   6  -6  10 55.8896 7.25210   4
  -6   6 -10 24.4141 11.9160   2
   6   6  10 50.5923 8.04251   4
   6   6  10 42.2508 7.74014   5
   8  -6  10 -10.539 13.3342   1
   8  -6  10 5.74099 4.11173   4
   8  -6  10 3.11724 4.88246   9
  -8   6 -10 -9.7655 9.39802   2
   8   6  10 7.85601 4.55355   4
  10  -6  10 -0.0835 3.95570   9
  10   6  10 -1.3027 3.19727   4
  12   6  10 34.9709 4.55297   4
  17  -7 -10 127.625 7.93021   6
 -17   7  10 108.125 7.20190   8
  15  -7 -10 107.624 8.68140   6
 -15   7  10 95.5078 7.89206   8
  15   7 -10 97.8770 8.25495   8
  13  -7 -10 89.3232 24.1871   3
 -13  -7  10 106.660 9.88167   6
  13   7 -10 89.1248 9.22787   8
  13   7 -10 52.0989 19.2949   3
 -11  -7  10 263.504 17.4848   6
  11  -7 -10 260.356 29.5039   3
 -11  -7  10 284.091 18.1957   7
  11   7 -10 313.185 19.4248   8
  11   7 -10 351.506 40.3670   3
 -11   7  10 281.540 19.2145   5
  11   7 -10 259.373 31.5471   2
   9  -7 -10 13.4494 10.0645   3
  -9  -7  10 10.3031 3.47693   6
   9   7 -10 7.06485 9.50784   2
   9   7 -10 11.1824 7.19510   3
   7  -7 -10 53.3775 12.2710   3
  -7  -7  10 43.6716 6.16319   6
  -7   7  10 66.9722 7.64536   5
  -7   7  10 61.9305 5.85557   8
   7   7 -10 58.7999 14.9190   2
  -5   7  10 201.922 14.2858   7
  -5   7  10 198.852 15.4548   5
   5   7 -10 195.846 24.1239   2
  -3  -7  10 117.767 21.7455   1
  -3   7  10 149.519 11.4833   7
   3   7 -10 142.189 19.5542   2
  -3   7  10 133.632 12.1538   5
  -1  -7  10 404.611 37.2226   1
  -1   7  10 416.071 25.9941   5
  -1   7  10 385.290 24.0268   7
  -1   7  10 330.966 23.0940   4
   1   7 -10 412.762 35.9313   2
   1  -7  10 -6.4793 8.65707   1
   1  -7  10 0.64725 3.16380   7
   1  -7  10 4.52097 3.82041   9
   1  -7  10 0.78804 4.68373   4
   1   7  10 9.52312 4.47892   5
  -1   7 -10 8.69666 8.63554   2
   1   7  10 13.7844 4.29964   4
   3  -7  10 128.233 13.2040   9
   3  -7  10 147.962 11.7895   7
   3  -7  10 135.786 29.4823   1
   3  -7  10 129.412 11.5283   4
   3   7  10 127.391 12.6430   5
   3   7  10 126.504 11.1045   4
  -3   7 -10 134.294 21.2028   2
   5  -7  10 30.9454 18.3468   1
   5  -7  10 26.3911 5.96940   7
   5  -7  10 17.8289 5.30048   4
   5  -7  10 26.0428 7.39592   9
  -5   7 -10 37.3200 15.2767   2
   5   7  10 29.9300 6.33675   4
   5   7  10 25.9175 6.57989   5
   7  -7  10 135.090 13.8206   9
   7  -7  10 141.363 11.5922   4
   7   7  10 139.775 12.2022   4
  -7   7 -10 142.636 29.2284   2
   9  -7  10 62.5172 9.06913   9
   9   7  10 78.1208 8.55840   4
  11  -7  10 51.0106 6.52406   9
  11   7  10 45.6764 5.56663   4
  16  -8 -10 74.0229 6.70226   6
 -16   8  10 73.4710 5.16915   8
  14  -8 -10 62.4262 6.95951   6
  14   8 -10 68.6331 6.95314   8
 -14   8  10 72.4782 6.30147   8
  12  -8 -10 29.4264 5.56663   6
 -12  -8  10 14.9023 4.64001   6
 -12  -8  10 17.8326 4.49376   7
 -12   8  10 15.4729 4.43673   5
  12   8 -10 16.8705 4.52268   8
 -12   8  10 26.3935 4.62410   8
 -10  -8  10 23.7823 5.42595   7
 -10  -8  10 18.7282 3.74687   6
  10  -8 -10 24.4609 5.00967   6
 -10   8  10 15.7752 3.38940   8
  10   8 -10 24.2014 5.18160   8
  10   8 -10 15.9221 12.6584   2
  10   8 -10 19.3912 10.2306   3
 -10   8  10 17.4466 4.50168   5
  -8  -8  10 333.724 19.9330   6
   8  -8 -10 366.494 21.1046   6
  -8   8  10 319.363 21.9798   5
   8   8 -10 306.083 33.9688   2
   8   8 -10 293.988 21.1085   8
  -8   8  10 319.280 19.6492   8
  -6  -8  10 142.416 9.83481   6
   6  -8 -10 141.362 10.4427   6
  -6   8  10 116.020 8.75356   8
   6   8 -10 115.062 20.2825   2
  -6   8  10 120.020 11.4203   5
   6   8 -10 96.0557 10.4667   8
  -4   8  10 395.097 25.9010   5
  -4   8  10 379.010 21.6720   8
   4   8 -10 392.739 36.2421   2
  -2  -8  10 3.77857 12.9747   1
  -2   8  10 5.70691 3.83285   5
   2   8 -10 11.6023 8.58723   2
   0  -8  10 179.914 27.2399   1
   0   8 -10 192.636 25.0005   2
   0   8  10 182.451 15.1734   5
   0   8  10 151.857 11.9543   4
   2  -8  10 186.778 40.8937   1
   2  -8  10 227.004 16.6479   7
   2  -8  10 224.082 17.5703   9
   2   8  10 228.713 18.0930   5
   2   8  10 214.246 15.4240   4
  -2   8 -10 267.884 34.0527   2
   4  -8  10 292.222 36.5921   1
   4  -8  10 240.866 27.9204   9
  -4   8 -10 300.792 33.6181   2
   6  -8  10 137.710 30.7273   1
   6  -8  10 195.600 16.5424   9
  -6   8 -10 191.677 29.9860   2
   6   8  10 208.790 14.8583   4
   8  -8  10 42.0276 7.57889   9
   8   8  10 44.0812 6.95369   4
  10  -8  10 4.29451 3.43067   9
  10   8  10 4.54768 2.94328   4
  12  -8  10 39.2701 4.12110   9
  12   8  10 49.6494 4.15526   4
  15  -9 -10 61.9375 5.37218   6
 -15   9  10 60.4148 4.53066   8
  15   9 -10 60.4493 5.26762   8
  13  -9 -10 78.1076 7.37445   6
 -13   9  10 66.7561 5.92861   8
  13   9 -10 61.4722 6.59761   8
  11  -9 -10 488.974 26.5478   6
 -11  -9  10 416.120 27.0031   7
 -11  -9  10 366.907 26.4454   6
  11   9 -10 465.439 28.8309   8
 -11   9  10 435.809 25.0631   8
  -9  -9  10 260.594 17.1580   6
   9  -9 -10 300.855 18.7051   6
  -9   9  10 306.170 19.5584   5
   9   9 -10 266.485 36.5957   2
   9   9 -10 270.909 26.6765   3
  -9   9  10 274.971 17.2556   8
   9   9 -10 277.048 18.7889   8
   7  -9 -10 59.6279 8.70351   6
   7   9 -10 54.8383 8.59532   8
   7   9 -10 34.6907 13.3449   2
  -7   9  10 58.5454 9.21843   5
   5  -9 -10 7.80676 3.55685   6
  -5  -9  10 4.88198 3.21604   6
  -5   9  10 6.96625 4.25001   5
   5   9 -10 15.1356 11.0252   2
   5   9 -10 0.76542 2.96049   8
  -5   9  10 2.77138 2.01809   8
   3  -9 -10 1.46816 3.83825   6
   3   9 -10 -1.2025 7.64584   2
  -3   9  10 0.97300 1.48686   8
  -3   9  10 1.68105 3.31670   5
  -1  -9  10 319.729 56.9459   1
  -1   9  10 295.204 21.7101   5
   1   9 -10 294.461 31.9917   2
   1  -9  10 33.5828 19.8995   1
   1   9  10 21.8203 4.47740   4
   1   9  10 34.8156 7.97161   5
  -1   9 -10 20.5791 10.2539   2
   3  -9  10 2.49667 4.14394   7
   3  -9  10 8.36139 4.57171   9
   3  -9  10 -14.012 16.5431   1
   3   9  10 7.37400 4.27232   4
  -3   9 -10 14.3709 11.6358   2
   3   9  10 6.82314 4.96504   5
   5  -9  10 61.5468 8.63307   9
   5   9  10 65.7944 7.79432   4
  -5   9 -10 95.0821 25.1008   2
   7  -9  10 23.2036 6.51368   9
   7   9  10 23.4672 5.30703   4
   9  -9  10 6.14173 3.18339   9
   9   9  10 10.7861 3.27023   4
  11   9  10 0.82279 1.63228   4
  14 -10 -10 123.761 9.12436   6
  14  10 -10 99.5960 7.45091   8
 -14  10  10 111.128 6.57634   8
  12 -10 -10 31.6592 5.06236   6
  12  10 -10 17.2712 3.40154   8
 -12  10  10 23.2483 3.60089   8
 -10 -10  10 200.092 15.9658   7
  10 -10 -10 226.996 15.0369   6
 -10 -10  10 193.288 13.0680   6
  10  10 -10 238.420 15.7359   8
 -10  10  10 225.618 13.6414   8
  -8 -10  10 250.625 16.0382   6
   8 -10 -10 251.265 17.3059   6
   8  10 -10 298.093 18.3985   8
  -8  10  10 247.460 18.0900   5
  -8  10  10 273.629 15.9485   8
   8  10 -10 222.309 30.6307   2
   6 -10 -10 205.886 14.4212   6
  -6 -10  10 188.184 12.8451   6
  -6  10  10 220.355 16.1632   5
  -6  10  10 195.878 12.4483   8
   6  10 -10 183.712 27.5174   2
   6  10 -10 201.706 14.7048   8
   4 -10 -10 86.3541 8.21763   6
   4  10 -10 99.3820 20.2569   2
   4  10 -10 93.4554 8.94644   8
  -4  10  10 93.6974 10.3133   5
  -4  10  10 84.7852 6.18121   8
   2 -10 -10 10.2557 3.45542   6
   2  10 -10 3.36548 10.3227   2
  -2  10  10 10.1931 5.36178   5
   0  10  10 36.1710 7.68932   5
   0  10 -10 27.7699 15.2110   2
   2 -10  10 44.4729 7.26868   7
   2  10  10 34.0019 5.82151   4
  -2  10 -10 10.4331 12.0782   2
   2  10  10 39.6385 7.63694   5
   4 -10  10 20.0714 5.78200   7
   4  10  10 29.8385 7.09377   5
   4  10  10 37.5172 5.97813   4
   6 -10  10 46.2076 6.68507   9
   6  10  10 43.3448 6.95478   4
   8 -10  10 45.0434 6.68490   9
   8  10  10 48.1654 5.41567   4
  10  10  10 3.49197 1.77427   4
  13  11 -10 45.0026 4.66182   8
  11 -11 -10 26.1241 4.49924   6
 -11 -11  10 17.4328 3.78891   7
 -11  11  10 19.8269 2.61306   8
  11  11 -10 20.2202 4.14522   8
   9 -11 -10 4.93302 3.23358   6
  -9 -11  10 0.03802 4.92453   7
   9  11 -10 4.33381 3.47616   8
  -9  11  10 2.27027 1.91400   8
   7 -11 -10 39.8811 6.06081   6
  -7  11  10 40.1651 4.12557   8
   5 -11 -10 5.84834 3.43697   6
  -5  11  10 12.7205 4.70180   5
  -5  11  10 11.6447 2.03427   8
   5  11 -10 15.8258 15.6319   2
   5  11 -10 14.8078 4.27753   8
   3 -11 -10 122.471 10.1701   6
  -3  11  10 132.007 12.2631   5
   3  11 -10 122.146 10.8812   8
   1 -11 -10 93.8815 8.88287   6
  -1  11  10 105.362 11.2669   5
   1  11 -10 106.553 15.1366   8
   1  11 -10 124.974 25.2954   2
   1 -11  10 26.3538 5.54856   7
   1  11  10 36.6618 7.44686   5
   3 -11  10 15.5100 6.27957   7
   3  11  10 14.2190 3.67591   4
   5  11  10 5.40583 2.90312   4
   7  11  10 29.2364 4.76479   4
  12 -12 -10 15.0233 2.56168   6
 -10 -12  10 13.2943 3.62047   7
  10 -12 -10 20.0517 3.63433   6
  10  12 -10 13.6047 2.96780   8
  -8 -12  10 30.2431 5.55228   7
   8 -12 -10 34.8774 5.00204   6
   8  12 -10 27.4518 4.75235   8
   6 -12 -10 148.501 11.1188   6
   6  12 -10 160.819 11.7133   8
   4 -12 -10 96.4102 8.34935   6
  -4  12  10 79.0903 9.68124   5
   4  12 -10 95.3420 8.92635   8
   2 -12 -10 47.7018 5.66634   6
  -2  12  10 38.9873 7.03359   5
   2  12 -10 36.7012 5.94686   8
   0 -12  10 25.8159 5.58951   7
   0 -12 -10 29.8271 4.62760   6
   0  12  10 25.6354 5.99472   5
   2 -12  10 20.9385 4.27678   7
   9 -13 -10 57.6799 4.80160   6
  -9 -13  10 48.7052 4.93342   7
  -7 -13  10 36.0436 5.37930   7
   7 -13 -10 39.0526 5.63941   6
   7  13 -10 35.7640 4.31069   8
   5 -13 -10 62.7373 5.66701   6
   5  13 -10 49.6459 5.79414   8
   3 -13 -10 50.5702 6.08626   6
   3  13 -10 39.5125 5.37688   8
   1 -13 -10 36.1868 4.33121   6
  -1 -13  10 39.1411 6.03594   7
   1  13 -10 30.4357 5.06098   8
   1 -13  10 4.96762 2.74825   7
  -8 -14  10 4.36108 1.81070   7
   6 -14 -10 92.2239 6.91486   6
   4 -14 -10 9.35624 3.27590   6
  -4 -14  10 8.97339 3.00001   7
  -2 -14  10 14.1509 3.19054   7
   0 -14  10 5.20146 2.44879   7
  -5 -15  10 29.8419 2.91832   7
  -3 -15  10 7.38367 2.06450   7
 -18   0  11 1.49389 1.67750   5
 -16   0  11 0.64996 2.94262   5
  16   0 -11 1.37591 7.70165   3
  14   0 -11 309.442 30.6623   3
 -14   0  11 258.865 19.9519   5
  12   0 -11 203.092 23.1294   3
  10   0 -11 26.1014 9.41232   3
 -10   0  11 34.3565 5.12733   7
  -8   0  11 540.314 31.1455   7
   8   0 -11 528.598 38.4609   3
  -6   0  11 132.460 10.2842   7
  -6   0  11 135.046 11.6023   5
  -4   0  11 672.618 38.9156   5
  -4   0  11 725.317 41.5592   7
  -4   0  11 677.984 49.8836   1
   4   0 -11 579.519 40.6440   2
  -2   0  11 457.304 28.4570   5
   2   0 -11 426.287 31.3696   2
  -2   0  11 472.604 38.0212   1
  -2   0  11 427.146 30.2223   7
  -2   0  11 415.128 25.2567   4
   0   0  11 36.6913 5.28775   7
   0   0  11 31.3526 6.01925   9
   0   0  11 31.9630 4.88173   4
   0   0  11 39.5716 14.0460   1
   2   0  11 954.801 55.3803   7
   2   0  11 1100.10 58.6659   9
   2   0  11 1027.77 71.2135   1
   2   0  11 960.330 55.2912   4
   4   0  11 483.033 42.5506   9
   4   0  11 545.523 31.3178   4
   4   0  11 586.454 48.5242   1
   4   0  11 506.888 30.6287   7
   6   0  11 88.7482 10.9149   9
   6   0  11 86.1583 10.1023   7
   6   0  11 90.2396 9.21280   4
   6   0  11 96.2890 23.8603   1
   8   0  11 156.576 32.0561   1
   8   0  11 213.942 18.2452   9
   8   0  11 232.010 15.8906   4
  10   0  11 -2.1005 3.41932   9
  10   0  11 -1.3742 3.24499   4
  12   0  11 150.215 10.1778   4
 -17  -1  11 36.6505 4.80031   5
 -17   1  11 34.4477 4.17156   5
 -15  -1  11 95.6978 10.2285   5
  15  -1 -11 107.147 17.1109   3
 -15   1  11 120.833 10.5897   5
  15   1 -11 131.966 19.2751   3
  13  -1 -11 244.262 26.5479   3
 -13   1  11 280.463 21.5401   5
  13   1 -11 267.699 26.7716   3
  11  -1 -11 717.000 48.7452   3
 -11   1  11 614.969 39.5233   5
  11   1 -11 630.803 46.9735   3
  -9  -1  11 427.279 25.6773   7
   9  -1 -11 405.905 33.2624   3
  -9   1  11 444.306 25.6108   7
   9   1 -11 442.518 34.0759   3
   9   1 -11 423.752 32.2371   2
   7  -1 -11 156.860 16.7026   3
  -7  -1  11 147.214 10.6708   7
   7   1 -11 123.419 14.3408   2
  -7   1  11 136.490 12.0483   5
  -7   1  11 132.655 10.4213   7
  -5  -1  11 72.2088 14.6999   1
  -5  -1  11 72.8829 9.52132   4
   5  -1 -11 60.8149 9.24895   2
  -5  -1  11 66.8386 6.57129   7
  -5   1  11 74.4461 7.80721   5
   5   1 -11 58.3436 9.76573   2
  -5   1  11 64.9351 6.80672   7
  -3  -1  11 213.102 14.7391   4
  -3  -1  11 216.603 15.1829   7
  -3  -1  11 223.337 25.0668   1
   3  -1 -11 204.895 21.1621   2
  -3  -1  11 239.253 16.3281   5
  -3   1  11 249.647 15.6590   7
  -3   1  11 248.782 16.4546   5
  -3   1  11 247.324 25.7483   1
   3   1 -11 255.731 21.3801   2
  -1  -1  11 1080.08 69.9027   1
  -1  -1  11 856.733 55.4746   4
  -1  -1  11 1018.02 55.7849   7
   1  -1 -11 1051.75 62.0582   2
  -1   1  11 1059.46 56.7256   5
   1   1 -11 1063.97 64.3757   2
  -1   1  11 1061.61 69.0810   1
  -1   1  11 963.682 55.0445   4
  -1   1  11 1013.14 55.8294   7
   1  -1  11 256.810 18.2062   4
   1  -1  11 262.417 18.4496   7
   1  -1  11 288.119 20.7632   9
   1   1  11 304.871 19.4392   5
   1   1  11 307.452 18.5776   4
   1   1  11 291.049 18.6183   7
   1   1  11 349.820 21.3179   9
   1   1  11 316.094 31.0952   1
   3  -1  11 376.859 23.7419   4
   3  -1  11 400.290 38.9015   1
   3  -1  11 403.415 26.9074   9
   3  -1  11 376.932 23.6287   7
   3   1  11 384.489 24.8108   5
   3   1  11 425.815 38.3571   1
   3   1  11 373.914 23.5370   7
   3   1  11 378.431 23.7342   4
   3   1  11 403.724 26.2775   9
   5  -1  11 223.635 17.3027   7
   5  -1  11 223.492 15.4932   4
   5  -1  11 226.836 30.5758   1
   5  -1  11 224.499 18.4075   9
   5   1  11 202.051 15.1977   4
   5   1  11 196.395 28.8764   1
   5   1  11 207.435 17.2191   9
   7  -1  11 132.216 26.6331   1
   7  -1  11 161.348 12.8826   4
   7  -1  11 142.724 15.1240   9
   7   1  11 162.181 28.7995   1
   7   1  11 182.294 13.4232   4
   7   1  11 165.516 14.9657   9
   9  -1  11 101.285 9.18528   4
   9  -1  11 64.9272 24.7222   1
   9  -1  11 91.8257 11.2871   9
  -9   1 -11 79.9097 8.11696   6
   9   1  11 83.4954 10.0671   9
   9   1  11 98.1392 9.42974   4
  11  -1  11 21.2878 4.12753   4
  11  -1  11 11.9611 4.68144   9
  11   1  11 24.5809 5.67527   4
  11   1  11 14.1879 4.40515   9
  13   1  11 20.3101 2.58602   4
 -18  -2  11 10.8722 2.58221   5
  16  -2 -11 109.599 18.1101   3
  16   2 -11 157.080 10.9875   8
 -16   2  11 140.912 10.6479   5
  16   2 -11 118.782 25.0727   3
  14  -2 -11 413.203 35.3590   3
 -14   2  11 405.938 26.6355   5
  14   2 -11 426.474 35.5258   3
  12  -2 -11 149.205 20.5722   3
 -12   2  11 173.750 14.4543   5
  12   2 -11 179.357 20.8737   3
 -10  -2  11 233.257 16.5181   7
  10  -2 -11 249.125 25.0264   3
  10   2 -11 246.731 24.7628   3
  10   2 -11 256.789 25.6374   2
 -10   2  11 257.220 18.6856   5
   8  -2 -11 178.585 18.9391   3
  -8  -2  11 163.973 12.1299   7
  -8   2  11 165.167 12.0183   7
   8   2 -11 155.792 18.3233   2
  -8   2  11 172.067 13.8346   5
   6  -2 -11 1529.49 84.1082   3
  -6  -2  11 1443.47 76.8786   7
  -6   2  11 1342.25 76.4060   7
   6   2 -11 1293.21 82.8977   2
  -6   2  11 1496.88 78.7401   5
  -4  -2  11 573.593 41.4781   4
  -4  -2  11 786.906 53.3413   1
  -4  -2  11 762.695 39.8371   7
  -4   2  11 642.030 38.9704   7
  -4   2  11 726.438 40.8112   5
   4   2 -11 703.185 46.6145   2
  -2  -2  11 134.066 10.8582   7
   2  -2 -11 117.397 12.7787   2
  -2  -2  11 129.209 10.3211   4
  -2  -2  11 133.111 20.2448   1
  -2   2  11 138.272 19.4756   1
   2   2 -11 174.030 17.8332   2
  -2   2  11 151.254 10.7120   7
  -2   2  11 165.338 12.2896   5
   0  -2  11 24.2439 13.1519   1
   0  -2  11 25.9067 5.87078   9
   0  -2  11 19.2831 4.46689   7
   0  -2  11 16.1400 4.02449   4
   0   2  11 27.3585 5.01864   7
   0   2 -11 37.0301 10.7725   2
   0   2  11 25.7068 4.46158   4
   0   2  11 27.4417 5.31205   5
   0   2  11 33.6418 12.5058   1
   2  -2  11 739.759 42.4135   4
   2  -2  11 795.405 45.8124   9
   2  -2  11 730.248 42.4818   7
   2  -2  11 791.781 59.4183   1
   2   2  11 832.808 62.7861   1
   2   2  11 702.228 42.3042   7
   2   2  11 712.083 43.3430   5
   2   2  11 811.085 44.9830   9
   2   2  11 727.488 42.3377   4
   4  -2  11 114.431 10.1855   4
   4  -2  11 115.873 12.7125   9
   4  -2  11 117.964 22.6920   1
   4  -2  11 114.116 9.92989   7
   4   2  11 120.910 21.9777   1
   4   2  11 124.876 10.8895   5
   4   2  11 129.508 10.6191   4
   4   2  11 135.311 10.0287   7
   4   2  11 111.906 15.3361   9
   6  -2  11 58.7214 9.52624   9
   6  -2  11 39.3171 18.3456   1
   6  -2  11 54.7139 7.32273   4
   6   2  11 45.0649 8.06004   9
   6   2  11 25.4867 14.2130   1
   6   2  11 54.9455 6.96873   7
   6   2  11 57.3600 7.76659   4
   8  -2  11 53.5270 9.69260   9
   8  -2  11 66.6295 24.1309   1
   8  -2  11 53.0521 7.22914   4
   8   2  11 46.2586 7.77740   9
   8   2  11 58.6737 8.10049   4
  -8   2 -11 45.1791 6.27582   6
   8   2  11 30.4387 22.5935   1
  10  -2  11 60.4717 7.07978   4
  10  -2  11 53.0539 8.64503   9
  10   2  11 54.0103 7.26036   4
  12  -2  11 43.5723 5.84007   9
  12  -2  11 36.8219 4.12556   4
  12   2  11 44.0380 5.34262   4
  19  -3 -11 12.2544 2.27225   6
 -17  -3  11 32.6519 4.91015   5
  17   3 -11 35.8935 4.80342   8
  15   3 -11 56.5600 14.5433   3
 -15   3  11 41.6820 5.84344   5
  15   3 -11 55.6870 6.46408   8
  13  -3 -11 168.210 22.6004   3
 -13   3  11 202.827 15.6760   5
  13   3 -11 221.922 23.8212   3
  11  -3 -11 755.094 54.2616   3
 -11  -3  11 720.101 42.9707   7
  11   3 -11 736.892 55.0401   2
  11   3 -11 828.128 54.9563   3
 -11   3  11 846.262 46.4216   5
  -9  -3  11 508.601 29.5494   7
   9  -3 -11 503.763 40.6328   3
  -9   3  11 457.225 28.2352   7
   9   3 -11 444.403 38.0387   2
   9   3 -11 481.730 43.5273   3
  -9   3  11 520.430 31.0848   5
   7  -3 -11 165.609 17.9510   3
  -7  -3  11 156.433 12.3821   7
  -7   3  11 172.159 12.0835   7
   7   3 -11 171.867 18.9562   2
  -7   3  11 178.638 13.8285   5
  -5  -3  11 322.793 35.4268   1
  -5  -3  11 329.707 21.0811   4
  -5  -3  11 346.473 21.6206   7
   5  -3 -11 346.150 26.1924   3
  -5   3  11 332.577 21.0162   7
  -5   3  11 356.569 22.7246   5
   5   3 -11 341.879 28.4584   2
  -3  -3  11 444.345 26.8444   4
   3  -3 -11 450.065 30.9558   3
  -3  -3  11 458.629 39.3771   1
  -3  -3  11 463.766 27.6966   7
  -3   3  11 461.198 28.4117   5
   3   3 -11 497.481 36.2746   2
  -3   3  11 454.737 27.1826   7
  -1  -3  11 1044.25 53.6062   9
  -1  -3  11 915.771 50.5269   4
  -1  -3  11 933.919 51.2006   7
   1   3 -11 894.700 60.3826   2
  -1   3  11 826.245 50.4124   7
  -1   3  11 899.023 63.1837   1
  -1   3  11 892.398 51.7403   5
   1  -3  11 66.1404 7.13768   7
   1  -3  11 74.3750 7.18230   4
   1  -3  11 74.7300 18.9880   1
   1  -3  11 75.7095 9.06596   9
   1   3  11 49.4842 6.14865   4
   1   3  11 93.1674 20.7994   1
  -1   3 -11 48.2719 12.7356   2
   1   3  11 53.1331 6.94705   5
   1   3  11 52.7782 6.42010   7
   3  -3  11 249.228 16.5742   4
   3  -3  11 257.309 19.5072   9
   3  -3  11 236.812 16.2165   7
   3  -3  11 271.611 32.8102   1
   3   3  11 226.566 28.3638   1
   3   3  11 237.365 16.2235   7
   3   3  11 241.707 17.4930   5
   3   3  11 219.660 19.0773   4
   5  -3  11 102.619 12.3152   9
   5  -3  11 104.353 9.78917   4
   5  -3  11 66.4359 19.2474   1
   5  -3  11 93.0711 8.55309   7
   5   3  11 91.4990 9.64095   5
   5   3  11 107.415 10.1200   4
   5   3  11 111.195 24.6546   1
   5   3  11 104.963 9.10840   7
   7  -3  11 101.687 11.4938   4
   7  -3  11 101.252 12.8054   9
   7   3  11 109.051 10.4674   4
   7   3  11 73.3699 25.7869   1
   9  -3  11 32.4346 7.82323   9
   9  -3  11 37.6882 5.96078   4
   9   3  11 42.0571 7.18338   4
  11  -3  11 28.4778 6.51577   9
  11  -3  11 30.5246 4.55268   4
  11   3  11 32.7074 5.84875   4
  13  -3  11 1.68510 1.87088   9
  13   3  11 0.94136 1.70956   4
  18  -4 -11 8.99043 2.19031   6
 -18  -4  11 6.40889 2.27519   5
  16   4 -11 33.5809 5.37290   8
  14  -4 -11 125.296 18.5356   3
  14   4 -11 143.605 11.4036   8
 -14   4  11 130.420 11.0817   5
  14   4 -11 127.354 18.4697   3
  12  -4 -11 170.499 21.1245   3
  12   4 -11 171.979 20.7583   3
 -12   4  11 168.921 14.8185   5
  12   4 -11 160.689 25.4592   2
 -10  -4  11 34.3867 5.72003   7
  10  -4 -11 22.0873 9.50464   3
  10   4 -11 24.0812 9.98175   2
  10   4 -11 33.1681 10.1530   3
 -10   4  11 38.1689 6.30459   5
   8  -4 -11 560.183 41.2307   3
   8   4 -11 557.258 43.8712   2
  -8   4  11 627.266 36.1226   5
  -8   4  11 586.954 33.7073   7
  -6  -4  11 1133.34 61.8562   7
   6  -4 -11 1132.26 67.5713   3
  -6   4  11 1173.76 63.2187   5
  -6   4  11 1075.67 61.1143   7
   6   4 -11 1070.03 71.0903   2
   4  -4 -11 66.4243 9.84560   3
  -4  -4  11 60.1242 7.29324   4
  -4  -4  11 64.9024 20.7668   1
  -4  -4  11 67.5920 7.49733   7
  -4   4  11 50.0238 6.72690   5
  -4   4  11 45.6813 6.18829   7
  -2  -4  11 80.5292 7.98755   4
   2  -4 -11 77.9673 10.3138   3
  -2  -4  11 90.9446 8.82311   7
  -2  -4  11 90.4137 19.6072   1
  -2   4  11 79.2785 7.52297   4
  -2   4  11 95.4826 8.35112   7
  -2   4  11 90.9784 8.95601   5
   2   4 -11 108.198 27.2902   2
   0  -4  11 57.3380 8.13407   9
   0  -4  11 41.7423 14.3282   1
   0  -4  11 55.0951 7.33995   7
   0  -4  11 56.8563 6.69410   4
   0   4  11 58.0046 6.12894   4
   0   4  11 56.3527 7.11455   5
   0   4 -11 47.5437 12.4183   2
   0   4  11 54.8812 6.50790   7
   0   4  11 77.6171 18.2402   1
   2  -4  11 346.503 24.5505   4
   2  -4  11 457.479 28.4712   9
   2  -4  11 379.493 23.8248   7
   2  -4  11 362.732 37.9011   1
   2   4  11 401.839 24.9725   7
  -2   4 -11 374.882 34.7679   2
   2   4  11 389.797 25.2314   5
   2   4  11 350.021 34.5938   1
   2   4  11 382.294 24.2010   4
   4  -4  11 267.129 18.2791   4
   4  -4  11 264.398 21.3775   9
   4  -4  11 252.207 17.6575   7
   4  -4  11 281.437 34.9327   1
   4   4  11 276.297 19.7117   5
   4   4  11 283.429 18.6006   4
   4   4  11 278.090 32.0525   1
   4   4  11 290.091 18.2036   7
   6  -4  11 54.6478 7.27323   4
   6  -4  11 52.7506 9.36443   9
   6   4  11 45.5466 7.48092   4
   6   4  11 33.1469 6.79977   5
   8  -4  11 7.93089 32.2441   1
   8  -4  11 6.63900 3.85811   4
   8  -4  11 6.86143 5.56106   9
   8   4  11 2.53630 3.91747   4
  10  -4  11 15.4420 4.03469   4
  10  -4  11 8.93702 5.11081   9
  10   4  11 11.5935 4.53353   4
  12  -4  11 12.4461 3.68374   9
  17  -5 -11 67.8136 5.68380   6
  17   5 -11 54.2452 5.83387   8
 -15   5  11 3.39996 2.50107   5
  15   5 -11 7.03966 3.25835   8
  13  -5 -11 529.719 41.4128   3
 -13   5  11 508.361 31.8626   5
  13   5 -11 528.653 31.8001   8
  13   5 -11 565.218 41.7252   3
  11  -5 -11 134.120 18.6647   3
 -11  -5  11 123.109 10.0926   7
 -11   5  11 121.316 11.3751   5
  11   5 -11 135.946 18.2647   3
  -9  -5  11 1193.53 67.6589   7
   9  -5 -11 1201.42 76.3348   3
   9   5 -11 1301.68 78.4563   3
   9   5 -11 1204.31 80.4520   2
  -9   5  11 1274.17 69.4944   5
  -7  -5  11 40.9489 6.83452   7
   7  -5 -11 36.1008 10.6366   3
   7   5 -11 62.6635 16.0883   2
  -7   5  11 42.3116 6.54304   5
  -5  -5  11 278.104 29.2701   1
  -5  -5  11 268.746 18.4436   7
   5  -5 -11 250.455 20.9705   3
   5   5 -11 252.810 26.4671   2
  -5   5  11 269.662 17.5482   7
  -5   5  11 266.674 19.2221   5
  -3  -5  11 138.437 11.9265   4
  -3  -5  11 155.915 12.4839   7
  -3  -5  11 139.031 22.0204   1
  -3   5  11 153.921 12.6798   5
  -3   5  11 148.748 11.5745   7
   3   5 -11 163.230 20.4632   2
  -1  -5  11 577.538 32.7603   9
  -1  -5  11 530.844 30.1485   4
  -1  -5  11 547.954 30.9885   7
  -1  -5  11 531.970 44.6559   1
  -1   5  11 470.880 29.8293   7
   1   5 -11 487.035 40.9195   2
  -1   5  11 483.788 31.2157   5
  -1   5  11 438.080 28.7921   4
   1  -5  11 286.131 18.3569   4
   1  -5  11 263.838 31.9963   1
   1  -5  11 285.027 20.7316   9
   1   5  11 266.984 18.0409   7
   1   5  11 282.294 20.0317   5
  -1   5 -11 261.265 28.3770   2
   1   5  11 263.315 17.6911   4
   3  -5  11 11.0466 4.56584   4
   3  -5  11 12.1704 5.48932   9
   3  -5  11 14.6673 11.2716   1
   3  -5  11 12.3453 4.54166   7
   3   5  11 14.9702 13.9962   1
  -3   5 -11 16.4532 9.66537   2
   3   5  11 9.28882 4.54917   5
   3   5  11 9.00881 4.01911   4
   3   5  11 13.8814 4.38411   7
   5  -5  11 468.973 31.1573   9
   5  -5  11 411.829 26.2420   7
   5  -5  11 466.449 27.4922   4
   5  -5  11 447.366 46.8743   1
  -5   5 -11 451.152 41.8963   2
   5   5  11 450.880 27.6134   4
   5   5  11 418.150 28.6720   5
   7  -5  11 63.1917 10.1865   9
   7  -5  11 73.2451 8.11091   4
   7  -5  11 83.2778 27.6605   1
  -7   5 -11 80.2523 20.5089   2
   7   5  11 63.2765 8.59173   4
   9  -5  11 25.7128 7.09016   9
   9   5  11 18.7358 5.18838   4
  11  -5  11 49.3142 7.31798   9
  11   5  11 60.4708 6.38219   4
  18  -6 -11 1.59945 1.77519   6
  16  -6 -11 317.368 17.8533   6
 -16   6  11 290.230 16.9261   8
  16   6 -11 262.685 17.1426   8
  14  -6 -11 28.0329 15.7936   3
  14   6 -11 33.4576 5.67708   8
 -14   6  11 25.2902 4.06276   5
 -12  -6  11 216.891 16.1712   7
  12  -6 -11 228.219 24.5117   3
 -12   6  11 247.787 17.1249   5
  12   6 -11 208.941 33.7444   2
  12   6 -11 265.072 25.9159   3
  12   6 -11 262.832 17.1262   8
 -10  -6  11 56.8613 7.67816   7
  10  -6 -11 70.1608 15.0286   3
 -10   6  11 57.0868 7.41853   5
  10   6 -11 46.5907 12.1600   3
   8  -6 -11 465.632 36.7916   3
  -8  -6  11 458.046 29.7466   7
   8   6 -11 539.311 43.2314   2
  -8   6  11 522.249 31.2788   5
   6  -6 -11 556.599 39.0444   3
   6   6 -11 603.638 46.7252   2
  -6   6  11 607.989 35.6699   5
  -6   6  11 585.490 33.8413   7
  -6   6  11 545.205 32.2725   8
  -4  -6  11 247.493 28.7331   1
  -4   6  11 250.446 18.1867   5
  -4   6  11 246.012 16.8699   7
   4   6 -11 248.369 26.7047   2
  -2  -6  11 49.6919 8.04947   4
  -2  -6  11 49.7141 7.32297   7
  -2  -6  11 42.2569 13.3355   1
   2   6 -11 52.4773 14.9309   2
  -2   6  11 37.6839 6.51954   5
  -2   6  11 47.2623 6.47733   7
   0  -6  11 166.740 13.6651   7
   0  -6  11 176.538 14.9949   9
   0  -6  11 183.329 26.1638   1
   0  -6  11 173.928 13.2914   4
   0   6  11 171.340 13.1465   7
   0   6 -11 166.449 22.5309   2
   0   6  11 179.904 14.5438   5
   0   6  11 163.185 12.3492   4
   2  -6  11 44.8803 8.26626   9
   2  -6  11 74.6396 22.2060   1
   2  -6  11 54.4945 7.54557   7
   2  -6  11 54.1126 7.40892   4
   2   6  11 36.2865 7.16921   5
  -2   6 -11 41.3654 13.5759   2
   2   6  11 40.4805 6.61023   7
   2   6  11 47.3688 6.39445   4
   4  -6  11 185.779 29.8830   1
   4  -6  11 183.119 13.9015   7
   4  -6  11 195.077 17.1648   9
   4  -6  11 203.608 14.9188   4
   4   6  11 203.242 14.8949   4
  -4   6 -11 180.268 25.1263   2
   4   6  11 198.143 16.1004   5
   6  -6  11 98.8221 9.54281   4
   6  -6  11 88.3747 11.6023   9
   6  -6  11 113.079 27.2910   1
   6   6  11 97.8708 10.2521   4
  -6   6 -11 110.208 22.9013   2
   8  -6  11 41.0325 8.41126   9
   8  -6  11 48.6684 6.72816   4
   8   6  11 50.1221 7.41296   4
  10  -6  11 39.2866 7.25426   9
  10   6  11 48.0502 6.51232   4
 -17  -7  11 2.62751 1.83416   5
  17  -7 -11 3.87743 1.58145   6
  15  -7 -11 -1.2061 2.02509   6
 -15   7  11 1.31248 1.91179   8
  15   7 -11 -1.3071 2.10805   8
 -13   7  11 52.6177 5.82755   5
 -13   7  11 65.5869 6.25562   8
  13   7 -11 66.1952 7.35464   8
  11  -7 -11 121.573 20.2214   3
 -11  -7  11 154.080 11.3859   7
  11   7 -11 152.680 12.2833   8
  11   7 -11 151.976 19.1637   3
 -11   7  11 151.439 12.1967   5
   9  -7 -11 653.130 47.2675   3
  -9  -7  11 733.795 39.6258   7
   9   7 -11 725.671 49.2669   3
  -9   7  11 651.361 40.1837   5
  -9   7  11 651.912 37.4009   8
   9   7 -11 631.758 53.4580   2
  -7   7  11 54.2786 7.47832   5
  -7   7  11 46.4516 4.80574   8
   7   7 -11 37.8203 12.2984   2
   5   7 -11 12.2315 9.40567   2
  -5   7  11 16.2900 5.24143   5
  -5   7  11 18.3544 4.78847   7
  -5   7  11 13.0053 2.20696   8
  -3  -7  11 146.413 24.5685   1
  -3   7  11 143.410 11.8184   7
  -3   7  11 146.272 13.0144   5
   3   7 -11 146.798 20.5353   2
  -1  -7  11 268.493 31.5314   1
  -1  -7  11 271.014 18.3657   7
  -1   7  11 238.631 17.2096   7
  -1   7  11 247.075 18.8026   5
   1   7 -11 226.591 27.6757   2
   1  -7  11 76.2229 9.80491   4
   1  -7  11 44.3336 15.2794   1
   1  -7  11 74.5240 8.93815   7
   1  -7  11 71.4110 9.26326   9
   1   7  11 84.4415 7.85592   4
  -1   7 -11 101.675 21.9192   2
   1   7  11 74.7214 9.49544   5
   3  -7  11 66.4850 19.8010   1
   3  -7  11 83.8789 10.7068   9
   3  -7  11 80.3285 9.76529   4
   3  -7  11 88.6506 9.00002   7
   3   7  11 86.8773 10.2244   5
   3   7  11 75.3708 8.62508   4
   5  -7  11 145.826 30.6936   1
   5  -7  11 154.692 13.1491   7
   5  -7  11 200.435 16.8270   9
   5  -7  11 221.880 15.0086   4
   5   7  11 201.655 14.5230   4
   5   7  11 185.952 15.7328   5
  -5   7 -11 187.511 27.8071   2
   7  -7  11 87.5334 10.7510   9
   7  -7  11 108.091 9.66051   4
   7   7  11 103.204 10.2343   4
   9  -7  11 9.14167 4.47781   9
   9   7  11 20.4160 5.31887   4
  11  -7  11 8.69596 3.73292   9
  11   7  11 17.4697 3.98767   4
  16  -8 -11 35.0121 3.83513   6
  14  -8 -11 319.850 19.3651   6
 -14   8  11 317.256 18.3109   8
  14   8 -11 320.835 20.3806   8
  12  -8 -11 97.1923 8.43379   6
 -12  -8  11 80.7722 7.29151   7
 -12   8  11 79.0714 7.00301   8
  12   8 -11 83.0850 8.49801   8
 -10  -8  11 16.9499 4.66337   7
  10  -8 -11 28.6173 5.17302   6
  10   8 -11 8.35605 16.0065   2
  10   8 -11 19.9203 9.68276   3
 -10   8  11 16.4167 3.30479   8
  10   8 -11 16.7850 4.96423   8
 -10   8  11 20.7978 4.82730   5
   8  -8 -11 574.858 39.7833   6
  -8   8  11 719.342 42.8185   5
   8   8 -11 570.048 39.7095   8
   8   8 -11 652.744 53.2216   2
  -8   8  11 740.457 39.4643   8
   6  -8 -11 166.897 13.3292   6
   6   8 -11 202.262 26.3083   2
  -6   8  11 218.202 16.0894   5
  -6   8  11 202.234 11.8897   8
   4   8 -11 161.094 28.0375   2
  -4   8  11 120.060 11.8100   5
  -2  -8  11 139.965 27.5431   1
  -2   8  11 173.799 14.8372   5
   2   8 -11 196.921 25.3748   2
   0  -8  11 8.36657 18.3376   1
   0  -8  11 9.48867 4.88404   7
   0   8  11 9.06468 3.84024   4
   0   8  11 9.84259 4.97581   5
   0   8 -11 7.63424 8.14818   2
   2  -8  11 76.4389 8.74382   7
   2  -8  11 53.9500 8.22274   9
   2  -8  11 54.3000 18.8922   1
   2   8  11 57.2035 8.58401   5
   2   8  11 50.7333 7.54190   4
  -2   8 -11 31.6438 12.0384   2
   4  -8  11 73.7980 9.95457   9
   4  -8  11 63.2354 7.60975   7
   4  -8  11 91.2253 27.9118   1
  -4   8 -11 113.009 23.5977   2
   4   8  11 79.4133 8.33673   4
   4   8  11 81.1313 10.0496   5
   6  -8  11 26.8816 6.61799   9
   6   8  11 18.8729 4.74108   4
[truncated: 13,531,385 more chars]
