# Supplementary material for: Maleate salts of bedaquiline
Source: Acta Crystallogr E Crystallogr Commun. 2021 Mar 26;77(Pt 4):433–45. doi: 10.1107/S2056989021002991 (PMC8025853; doi:10.1107/S2056989021002991)
Supplement: Supplementary file 3 [file e-77-00433-hemihydratesup2.hkl]

data_hemihydrate                                                                
_shelx_title ' RPI_46_1_2_0m in C2'                                             
_shelx_refln_list_code          4                                               
_shelx_F_calc_maximum      212.76                                               
_exptl_crystal_F_000      1411.11                                               
_reflns_d_resolution_high  0.7834                                               
                                                                                
loop_                                                                           
 _space_group_symop_operation_xyz                                               
 'x, y, z'                                                                      
 '-x, y, -z'                                                                    
 'x+1/2, y+1/2, z'                                                              
 '-x+1/2, y+1/2, -z'                                                            
                                                                                
_cell_length_a    15.7469                                                       
_cell_length_b    13.2627                                                       
_cell_length_c    17.8602                                                       
_cell_angle_alpha  90.000                                                       
_cell_angle_beta  106.376                                                       
_cell_angle_gamma  90.000                                                       
                                                                                
_shelx_F_squared_multiplier     1.000                                           
                                                                                
loop_                                                                           
 _refln_index_h                                                                 
 _refln_index_k                                                                 
 _refln_index_l                                                                 
 _refln_F_squared_calc                                                          
 _refln_F_squared_meas                                                          
 _refln_F_squared_sigma                                                         
 _refln_observed_status                                                         
   0 -16   0        157.46        156.06        19.58 o                         
   2 -16   0         40.28         48.83         8.83 o                         
   4 -16   0         85.20         76.44        11.55 o                         
   6 -16   0         16.34         17.78         6.37 o                         
   1 -15   0        109.57        132.12        16.28 o                         
   3 -15   0         21.18         20.65         8.43 o                         
   5 -15   0         15.47         27.95         8.71 o                         
   7 -15   0          2.09          2.24         5.70 o                         
   0 -14   0        503.82        571.64        47.52 o                         
   2 -14   0        180.62        183.86        20.39 o                         
   4 -14   0         23.35         28.35        10.37 o                         
   6 -14   0        126.22        126.57        22.23 o                         
   8 -14   0         98.31        112.06        12.25 o                         
  10 -14   0          8.51         20.97         7.68 o                         
   1 -13   0        488.79        501.59        32.88 o                         
   3 -13   0         87.14         57.76        16.42 o                         
   5 -13   0        244.48        289.13        24.17 o                         
   7 -13   0        905.29        980.12        48.38 o                         
   9 -13   0         35.23         33.20        12.83 o                         
  11 -13   0         61.78         68.16        13.19 o                         
   0 -12   0        935.25        923.36        65.90 o                         
   2 -12   0         43.74         61.79        14.33 o                         
   4 -12   0         24.99         22.33        11.41 o                         
   6 -12   0        193.09        201.88        21.94 o                         
   8 -12   0        319.42        355.02        25.41 o                         
  10 -12   0        526.59        548.78        36.76 o                         
  12 -12   0         51.70         68.81        15.63 o                         
   1 -11   0        987.21        986.15        49.48 o                         
   3 -11   0        434.60        457.79        31.82 o                         
   5 -11   0        182.50        230.18        23.77 o                         
   7 -11   0        561.32        615.72        36.96 o                         
   9 -11   0          1.19          8.78        10.42 o                         
  11 -11   0        185.56        161.38        18.36 o                         
  13 -11   0         41.74         47.34        11.84 o                         
   0 -10   0       1643.93       2033.84       131.65 o                         
   2 -10   0        369.73        360.93        27.16 o                         
   4 -10   0        535.74        602.51        34.16 o                         
   6 -10   0         80.18         73.63        15.40 o                         
   8 -10   0        539.62        767.24        51.94 o                         
  10 -10   0         15.89          8.07         9.97 o                         
  12 -10   0          9.92         14.68        10.73 o                         
  14 -10   0         26.77         16.90        11.65 o                         
   1  -9   0       1581.83       1655.96        70.50 o                         
   3  -9   0       1899.36       1809.85        64.68 o                         
   5  -9   0        595.74        566.26        53.60 o                         
   7  -9   0        320.48        372.94        26.40 o                         
   9  -9   0        155.00        188.74        33.84 o                         
  11  -9   0        289.91        341.29        65.01 o                         
  13  -9   0        159.79        142.27        15.72 o                         
  15  -9   0        182.66        189.49        19.19 o                         
   0  -8   0        886.68        724.22        52.69 o                         
   2  -8   0       6739.81       6501.37       262.60 o                         
   4  -8   0        581.98        572.19        28.89 o                         
   6  -8   0       1056.11       1056.65        50.86 o                         
   8  -8   0        131.31        144.78        17.05 o                         
  10  -8   0       1159.02       1148.89        54.23 o                         
  12  -8   0        102.38        152.23        48.26 o                         
  14  -8   0          2.12          7.67        10.05 o                         
  16  -8   0        263.25        129.63        16.91 o                         
   1  -7   0       3746.86       3401.73       205.65 o                         
   5  -7   0        277.34        201.35        15.76 o                         
   7  -7   0       2084.14       2286.14        71.35 o                         
   9  -7   0        381.33        427.14        21.95 o                         
  11  -7   0       2045.77       2003.71        60.70 o                         
  13  -7   0         13.74         45.80        11.89 o                         
  15  -7   0        112.60        130.99        15.71 o                         
  17  -7   0        136.18        153.38        14.46 o                         
   0  -6   0       1122.38        975.93        59.96 o                         
   4  -6   0       3083.38       3609.52       225.87 o                         
   6  -6   0        190.65        153.64        13.81 o                         
   8  -6   0       4383.31       4265.07       142.38 o                         
  10  -6   0        179.71        157.04        14.90 o                         
  12  -6   0        108.47        100.79        14.28 o                         
  14  -6   0         19.69         18.23         8.10 o                         
  16  -6   0        152.44        206.91        23.66 o                         
  18  -6   0         31.96         14.95         8.88 o                         
   3  -5   0       8309.75       8482.88       427.83 o                         
   5  -5   0      17231.34      18461.39      1030.34 o                         
   7  -5   0        347.42        322.94        19.40 o                         
   9  -5   0        399.38        382.86        23.12 o                         
  11  -5   0        773.28        727.59        37.68 o                         
  13  -5   0       1482.44       1516.86        58.08 o                         
  15  -5   0        452.01        465.18        28.39 o                         
  17  -5   0         61.31         99.13        16.45 o                         
   2  -4   0      23926.54      25646.08      1357.84 o                         
   4  -4   0       8232.88       8759.63       437.42 o                         
   6  -4   0       5436.14       5704.23       318.92 o                         
   8  -4   0       4527.73       4349.78       142.83 o                         
  10  -4   0       1581.30       1466.36        58.65 o                         
  12  -4   0       1055.27        922.70        44.53 o                         
  14  -4   0         82.55         85.65        12.45 o                         
  16  -4   0        523.43        597.41        53.53 o                         
  18  -4   0         82.84         56.89        10.16 o                         
   1  -3   0      11178.25      10396.24       563.65 o                         
   3  -3   0      13929.68      14177.09       725.58 o                         
   5  -3   0       7536.72       7287.13       423.76 o                         
   7  -3   0       3285.38       3286.81       224.50 o                         
   9  -3   0        347.18        339.91        20.70 o                         
  11  -3   0       1611.89       1600.03        61.33 o                         
  13  -3   0        717.46        680.91        35.25 o                         
  15  -3   0        669.83        645.89        42.05 o                         
  17  -3   0        331.71        333.13        21.34 o                         
   2  -2   0      16336.97      16499.15       873.29 o                         
   4  -2   0       4757.38       4723.31       246.14 o                         
   6  -2   0       1213.03       1291.05        94.13 o                         
   8  -2   0       9415.46       9195.18       528.14 o                         
  10  -2   0       4262.50       4160.06       141.95 o                         
  12  -2   0       1434.51       1472.31        59.46 o                         
  14  -2   0        609.55        569.81        37.78 o                         
  16  -2   0          3.73          0.94         8.30 o                         
  18  -2   0        161.61        175.29        12.83 o                         
   5  -1   0       5965.95       5700.76       315.00 o                         
   7  -1   0       3240.77       3406.62       193.89 o                         
   9  -1   0        570.28        590.17        27.59 o                         
  11  -1   0        866.55        888.78        39.63 o                         
  13  -1   0        291.38        246.75        26.71 o                         
  15  -1   0        837.16        826.64        31.85 o                         
  17  -1   0        359.74        388.26        22.94 o                         
  19  -1   0         44.66         30.32         6.84 o                         
   2   0   0       8671.18       6855.58       361.24 o                         
   4   0   0       5657.13       5981.02       323.67 o                         
   6   0   0       5367.32       5601.98       312.99 o                         
   8   0   0       7655.14       7504.40       421.92 o                         
  10   0   0        922.51        858.11        37.33 o                         
  12   0   0        188.71        190.66        19.33 o                         
  14   0   0         22.76         20.43        31.22 o                         
  16   0   0        292.53        334.14        24.27 o                         
  18   0   0         45.29         40.01        13.35 o                         
   7   1   0       2739.30       2858.74       186.65 o                         
   9   1   0        543.64        560.16        26.93 o                         
  11   1   0        913.52        887.01        32.79 o                         
  13   1   0        211.17        202.07        15.68 o                         
  15   1   0        749.64        775.07        38.47 o                         
  17   1   0        353.81        349.11        22.25 o                         
  19   1   0         43.03         31.03         6.98 o                         
   0   2   0       4662.68       4838.73       259.60 o                         
   2   2   0      16453.84      16957.66       878.65 o                         
   4   2   0       4541.21       4216.03       172.09 o                         
   6   2   0       1289.53       1358.62        67.37 o                         
   8   2   0       9506.55       9846.05       524.80 o                         
  10   2   0       4398.28       4419.62       141.47 o                         
  12   2   0       1388.87       1474.15        50.91 o                         
  14   2   0        604.64        572.05        26.95 o                         
  16   2   0          0.98          1.66         8.17 o                         
  18   2   0        162.29        166.35        12.12 o                         
   1   3   0      11105.77      10899.06       402.30 o                         
   3   3   0      13413.74      13244.92       505.13 o                         
   5   3   0       8059.02       8010.54       301.90 o                         
   7   3   0       3595.81       3754.61       156.52 o                         
   9   3   0        359.43        343.92        20.18 o                         
  11   3   0       1485.88       1419.62        70.36 o                         
  13   3   0        725.71        695.90        29.00 o                         
  15   3   0        737.44        773.35        30.71 o                         
  17   3   0        351.16        348.68        21.02 o                         
   2   4   0      24983.64      26314.67       967.63 o                         
   4   4   0       7932.49       7648.88       599.30 o                         
   6   4   0       5134.40       5447.18       226.28 o                         
   8   4   0       4402.54       4394.05       253.74 o                         
  10   4   0       1659.13       1527.76        52.18 o                         
  12   4   0       1156.90       1123.78        50.63 o                         
  14   4   0         72.82         66.27        10.71 o                         
  16   4   0        484.33        539.44        32.64 o                         
  18   4   0         81.89         57.36         9.62 o                         
   1   5   0       1077.02       1150.99        58.89 o                         
   3   5   0       7567.43       7453.35       304.96 o                         
   5   5   0      17763.48      19945.46      1213.95 o                         
   7   5   0        307.61        277.57        15.91 o                         
   9   5   0        368.37        348.26        21.10 o                         
  11   5   0        870.32        855.24        41.59 o                         
  13   5   0       1424.03       1445.69        54.68 o                         
  15   5   0        471.03        506.48        47.97 o                         
  17   5   0         63.52         82.56        14.23 o                         
   0   6   0        991.25        845.88        74.69 o                         
   2   6   0       1820.29       1678.32        83.57 o                         
   4   6   0       3228.08       3944.40       171.90 o                         
   6   6   0        230.60        189.53        13.31 o                         
   8   6   0       4528.86       4293.23       144.53 o                         
  10   6   0        184.12        185.13        18.93 o                         
  12   6   0        106.65        114.92        15.44 o                         
  14   6   0         20.22         26.04         9.04 o                         
  16   6   0        179.51        190.25        20.43 o                         
   1   7   0       3739.63       3706.04       158.24 o                         
   3   7   0       2611.24       2642.45       124.93 o                         
   5   7   0        178.28        126.50        28.12 o                         
   7   7   0       2301.16       2467.35        92.09 o                         
   9   7   0        384.55        412.69        30.50 o                         
  11   7   0       1916.77       1884.73       118.50 o                         
  13   7   0         24.49         40.78        12.73 o                         
  15   7   0        138.05        147.65        12.32 o                         
  17   7   0        123.59        120.54        11.35 o                         
   0   8   0        977.76        831.78        44.20 o                         
   2   8   0       7010.80       6908.99       224.54 o                         
   4   8   0        630.58        592.08        26.33 o                         
   6   8   0       1146.11       1108.06        41.92 o                         
   8   8   0         81.72        105.75        14.61 o                         
  10   8   0       1305.04       1377.87        59.96 o                         
  12   8   0         90.16        158.18        19.25 o                         
  14   8   0          0.34          6.21         7.99 o                         
  16   8   0        240.58        170.82        12.13 o                         
   1   9   0       1622.94       1639.08        55.73 o                         
   3   9   0       1767.58       1648.94        64.05 o                         
   5   9   0        589.26        570.20        55.67 o                         
   7   9   0        334.69        368.52        24.83 o                         
   9   9   0        131.93        182.41        26.79 o                         
  11   9   0        275.56        283.62        23.91 o                         
  13   9   0        123.92         98.03        12.66 o                         
  15   9   0        193.47        208.30        17.21 o                         
   0  10   0       1711.74       1673.04       113.13 o                         
   2  10   0        436.47        431.33        25.43 o                         
   4  10   0        504.32        544.70        42.57 o                         
   6  10   0        110.74        100.39        14.22 o                         
   8  10   0        545.39        729.18        85.05 o                         
  10  10   0         10.90         -1.53         8.44 o                         
  12  10   0         11.08         17.59         9.26 o                         
  14  10   0         32.09         16.29         4.62 o                         
   1  11   0       1039.55        993.89        49.08 o                         
   3  11   0        530.75        538.51        31.62 o                         
   5  11   0        236.42        265.01        21.46 o                         
   7  11   0        587.31        625.22        35.71 o                         
   9  11   0          0.05          2.53         9.32 o                         
  11  11   0        167.67        164.63        25.64 o                         
  13  11   0         40.42         46.57         7.34 o                         
   0  12   0        857.47        838.28        62.56 o                         
   2  12   0         41.75         47.05        12.26 o                         
   4  12   0         35.01         34.52        17.25 o                         
   6  12   0        222.35        220.73        21.08 o                         
   8  12   0        272.06        286.65        22.97 o                         
  10  12   0        544.55        619.64        39.01 o                         
  12  12   0         39.76         45.15        10.00 o                         
   1  13   0        499.08        528.58        31.56 o                         
   3  13   0         81.43         55.89        18.65 o                         
   5  13   0        230.08        257.62        21.60 o                         
   7  13   0        930.91       1052.40        47.71 o                         
   9  13   0         43.13         48.73         9.64 o                         
  11  13   0         51.19         58.77        11.13 o                         
   0  14   0        479.58        537.83        44.68 o                         
   2  14   0        198.34        202.29        18.60 o                         
   4  14   0         20.63         27.40         9.40 o                         
   6  14   0        140.61        141.58        14.87 o                         
   8  14   0         96.07        103.37         9.56 o                         
  10  14   0          4.44          6.95         4.01 o                         
   1  15   0        108.30        121.06        13.88 o                         
   3  15   0         20.81         11.11         6.53 o                         
   5  15   0         14.25         10.98         5.12 o                         
   7  15   0          4.53          4.78         4.33 o                         
   0  16   0        173.38        182.94        18.03 o                         
   2  16   0         38.22         44.00         6.94 o                         
   4  16   0         91.69         71.57        10.48 o                         
   6  16   0         19.95         15.33         6.27 o                         
  -6 -16   1         80.03         53.52         9.73 o                         
  -4 -16   1         18.92         18.56         5.94 o                         
  -2 -16   1         16.52         24.78         8.82 o                         
   0 -16   1         70.46         91.07        11.07 o                         
   2 -16   1         68.07         71.10        13.26 o                         
   4 -16   1         18.81         18.54         5.76 o                         
   6 -16   1         33.22         25.61         9.32 o                         
  -9 -15   1         11.69         11.67         5.09 o                         
  -7 -15   1         71.31         66.62        16.21 o                         
  -5 -15   1        357.35        413.17        23.16 o                         
  -3 -15   1          1.88          2.93         8.26 o                         
  -1 -15   1        132.68        135.45        15.93 o                         
   1 -15   1         40.25         59.83        11.86 o                         
   3 -15   1         15.80         20.79         8.36 o                         
   5 -15   1          0.46         -0.79         5.99 o                         
   7 -15   1         49.31         74.94        11.70 o                         
 -10 -14   1         38.43         30.35         8.67 o                         
  -8 -14   1        268.84        304.33        19.59 o                         
  -6 -14   1         15.53          8.35         8.36 o                         
  -4 -14   1         60.76         74.36        15.14 o                         
  -2 -14   1        362.89        384.99        26.86 o                         
   0 -14   1        764.89        811.88        58.76 o                         
   2 -14   1        362.56        377.15        26.80 o                         
   4 -14   1         80.65         94.03        14.47 o                         
   6 -14   1        273.52        291.71        20.76 o                         
   8 -14   1         43.42         32.00         7.48 o                         
  10 -14   1        183.12        186.03        15.77 o                         
 -11 -13   1         11.92         14.29         5.39 o                         
  -9 -13   1        185.31        225.87        18.23 o                         
  -7 -13   1         59.97         55.99        18.06 o                         
  -3 -13   1         14.38         19.50        11.57 o                         
  -1 -13   1        193.15        196.22        21.82 o                         
   1 -13   1        452.67        459.13        30.91 o                         
   3 -13   1        227.77        235.59        22.68 o                         
   5 -13   1        741.92        788.16        42.33 o                         
   7 -13   1         95.75         95.50        17.44 o                         
   9 -13   1          5.99          7.96         6.99 o                         
  11 -13   1        226.91        206.89        18.14 o                         
 -12 -12   1         31.23         41.20         8.07 o                         
 -10 -12   1        174.72        220.31        49.13 o                         
  -8 -12   1        208.65        216.80        21.73 o                         
  -6 -12   1        199.60        212.00        22.54 o                         
  -4 -12   1         48.06         53.47        14.74 o                         
  -2 -12   1        772.17        825.00        44.21 o                         
   0 -12   1        659.40        691.96        37.46 o                         
   2 -12   1        898.17        963.45        55.03 o                         
   4 -12   1         99.79         75.94        14.54 o                         
   6 -12   1        522.78        559.21        33.89 o                         
   8 -12   1        463.54        461.89        28.75 o                         
  10 -12   1         56.07         62.05        10.23 o                         
  12 -12   1        101.90        116.14        18.33 o                         
 -13 -11   1         72.99         52.53        11.26 o                         
 -11 -11   1        309.39        324.15        32.61 o                         
  -9 -11   1         52.74         65.00        13.68 o                         
  -7 -11   1        532.48        659.17        37.40 o                         
  -5 -11   1        863.65        940.18        47.77 o                         
  -3 -11   1       1308.47       1251.64        57.21 o                         
  -1 -11   1       2128.28       2247.14        91.90 o                         
   1 -11   1       2105.22       2127.65        91.11 o                         
   3 -11   1        248.19        218.04        21.96 o                         
   5 -11   1        302.70        301.58        25.38 o                         
   7 -11   1         97.95         95.83        15.07 o                         
   9 -11   1         47.49         37.24        10.70 o                         
  11 -11   1         35.66         64.32        11.11 o                         
  13 -11   1        150.31        148.48        18.47 o                         
 -14 -10   1         34.43         27.54         6.34 o                         
 -12 -10   1        156.78        203.46        19.38 o                         
 -10 -10   1        343.18        423.11        29.37 o                         
  -8 -10   1        144.77        159.15        20.39 o                         
  -6 -10   1        139.39        114.03        40.32 o                         
  -4 -10   1        135.46        172.85        19.54 o                         
  -2 -10   1         61.51         98.35        23.48 o                         
   0 -10   1       2906.16       2890.93       163.89 o                         
   2 -10   1        178.69        202.31        22.68 o                         
   4 -10   1        544.80        594.73        34.80 o                         
   6 -10   1       1106.74       1186.39        56.14 o                         
   8 -10   1       1132.62       1147.29       202.28 o                         
  10 -10   1        475.35        512.53        31.83 o                         
  12 -10   1        114.76        117.05        14.75 o                         
  14 -10   1          4.73          3.20         6.18 o                         
 -15  -9   1        283.61        327.61        26.70 o                         
 -13  -9   1         81.47         73.73        12.71 o                         
 -11  -9   1       1288.78       1451.86        67.39 o                         
  -9  -9   1       1283.79       1205.44        54.93 o                         
  -7  -9   1        930.51        965.21        45.59 o                         
  -5  -9   1       1377.94       1318.28       127.05 o                         
  -3  -9   1       2620.92       2519.56       102.42 o                         
  -1  -9   1       1686.64       1541.22        62.88 o                         
   1  -9   1        899.08        800.66        39.35 o                         
   3  -9   1       2156.90       2053.33        74.99 o                         
   5  -9   1       1477.59       1547.12        64.57 o                         
   7  -9   1        744.34        805.20        45.86 o                         
   9  -9   1         72.70         58.64        14.22 o                         
  11  -9   1        630.71        587.14        51.45 o                         
  13  -9   1         64.39         84.90        16.16 o                         
  15  -9   1         69.50         57.51        21.70 o                         
 -16  -8   1        223.73        205.17        19.65 o                         
 -14  -8   1        346.25        369.70        35.67 o                         
 -12  -8   1       1991.35       2044.03        83.38 o                         
 -10  -8   1        911.33        940.89        43.00 o                         
  -8  -8   1       1127.55       1123.56        47.59 o                         
  -6  -8   1        963.40        948.02        40.64 o                         
  -4  -8   1       1285.97       1256.26        54.00 o                         
  -2  -8   1       3904.21       3320.94       293.45 o                         
   0  -8   1       2242.24       1929.45        79.13 o                         
   2  -8   1        386.77        376.49        23.30 o                         
   4  -8   1        504.97        521.34        27.87 o                         
   6  -8   1        303.35        331.88        22.11 o                         
   8  -8   1        466.95        420.52        28.90 o                         
  10  -8   1        677.10        756.94        58.40 o                         
  12  -8   1        238.01        223.93        20.66 o                         
  14  -8   1          6.02          3.33        11.16 o                         
  16  -8   1         62.81         56.11         8.13 o                         
 -17  -7   1        126.05        152.10        15.83 o                         
 -15  -7   1        583.88        604.31        32.96 o                         
 -13  -7   1        236.08        230.87        18.88 o                         
 -11  -7   1         63.98         62.28        10.99 o                         
  -9  -7   1         15.11         29.80         8.63 o                         
  -7  -7   1       1547.03       1506.05        48.58 o                         
  -5  -7   1       2459.02       2462.37       151.78 o                         
  -1  -7   1       2346.19       2378.42       145.93 o                         
   1  -7   1       2461.11       2570.52       164.85 o                         
   3  -7   1        433.74        392.96        32.43 o                         
   5  -7   1       1464.22       1252.40        50.34 o                         
   7  -7   1        325.29        347.79        18.87 o                         
   9  -7   1         14.82         10.68         7.91 o                         
  11  -7   1       1695.48       1700.92        58.95 o                         
  13  -7   1        716.14        705.93        64.17 o                         
  15  -7   1         60.67         58.61        14.53 o                         
  17  -7   1        168.42        193.90        16.24 o                         
 -18  -6   1         66.78         61.36         9.02 o                         
 -16  -6   1        352.26        329.77        21.63 o                         
 -14  -6   1         71.54        121.66        24.28 o                         
 -12  -6   1        286.65        291.46        18.98 o                         
 -10  -6   1       2331.50       2341.41        87.16 o                         
  -8  -6   1        839.53        895.86        41.03 o                         
  -6  -6   1       1204.93       1159.68        81.72 o                         
  -4  -6   1       8971.66      10106.11       552.03 o                         
  -2  -6   1       2293.30       2184.52       132.62 o                         
   0  -6   1       8222.56       7532.13       422.87 o                         
   2  -6   1       5383.27       5165.59       303.43 o                         
   4  -6   1       4322.06       4517.23       272.54 o                         
   6  -6   1        654.88        654.99        30.70 o                         
   8  -6   1       2650.49       2531.99        74.85 o                         
  10  -6   1       2347.67       2278.37        70.30 o                         
  12  -6   1        337.72        459.91        69.82 o                         
  14  -6   1         22.90         36.24         9.97 o                         
  16  -6   1         17.73         22.45        10.23 o                         
 -17  -5   1        176.56        226.22        22.79 o                         
 -15  -5   1         64.31         68.50         9.86 o                         
 -13  -5   1       5076.44       4982.65       328.62 o                         
 -11  -5   1        549.91        557.78        32.02 o                         
  -9  -5   1       2313.31       2119.53        76.77 o                         
  -7  -5   1       3553.25       3460.74       148.11 o                         
  -5  -5   1      23246.27      24769.38      1329.06 o                         
  -3  -5   1       2568.62       3119.01       186.97 o                         
  -1  -5   1       2148.98       1882.09       108.28 o                         
   1  -5   1       7352.96       7310.32       394.88 o                         
   3  -5   1      12215.37      12591.94       704.00 o                         
   5  -5   1       6445.01       6574.12       367.66 o                         
   7  -5   1       3409.22       3374.54       115.46 o                         
   9  -5   1        600.04        677.62        32.67 o                         
  11  -5   1        225.40        191.28        15.95 o                         
  13  -5   1        225.55        235.82        16.58 o                         
  15  -5   1         91.54        134.47        17.08 o                         
  17  -5   1        652.55        580.11        39.50 o                         
 -18  -4   1          3.24          1.62         7.17 o                         
 -16  -4   1        893.97        958.16        35.13 o                         
 -14  -4   1       1652.72       1692.04        68.91 o                         
 -12  -4   1        800.94        805.61        39.92 o                         
 -10  -4   1       2193.07       2205.44        75.93 o                         
  -8  -4   1        626.27        605.79        70.35 o                         
  -6  -4   1        381.21        504.68        51.71 o                         
  -4  -4   1        218.51        287.71        34.01 o                         
  -2  -4   1      16835.82      17348.25       884.46 o                         
   0  -4   1        879.33        659.96        49.33 o                         
   2  -4   1       5375.51       5563.98       298.10 o                         
   4  -4   1       4085.53       4369.38       248.17 o                         
   8  -4   1       3819.65       3746.77       123.51 o                         
  10  -4   1        618.91        629.52        35.17 o                         
  12  -4   1        419.46        448.59        22.25 o                         
  14  -4   1         86.57         74.80        17.32 o                         
  16  -4   1        805.63        874.97        41.51 o                         
  18  -4   1        315.03        256.28        47.06 o                         
 -17  -3   1        625.30        678.89        33.92 o                         
 -15  -3   1       1990.38       2108.45        84.32 o                         
 -13  -3   1       1447.49       1473.40        57.84 o                         
 -11  -3   1        266.35        213.86        29.83 o                         
  -9  -3   1       1636.31       1703.45        66.71 o                         
  -5  -3   1       4494.78       4209.13       221.91 o                         
  -3  -3   1      20693.25      21259.19      1123.67 o                         
  -1  -3   1       9714.24       8851.39       323.95 o                         
   1  -3   1      25826.21      26947.12      1470.14 o                         
   3  -3   1       2781.86       3209.70       199.04 o                         
   5  -3   1      15681.92      16335.71       849.70 o                         
   7  -3   1       4737.15       4904.65       278.96 o                         
   9  -3   1        186.77        166.53        19.03 o                         
  11  -3   1        814.41        801.29        39.01 o                         
  13  -3   1       1653.68       1637.71        53.12 o                         
  15  -3   1        269.80        280.17        22.42 o                         
  17  -3   1        681.79        753.73        79.28 o                         
 -18  -2   1        341.95        379.49        29.01 o                         
 -16  -2   1        136.50        128.28        13.22 o                         
 -14  -2   1         32.52         43.83        17.52 o                         
 -12  -2   1       1752.80       1839.97        67.70 o                         
 -10  -2   1       3598.59       3399.18       118.89 o                         
  -8  -2   1       7901.19       8209.90       482.51 o                         
  -6  -2   1        368.45        464.86        50.03 o                         
  -4  -2   1        662.17        652.45        52.39 o                         
  -2  -2   1       4504.06       4651.85       270.05 o                         
   0  -2   1      11807.18      11634.79       648.28 o                         
   4  -2   1       7518.50       7577.10       411.54 o                         
   6  -2   1        353.37        344.33        42.94 o                         
   8  -2   1       1975.51       2062.40       137.57 o                         
  10  -2   1        979.79        908.85        37.95 o                         
  12  -2   1        632.01        640.03        33.99 o                         
  14  -2   1        753.94        726.61        35.34 o                         
  16  -2   1        171.92        183.34        18.13 o                         
  18  -2   1        197.08        134.16        14.83 o                         
 -19  -1   1         44.95         54.24         6.37 o                         
 -17  -1   1          6.42          5.22         9.12 o                         
 -15  -1   1        535.72        544.50        31.04 o                         
 -13  -1   1       1793.80       1847.40        72.76 o                         
 -11  -1   1       1230.98       1261.78        48.91 o                         
  -9  -1   1       1532.62       1667.58        67.60 o                         
  -7  -1   1       1813.31       1989.44       132.06 o                         
  -5  -1   1      14143.48      14387.81       768.65 o                         
  -3  -1   1       9539.80       9303.40       495.75 o                         
   1  -1   1       8731.84       8168.00       438.65 o                         
   5  -1   1       2385.76       2030.74       120.53 o                         
   7  -1   1       2492.44       2491.41       162.42 o                         
   9  -1   1       1718.71       1719.32        86.58 o                         
  11  -1   1       1455.89       1560.34        80.37 o                         
  13  -1   1        861.61        829.09        37.75 o                         
  15  -1   1         66.08         58.26        11.89 o                         
  17  -1   1         15.82         13.75         7.19 o                         
 -18   0   1        227.26        268.53        17.18 o                         
 -16   0   1         11.18         20.12         9.41 o                         
 -14   0   1       1062.91       1099.28        63.83 o                         
 -12   0   1         32.12         39.75        11.03 o                         
 -10   0   1          5.49         24.25         7.81 o                         
  -8   0   1       3523.47       3373.99       207.54 o                         
  -6   0   1       1769.84       1556.09       102.86 o                         
  -4   0   1        916.12       1088.71        50.56 o                         
  -2   0   1       3436.08       3401.14       183.07 o                         
   0   0   1       4051.78       3560.39       189.11 o                         
   2   0   1       2779.15       2558.83       140.70 o                         
   4   0   1       8565.98       8227.68       440.30 o                         
   6   0   1       1293.47       1248.60        88.14 o                         
   8   0   1      11601.32      11680.24       672.05 o                         
  10   0   1        876.57        804.50        29.99 o                         
  12   0   1       1311.69       1252.18        52.34 o                         
  14   0   1        229.83        236.64        20.81 o                         
  16   0   1          1.86          6.53         8.24 o                         
  18   0   1        259.86        284.22        20.70 o                         
 -19   1   1         41.98         43.96         5.69 o                         
 -17   1   1          9.44          5.17        10.51 o                         
 -15   1   1        598.97        620.57        32.25 o                         
 -13   1   1       1920.49       1951.70        63.11 o                         
 -11   1   1       1108.01       1083.91        39.45 o                         
  -9   1   1       1529.55       1649.81        60.48 o                         
  -7   1   1       1849.39       2013.09       129.91 o                         
  -5   1   1      14235.83      14590.30       546.05 o                         
  -3   1   1       9567.36       9419.53       351.09 o                         
   1   1   1       9093.98       8300.25       306.55 o                         
   5   1   1       2013.34       1768.25       121.00 o                         
   7   1   1       2684.52       2609.30       159.78 o                         
   9   1   1       1661.55       1634.91       111.37 o                         
  11   1   1       1527.54       1492.51        58.99 o                         
  13   1   1        748.39        765.54        31.18 o                         
  15   1   1         57.65         65.37        12.77 o                         
  17   1   1         21.80         32.92         8.83 o                         
 -18   2   1        336.94        362.54        19.90 o                         
 -16   2   1        144.27        149.85        17.86 o                         
 -14   2   1         36.68         57.52        14.69 o                         
 -12   2   1       1608.63       1631.13        65.83 o                         
 -10   2   1       3823.20       3673.75       118.92 o                         
  -8   2   1       8405.28       9138.84       481.85 o                         
  -6   2   1        534.20        624.04        38.25 o                         
  -4   2   1        704.85        731.83        37.76 o                         
  -2   2   1       5261.00       5488.91       278.49 o                         
   0   2   1      12844.62      12882.86       462.93 o                         
   4   2   1       7737.04       7607.70       290.79 o                         
   6   2   1        272.00        277.15        34.40 o                         
   8   2   1       1698.94       1721.38       125.55 o                         
  10   2   1        845.95        768.28        30.01 o                         
  12   2   1        670.64        677.46        27.54 o                         
  14   2   1        737.59        750.25        31.41 o                         
  16   2   1        181.65        195.32        17.77 o                         
  18   2   1        191.61        162.15        19.76 o                         
 -19   3   1         89.63         76.46         8.85 o                         
 -17   3   1        644.98        669.75        33.32 o                         
 -15   3   1       1910.69       2164.14        72.06 o                         
 -13   3   1       1354.99       1302.04        44.70 o                         
 -11   3   1        242.31        226.33        51.68 o                         
  -9   3   1       1597.73       1616.21        60.21 o                         
  -7   3   1        362.35        347.50        31.62 o                         
  -5   3   1       3780.24       3393.66       210.85 o                         
  -3   3   1      20585.71      21723.52      1132.13 o                         
  -1   3   1       9039.47       8569.27       327.40 o                         
   1   3   1      26332.46      29042.14      1045.43 o                         
   3   3   1       3489.56       3645.22       113.21 o                         
   5   3   1      15145.23      15730.15       598.59 o                         
   7   3   1       4296.94       4454.83       264.52 o                         
   9   3   1        194.25        170.92        15.78 o                         
  11   3   1        882.04        857.30        31.10 o                         
  13   3   1       1725.61       1795.98        60.94 o                         
  15   3   1        251.01        251.95        18.93 o                         
  17   3   1        657.60        718.23        33.53 o                         
 -18   4   1          5.02         -4.70         6.56 o                         
 -16   4   1        940.29       1052.59        65.58 o                         
 -14   4   1       1626.26       1665.50        59.64 o                         
 -12   4   1        880.09        878.63        43.70 o                         
 -10   4   1       1899.01       1875.10        72.07 o                         
  -8   4   1        863.68        812.03        30.67 o                         
  -6   4   1        280.23        377.93        32.20 o                         
  -2   4   1      15970.93      16586.32       627.76 o                         
   0   4   1        762.98        657.89        36.93 o                         
   2   4   1       5173.92       5330.99       213.99 o                         
   4   4   1       4252.91       4292.78       344.50 o                         
   6   4   1        166.65        163.21        17.95 o                         
   8   4   1       3911.53       3679.35       143.25 o                         
  10   4   1        704.09        641.15        55.07 o                         
  12   4   1        370.16        417.78        23.28 o                         
  14   4   1        100.19        113.85        13.21 o                         
  16   4   1        798.43        864.46        33.18 o                         
 -17   5   1        158.61        200.36        14.94 o                         
 -15   5   1         86.31         90.34        11.87 o                         
 -13   5   1       5255.52       5099.16       303.49 o                         
 -11   5   1        641.73        675.96        35.33 o                         
  -9   5   1       2333.01       2088.61        68.25 o                         
  -7   5   1       3596.82       3349.23        99.16 o                         
  -5   5   1      23364.22      25443.88       942.49 o                         
  -3   5   1       2858.32       3285.32       137.39 o                         
  -1   5   1       2080.34       1971.83        87.79 o                         
   1   5   1       7188.12       7154.76       281.66 o                         
   3   5   1      12900.94      13518.33       506.00 o                         
   5   5   1       6301.84       6179.84       374.69 o                         
   7   5   1       3663.90       3744.97       240.24 o                         
   9   5   1        542.79        622.51        34.24 o                         
  11   5   1        209.17        202.93        20.51 o                         
  13   5   1        203.76        212.49        17.59 o                         
  15   5   1        105.92        134.62        12.99 o                         
  17   5   1        672.00        605.85        38.87 o                         
 -18   6   1         65.01         52.68         8.46 o                         
 -16   6   1        361.57        356.57        17.86 o                         
 -14   6   1         66.85        115.51        18.73 o                         
 -12   6   1        335.05        327.12        25.03 o                         
 -10   6   1       2487.63       2440.02        98.76 o                         
  -8   6   1       1029.01       1037.92        38.85 o                         
  -6   6   1       1357.74       1237.54        44.97 o                         
  -4   6   1       9193.87      10177.78       404.95 o                         
  -2   6   1       2236.99       2174.08       100.69 o                         
   0   6   1       8322.43       8059.57       310.56 o                         
   2   6   1       5360.02       5298.66       219.55 o                         
   4   6   1       4442.95       4752.86       200.49 o                         
   6   6   1        746.15        834.74        89.69 o                         
   8   6   1       2446.93       2321.47        99.35 o                         
  10   6   1       2173.07       2154.14        92.98 o                         
  12   6   1        362.86        506.89        91.32 o                         
  14   6   1         15.86         25.02         8.80 o                         
  16   6   1         11.43         12.61         4.83 o                         
 -17   7   1        108.71        141.06        10.69 o                         
 -15   7   1        596.86        710.58        34.64 o                         
 -13   7   1        185.99        196.95        28.01 o                         
 -11   7   1         52.09         52.07        18.02 o                         
  -9   7   1         11.78         22.73        13.24 o                         
  -7   7   1       1482.90       1425.89        62.45 o                         
  -5   7   1       2142.49       2043.74       108.77 o                         
  -3   7   1       7801.78       8434.10       483.84 o                         
  -1   7   1       2257.56       2322.12       114.61 o                         
   1   7   1       2519.66       2803.44       126.44 o                         
   3   7   1        326.97        285.47        23.72 o                         
   5   7   1       1532.74       1280.22        49.35 o                         
   7   7   1        363.79        392.23        27.46 o                         
   9   7   1         28.46         27.69        10.03 o                         
  11   7   1       1792.60       1857.40       106.80 o                         
  13   7   1        707.15        739.10        31.76 o                         
  15   7   1         81.22         48.03        15.38 o                         
 -16   8   1        193.21        196.79        17.08 o                         
 -14   8   1        362.74        375.42        22.29 o                         
 -12   8   1       2072.95       2271.23        91.48 o                         
 -10   8   1        819.96        841.65        64.22 o                         
  -8   8   1       1058.17        979.43        60.76 o                         
  -6   8   1        992.04        925.81        44.73 o                         
  -4   8   1       1221.34       1153.77        42.64 o                         
  -2   8   1       3555.60       3524.13       155.97 o                         
   0   8   1       2159.71       1895.12        61.96 o                         
   2   8   1        468.58        481.77        20.71 o                         
   4   8   1        552.64        566.87        25.69 o                         
   6   8   1        258.68        258.43        24.77 o                         
   8   8   1        445.51        405.30        25.95 o                         
  10   8   1        636.07        725.27        40.08 o                         
  12   8   1        259.10        258.12        18.69 o                         
  14   8   1          2.80          6.46         5.76 o                         
 -15   9   1        284.83        323.49        42.86 o                         
 -13   9   1         72.69         70.08        12.39 o                         
 -11   9   1       1405.92       1551.31        67.82 o                         
  -9   9   1       1334.33       1330.18        59.60 o                         
  -7   9   1        988.77       1028.98        59.34 o                         
  -5   9   1       1407.50       1386.36        91.47 o                         
  -3   9   1       2699.82       2506.98       111.41 o                         
  -1   9   1       1550.24       1347.26        43.35 o                         
   1   9   1        876.43        779.75        28.83 o                         
   3   9   1       2217.30       2079.12        75.14 o                         
   5   9   1       1518.31       1525.12        68.82 o                         
   7   9   1        751.33        786.21        48.43 o                         
   9   9   1         55.51         76.57        15.66 o                         
  11   9   1        599.63        613.74        34.18 o                         
  13   9   1         76.99        111.40        17.47 o                         
  15   9   1         59.43         52.45         5.27 o                         
 -14  10   1         42.65         31.97        18.35 o                         
 -12  10   1        136.66        209.58        19.99 o                         
 -10  10   1        313.24        405.86        27.81 o                         
  -8  10   1        188.31        213.64        20.90 o                         
  -6  10   1        173.35        165.75        20.99 o                         
  -4  10   1        151.33        170.80        17.63 o                         
  -2  10   1        102.51        149.25        15.44 o                         
   0  10   1       2947.11       2787.64        91.88 o                         
   2  10   1        241.43        241.43        18.66 o                         
   4  10   1        577.56        580.42        29.18 o                         
   6  10   1       1110.12       1121.06        50.07 o                         
   8  10   1       1043.68       1089.46       126.26 o                         
  10  10   1        501.54        541.96        31.66 o                         
  12  10   1        110.63        125.86        22.18 o                         
  14  10   1          6.51          2.01         3.80 o                         
 -13  11   1         79.27         56.02        11.96 o                         
 -11  11   1        285.00        317.31        24.93 o                         
  -9  11   1         54.65         41.59        10.74 o                         
  -7  11   1        492.40        578.97        34.02 o                         
  -5  11   1        830.92        873.61        42.53 o                         
  -3  11   1       1225.73       1114.19        49.94 o                         
  -1  11   1       2218.42       2121.25       127.90 o                         
   1  11   1       2151.08       2144.95        79.79 o                         
   3  11   1        234.38        190.97        18.98 o                         
   5  11   1        263.24        240.75        30.69 o                         
   7  11   1         93.29         86.02        13.46 o                         
   9  11   1         43.36         53.62        19.14 o                         
  11  11   1         32.54         48.10         8.85 o                         
  13  11   1        135.79        114.74         9.16 o                         
 -12  12   1         29.35         26.76         5.57 o                         
 -10  12   1        186.35        211.52        19.35 o                         
  -8  12   1        179.55        174.30        18.77 o                         
  -6  12   1        209.25        233.33        20.27 o                         
  -4  12   1         42.81         56.73        12.48 o                         
  -2  12   1        761.38        799.94        39.47 o                         
   0  12   1        562.23        555.94        32.63 o                         
   2  12   1        971.59       1050.66        51.06 o                         
   4  12   1         98.48        104.54        27.06 o                         
   6  12   1        488.46        546.48        32.10 o                         
   8  12   1        469.30        471.95        28.04 o                         
  10  12   1         54.67         41.31         7.61 o                         
  12  12   1        103.11        111.33         7.83 o                         
 -11  13   1         15.05         17.39         5.53 o                         
  -9  13   1        180.98        199.88        16.33 o                         
  -7  13   1         77.74         52.83        15.87 o                         
  -5  13   1        110.88         73.89        11.90 o                         
  -3  13   1         16.02         15.45         9.67 o                         
  -1  13   1        171.84        175.60        19.57 o                         
   1  13   1        447.82        461.47        29.15 o                         
   3  13   1        204.27        207.30        20.36 o                         
   5  13   1        788.92        844.07        41.33 o                         
   7  13   1        104.29        118.03        17.01 o                         
   9  13   1          9.73          0.65         5.43 o                         
  11  13   1        220.49        181.03        12.72 o                         
 -10  14   1         31.68         29.61         4.34 o                         
  -8  14   1        263.52        311.47        18.86 o                         
  -6  14   1         11.78         11.47        12.33 o                         
  -4  14   1         60.36         77.71        19.09 o                         
  -2  14   1        331.65        338.92        24.02 o                         
   0  14   1        766.12        765.06        39.00 o                         
   2  14   1        367.84        408.74        25.65 o                         
   4  14   1         83.46         73.30        19.58 o                         
   6  14   1        274.51        289.76        20.45 o                         
   8  14   1         36.91         18.80         6.37 o                         
  10  14   1        200.56        157.83        11.94 o                         
  -9  15   1          8.38         11.37         4.72 o                         
  -7  15   1         78.52         77.64         9.27 o                         
  -5  15   1        368.32        359.44        37.34 o                         
  -3  15   1          5.20          9.89         7.45 o                         
  -1  15   1        138.64        151.58        15.10 o                         
   1  15   1         36.54         19.88         6.80 o                         
   3  15   1         10.75         13.03         6.83 o                         
   5  15   1          2.14          5.87         5.63 o                         
   7  15   1         42.36         56.81        12.49 o                         
  -6  16   1         88.20         89.44         9.53 o                         
  -4  16   1         21.66         13.98         4.35 o                         
  -2  16   1         17.47         24.10        12.13 o                         
   0  16   1         61.63         63.27        12.89 o                         
   2  16   1         57.78         63.57         9.73 o                         
   4  16   1         20.28         19.59         4.60 o                         
  -6 -16   2          3.72          2.12         3.89 o                         
  -4 -16   2        118.55        133.62        10.90 o                         
  -2 -16   2        142.50        146.32        12.37 o                         
   0 -16   2         62.90         67.61        11.47 o                         
   2 -16   2        461.15        504.81        52.23 o                         
   4 -16   2         88.68         96.61        12.83 o                         
  -9 -15   2          5.84         11.08         7.54 o                         
  -7 -15   2         45.16         45.56        11.34 o                         
  -5 -15   2         16.58         19.58         9.52 o                         
  -3 -15   2         83.71         58.10        18.36 o                         
  -1 -15   2        330.52        360.40        23.19 o                         
   1 -15   2         83.97         99.41        13.71 o                         
   3 -15   2        130.52        116.81        13.31 o                         
   5 -15   2         72.63         86.66        11.87 o                         
   7 -15   2        106.84        118.46        14.64 o                         
 -10 -14   2        160.43        183.17        11.94 o                         
  -8 -14   2         14.78         20.91         8.36 o                         
  -6 -14   2        237.36        251.04        20.46 o                         
  -4 -14   2        315.90        327.86        25.81 o                         
  -2 -14   2        282.81        324.11        25.53 o                         
   0 -14   2         77.66         66.90        18.97 o                         
   2 -14   2         48.40         59.97        18.11 o                         
   4 -14   2         24.46          1.46         9.89 o                         
   6 -14   2         40.68         45.97        16.07 o                         
   8 -14   2        271.90        264.41        23.76 o                         
  10 -14   2        202.87        235.64        20.24 o                         
 -11 -13   2         27.73         28.88         7.37 o                         
  -9 -13   2         95.79         86.70        12.72 o                         
  -7 -13   2        170.95        207.11        20.14 o                         
  -5 -13   2        272.00        307.97        24.99 o                         
  -3 -13   2        666.11        729.38        39.87 o                         
  -1 -13   2         91.88        114.57        17.98 o                         
   1 -13   2         12.82          9.24        10.69 o                         
   3 -13   2        298.05        313.43        24.46 o                         
   5 -13   2         95.77         82.14        19.15 o                         
   7 -13   2        156.27        180.44        18.85 o                         
   9 -13   2         45.12         47.58        11.64 o                         
  11 -13   2          7.45          5.96         5.45 o                         
 -12 -12   2        108.59         99.08        10.53 o                         
  -8 -12   2        204.83        279.93        24.92 o                         
  -6 -12   2        258.12        304.43        25.35 o                         
  -4 -12   2         97.22         72.93        13.86 o                         
  -2 -12   2        228.25        265.05        25.21 o                         
   0 -12   2        643.14        690.63        38.50 o                         
   2 -12   2       1984.57       1323.67       109.32 o                         
   4 -12   2       1515.41       1628.52        70.70 o                         
   6 -12   2         14.04          5.34         9.30 o                         
   8 -12   2        174.87        175.28        18.25 o                         
  10 -12   2         31.59         43.96         9.94 o                         
  12 -12   2        148.70        159.12        15.25 o                         
 -15 -11   2        134.05        138.05        14.68 o                         
 -13 -11   2        126.84        127.87        12.42 o                         
 -11 -11   2        337.98        341.84        24.43 o                         
  -9 -11   2         12.36         10.17        10.80 o                         
  -7 -11   2        393.38        450.24        31.32 o                         
  -5 -11   2        195.92        218.28        22.82 o                         
  -3 -11   2       1884.19       1976.96        84.15 o                         
  -1 -11   2        454.63        472.29        31.35 o                         
   1 -11   2        348.92        351.66        27.43 o                         
   3 -11   2       3008.39       3043.56       120.33 o                         
   5 -11   2       1096.62       1206.35        57.49 o                         
   7 -11   2        251.83        291.38        21.78 o                         
   9 -11   2        112.50        109.56        18.47 o                         
  11 -11   2        173.58        137.99        24.94 o                         
  13 -11   2        168.13        166.33        16.82 o                         
 -14 -10   2        140.46        137.12        12.61 o                         
 -12 -10   2        541.43        601.12        33.46 o                         
 -10 -10   2        549.11        633.75        38.29 o                         
  -8 -10   2        180.56        163.07        30.52 o                         
  -6 -10   2        674.30        670.93        38.34 o                         
  -4 -10   2       4415.09       4719.37       180.63 o                         
  -2 -10   2        170.26        161.37        18.33 o                         
   0 -10   2       1000.48        959.38        71.32 o                         
   2 -10   2       2268.57       2285.59        96.05 o                         
   4 -10   2        226.88        202.98        20.73 o                         
   6 -10   2        486.98        475.04        34.06 o                         
   8 -10   2         52.98         38.44        19.68 o                         
  10 -10   2        771.26        761.21        57.03 o                         
  12 -10   2        253.94        275.95        55.22 o                         
  14 -10   2        488.86        544.07        34.53 o                         
 -15  -9   2        325.31        368.74        32.24 o                         
 -13  -9   2        375.59        426.14        26.91 o                         
 -11  -9   2        484.93        476.94        31.74 o                         
  -9  -9   2        214.97        212.02        22.82 o                         
  -7  -9   2        730.76        774.19        40.47 o                         
  -3  -9   2       1528.02       1506.01        64.69 o                         
  -1  -9   2        175.97        156.49        17.91 o                         
   1  -9   2        121.70        133.26        16.36 o                         
   3  -9   2        585.16        528.72        29.40 o                         
   5  -9   2       1113.98       1117.39        47.94 o                         
   7  -9   2       1406.60       1453.10        63.10 o                         
   9  -9   2         73.85         99.83        21.82 o                         
  11  -9   2          9.84         13.52         9.71 o                         
  13  -9   2        129.48        127.87        21.76 o                         
  15  -9   2         13.98          6.63         6.15 o                         
 -16  -8   2         70.83         91.17        14.21 o                         
 -14  -8   2        201.45        167.26        17.52 o                         
 -12  -8   2        101.44         76.13        21.60 o                         
 -10  -8   2        938.17       1011.53        45.19 o                         
  -8  -8   2       1857.28       1917.07        83.42 o                         
  -6  -8   2       1538.59       1523.67        57.45 o                         
  -4  -8   2         86.62         89.15        13.08 o                         
  -2  -8   2        220.23        233.32        16.06 o                         
   0  -8   2       4631.78       3939.96       215.58 o                         
   2  -8   2       2129.54       2096.14        82.67 o                         
   4  -8   2       1572.60       1586.12        60.41 o                         
   6  -8   2        447.77        411.83        37.24 o                         
   8  -8   2        318.87        330.67        25.42 o                         
  12  -8   2        190.29        207.99        19.20 o                         
  14  -8   2         14.35          9.88        10.78 o                         
  16  -8   2        216.79        137.21        26.97 o                         
 -15  -7   2        871.91        979.29        46.01 o                         
 -13  -7   2        489.77        549.30        26.64 o                         
 -11  -7   2        433.96        420.93        22.88 o                         
  -9  -7   2        927.43        921.82        45.83 o                         
  -7  -7   2       1456.09       1514.77        48.31 o                         
  -5  -7   2       1069.35       1103.56        83.75 o                         
  -3  -7   2       5235.25       5278.28       288.78 o                         
  -1  -7   2       1067.72       1084.44        64.09 o                         
   1  -7   2         83.01        104.50        29.10 o                         
   3  -7   2       6957.75       6622.10       255.24 o                         
   5  -7   2       1688.96       1548.97        65.18 o                         
   7  -7   2       1315.66       1303.57        52.86 o                         
   9  -7   2        771.18        852.51        33.67 o                         
  11  -7   2        721.94        685.49        49.17 o                         
  13  -7   2        137.68        139.65        16.55 o                         
  15  -7   2          5.38          7.18         9.45 o                         
 -18  -6   2         29.92         23.97         6.17 o                         
 -16  -6   2        556.40        579.06        28.60 o                         
 -14  -6   2        646.20        742.89        30.35 o                         
 -12  -6   2       1207.89       1266.58        54.58 o                         
 -10  -6   2       1721.91       1825.26        68.93 o                         
  -8  -6   2       1534.35       1504.74        53.83 o                         
  -6  -6   2        890.73        933.12        52.09 o                         
  -4  -6   2       6191.30       6825.89       367.58 o                         
  -2  -6   2       3787.69       3521.86       203.37 o                         
   0  -6   2       1236.58       1011.98        75.63 o                         
   2  -6   2       6880.06       6885.91       392.73 o                         
   4  -6   2       1233.72       1443.51       118.98 o                         
   6  -6   2       2983.81       3051.13        88.06 o                         
   8  -6   2        475.81        497.63        22.43 o                         
  10  -6   2        553.48        533.28        24.54 o                         
  12  -6   2        397.81        456.89        22.82 o                         
  14  -6   2        237.45        256.90        29.40 o                         
  16  -6   2        229.92        232.65        22.14 o                         
 -17  -5   2        128.47        112.27        13.00 o                         
 -15  -5   2        271.74        231.99        16.03 o                         
 -13  -5   2       1007.32       1087.34        56.48 o                         
 -11  -5   2       1132.49       1127.97        46.97 o                         
  -9  -5   2       1062.03       1140.94        47.36 o                         
  -7  -5   2        289.72        341.37        26.40 o                         
  -5  -5   2      13237.28      13997.60       711.07 o                         
  -3  -5   2       8358.30       7855.65       438.01 o                         
  -1  -5   2       9662.17       9256.98       359.30 o                         
   1  -5   2       3073.20       3095.58       193.09 o                         
   3  -5   2       1843.60       1898.36       133.77 o                         
   5  -5   2        855.55        676.07        66.65 o                         
   7  -5   2       4449.62       4498.22       146.39 o                         
   9  -5   2        390.75        348.26        19.40 o                         
  11  -5   2        833.45        747.25        29.67 o                         
  13  -5   2        968.31        970.22        37.94 o                         
  15  -5   2        470.48        534.05        40.99 o                         
  17  -5   2         67.41         71.13        15.59 o                         
 -18  -4   2        133.16        140.64        11.85 o                         
 -16  -4   2        369.64        401.23        20.48 o                         
 -14  -4   2       1325.93       1371.37        71.40 o                         
 -12  -4   2        442.66        462.28        27.99 o                         
 -10  -4   2       3366.13       3332.52       113.75 o                         
  -8  -4   2      10383.71      10137.07       433.57 o                         
  -6  -4   2       1722.39       1565.08       109.31 o                         
  -4  -4   2        800.87        689.02        58.08 o                         
  -2  -4   2       6741.28       6291.87       310.51 o                         
   0  -4   2        176.45        138.42        22.84 o                         
   2  -4   2       6085.47       6087.09       312.95 o                         
   4  -4   2        749.60        838.08        73.17 o                         
   6  -4   2       1587.70       1545.59       114.74 o                         
   8  -4   2       2045.61       1926.88       147.98 o                         
  10  -4   2        591.54        531.58        29.78 o                         
  12  -4   2        160.97        168.14        24.59 o                         
  14  -4   2        142.96        131.75        23.33 o                         
  16  -4   2         29.13         36.17         9.47 o                         
  18  -4   2         70.67         53.67         9.42 o                         
 -19  -3   2        119.82         77.86         9.11 o                         
 -17  -3   2         10.16          1.84         6.12 o                         
 -15  -3   2        899.15        962.83        69.72 o                         
 -13  -3   2        968.56        983.50        42.95 o                         
 -11  -3   2         30.33         49.35        12.73 o                         
  -9  -3   2         74.80         67.15        13.48 o                         
  -7  -3   2       2831.60       2807.94       173.06 o                         
  -5  -3   2      15072.91      15671.57       832.96 o                         
  -3  -3   2       6971.36       6403.14       321.27 o                         
  -1  -3   2       2783.69       2553.53       108.52 o                         
   3  -3   2      24011.12      25701.60      1267.67 o                         
   7  -3   2       1811.40       1528.34       114.56 o                         
   9  -3   2       2328.45       2302.07        81.36 o                         
  11  -3   2         67.65         67.54        12.38 o                         
  13  -3   2        194.35        199.04        47.26 o                         
  15  -3   2       1039.54       1162.95        53.30 o                         
  17  -3   2        302.97        333.27        27.12 o                         
 -18  -2   2         62.48         59.05         8.79 o                         
 -16  -2   2        886.47       1010.79        49.05 o                         
 -14  -2   2          2.81         -0.50         9.54 o                         
 -12  -2   2        326.67        339.87        24.21 o                         
 -10  -2   2       4525.59       4427.63       142.95 o                         
  -8  -2   2         86.71         57.76        26.72 o                         
  -6  -2   2        224.15        242.27        33.67 o                         
  -4  -2   2       2669.62       2759.99       158.40 o                         
  -2  -2   2      23889.83      22070.60      1170.82 o                         
   0  -2   2      19741.51      20367.90      1067.98 o                         
   2  -2   2      18306.90      19403.22       969.38 o                         
   4  -2   2       9416.19      10086.18       514.37 o                         
   6  -2   2       2305.00       2311.91       148.87 o                         
   8  -2   2       1354.90       1314.52        65.49 o                         
  10  -2   2        418.93        470.31        27.99 o                         
  12  -2   2        968.03        968.75        41.00 o                         
  14  -2   2       1199.11       1220.40        50.14 o                         
  16  -2   2         24.53         21.70        13.03 o                         
  18  -2   2         71.87         72.63        11.39 o                         
 -19  -1   2        116.80        114.29         9.27 o                         
 -17  -1   2        248.15        284.50        24.21 o                         
 -15  -1   2        112.48        148.77        19.00 o                         
 -13  -1   2        250.70        250.59        21.11 o                         
 -11  -1   2       1975.68       1922.08        70.37 o                         
  -9  -1   2        177.79        154.59        18.26 o                         
  -7  -1   2       4839.04       4904.79       291.59 o                         
  -5  -1   2      24193.86      24417.10      1256.64 o                         
  -3  -1   2       4933.41       4775.50       239.97 o                         
  -1  -1   2        271.77        414.28        32.36 o                         
   1  -1   2       3483.33       3732.04       142.13 o                         
   5  -1   2       5844.78       5844.85       339.81 o                         
   7  -1   2       2920.73       2976.59       176.96 o                         
   9  -1   2        636.06        608.21        38.23 o                         
  11  -1   2        714.15        738.57        29.32 o                         
  13  -1   2        375.35        414.65        35.69 o                         
  15  -1   2        322.47        351.49        25.05 o                         
  17  -1   2         31.62         21.18         6.31 o                         
 -18   0   2        823.09        922.63        40.90 o                         
 -16   0   2        123.69        140.03        16.98 o                         
 -14   0   2       1722.72       1757.42        68.74 o                         
 -12   0   2       1707.48       1870.81        70.51 o                         
 -10   0   2        298.71        260.13        21.73 o                         
  -8   0   2      18889.79      20252.45      1078.52 o                         
  -6   0   2       1244.86       1164.04        81.65 o                         
  -4   0   2      11508.81      10765.91       403.29 o                         
  -2   0   2        422.43        285.06        21.54 o                         
   0   0   2       2552.06       2017.92       114.61 o                         
   2   0   2      14420.89      14451.59       755.16 o                         
   4   0   2       2395.79       2600.55       151.29 o                         
   6   0   2       1545.06       1841.03       120.52 o                         
   8   0   2        256.23        440.22        30.67 o                         
  10   0   2        360.22        315.95        17.11 o                         
  12   0   2        151.29        177.92        21.02 o                         
  14   0   2        187.54        200.31        18.30 o                         
  16   0   2         39.13         21.54         8.55 o                         
  18   0   2         79.19         99.33         8.39 o                         
 -19   1   2        123.02        131.80         9.22 o                         
 -17   1   2        261.51        312.70        25.05 o                         
 -15   1   2        119.10        149.40        19.33 o                         
 -13   1   2        202.21        203.23        20.88 o                         
 -11   1   2       1879.31       1820.93        69.28 o                         
  -9   1   2        194.47        175.52        18.60 o                         
  -7   1   2       5242.05       5213.69       208.25 o                         
  -5   1   2      23501.80      23719.31       887.02 o                         
  -3   1   2       4140.60       3983.73       238.63 o                         
  -1   1   2        275.75        427.62        23.04 o                         
   1   1   2       3475.68       3449.41       198.06 o                         
   5   1   2       6325.67       6474.32       338.51 o                         
   7   1   2       2739.72       2539.64       168.60 o                         
   9   1   2        682.63        655.93        25.02 o                         
  11   1   2        696.63        724.96        28.27 o                         
  13   1   2        330.05        369.64        20.14 o                         
  15   1   2        362.52        414.72        26.07 o                         
  17   1   2         34.80         24.95         7.19 o                         
 -18   2   2         46.50         50.97         8.67 o                         
 -16   2   2        915.17       1039.91        49.26 o                         
 -14   2   2          5.21         10.27         9.38 o                         
 -12   2   2        378.79        397.16        24.40 o                         
 -10   2   2       4327.49       4191.29       141.22 o                         
  -8   2   2         71.98         24.99        13.81 o                         
  -6   2   2        220.14        212.48        29.77 o                         
  -4   2   2       2712.99       2689.48       162.63 o                         
  -2   2   2      23560.01      22630.50       824.24 o                         
   0   2   2      20097.44      20547.77      1070.73 o                         
   2   2   2      18145.00      18040.27       684.03 o                         
   4   2   2       9073.47       8961.74       502.34 o                         
   6   2   2       2275.22       2281.35       139.98 o                         
   8   2   2       1462.51       1405.32        58.54 o                         
  10   2   2        566.89        627.24        23.61 o                         
  12   2   2        946.74        902.02        43.62 o                         
  14   2   2       1211.99       1286.16        46.61 o                         
  16   2   2         21.94         14.06        17.62 o                         
  18   2   2         62.58         52.63         9.88 o                         
 -19   3   2        128.17         97.23        10.69 o                         
 -17   3   2         10.52         11.50         8.34 o                         
 -15   3   2        793.24        854.79        36.36 o                         
 -13   3   2        831.73        826.84        33.80 o                         
 -11   3   2         70.51         94.06        13.33 o                         
  -9   3   2         92.22         91.34        20.48 o                         
  -7   3   2       2707.27       2660.76       121.88 o                         
  -5   3   2      15535.14      15749.88       594.43 o                         
  -3   3   2       6061.50       5370.04       325.24 o                         
  -1   3   2       3013.52       2973.45       111.39 o                         
   1   3   2      32304.42      34709.86      1795.81 o                         
   3   3   2      23027.74      23363.70      1267.16 o                         
   5   3   2        910.10        832.37        43.54 o                         
   7   3   2       1837.83       1475.43       100.49 o                         
   9   3   2       2219.44       2230.27        89.21 o                         
  11   3   2         90.24         93.29        11.31 o                         
  13   3   2        234.13        152.31        31.47 o                         
  15   3   2       1026.65       1160.87        42.82 o                         
  17   3   2        302.90        326.81        17.66 o                         
 -18   4   2        123.38        143.69        16.08 o                         
 -16   4   2        416.47        481.41        27.22 o                         
 -14   4   2       1283.90       1361.94        50.30 o                         
 -12   4   2        395.64        446.55        28.95 o                         
 -10   4   2       3470.79       3302.65       111.64 o                         
  -8   4   2      10072.78       9471.30       400.24 o                         
  -6   4   2       1632.20       1537.05        77.69 o                         
  -4   4   2        835.75        809.04        45.05 o                         
  -2   4   2       6397.98       6213.06       240.99 o                         
   0   4   2        167.39        157.07        16.99 o                         
   2   4   2       5084.99       5146.23       313.19 o                         
   4   4   2        896.44       1000.00        49.64 o                         
   6   4   2       1687.41       1560.14        70.79 o                         
   8   4   2       1808.71       1739.74        57.28 o                         
  10   4   2        534.20        494.49        28.23 o                         
  12   4   2        115.56        129.83        14.39 o                         
  14   4   2        156.06        155.81        15.03 o                         
  16   4   2         25.94         28.14         6.46 o                         
 -17   5   2        148.24        143.18        19.51 o                         
 -15   5   2        271.90        252.15        17.02 o                         
 -13   5   2        991.64       1161.04        54.70 o                         
 -11   5   2       1080.26        993.81        49.83 o                         
  -9   5   2       1139.31       1166.14        42.48 o                         
  -7   5   2        358.60        385.11        30.87 o                         
  -5   5   2      12037.92      12748.13       502.17 o                         
  -3   5   2       8410.87       8263.55       315.15 o                         
  -1   5   2       9336.31       9833.55       365.80 o                         
   1   5   2       3112.26       3347.28       170.18 o                         
   3   5   2       2258.59       2356.81       147.35 o                         
   5   5   2        890.97        716.64        76.19 o                         
   7   5   2       4410.45       4408.20       171.19 o                         
   9   5   2        438.90        344.25        30.26 o                         
  11   5   2        769.19        755.52        33.22 o                         
  13   5   2       1033.50       1081.86        40.79 o                         
  15   5   2        471.01        476.51        22.81 o                         
 -18   6   2         19.82         20.36         6.17 o                         
 -16   6   2        511.50        554.16        29.34 o                         
 -14   6   2        669.08        756.60        32.20 o                         
 -12   6   2       1260.34       1325.33        59.86 o                         
 -10   6   2       1614.23       1679.10        75.27 o                         
  -8   6   2       1310.86       1229.59        41.79 o                         
  -6   6   2       1089.46       1102.39        39.56 o                         
  -4   6   2       6065.74       6447.78       263.05 o                         
  -2   6   2       3750.89       3625.91       152.49 o                         
   0   6   2       1224.62       1052.80        58.66 o                         
   2   6   2       6831.58       6918.02       278.87 o                         
   4   6   2       1083.00       1331.26        77.84 o                         
   6   6   2       2905.59       2992.26       104.27 o                         
   8   6   2        586.05        596.00        30.81 o                         
  10   6   2        576.10        587.92        32.91 o                         
  12   6   2        332.86        411.98        23.76 o                         
  14   6   2        231.97        241.18        16.93 o                         
  16   6   2        248.76        235.21        13.74 o                         
 -17   7   2         52.20         21.52         7.97 o                         
 -15   7   2        879.38       1002.89        38.05 o                         
 -13   7   2        408.91        448.70        43.03 o                         
 -11   7   2        529.03        555.80        44.01 o                         
  -9   7   2        910.31        900.27        55.48 o                         
  -7   7   2       1352.33       1372.30        64.57 o                         
  -5   7   2       1060.42        902.50        38.03 o                         
  -3   7   2       5080.52       4985.46       211.14 o                         
  -1   7   2        912.42        973.73        59.72 o                         
   1   7   2         73.12         51.21        17.06 o                         
   3   7   2       6519.38       6340.57       180.79 o                         
   5   7   2       1798.97       1712.79        69.29 o                         
   7   7   2       1202.44       1166.23        78.14 o                         
   9   7   2        735.75        814.43        38.89 o                         
  11   7   2        698.73        645.99        86.12 o                         
  13   7   2        141.98        138.48        14.59 o                         
  15   7   2          9.90          8.45         5.29 o                         
 -16   8   2         66.43         85.61         8.03 o                         
 -14   8   2        214.78        220.27        23.79 o                         
 -12   8   2        135.66        113.06        21.75 o                         
 -10   8   2        834.29        903.03        68.14 o                         
  -8   8   2       1945.01       1976.35        97.49 o                         
  -6   8   2       1498.15       1420.89        58.21 o                         
  -4   8   2        108.32        110.16        11.88 o                         
  -2   8   2        173.40        183.89        27.98 o                         
   0   8   2       4458.64       3922.69       151.24 o                         
   2   8   2       1893.12       1883.66        65.74 o                         
   4   8   2       1529.51       1553.89        67.15 o                         
   6   8   2        447.51        376.62        32.22 o                         
   8   8   2        335.85        351.79        25.43 o                         
  10   8   2        772.67       1136.84        97.28 o                         
  12   8   2        183.59        207.74        16.69 o                         
  14   8   2         20.12          7.83         5.71 o                         
 -15   9   2        283.29        326.88        39.31 o                         
 -13   9   2        370.08        419.45        26.71 o                         
 -11   9   2        486.86        505.68        31.59 o                         
  -9   9   2        250.53        256.44        21.22 o                         
  -7   9   2        661.62        675.41        35.48 o                         
  -5   9   2       1482.44       1387.07       135.19 o                         
  -3   9   2       1571.71       1440.01        44.56 o                         
  -1   9   2        140.55        132.14        12.10 o                         
   1   9   2        122.16        134.46        12.54 o                         
   3   9   2        649.74        593.36        25.97 o                         
   5   9   2       1099.77       1038.90        46.32 o                         
   7   9   2       1284.61       1327.32        62.44 o                         
   9   9   2         88.21        118.26        29.88 o                         
  11   9   2          9.56         16.41         8.26 o                         
  13   9   2        156.44        151.33        11.94 o                         
  15   9   2         13.88          8.94         6.85 o                         
 -14  10   2        128.28        127.89        12.48 o                         
 -12  10   2        525.15        596.94        33.00 o                         
 -10  10   2        628.93        713.18        37.91 o                         
  -8  10   2        139.35         91.44        18.90 o                         
  -6  10   2        679.67        646.95        39.95 o                         
  -4  10   2       4373.41       4506.29       155.08 o                         
  -2  10   2        179.58        162.85        16.32 o                         
   0  10   2        964.81        842.83        32.68 o                         
   2  10   2       2361.22       2322.01        76.05 o                         
   4  10   2        201.08        169.52        17.37 o                         
   6  10   2        450.21        433.90        29.03 o                         
   8  10   2         44.41         31.38        10.58 o                         
  10  10   2        758.85        803.71        40.13 o                         
  12  10   2        231.89        287.33        18.67 o                         
  14  10   2        465.95        480.87        34.40 o                         
 -13  11   2        122.48        138.19        13.79 o                         
 -11  11   2        362.90        404.96        25.24 o                         
  -9  11   2         21.87         24.04        10.92 o                         
  -7  11   2        412.15        433.78        27.91 o                         
  -5  11   2        191.54        247.72        20.98 o                         
  -3  11   2       1877.56       1887.62        73.65 o                         
  -1  11   2        462.34        471.25        27.92 o                         
   1  11   2        352.01        358.21        25.71 o                         
   3  11   2       2833.78       2796.18       118.12 o                         
   5  11   2       1116.62       1180.70        56.23 o                         
   7  11   2        265.70        319.79        23.83 o                         
   9  11   2        121.41        119.56        24.97 o                         
  11  11   2        181.07        157.99        12.00 o                         
  13  11   2        171.00        175.46        13.51 o                         
 -12  12   2        128.41        110.31        11.19 o                         
 -10  12   2         91.50        136.88        39.41 o                         
  -8  12   2        227.09        316.54        23.72 o                         
  -6  12   2        247.76        254.43        21.58 o                         
  -4  12   2         95.96         96.55        21.81 o                         
  -2  12   2        235.43        233.97        21.86 o                         
   0  12   2        631.17        641.83        47.16 o                         
   4  12   2       1453.45       1467.86        68.24 o                         
   6  12   2         20.41         16.12         9.46 o                         
   8  12   2        193.61        175.53        17.08 o                         
  10  12   2         40.47         42.35         6.83 o                         
  12  12   2        144.58        153.58        22.64 o                         
 -11  13   2         29.49         24.60         5.37 o                         
  -9  13   2         92.86        101.87        12.87 o                         
  -7  13   2        145.60        148.69        17.14 o                         
  -5  13   2        263.58        294.95        22.93 o                         
  -3  13   2        684.31        708.12        37.86 o                         
  -1  13   2        107.64        103.64        14.55 o                         
   1  13   2         11.84         11.79         9.33 o                         
   3  13   2        269.64        274.57        22.18 o                         
   5  13   2         97.94         97.22        19.79 o                         
   7  13   2        130.41        140.20        23.34 o                         
   9  13   2         38.92         46.18         6.73 o                         
  11  13   2          7.04          4.30         5.56 o                         
 -10  14   2        154.47        177.02        21.59 o                         
  -8  14   2         19.96         16.91         7.11 o                         
  -6  14   2        232.12        240.53        18.51 o                         
  -4  14   2        312.67        320.55        22.62 o                         
  -2  14   2        302.38        353.49        24.07 o                         
   0  14   2         94.68        108.29        14.25 o                         
   2  14   2         41.20         23.72         8.41 o                         
   4  14   2         30.37         35.26        13.97 o                         
   6  14   2         35.58         53.08         7.92 o                         
   8  14   2        272.07        257.93        27.83 o                         
  -9  15   2          5.55          7.44         3.84 o                         
  -7  15   2         42.55         46.08         7.60 o                         
  -5  15   2         12.51         22.83         7.18 o                         
  -3  15   2         87.94         50.03         7.99 o                         
  -1  15   2        319.76        330.79        21.35 o                         
   1  15   2         85.80         76.23        15.09 o                         
   3  15   2        122.41        114.97        12.20 o                         
   5  15   2         73.03         72.26         8.85 o                         
   7  15   2        119.45        123.06        14.39 o                         
  -6  16   2          4.06          5.40         3.32 o                         
  -4  16   2        115.48        116.67         9.06 o                         
  -2  16   2        136.35        112.50        17.02 o                         
   0  16   2         61.01         60.15         8.98 o                         
   2  16   2        471.30        460.61        63.51 o                         
   4  16   2         84.13         81.79        10.31 o                         
  -6 -16   3          7.82          3.21         6.61 o                         
  -4 -16   3         15.83         16.08         5.29 o                         
  -2 -16   3        128.68        119.78        11.26 o                         
   0 -16   3        133.01        131.69        21.01 o                         
   2 -16   3         44.56         52.23        11.25 o                         
   4 -16   3          0.03          5.98         6.79 o                         
  -9 -15   3         89.09         79.63        11.37 o                         
  -7 -15   3         86.31         61.12        10.93 o                         
  -5 -15   3        138.67        114.87        12.82 o                         
  -3 -15   3        151.43        176.16        16.62 o                         
  -1 -15   3         40.26         25.25         8.30 o                         
   1 -15   3         26.39         17.82         7.60 o                         
   3 -15   3         29.12         17.02         7.11 o                         
   5 -15   3         67.87         74.53        17.07 o                         
   7 -15   3        432.81        413.39        29.98 o                         
 -10 -14   3         48.95         35.47         6.25 o                         
  -8 -14   3         59.56         57.31        10.46 o                         
  -6 -14   3          9.54         10.38         8.65 o                         
  -4 -14   3        189.88        188.78        19.51 o                         
  -2 -14   3         70.28         54.37        12.14 o                         
   0 -14   3         92.65         78.93        26.90 o                         
   2 -14   3         84.33         83.51        19.01 o                         
   4 -14   3         49.79         59.13        20.40 o                         
   6 -14   3        132.91        149.72        13.53 o                         
   8 -14   3         45.04         36.85        10.06 o                         
 -11 -13   3        417.42        439.03        22.90 o                         
  -9 -13   3        221.05        207.95        18.58 o                         
  -7 -13   3        103.86         56.76        15.76 o                         
  -5 -13   3        290.84        331.42        25.89 o                         
  -3 -13   3        302.77        353.19        26.81 o                         
  -1 -13   3         15.13         26.10        12.06 o                         
   1 -13   3        512.54        510.22        32.01 o                         
   3 -13   3        696.95        722.86        38.88 o                         
   5 -13   3        159.09        157.05        18.06 o                         
   7 -13   3         30.12         40.98         9.67 o                         
   9 -13   3         38.73         38.32        11.76 o                         
 -12 -12   3         97.43        144.53        12.93 o                         
 -10 -12   3        560.68        766.59        53.37 o                         
  -8 -12   3         56.36         49.54        12.85 o                         
  -6 -12   3        134.71        177.29        30.53 o                         
  -4 -12   3        525.82        551.16        34.02 o                         
   0 -12   3       1409.25       1370.97       105.68 o                         
   2 -12   3       1043.23        989.17        78.90 o                         
   4 -12   3       1377.92       1490.14        67.84 o                         
   6 -12   3         39.78         20.04         9.60 o                         
   8 -12   3         17.15          9.12         9.17 o                         
  10 -12   3        181.70        211.50        22.76 o                         
  12 -12   3         92.04        127.28        13.86 o                         
 -15 -11   3          7.99          4.86         4.97 o                         
 -13 -11   3         50.73         82.73        11.02 o                         
 -11 -11   3        172.79        170.14        18.91 o                         
  -9 -11   3        187.57        214.84        22.52 o                         
  -7 -11   3        184.78        190.88        22.63 o                         
  -5 -11   3        536.37        580.67        34.56 o                         
  -3 -11   3        508.32        519.92        33.73 o                         
  -1 -11   3        701.33        658.04        35.86 o                         
   1 -11   3       1741.76       1834.44        79.34 o                         
   3 -11   3       3988.15       3980.67       163.85 o                         
   5 -11   3        131.09        234.60        53.35 o                         
   7 -11   3         70.61         89.51        26.53 o                         
   9 -11   3        121.88        142.08        15.26 o                         
  11 -11   3        119.67        139.52        20.46 o                         
  13 -11   3         29.33         21.35         6.63 o                         
 -14 -10   3        186.43        167.85        14.20 o                         
 -12 -10   3        269.61        318.57        23.69 o                         
 -10 -10   3        168.68        151.53        26.97 o                         
  -8 -10   3       2184.66       2410.65       156.96 o                         
  -6 -10   3        304.61        344.62        26.95 o                         
  -4 -10   3         48.36         62.29        15.07 o                         
  -2 -10   3       2202.77       2353.58        95.12 o                         
   0 -10   3        331.99        340.48        25.50 o                         
   2 -10   3       2968.16       3069.37       124.81 o                         
   4 -10   3        853.27        830.15        96.78 o                         
   6 -10   3        105.89        117.81        23.24 o                         
   8 -10   3        888.93        837.11        43.98 o                         
  10 -10   3        162.73        175.89        28.16 o                         
  12 -10   3        217.56        152.54        21.44 o                         
  14 -10   3         44.85         47.46         8.70 o                         
 -15  -9   3        122.41        150.13        12.81 o                         
 -13  -9   3        135.04        164.93        25.90 o                         
 -11  -9   3        309.90        317.60        25.51 o                         
  -9  -9   3        871.02        930.23        42.00 o                         
  -7  -9   3        262.50        298.86        25.05 o                         
  -5  -9   3        386.85        397.19        42.13 o                         
  -3  -9   3        530.15        483.52        29.47 o                         
  -1  -9   3       3347.17       3375.75       134.50 o                         
   1  -9   3        346.49        367.50        24.23 o                         
   3  -9   3       3501.17       3406.94       116.24 o                         
   5  -9   3        451.37        428.70        29.14 o                         
   7  -9   3        323.82        302.55        33.51 o                         
   9  -9   3        267.07        282.19        22.95 o                         
  11  -9   3        292.36        261.86        32.69 o                         
  13  -9   3        452.22        396.69        56.22 o                         
  15  -9   3         43.58         44.96         7.11 o                         
 -16  -8   3        161.60        191.83        13.39 o                         
 -14  -8   3        210.85        225.88        19.75 o                         
 -12  -8   3       1078.18       1177.04        49.76 o                         
 -10  -8   3       1070.74       1140.65        55.03 o                         
  -8  -8   3        188.50        199.18        18.80 o                         
  -6  -8   3        603.02        524.86        27.21 o                         
  -4  -8   3        461.08        449.76        26.26 o                         
  -2  -8   3       2177.08       2144.63        89.90 o                         
   0  -8   3       1836.12       1704.47        65.57 o                         
   2  -8   3       3712.18       3578.63       134.87 o                         
   4  -8   3       1905.85       1908.92        70.85 o                         
   6  -8   3         67.59         98.10        15.32 o                         
   8  -8   3       2057.92       2027.24        76.96 o                         
  10  -8   3        157.93        145.31        19.52 o                         
  12  -8   3        191.74        215.61        28.79 o                         
  14  -8   3        127.41        122.05        17.92 o                         
 -17  -7   3        131.80        164.09        18.19 o                         
 -15  -7   3        786.19        885.22        88.02 o                         
 -13  -7   3         76.60         73.45        10.99 o                         
 -11  -7   3       1491.17       1513.70        51.52 o                         
  -9  -7   3        517.49        498.77        30.31 o                         
  -7  -7   3       1410.80       1495.42        72.40 o                         
  -5  -7   3       3208.12       3285.20       212.62 o                         
  -3  -7   3        534.40        506.32        33.07 o                         
  -1  -7   3       2485.27       2337.41       142.64 o                         
   1  -7   3       3712.50       3755.34       275.39 o                         
   3  -7   3       2309.88       2202.76       103.34 o                         
   5  -7   3       4060.09       4275.98       181.85 o                         
   7  -7   3        303.23        330.85        23.21 o                         
   9  -7   3        134.80        135.07        36.70 o                         
  11  -7   3        648.79        606.23        33.12 o                         
  13  -7   3         61.01         86.86        19.08 o                         
  15  -7   3        142.06        141.90        17.71 o                         
 -18  -6   3        131.88        136.22        13.25 o                         
 -16  -6   3        298.17        319.95        17.08 o                         
 -14  -6   3         86.91         93.16        15.10 o                         
 -12  -6   3        472.31        531.13        38.49 o                         
 -10  -6   3         85.10         57.01        51.65 o                         
  -8  -6   3       3019.18       3103.83       137.98 o                         
  -6  -6   3       5253.22       4914.96       250.24 o                         
  -4  -6   3       3409.87       3471.00       207.03 o                         
  -2  -6   3       2079.58       1938.51        86.28 o                         
   0  -6   3       5549.38       5236.44       310.14 o                         
   2  -6   3       4058.07       3914.48       239.47 o                         
   4  -6   3        235.74        268.98        53.42 o                         
   6  -6   3        964.31        934.90        33.52 o                         
   8  -6   3       1412.66       1546.29        53.99 o                         
  10  -6   3        592.74        606.16        27.63 o                         
  12  -6   3       1001.11        974.21        54.53 o                         
  14  -6   3         27.65         42.87        17.34 o                         
  16  -6   3        297.76        216.94        26.26 o                         
 -17  -5   3        390.62        457.62        20.17 o                         
 -15  -5   3          5.18          7.81         7.12 o                         
 -13  -5   3        980.00       1029.80        46.31 o                         
 -11  -5   3       1171.35       1095.67        47.11 o                         
  -9  -5   3       3105.93       3057.07       102.92 o                         
  -7  -5   3       2014.07       2087.95        89.30 o                         
  -5  -5   3       9154.63       9976.12       546.44 o                         
  -3  -5   3      10558.66      10776.89       580.96 o                         
  -1  -5   3       1506.81       1531.00        63.74 o                         
   1  -5   3       4637.86       4085.29       246.70 o                         
   3  -5   3      13319.97      14044.14       766.05 o                         
   5  -5   3       1819.59       1704.85        93.16 o                         
   7  -5   3       5966.29       5971.90       150.46 o                         
   9  -5   3       1483.19       1442.98        50.06 o                         
  11  -5   3        395.69        357.91        29.19 o                         
  13  -5   3        885.47        841.95        43.03 o                         
  15  -5   3         53.86         89.11        18.22 o                         
  17  -5   3         21.94         15.34         4.73 o                         
 -18  -4   3          9.56          2.33         5.31 o                         
 -16  -4   3        343.61        373.61        19.53 o                         
 -14  -4   3        155.62        168.26        18.88 o                         
 -12  -4   3        308.00        348.61        23.74 o                         
 -10  -4   3       3405.43       3382.37       112.71 o                         
  -8  -4   3       3528.51       3392.38       150.38 o                         
  -6  -4   3       9972.71      10570.31       567.33 o                         
  -4  -4   3        178.53        137.57        25.36 o                         
  -2  -4   3       5279.21       4883.83       194.49 o                         
   0  -4   3      17329.86      16552.69       879.29 o                         
   2  -4   3       2207.75       2072.09       144.00 o                         
   4  -4   3      12674.15      13591.97       512.37 o                         
   6  -4   3       1208.99       1143.21        95.00 o                         
   8  -4   3       2477.65       2351.75        67.72 o                         
  10  -4   3       1807.16       1715.57        61.09 o                         
  12  -4   3        983.96       1019.10        44.08 o                         
  14  -4   3         90.75         86.21        25.40 o                         
  16  -4   3        243.25        262.34        25.41 o                         
 -19  -3   3         53.22         53.74         6.04 o                         
 -17  -3   3        401.21        406.63        20.23 o                         
 -15  -3   3        866.13        878.41        41.66 o                         
 -13  -3   3        529.76        528.40        31.12 o                         
 -11  -3   3       1136.15        946.82        41.69 o                         
  -9  -3   3       4212.61       4450.48       264.84 o                         
  -7  -3   3       1250.82       1344.81       103.35 o                         
  -5  -3   3       5388.71       5243.36       315.71 o                         
  -3  -3   3       2461.43       2371.66       100.74 o                         
  -1  -3   3       8287.88       8061.09       465.19 o                         
   1  -3   3      21532.21      21720.61      1141.80 o                         
   3  -3   3       6324.06       6664.78       262.38 o                         
   5  -3   3       2730.13       2473.85       161.88 o                         
   7  -3   3       1928.82       1731.60       131.06 o                         
   9  -3   3        200.40        203.75        13.09 o                         
  11  -3   3        395.09        350.87        18.45 o                         
  13  -3   3        429.12        448.73        33.89 o                         
  15  -3   3        607.71        724.63        36.29 o                         
  17  -3   3         48.64         39.22         9.24 o                         
 -18  -2   3         99.72        132.85        12.94 o                         
 -16  -2   3        309.67        331.98        22.94 o                         
 -14  -2   3        296.58        251.40        22.17 o                         
 -12  -2   3        303.26        288.72        21.87 o                         
 -10  -2   3       2484.10       2372.05        81.62 o                         
  -8  -2   3       4317.80       4063.48       250.59 o                         
  -6  -2   3      16107.62      16007.03       840.78 o                         
  -4  -2   3       5727.99       5480.72       302.14 o                         
  -2  -2   3      19211.78      19757.27       724.12 o                         
   0  -2   3      13717.31      12614.44       642.11 o                         
   2  -2   3      25993.46      27818.00       996.43 o                         
   4  -2   3       7895.73       7904.08       429.45 o                         
   6  -2   3        203.51        211.47        39.04 o                         
   8  -2   3        157.22        128.46        18.01 o                         
  10  -2   3        647.43        629.73        29.62 o                         
  12  -2   3       1249.24       1305.96        53.95 o                         
  14  -2   3        283.54        268.47        22.33 o                         
  16  -2   3        230.38        206.45        16.58 o                         
  18  -2   3          1.91          5.91         6.79 o                         
 -19  -1   3         81.14         89.59         8.63 o                         
 -17  -1   3          1.48          1.86         8.27 o                         
 -15  -1   3        378.34        394.61        27.37 o                         
 -13  -1   3        733.44        739.64        38.83 o                         
 -11  -1   3        158.80        207.15        17.28 o                         
  -9  -1   3        351.10        333.10        25.84 o                         
  -7  -1   3       6262.73       6619.99       352.93 o                         
  -5  -1   3       4809.31       4108.94       255.56 o                         
  -3  -1   3      26754.39      28209.80      1459.41 o                         
  -1  -1   3      12974.39      11736.73       620.62 o                         
   1  -1   3       1254.75       1322.49        87.37 o                         
   5  -1   3       4713.42       4873.09       261.62 o                         
   9  -1   3        241.40        215.94        14.06 o                         
  11  -1   3        449.54        500.55        24.48 o                         
  13  -1   3        229.05        122.27        80.44 o                         
  15  -1   3         20.53         27.69         9.80 o                         
  17  -1   3        433.27        426.49        21.35 o                         
 -18   0   3        188.20        204.22        15.54 o                         
 -16   0   3        208.91        221.67        20.87 o                         
 -14   0   3        277.94        270.24        27.57 o                         
 -12   0   3         85.37        104.74        16.32 o                         
 -10   0   3       2702.75       2678.40       116.61 o                         
  -8   0   3       4940.08       4382.30       258.85 o                         
  -6   0   3      12438.32      11774.34       446.22 o                         
  -4   0   3        707.00        838.72        40.80 o                         
  -2   0   3       7651.54       6577.08       249.48 o                         
   4   0   3       3330.39       3319.70       190.44 o                         
   6   0   3       5311.31       5798.19       327.58 o                         
   8   0   3       3148.93       3067.45       132.31 o                         
  10   0   3       2185.30       2158.85        62.73 o                         
  12   0   3         38.75         37.84         9.20 o                         
  14   0   3        399.57        397.50        51.94 o                         
  16   0   3        195.93        180.99        20.57 o                         
  18   0   3        127.27        113.90        11.51 o                         
 -19   1   3         89.23         99.87         8.62 o                         
 -17   1   3          1.98          0.45         8.42 o                         
 -15   1   3        428.54        494.74        28.79 o                         
 -13   1   3        877.30        937.33        40.69 o                         
 -11   1   3        122.07        164.86        19.87 o                         
  -9   1   3        368.47        367.69        38.64 o                         
  -7   1   3       5819.83       6062.56       248.40 o                         
  -5   1   3       5303.34       4874.82       183.87 o                         
  -1   1   3      12418.46      11687.53       571.50 o                         
   1   1   3       1243.68       1315.49        84.39 o                         
   5   1   3       4485.69       4354.60       184.59 o                         
   7   1   3       3218.58       3043.35       139.21 o                         
   9   1   3        297.27        285.61        14.60 o                         
  11   1   3        476.25        533.27        23.43 o                         
  13   1   3        217.07        275.83        29.79 o                         
  15   1   3         11.33         16.16         9.09 o                         
  17   1   3        423.40        423.54        21.06 o                         
 -18   2   3         92.96        109.48        11.44 o                         
 -16   2   3        253.27        267.91        23.10 o                         
 -14   2   3        271.28        251.04        20.93 o                         
 -12   2   3        315.56        334.75        22.60 o                         
 -10   2   3       2313.22       2130.53        78.95 o                         
  -8   2   3       4536.89       4261.77       179.38 o                         
  -6   2   3      15350.72      15661.36       598.44 o                         
  -4   2   3       5891.65       5571.98       307.79 o                         
  -2   2   3      18269.34      19154.49      1024.11 o                         
   0   2   3      12853.39      11450.51       639.59 o                         
   2   2   3      25810.83      25003.99      1400.21 o                         
   4   2   3       8258.43       7828.40       300.77 o                         
   6   2   3        220.40        208.09        31.00 o                         
   8   2   3        157.89        136.75        11.38 o                         
  10   2   3        620.07        611.00        29.65 o                         
  12   2   3       1243.17       1291.01        46.48 o                         
  14   2   3        291.92        311.06        18.81 o                         
  16   2   3        222.31        194.45        15.79 o                         
 -19   3   3         45.51         36.07         7.58 o                         
 -17   3   3        423.74        444.68        32.38 o                         
 -15   3   3        936.96        980.16        96.23 o                         
 -13   3   3        634.55        620.26        31.51 o                         
 -11   3   3        985.49        903.74        40.32 o                         
  -9   3   3       4186.38       4208.00       146.27 o                         
  -7   3   3       1367.46       1489.40        75.42 o                         
  -5   3   3       5836.83       6300.31       372.68 o                         
  -3   3   3       2494.09       2581.91       151.17 o                         
  -1   3   3       9016.71       9014.53       328.43 o                         
   1   3   3      21595.09      21644.00       900.19 o                         
   3   3   3       6744.93       6505.95       359.79 o                         
   5   3   3       2912.94       2592.87       108.00 o                         
   7   3   3       1983.87       1748.65        65.44 o                         
   9   3   3        158.64        166.65        12.97 o                         
  11   3   3        374.57        354.82        25.27 o                         
  13   3   3        395.60        413.15        22.90 o                         
  15   3   3        615.43        694.01        28.63 o                         
  17   3   3         41.42         34.56         6.30 o                         
 -18   4   3         13.27         15.91         9.50 o                         
 -16   4   3        407.49        464.34        26.59 o                         
 -14   4   3        171.16        152.83        14.95 o                         
 -12   4   3        260.02        271.12        23.55 o                         
 -10   4   3       3273.23       3184.28        99.57 o                         
  -8   4   3       3810.26       3821.07       108.37 o                         
  -6   4   3       9816.75      10301.48       402.78 o                         
  -4   4   3        179.07        158.46        15.02 o                         
  -2   4   3       5319.11       5179.60       196.40 o                         
   0   4   3      17052.42      16576.66       619.89 o                         
   2   4   3       2391.24       2244.60        92.88 o                         
   4   4   3      12092.68      12602.93       700.48 o                         
   6   4   3       1289.49       1176.23        89.29 o                         
   8   4   3       2283.26       2181.87        79.85 o                         
  10   4   3       1726.55       1637.86        66.52 o                         
  12   4   3        963.45       1008.54        40.54 o                         
  14   4   3         80.17         90.55        13.67 o                         
  16   4   3        236.09        238.91        21.98 o                         
 -17   5   3        367.33        484.80        36.73 o                         
 -15   5   3          3.24          4.95         7.24 o                         
 -13   5   3        932.84        990.50        49.60 o                         
 -11   5   3       1202.39       1083.84        45.63 o                         
  -9   5   3       2998.92       2901.54        90.91 o                         
  -7   5   3       1795.64       1901.71        76.55 o                         
  -5   5   3       9920.35      10174.05       792.37 o                         
  -3   5   3      10576.69      10972.39       414.61 o                         
  -1   5   3       1204.61       1325.67        67.95 o                         
   1   5   3       4598.65       4249.97       174.59 o                         
   3   5   3      12574.31      13864.56       757.46 o                         
   7   5   3       5980.22       5767.65       224.16 o                         
   9   5   3       1574.48       1517.50        64.67 o                         
  11   5   3        407.61        408.17        22.79 o                         
  13   5   3        832.33        809.30        34.27 o                         
  15   5   3         64.01         57.13         7.62 o                         
 -18   6   3        128.18        122.68        11.40 o                         
 -16   6   3        252.39        266.50        19.53 o                         
 -14   6   3        117.18         96.52        19.71 o                         
 -12   6   3        464.29        470.82        30.63 o                         
 -10   6   3         36.77         23.16         9.37 o                         
  -8   6   3       3350.62       3319.42        99.40 o                         
  -6   6   3       5021.76       4794.49       180.22 o                         
  -4   6   3       3557.03       3583.26       227.45 o                         
  -2   6   3       2211.20       2132.53        94.51 o                         
   0   6   3       5587.82       5590.98       223.83 o                         
   2   6   3       3783.92       3826.58       167.91 o                         
   4   6   3        182.20        200.47        20.67 o                         
   6   6   3        930.30        898.98        36.12 o                         
   8   6   3       1594.09       1812.33       111.72 o                         
  10   6   3        704.64        710.71        36.40 o                         
  12   6   3       1055.14       1078.89        35.86 o                         
  14   6   3         24.80         34.24         9.70 o                         
  16   6   3        307.28        258.45        22.41 o                         
 -17   7   3        149.44        144.38        11.61 o                         
 -15   7   3        731.72        807.81        49.62 o                         
 -13   7   3         98.02         73.71        18.75 o                         
 -11   7   3       1434.73       1468.51        96.11 o                         
  -9   7   3        482.80        515.28        38.12 o                         
  -7   7   3       1377.50       1440.61        60.84 o                         
  -5   7   3       3457.67       3518.60       247.36 o                         
  -3   7   3        699.55        662.68        45.42 o                         
  -1   7   3       2385.32       2321.65       196.64 o                         
   1   7   3       3742.03       3874.47       169.72 o                         
   3   7   3       2474.00       2392.68        74.84 o                         
   5   7   3       3920.63       4308.99       152.43 o                         
   7   7   3        288.75        294.49        29.82 o                         
   9   7   3        107.21        124.44        26.06 o                         
  11   7   3        648.74        634.48        28.31 o                         
  13   7   3         45.47         49.40        10.45 o                         
  15   7   3        124.57        114.56         9.59 o                         
 -16   8   3        198.22        211.10        12.05 o                         
 -14   8   3        205.47        247.58        20.78 o                         
 -12   8   3        973.46       1067.63        76.38 o                         
 -10   8   3       1053.25       1103.45        76.41 o                         
  -8   8   3        161.71        153.83        23.56 o                         
  -6   8   3        587.22        496.31        25.31 o                         
  -4   8   3        415.09        399.34        23.22 o                         
  -2   8   3       2239.34       2257.85        82.54 o                         
   0   8   3       2043.39       2012.42        54.69 o                         
   2   8   3       3736.64       3773.52       111.31 o                         
   4   8   3       1869.93       1876.58        56.40 o                         
   6   8   3         65.00         70.41        13.42 o                         
   8   8   3       1985.99       1962.09        79.11 o                         
  10   8   3        177.99        180.68        18.86 o                         
  12   8   3        156.59        212.81        16.65 o                         
  14   8   3        126.22        114.53        10.20 o                         
 -15   9   3        111.69        128.02        10.62 o                         
 -13   9   3        135.81        171.63        26.92 o                         
 -11   9   3        267.81        288.00        23.62 o                         
  -9   9   3        825.33        817.51        41.61 o                         
  -7   9   3        250.52        295.81        23.26 o                         
  -5   9   3        479.93        482.47        35.60 o                         
  -3   9   3        552.82        509.15        23.24 o                         
  -1   9   3       3410.09       3419.45        98.36 o                         
   1   9   3        343.72        365.94        18.87 o                         
   3   9   3       3272.28       3297.37        93.14 o                         
   5   9   3        523.72        497.29        27.35 o                         
   7   9   3        408.35        393.04        24.70 o                         
   9   9   3        263.20        262.03        22.05 o                         
  11   9   3        286.46        305.04        19.10 o                         
  13   9   3        452.95        431.88        22.13 o                         
  15   9   3         35.61         34.07         7.20 o                         
 -16  10   3         61.19         48.90         6.94 o                         
 -14  10   3        175.91        168.78        14.04 o                         
 -12  10   3        261.54        299.18        22.75 o                         
 -10  10   3        120.69        106.31        19.34 o                         
  -8  10   3       2215.07       2378.89       124.66 o                         
  -6  10   3        314.70        309.76        28.22 o                         
  -4  10   3         59.08         62.47        12.49 o                         
  -2  10   3       2064.02       2202.81        71.26 o                         
   0  10   3        358.00        346.32        21.30 o                         
   2  10   3       2993.86       3102.13        93.75 o                         
   4  10   3        816.33        735.22        53.93 o                         
   6  10   3        109.71        141.47        17.48 o                         
   8  10   3        967.87        970.89        45.65 o                         
  10  10   3        197.67        207.99        16.08 o                         
  12  10   3        248.14        201.53        16.07 o                         
  14  10   3         42.48         55.20        11.11 o                         
 -15  11   3          3.39          2.23         3.18 o                         
 -13  11   3         43.36         70.41        15.71 o                         
 -11  11   3        172.40        186.07        18.64 o                         
  -9  11   3        161.96        174.32        19.03 o                         
  -7  11   3        204.03        227.61        20.80 o                         
  -5  11   3        464.09        475.36        29.47 o                         
  -3  11   3        565.53        560.67        30.44 o                         
  -1  11   3        616.31        539.21        26.43 o                         
   1  11   3       1760.35       1790.37        70.13 o                         
   3  11   3       4174.12       4325.85       163.70 o                         
   5  11   3        159.55        111.67        70.64 o                         
   7  11   3         48.11         64.41        13.53 o                         
   9  11   3        107.81        137.97        13.62 o                         
  11  11   3        105.05        134.91        14.78 o                         
  13  11   3         28.67         29.97         9.73 o                         
 -14  12   3         42.75         31.26         5.05 o                         
 -12  12   3         81.83        110.79        17.42 o                         
 -10  12   3        529.66        649.25        45.96 o                         
  -8  12   3         35.48         29.09        19.11 o                         
  -6  12   3        148.59        150.24        17.43 o                         
  -4  12   3        500.76        488.02        31.25 o                         
  -2  12   3         97.05         86.70        29.70 o                         
   0  12   3       1510.01       1465.35       128.30 o                         
   2  12   3        992.42       1024.61        66.97 o                         
   4  12   3       1410.31       1517.25        66.84 o                         
   6  12   3         40.42         21.86         8.69 o                         
   8  12   3         15.40         10.19         6.87 o                         
  10  12   3        186.06        211.69        12.34 o                         
  12  12   3         79.74         81.60        13.07 o                         
 -11  13   3        431.14        458.12        22.79 o                         
  -9  13   3        244.92        254.42        18.19 o                         
  -7  13   3         95.42        104.40        19.85 o                         
  -5  13   3        308.02        344.47        24.29 o                         
  -3  13   3        324.61        334.60        24.54 o                         
  -1  13   3         23.50         35.92        10.65 o                         
   1  13   3        510.72        508.90        30.47 o                         
   3  13   3        686.57        687.02        36.83 o                         
   5  13   3        134.05        130.37        20.34 o                         
   7  13   3         26.45         35.09         7.50 o                         
   9  13   3         45.17         41.31        20.42 o                         
  11  13   3        159.13        121.47        14.04 o                         
 -10  14   3         54.94         39.64         6.72 o                         
  -8  14   3         66.00         91.36        11.21 o                         
  -6  14   3         15.59         29.08         9.34 o                         
  -4  14   3        197.67        197.67        17.51 o                         
  -2  14   3         78.35         98.40        14.34 o                         
   0  14   3         73.43         68.42        17.30 o                         
   2  14   3         96.21        122.93        15.12 o                         
   4  14   3         43.31         46.45         7.68 o                         
   6  14   3        123.41        134.43        10.08 o                         
   8  14   3         50.29         42.54        20.44 o                         
  -9  15   3         80.94         56.54         5.61 o                         
  -7  15   3         94.41         66.37         9.46 o                         
  -5  15   3        125.01        106.86        17.12 o                         
  -3  15   3        163.48        171.71        14.51 o                         
  -1  15   3         38.50         27.77         7.20 o                         
   1  15   3         26.41         23.07         9.70 o                         
   3  15   3         33.61         19.63         5.90 o                         
   5  15   3         74.89         86.58        15.92 o                         
   7  15   3        422.38        448.33        28.45 o                         
  -6  16   3          7.94          8.60         6.49 o                         
  -4  16   3         13.79         11.45         3.92 o                         
  -2  16   3        133.62        132.95         9.88 o                         
   0  16   3        149.16        164.08        16.08 o                         
   2  16   3         43.09         32.29         8.28 o                         
   4  16   3          0.26         -1.16         7.67 o                         
  -6 -16   4        195.39        219.90        17.03 o                         
  -4 -16   4         15.58         17.48         5.95 o                         
  -2 -16   4         83.03         72.96         9.16 o                         
   0 -16   4        212.50        248.80        21.17 o                         
   2 -16   4         33.59         28.88         8.49 o                         
  -9 -15   4         29.43         14.07         6.28 o                         
  -7 -15   4         53.11         42.26         8.76 o                         
  -5 -15   4         15.13         14.88         7.01 o                         
  -3 -15   4         34.90         21.55         7.45 o                         
  -1 -15   4        174.11        186.22        16.15 o                         
   1 -15   4          9.65         14.04         7.10 o                         
   3 -15   4         99.51        110.42        11.30 o                         
   5 -15   4         17.88         16.65         8.03 o                         
 -10 -14   4        106.59         80.76         8.11 o                         
  -8 -14   4        234.65        254.57        17.58 o                         
  -6 -14   4         38.65         65.53        17.95 o                         
  -4 -14   4         16.95         16.79        11.67 o                         
  -2 -14   4        394.20        424.87        30.06 o                         
   0 -14   4        260.85        244.53        20.55 o                         
   2 -14   4         19.20         29.43        11.64 o                         
   4 -14   4        243.44        280.49        19.14 o                         
   6 -14   4        224.13        225.29        23.20 o                         
   8 -14   4        136.81         92.64        12.55 o                         
 -11 -13   4         52.31         48.31        12.20 o                         
  -9 -13   4        200.98        207.95        17.84 o                         
  -7 -13   4        537.53        577.13        40.53 o                         
  -5 -13   4         48.01         59.61        12.66 o                         
  -3 -13   4        188.20        178.12        30.06 o                         
  -1 -13   4        958.37        967.44        47.27 o                         
   1 -13   4        118.59        151.19        18.69 o                         
   3 -13   4        364.48        340.13        27.74 o                         
   5 -13   4        235.96        323.48        39.90 o                         
   7 -13   4         99.42         95.17        17.55 o                         
   9 -13   4         91.39        126.41        15.40 o                         
 -12 -12   4        154.79        139.72        13.19 o                         
 -10 -12   4         72.27        139.62        26.61 o                         
  -8 -12   4        437.86        433.43        29.87 o                         
  -6 -12   4         67.11         50.22        13.10 o                         
  -4 -12   4        156.14        180.26        21.39 o                         
  -2 -12   4         75.57         73.27        21.94 o                         
   0 -12   4        674.87        882.48       135.54 o                         
   2 -12   4        365.05        362.70        25.77 o                         
   4 -12   4        376.06        430.35        28.82 o                         
   6 -12   4        285.71        250.14        20.73 o                         
   8 -12   4        171.10        165.49        14.39 o                         
  10 -12   4        115.98        136.11        18.03 o                         
 -13 -11   4        154.45        154.46        13.89 o                         
 -11 -11   4        463.49        522.63        30.66 o                         
  -9 -11   4        857.03        906.11        46.32 o                         
  -7 -11   4        301.43        315.23        26.09 o                         
  -5 -11   4         73.56         90.80        16.72 o                         
  -3 -11   4        175.50        198.66        21.91 o                         
  -1 -11   4        230.11        239.13        23.00 o                         
   1 -11   4        970.90        982.78        48.89 o                         
   3 -11   4        994.96        934.66        48.13 o                         
   5 -11   4        289.46        285.42        23.34 o                         
   7 -11   4         93.62         75.58        11.24 o                         
   9 -11   4         21.94         18.82         7.58 o                         
  11 -11   4        159.38        150.14        19.05 o                         
 -14 -10   4        156.26        158.89        19.29 o                         
 -12 -10   4        188.95        161.07        18.80 o                         
 -10 -10   4        779.05        795.68        41.65 o                         
  -8 -10   4        241.51        301.69        26.29 o                         
  -6 -10   4       1074.71       1074.21        52.18 o                         
  -4 -10   4        476.90        542.76        33.57 o                         
  -2 -10   4        213.91        211.97        20.95 o                         
   0 -10   4       1303.97       1259.04        59.64 o                         
   2 -10   4       2166.30       2151.39        89.84 o                         
   4 -10   4        443.52        421.16        29.77 o                         
   6 -10   4        105.42        109.05        16.04 o                         
   8 -10   4         64.56         73.61        11.03 o                         
  10 -10   4        283.92        321.95        37.11 o                         
  12 -10   4         16.95         17.20        13.65 o                         
 -15  -9   4        396.47        462.94        23.77 o                         
 -13  -9   4        135.22        178.70        18.91 o                         
 -11  -9   4        148.48        186.29        19.14 o                         
  -9  -9   4        788.70        766.43        38.46 o                         
  -7  -9   4        258.73        256.10        24.01 o                         
  -5  -9   4       1590.26       1603.10        98.90 o                         
  -3  -9   4       2207.69       2326.45       100.16 o                         
  -1  -9   4        915.43        849.57        40.23 o                         
   1  -9   4         52.12         69.63        12.40 o                         
   3  -9   4         64.75         27.99        14.61 o                         
   5  -9   4       5148.88       5113.75       174.20 o                         
   7  -9   4        245.14        281.22        28.55 o                         
   9  -9   4        178.74        170.22        31.77 o                         
  11  -9   4        129.67         97.02        20.28 o                         
  13  -9   4        173.23        173.07        34.05 o                         
 -16  -8   4        241.51        214.72        14.34 o                         
 -14  -8   4        361.79        354.05        36.33 o                         
 -12  -8   4        512.63        557.43        31.25 o                         
 -10  -8   4        247.95        300.74        24.14 o                         
  -8  -8   4       1326.16       1304.31        53.69 o                         
  -6  -8   4        558.19        558.75        27.99 o                         
  -4  -8   4       2118.28       2182.55        87.69 o                         
  -2  -8   4       1354.42       1397.73        60.11 o                         
   0  -8   4        992.23        953.99        66.12 o                         
   2  -8   4       1480.26       1463.18        75.33 o                         
   4  -8   4        963.87        903.75        44.82 o                         
   6  -8   4       1407.73       1370.62        57.82 o                         
   8  -8   4        430.01        379.61        26.86 o                         
  10  -8   4        454.36        425.28        47.60 o                         
  12  -8   4        215.61        234.17        33.52 o                         
  14  -8   4        348.42        335.45        63.49 o                         
 -17  -7   4        101.03         92.84        15.86 o                         
 -15  -7   4        513.30        591.47        41.56 o                         
 -13  -7   4        883.69        910.38        36.05 o                         
 -11  -7   4        517.36        509.13        30.00 o                         
  -9  -7   4         70.03         65.51        13.73 o                         
  -7  -7   4        329.62        338.28        22.44 o                         
  -5  -7   4       1171.08       1158.17        59.02 o                         
  -3  -7   4       4047.64       3768.85       154.54 o                         
  -1  -7   4       4148.40       3917.98       246.03 o                         
   1  -7   4        436.18        416.38        28.69 o                         
   3  -7   4       1218.63       1121.36       111.75 o                         
   5  -7   4       2903.71       2743.60       117.79 o                         
   7  -7   4         79.20         69.48        17.03 o                         
   9  -7   4       1678.05       1542.74       138.76 o                         
  11  -7   4        177.96        204.16        83.12 o                         
  13  -7   4        105.84        114.94        22.77 o                         
  15  -7   4         68.97         50.98        15.81 o                         
 -18  -6   4         35.52         39.53         7.71 o                         
 -16  -6   4         46.59         49.02         8.89 o                         
 -14  -6   4        169.05        166.81        18.67 o                         
 -12  -6   4          0.71          7.25         9.81 o                         
 -10  -6   4       2685.79       2744.47       244.24 o                         
  -8  -6   4       2428.61       2430.02        90.88 o                         
  -6  -6   4       1557.51       1436.26        70.15 o                         
  -4  -6   4        759.16        915.41        70.13 o                         
  -2  -6   4       1907.35       1865.46        83.84 o                         
   0  -6   4       8062.33       7943.94       429.65 o                         
   2  -6   4       3813.49       3671.49       225.78 o                         
   4  -6   4       9570.23       9482.18       641.55 o                         
   6  -6   4        262.03        274.09        54.21 o                         
   8  -6   4        930.26        858.23        44.81 o                         
  10  -6   4       1103.63       1069.37        39.92 o                         
  12  -6   4         86.22         66.96        17.34 o                         
  14  -6   4         40.36         28.00        12.89 o                         
 -17  -5   4         10.01          9.50         5.64 o                         
 -15  -5   4         74.31         49.16        39.13 o                         
 -13  -5   4       1417.06       1561.62        62.20 o                         
 -11  -5   4       1105.28       1017.01        45.93 o                         
  -9  -5   4       1212.67       1140.17        59.23 o                         
  -7  -5   4       1671.61       1627.10        89.42 o                         
  -5  -5   4       5127.25       5005.52       305.39 o                         
  -3  -5   4      14559.32      14800.31       565.21 o                         
  -1  -5   4       1455.90       1369.56       108.19 o                         
   1  -5   4       2124.06       2273.22       154.69 o                         
   3  -5   4       3055.36       2896.96       196.52 o                         
   5  -5   4         94.08        123.75        16.75 o                         
   7  -5   4       5832.65       5850.13       192.75 o                         
   9  -5   4        212.56        202.07        19.15 o                         
  11  -5   4        159.73        171.84        23.47 o                         
  13  -5   4        140.09        172.90        18.85 o                         
  15  -5   4        321.85        354.04        29.66 o                         
  17  -5   4         41.85         19.74         8.32 o                         
 -18  -4   4        156.04        164.26        10.86 o                         
 -16  -4   4        211.59        209.30        21.25 o                         
 -14  -4   4        841.43        774.16        38.42 o                         
 -12  -4   4        694.66        660.38        34.15 o                         
 -10  -4   4       1573.33       1604.49        59.37 o                         
  -8  -4   4       3691.34       3608.70       155.48 o                         
  -6  -4   4       4354.62       4517.80       265.74 o                         
  -4  -4   4       1297.91       1188.35        83.66 o                         
  -2  -4   4        967.29        861.90        43.09 o                         
   0  -4   4      10093.68      10138.77       570.28 o                         
   4  -4   4       6468.15       6687.86       394.61 o                         
   6  -4   4        340.86        299.70        22.14 o                         
   8  -4   4        695.10        623.53        21.43 o                         
  10  -4   4       1535.26       1640.18        66.88 o                         
  12  -4   4        697.08        719.27        37.86 o                         
  14  -4   4         36.23         28.31         9.59 o                         
  16  -4   4         44.74         47.77         9.00 o                         
 -19  -3   4          8.72         10.76         4.22 o                         
 -17  -3   4         44.38         72.90        11.69 o                         
 -15  -3   4       1088.00       1186.54        50.68 o                         
 -13  -3   4        906.89        935.17        44.23 o                         
 -11  -3   4       3462.86       3416.17       120.87 o                         
  -9  -3   4        892.85        900.88        49.69 o                         
  -7  -3   4       1726.47       1765.53       123.10 o                         
  -5  -3   4       9521.34       9827.50       528.62 o                         
  -3  -3   4       6803.59       5999.38       232.20 o                         
  -1  -3   4      23874.05      23844.46       892.91 o                         
   1  -3   4       3754.54       4006.54       226.47 o                         
   5  -3   4       1933.92       1741.46        97.37 o                         
   7  -3   4       2433.13       2368.89        89.62 o                         
   9  -3   4       1038.92        921.20        29.34 o                         
  11  -3   4        141.90        100.68        14.78 o                         
  13  -3   4        520.47        492.68        29.64 o                         
  15  -3   4         30.36         19.64         8.51 o                         
  17  -3   4         38.15         18.15         9.89 o                         
 -18  -2   4        264.15        281.32        14.30 o                         
 -16  -2   4        777.43        806.05        38.68 o                         
 -14  -2   4        398.45        438.00        27.62 o                         
 -12  -2   4       1484.69       1543.55        63.61 o                         
 -10  -2   4       2102.59       1960.54        68.78 o                         
  -8  -2   4       5481.57       5358.08       299.58 o                         
  -4  -2   4       3423.90       3773.51       208.99 o                         
  -2  -2   4      18832.63      17875.48       666.54 o                         
   0  -2   4       3231.97       3184.33       203.27 o                         
   2  -2   4        925.82        913.35        71.22 o                         
   4  -2   4       8710.64       8960.66       347.62 o                         
   6  -2   4       1176.54       1276.46        77.60 o                         
   8  -2   4        243.39        211.05        12.76 o                         
  10  -2   4       3112.90       3085.37        99.23 o                         
  12  -2   4        329.51        325.79        19.06 o                         
  14  -2   4       1320.85       1378.13        58.81 o                         
  16  -2   4         22.37         33.40         9.39 o                         
 -19  -1   4         53.82         46.75         6.81 o                         
 -17  -1   4        295.44        323.32        32.33 o                         
 -15  -1   4        759.90        874.23        44.63 o                         
 -13  -1   4       5279.12       5348.06       174.45 o                         
 -11  -1   4       3804.33       3761.98       123.92 o                         
  -9  -1   4       3082.15       2902.21       125.36 o                         
  -7  -1   4       5064.97       4819.71       276.88 o                         
  -5  -1   4      13867.25      13781.74       739.09 o                         
  -3  -1   4      21492.98      21311.90       818.23 o                         
   3  -1   4      29493.11      31064.03      1652.89 o                         
   5  -1   4       7117.65       6973.58       275.69 o                         
   7  -1   4       8238.09       7975.46       343.20 o                         
   9  -1   4       2433.06       2450.67        67.75 o                         
  11  -1   4        634.13        646.78        26.43 o                         
  13  -1   4        238.06        252.19        16.86 o                         
  15  -1   4        130.97        151.86        16.87 o                         
  17  -1   4          3.34          3.93         7.77 o                         
 -18   0   4         74.21         70.05        11.20 o                         
 -16   0   4         31.05         33.53        10.38 o                         
 -14   0   4       3159.17       3494.53       121.80 o                         
 -12   0   4        237.75        208.47        24.79 o                         
 -10   0   4       1180.02       1018.65        41.93 o                         
  -6   0   4      17147.51      17763.81       664.13 o                         
  -4   0   4      21026.07      20321.84      1061.73 o                         
  -2   0   4       5530.50       4785.56       186.49 o                         
   0   0   4       1516.97       1458.15        95.70 o                         
   4   0   4         20.48        122.80        21.42 o                         
   6   0   4       5640.61       6260.76       257.30 o                         
   8   0   4        332.43        371.79        17.91 o                         
  10   0   4        454.61        446.86        20.70 o                         
  12   0   4        551.20        566.88        25.73 o                         
  14   0   4         97.21         75.96        10.16 o                         
  16   0   4        370.36        357.75        20.36 o                         
 -19   1   4         58.44         63.65        10.95 o                         
 -17   1   4        291.00        326.52        22.47 o                         
 -15   1   4        724.27        858.27        41.92 o                         
 -13   1   4       5052.93       5160.84       173.54 o                         
 -11   1   4       3562.70       3524.30       122.75 o                         
  -9   1   4       3167.88       3039.26       131.41 o                         
  -7   1   4       5073.57       4792.91       276.10 o                         
  -5   1   4      14464.80      14110.18       742.68 o                         
  -3   1   4      23160.46      24010.46      1167.65 o                         
   3   1   4      30715.75      31765.67      1652.47 o                         
   5   1   4       7062.56       6624.99       270.11 o                         
   7   1   4       8450.94       8291.34       328.10 o                         
   9   1   4       2266.38       2293.24        66.82 o                         
  11   1   4        639.36        651.29        27.99 o                         
  13   1   4        260.53        273.85        17.60 o                         
  15   1   4        113.24        119.90        14.36 o                         
  17   1   4          1.97          6.06         9.16 o                         
 -18   2   4        285.87        303.13        18.17 o                         
 -16   2   4        831.56        878.73        42.35 o                         
 -14   2   4        417.85        472.17        28.05 o                         
 -12   2   4       1453.63       1537.61        60.14 o                         
 -10   2   4       1921.32       1709.42        66.01 o                         
  -8   2   4       5056.73       4929.69       213.89 o                         
  -6   2   4       1704.43       1876.49        98.05 o                         
  -4   2   4       3370.52       3613.10       213.50 o                         
  -2   2   4      18832.77      18081.31       946.83 o                         
   0   2   4       4002.98       3843.44       203.64 o                         
   2   2   4        630.04        676.50        59.20 o                         
   4   2   4       8876.52       8528.52       485.51 o                         
   6   2   4       1159.25       1150.89        64.91 o                         
   8   2   4        194.57        180.13        14.04 o                         
  10   2   4       3091.23       3078.45        92.58 o                         
  12   2   4        372.99        366.60        40.22 o                         
  14   2   4       1296.50       1275.38        52.90 o                         
  16   2   4         22.47         24.22         6.46 o                         
 -19   3   4          5.93          3.04         5.73 o                         
 -17   3   4         41.56         85.85        13.70 o                         
 -15   3   4       1117.65       1229.27        57.85 o                         
 -13   3   4       1027.94       1025.24        44.32 o                         
 -11   3   4       3666.36       3677.29       120.53 o                         
  -9   3   4        764.97        726.20        30.75 o                         
  -7   3   4       1743.46       1805.38        88.99 o                         
  -5   3   4       9431.49       9750.68       538.85 o                         
  -3   3   4       6627.46       5907.31       334.06 o                         
  -1   3   4      23736.86      24843.65      1273.04 o                         
   1   3   4       3678.97       3582.22       214.44 o                         
   3   3   4         73.96         95.66        26.25 o                         
   5   3   4       2113.88       1845.35       125.79 o                         
   7   3   4       2302.53       2047.53        76.57 o                         
   9   3   4       1142.21       1048.61        36.38 o                         
  11   3   4        132.96        108.71        14.28 o                         
  13   3   4        491.50        475.96        24.13 o                         
  15   3   4         39.59         25.11         6.61 o                         
 -18   4   4        171.15        181.47        18.74 o                         
 -16   4   4        250.84        258.49        19.57 o                         
 -14   4   4        818.94        775.61        41.65 o                         
 -12   4   4        720.72        659.02        33.23 o                         
 -10   4   4       1418.27       1440.45        52.49 o                         
  -8   4   4       4020.28       3988.39       169.81 o                         
  -6   4   4       4311.93       4630.16       278.63 o                         
  -4   4   4       1367.79       1301.41        96.80 o                         
  -2   4   4        856.92        791.86        69.46 o                         
   0   4   4      10854.78      10868.09       574.82 o                         
   2   4   4      27099.63      29237.42      1525.82 o                         
   4   4   4       6780.25       6561.71       365.97 o                         
   6   4   4        354.86        318.44        29.43 o                         
   8   4   4        717.73        652.32        30.62 o                         
  10   4   4       1499.82       1678.21        59.30 o                         
  12   4   4        691.43        745.25        32.23 o                         
  14   4   4         41.79         31.92         8.38 o                         
 -19   5   4        126.67        109.95        11.40 o                         
 -17   5   4          8.93          9.65        10.94 o                         
 -15   5   4         46.02         49.03         9.97 o                         
 -13   5   4       1433.24       1511.46        60.45 o                         
 -11   5   4       1213.86       1104.19        45.17 o                         
  -9   5   4       1172.06       1070.00        40.77 o                         
  -7   5   4       1704.75       1797.17        90.66 o                         
  -5   5   4       5702.07       5877.99       327.27 o                         
  -3   5   4      14871.29      15711.41       819.28 o                         
  -1   5   4       1799.19       1774.71        77.66 o                         
   1   5   4       2190.31       2332.85       106.74 o                         
   7   5   4       5947.33       5862.59       222.60 o                         
   9   5   4        259.15        261.44        17.38 o                         
  11   5   4        180.85        203.95        16.85 o                         
  13   5   4        161.99        203.57        15.60 o                         
  15   5   4        317.33        301.43        17.20 o                         
 -18   6   4         33.80         41.33        11.31 o                         
 -16   6   4         47.65         47.47        14.75 o                         
 -14   6   4        181.27        171.26        28.34 o                         
 -12   6   4          1.12          5.70         9.39 o                         
 -10   6   4       2810.73       2960.00        90.90 o                         
  -8   6   4       2559.99       2544.82        94.14 o                         
  -6   6   4       1719.09       1585.95        76.75 o                         
  -4   6   4        776.42        891.28        87.33 o                         
  -2   6   4       2055.61       2058.38       141.71 o                         
   0   6   4       7516.23       7438.24       301.55 o                         
   2   6   4       3455.29       3242.70       220.81 o                         
   4   6   4       9614.13       9867.56       324.81 o                         
   6   6   4        269.28        291.40        14.92 o                         
   8   6   4       1047.79       1014.21        45.38 o                         
  10   6   4       1115.81       1101.76        37.41 o                         
  12   6   4        111.24         96.73        10.83 o                         
  14   6   4         48.36         46.92         9.88 o                         
 -17   7   4        104.69         91.25        11.36 o                         
 -15   7   4        477.97        578.49        31.47 o                         
 -13   7   4       1012.60       1087.05        69.65 o                         
 -11   7   4        553.29        530.71        41.94 o                         
  -9   7   4        100.45         96.18        17.55 o                         
  -7   7   4        396.16        400.08        28.32 o                         
  -5   7   4       1180.86       1122.58        98.12 o                         
  -3   7   4       4380.73       4085.83       228.81 o                         
  -1   7   4       4416.74       4358.40       209.84 o                         
   1   7   4        412.64        377.50        25.40 o                         
   3   7   4       1289.59       1337.74        69.27 o                         
   5   7   4       3100.94       3133.72        99.84 o                         
   7   7   4        108.05         95.17        13.37 o                         
   9   7   4       1770.38       1718.52       109.31 o                         
  11   7   4        187.51        211.72        24.61 o                         
  13   7   4        112.19        126.76        42.84 o                         
  15   7   4         64.19         37.66        10.86 o                         
 -16   8   4        236.73        224.76        21.65 o                         
 -14   8   4        325.43        356.48        25.17 o                         
 -12   8   4        498.22        521.77        46.99 o                         
 -10   8   4        318.10        367.54        33.55 o                         
  -8   8   4       1296.74       1267.64        70.99 o                         
  -6   8   4        534.28        502.96        24.97 o                         
  -4   8   4       2106.76       2075.46        68.29 o                         
  -2   8   4       1239.76       1368.42        54.59 o                         
   0   8   4       1053.34       1037.53        33.07 o                         
   2   8   4       1548.89       1614.60        52.43 o                         
   4   8   4       1030.30        979.29        35.89 o                         
   6   8   4       1410.64       1443.15        72.39 o                         
   8   8   4        456.24        437.46        53.18 o                         
  10   8   4        386.31        395.62        21.81 o                         
  12   8   4        203.73        232.03        15.54 o                         
  14   8   4        357.56        318.24        27.22 o                         
 -15   9   4        423.10        431.08        30.19 o                         
 -13   9   4        116.79        150.66        17.82 o                         
 -11   9   4        174.48        210.87        21.41 o                         
  -9   9   4        815.29        800.26        39.27 o                         
  -7   9   4        301.78        314.86        31.70 o                         
  -5   9   4       1698.15       1550.74        66.29 o                         
  -3   9   4       2394.52       2524.96        76.12 o                         
  -1   9   4        827.46        745.96        30.57 o                         
   1   9   4         58.46        108.53        12.09 o                         
   3   9   4         85.83         73.57        10.75 o                         
   5   9   4       5317.83       5274.04       172.68 o                         
   7   9   4        247.32        301.93        40.33 o                         
   9   9   4        182.88        206.70        16.38 o                         
  11   9   4        141.38        112.54        14.11 o                         
  13   9   4        192.43        171.50        22.01 o                         
 -16  10   4          2.80          3.86         3.63 o                         
 -14  10   4        155.88        155.05        14.36 o                         
 -12  10   4        179.60        177.17        18.22 o                         
 -10  10   4        695.47        686.93        39.27 o                         
  -8  10   4        302.46        351.32        24.76 o                         
  -6  10   4       1067.90       1008.93        46.22 o                         
  -4  10   4        525.27        549.27        27.07 o                         
  -2  10   4        179.98        183.17        23.61 o                         
   0  10   4       1385.74       1347.59        46.58 o                         
   2  10   4       2146.84       2116.19        68.58 o                         
   4  10   4        518.96        513.25        29.34 o                         
   6  10   4         91.76        103.84        29.31 o                         
   8  10   4         73.29         83.93        12.24 o                         
  10  10   4        271.22        309.32        17.77 o                         
  12  10   4         12.33         21.16         8.50 o                         
  14  10   4         71.13         68.49         9.96 o                         
 -15  11   4          8.33         10.41         4.02 o                         
 -13  11   4        160.62        176.99        14.59 o                         
 -11  11   4        428.43        485.33        29.14 o                         
  -9  11   4        839.38        867.99        44.68 o                         
  -7  11   4        260.78        256.67        21.88 o                         
  -5  11   4         89.91        113.33        15.83 o                         
  -3  11   4        208.84        188.93        18.60 o                         
  -1  11   4        233.06        261.98        17.86 o                         
   1  11   4        992.14        986.57        44.51 o                         
   3  11   4       1069.09       1011.75        58.02 o                         
   5  11   4        256.10        276.10        21.68 o                         
   7  11   4         68.63         84.98        15.56 o                         
   9  11   4         30.67         22.30         8.75 o                         
  11  11   4        170.16        171.43        25.62 o                         
  13  11   4         54.35         37.71         9.63 o                         
 -14  12   4         54.36         38.94         5.19 o                         
 -12  12   4        169.17        179.11        13.60 o                         
 -10  12   4         86.07        168.28        27.61 o                         
  -8  12   4        453.19        437.87        27.79 o                         
  -6  12   4         49.33         46.30        10.54 o                         
  -4  12   4        138.70        160.07        19.72 o                         
  -2  12   4         67.05         59.01        29.54 o                         
   0  12   4        725.32        870.62        85.32 o                         
   2  12   4        330.63        309.04        36.71 o                         
   4  12   4        398.72        475.73        28.41 o                         
   6  12   4        284.51        250.74        16.67 o                         
   8  12   4        154.92        143.29        11.80 o                         
  10  12   4        102.99         93.81        15.96 o                         
  12  12   4        146.43        111.78        11.88 o                         
 -11  13   4         54.74         29.27         5.92 o                         
  -9  13   4        172.83        167.43        25.59 o                         
  -7  13   4        559.74        581.90        31.59 o                         
  -5  13   4         47.42         61.13        11.73 o                         
  -3  13   4        174.56        180.71        18.77 o                         
  -1  13   4        890.12        878.87        44.57 o                         
   1  13   4        116.81        147.60        17.08 o                         
   3  13   4        349.73        336.50        23.86 o                         
   5  13   4        273.89        261.06        17.24 o                         
   7  13   4        105.04        112.93         9.01 o                         
   9  13   4         83.28        103.71        15.67 o                         
 -10  14   4        118.47        117.84         8.89 o                         
  -8  14   4        226.03        243.45        16.22 o                         
  -6  14   4         38.13         55.13        10.66 o                         
  -4  14   4         21.39         14.62         8.13 o                         
  -2  14   4        375.43        372.90        24.32 o                         
   0  14   4        267.66        246.64        20.50 o                         
   2  14   4         21.76         40.89        16.03 o                         
   4  14   4        223.76        252.96        17.13 o                         
   6  14   4        223.21        172.68        13.70 o                         
   8  14   4        137.48        115.96        11.53 o                         
  -9  15   4         29.37         14.49         6.18 o                         
  -7  15   4         48.92         53.80        11.55 o                         
  -5  15   4         19.50         14.47         5.50 o                         
  -3  15   4         30.62         29.48         7.02 o                         
  -1  15   4        168.26        183.19        14.26 o                         
   1  15   4          8.84          7.38         5.51 o                         
   3  15   4         93.42         93.19         8.20 o                         
   5  15   4         22.59         18.30         8.68 o                         
  -6  16   4        185.07        179.31        14.79 o                         
  -4  16   4         18.36         16.97         6.23 o                         
  -2  16   4         88.48        112.00        14.08 o                         
   0  16   4        197.96        191.11        18.41 o                         
   2  16   4         30.95         31.48         8.32 o                         
  -4 -16   5         65.05         80.57        11.61 o                         
  -2 -16   5        302.35        272.38        22.82 o                         
   0 -16   5         22.07         15.38         5.71 o                         
   2 -16   5         42.22         45.47         9.39 o                         
  -9 -15   5        105.53         92.29        11.13 o                         
  -7 -15   5          3.00          4.42         4.57 o                         
  -5 -15   5         66.98         76.39        10.28 o                         
  -3 -15   5         53.78         66.86        10.17 o                         
  -1 -15   5        106.50        104.86        12.25 o                         
   1 -15   5         11.08         16.50         6.90 o                         
   3 -15   5         14.35          8.38         9.82 o                         
 -10 -14   5        107.58         92.96        10.93 o                         
  -8 -14   5         27.24         31.56         7.45 o                         
  -6 -14   5        192.92        189.61        17.02 o                         
  -4 -14   5        122.15        147.27        28.32 o                         
  -2 -14   5         16.85          4.68        14.08 o                         
   0 -14   5         75.12        106.90        16.16 o                         
   2 -14   5         17.66         11.14         7.92 o                         
   4 -14   5        121.17        109.66        15.44 o                         
   6 -14   5        262.00        207.39        21.24 o                         
 -11 -13   5         94.56         55.52        13.91 o                         
  -9 -13   5        228.27        247.54        22.91 o                         
  -7 -13   5         17.23         13.30         9.10 o                         
  -5 -13   5        204.25        202.99        20.36 o                         
  -3 -13   5         65.25         49.72        12.03 o                         
  -1 -13   5        372.57        426.05        28.52 o                         
   1 -13   5         16.78         31.17        11.25 o                         
   3 -13   5        141.93        139.42        16.76 o                         
   5 -13   5        120.98        133.94        14.43 o                         
   9 -13   5        334.72        339.45        25.81 o                         
 -12 -12   5        382.21        373.23        20.46 o                         
 -10 -12   5        209.17        248.41        32.98 o                         
  -8 -12   5       1957.11       2346.53        96.06 o                         
  -6 -12   5         82.26         51.01        12.47 o                         
  -4 -12   5        391.52        400.12        28.63 o                         
  -2 -12   5        236.25        239.49        22.60 o                         
   0 -12   5        128.14         68.86        16.93 o                         
   2 -12   5        161.83        189.17        19.18 o                         
   4 -12   5        242.57        263.85        21.39 o                         
   6 -12   5        155.36        183.75        28.88 o                         
   8 -12   5         63.44         70.92        16.15 o                         
 -13 -11   5        362.91        390.73        21.76 o                         
 -11 -11   5         66.86         64.72        12.94 o                         
  -9 -11   5        134.78        118.19        38.06 o                         
  -7 -11   5        385.56        400.98        28.81 o                         
  -5 -11   5        373.14        387.27        28.75 o                         
  -3 -11   5        395.56        403.52        28.33 o                         
  -1 -11   5        411.69        413.61        28.75 o                         
   1 -11   5        142.57        143.88        18.96 o                         
   3 -11   5        134.34        258.62        47.53 o                         
   5 -11   5        137.54        159.48        17.48 o                         
   7 -11   5         62.41         57.97        11.12 o                         
   9 -11   5        290.50        260.74        54.35 o                         
  11 -11   5         31.15         21.94        15.06 o                         
 -14 -10   5         14.57         12.23         6.78 o                         
 -12 -10   5        104.68        103.56        24.06 o                         
 -10 -10   5        426.54        578.00        34.75 o                         
  -8 -10   5         25.94         39.35        15.10 o                         
  -6 -10   5       1097.84       1168.19        57.04 o                         
  -4 -10   5         57.04         40.88        12.18 o                         
  -2 -10   5        575.45        569.71        33.91 o                         
   0 -10   5         47.39         77.64        13.84 o                         
   2 -10   5       1962.02       1932.40        83.80 o                         
   4 -10   5        658.20        696.21        41.20 o                         
   6 -10   5         51.50         85.96        13.23 o                         
   8 -10   5        397.03        390.80        30.06 o                         
  10 -10   5        106.27         92.36        13.01 o                         
  12 -10   5         24.91         10.53         5.78 o                         
 -15  -9   5         57.55         52.14         8.62 o                         
 -13  -9   5        247.44        289.16        23.10 o                         
 -11  -9   5        211.70        245.67        25.72 o                         
  -9  -9   5        202.15        220.63        28.64 o                         
  -7  -9   5        790.91        861.33        44.38 o                         
  -5  -9   5        511.59        468.68        30.24 o                         
  -3  -9   5       2049.48       1844.25       132.49 o                         
  -1  -9   5        663.03        638.63        33.24 o                         
   1  -9   5        155.15        189.43        18.09 o                         
   3  -9   5       1012.12        857.60        36.29 o                         
   5  -9   5        613.75        662.77        29.38 o                         
   7  -9   5        107.22        113.55        22.24 o                         
   9  -9   5        167.62        216.39        37.58 o                         
  11  -9   5          6.28         17.58        11.10 o                         
  13  -9   5        259.90        235.50        15.92 o                         
 -16  -8   5        329.83        291.49        18.16 o                         
 -14  -8   5        298.14        349.73        23.37 o                         
 -12  -8   5        791.94        895.38        67.28 o                         
 -10  -8   5        414.89        496.39        38.35 o                         
  -8  -8   5       2914.10       2877.37       102.38 o                         
  -6  -8   5       4502.51       4554.90       145.00 o                         
  -4  -8   5         28.13         60.87        12.19 o                         
  -2  -8   5       1628.13       1390.62        63.88 o                         
   0  -8   5       1353.89       1203.38        48.34 o                         
   2  -8   5        754.67        775.72        43.03 o                         
   4  -8   5       2943.34       3006.21       104.53 o                         
   6  -8   5       1171.02       1098.41        48.64 o                         
   8  -8   5         59.12         67.21        11.71 o                         
  10  -8   5         34.48         26.62        61.39 o                         
  12  -8   5        219.49        168.70        23.23 o                         
  14  -8   5        123.38        113.66        11.11 o                         
 -17  -7   5        382.21        460.24        31.57 o                         
 -15  -7   5         96.31        112.51        28.05 o                         
 -13  -7   5       2158.44       2387.28        75.19 o                         
 -11  -7   5        489.58        482.39        28.08 o                         
  -9  -7   5        842.57        867.26        73.98 o                         
  -7  -7   5        229.19        256.71        23.93 o                         
  -3  -7   5       6074.19       5950.72       217.37 o                         
  -1  -7   5        917.37        921.50        49.91 o                         
   1  -7   5        913.35        906.40        48.55 o                         
   3  -7   5        480.55        430.46        23.94 o                         
   5  -7   5        267.29        290.20        17.55 o                         
   7  -7   5       2514.14       2530.56        92.38 o                         
   9  -7   5        693.70        609.90        31.98 o                         
  11  -7   5        226.38        240.04        28.50 o                         
  13  -7   5         26.06         18.10        16.87 o                         
  15  -7   5         15.11         10.96         5.83 o                         
 -18  -6   5        116.97        113.70        11.22 o                         
 -16  -6   5        458.36        560.67        25.68 o                         
 -14  -6   5        433.79        433.95        27.06 o                         
 -12  -6   5       1820.06       1952.23        72.76 o                         
 -10  -6   5       2207.65       2277.87        87.56 o                         
  -8  -6   5        710.06        698.87        42.84 o                         
  -6  -6   5       1406.33       1294.38       100.36 o                         
  -4  -6   5        449.48        514.26        50.29 o                         
  -2  -6   5       7299.25       7903.76       312.89 o                         
   0  -6   5       1865.24       1681.78       132.38 o                         
   2  -6   5       3845.22       4047.22       278.11 o                         
   4  -6   5         49.08         72.39        14.34 o                         
   6  -6   5       1369.91       1328.16        46.30 o                         
   8  -6   5        816.83        765.45        39.79 o                         
  10  -6   5         19.98         38.74        22.11 o                         
  12  -6   5        336.04        339.86        33.85 o                         
  14  -6   5         11.40         10.65         7.93 o                         
  16  -6   5          4.21         -0.65         5.71 o                         
 -17  -5   5        135.66        124.15        10.48 o                         
 -15  -5   5          8.07         15.37         9.75 o                         
 -13  -5   5        970.00       1063.08        48.90 o                         
 -11  -5   5       7505.56       8169.48       287.55 o                         
  -9  -5   5       1483.64       1500.97        61.01 o                         
  -7  -5   5       2595.11       2680.41       115.18 o                         
  -5  -5   5       4431.02       4026.71       233.93 o                         
  -3  -5   5      20671.35      21344.88       805.14 o                         
  -1  -5   5       3435.32       2729.47       213.83 o                         
   1  -5   5       1090.78       1291.64       107.80 o                         
   3  -5   5       2291.39       2303.51       162.55 o                         
   5  -5   5       5624.80       5119.04       202.31 o                         
   7  -5   5        905.44        927.18        29.60 o                         
   9  -5   5        837.69        841.69        39.50 o                         
  11  -5   5          5.69         10.67        11.17 o                         
  13  -5   5          5.31         -1.06         9.67 o                         
  15  -5   5         82.49         83.31        11.69 o                         
 -18  -4   5        136.46        145.37         9.73 o                         
 -16  -4   5        181.63        172.88        17.21 o                         
 -14  -4   5       1565.65       1573.80        62.99 o                         
 -12  -4   5       1946.92       2046.72        76.12 o                         
 -10  -4   5       4590.10       4583.91       157.97 o                         
  -8  -4   5      11797.22      12365.91       456.24 o                         
  -6  -4   5      10025.29      10244.61       551.16 o                         
  -4  -4   5       1396.59       1283.51        64.40 o                         
  -2  -4   5       2586.43       2436.74       103.39 o                         
   0  -4   5      12623.22      12327.21       696.49 o                         
   2  -4   5       2876.43       3215.94       192.11 o                         
   4  -4   5        532.74        424.57        66.96 o                         
   6  -4   5        729.55        704.93        41.07 o                         
   8  -4   5        254.33        220.27        14.93 o                         
  10  -4   5       3107.33       3181.52        98.77 o                         
  12  -4   5        284.43        285.58        27.16 o                         
  16  -4   5          9.29          8.80         5.81 o                         
 -17  -3   5         20.47         29.25        14.25 o                         
 -15  -3   5       1045.70       1151.93        49.43 o                         
 -13  -3   5       2420.22       2601.13        92.34 o                         
 -11  -3   5       2556.67       2351.35        81.64 o                         
  -9  -3   5        771.36        894.35        50.65 o                         
  -5  -3   5       1355.00       1384.39       102.50 o                         
  -3  -3   5       2255.88       1921.62        87.94 o                         
  -1  -3   5       1167.94       1128.68        53.41 o                         
   1  -3   5       8792.15       9228.44       507.68 o                         
   3  -3   5       3081.40       2971.74       197.96 o                         
   7  -3   5       4307.40       3944.01       137.52 o                         
   9  -3   5        488.53        446.09        21.43 o                         
  11  -3   5       1289.79       1236.85        43.57 o                         
  13  -3   5         35.78         30.17        13.13 o                         
  15  -3   5        156.91        130.58        15.97 o                         
 -18  -2   5        124.96        138.07        10.04 o                         
 -16  -2   5       1168.17       1277.55       100.48 o                         
 -14  -2   5       1109.78       1052.83        45.28 o                         
 -12  -2   5        264.88        239.28        40.19 o                         
 -10  -2   5       1522.32       1521.83        58.54 o                         
  -8  -2   5       9006.72       9099.13       522.59 o                         
  -6  -2   5       4522.41       4212.40       247.58 o                         
  -4  -2   5       2636.68       2694.81       113.26 o                         
  -2  -2   5       3152.45       2624.16       112.52 o                         
   0  -2   5       5607.39       4787.35       279.80 o                         
   2  -2   5       4656.29       4198.96       240.64 o                         
   4  -2   5       1819.10       1803.34       139.41 o                         
   6  -2   5        760.40        877.13        61.93 o                         
   8  -2   5         79.32         84.74        12.15 o                         
  10  -2   5         52.93         54.19         9.03 o                         
  12  -2   5        161.72        196.98        15.85 o                         
  14  -2   5        125.90        140.34        15.86 o                         
  16  -2   5         13.03          8.83         6.03 o                         
 -19  -1   5        125.83        137.28        11.51 o                         
 -17  -1   5        136.07        149.31        18.25 o                         
 -15  -1   5        845.59        895.62        43.30 o                         
 -13  -1   5        598.51        545.29        32.00 o                         
 -11  -1   5       2197.38       2135.30        79.40 o                         
  -9  -1   5       3841.54       3970.10       162.11 o                         
  -7  -1   5       3858.08       4014.18       233.38 o                         
  -5  -1   5      15961.89      15329.84       564.91 o                         
  -3  -1   5      17905.04      17838.77       671.52 o                         
  -1  -1   5      11716.54      10775.75       597.63 o                         
   1  -1   5       6628.26       6662.52       376.33 o                         
   3  -1   5       3414.62       3994.74       246.06 o                         
   5  -1   5       9278.73       9457.79       533.08 o                         
   7  -1   5        700.03        682.90        33.51 o                         
   9  -1   5        193.08        190.10        14.09 o                         
  11  -1   5        114.03        114.19        12.55 o                         
  13  -1   5         96.44        128.53        12.96 o                         
  15  -1   5        212.63        235.07        17.24 o                         
  17  -1   5         92.94         77.35        10.73 o                         
 -18   0   5         73.04         95.20        11.98 o                         
 -16   0   5        397.65        400.37        25.08 o                         
 -14   0   5       3387.26       3480.41       121.02 o                         
 -12   0   5        143.87        197.64        18.67 o                         
 -10   0   5       2710.07       2685.17        92.99 o                         
  -8   0   5       3024.11       2642.06       169.58 o                         
  -6   0   5       4101.26       3964.07       161.27 o                         
  -4   0   5         51.62         75.25        16.45 o                         
  -2   0   5      22655.95      22431.75      1170.96 o                         
   0   0   5        585.14        424.08        44.64 o                         
   4   0   5       4302.21       5131.85       307.98 o                         
   6   0   5        724.44        647.71        81.02 o                         
   8   0   5        743.58        761.90        29.16 o                         
  10   0   5       2702.14       2632.80        81.14 o                         
  12   0   5        202.99        219.93        50.54 o                         
  14   0   5        161.67        153.21        11.86 o                         
  16   0   5         93.54         55.52        14.36 o                         
 -19   1   5        137.73        168.23        17.82 o                         
 -17   1   5        139.66        153.82        18.38 o                         
 -15   1   5        790.53        863.32        44.74 o                         
 -13   1   5        713.89        683.62        33.07 o                         
 -11   1   5       2333.77       2248.74        79.61 o                         
  -9   1   5       3746.68       3951.81       243.00 o                         
  -7   1   5       3677.78       3852.60       231.74 o                         
  -5   1   5      15602.58      14684.15       800.75 o                         
  -3   1   5      18051.27      18302.06       676.89 o                         
  -1   1   5      11882.25      11363.92       598.66 o                         
   1   1   5       6909.32       6728.54       373.32 o                         
   3   1   5       3355.62       3529.68       225.89 o                         
   5   1   5       9234.84       9047.90       522.98 o                         
   7   1   5        533.57        516.71        27.50 o                         
   9   1   5        213.53        227.83        14.80 o                         
  11   1   5        112.32        115.19        12.89 o                         
  13   1   5        113.74        106.55        26.96 o                         
  15   1   5        212.35        254.26        19.05 o                         
  17   1   5         95.42        102.58        11.78 o                         
 -18   2   5        113.54        128.69        12.14 o                         
 -16   2   5       1108.63       1168.93        90.18 o                         
 -14   2   5       1044.63        957.32        41.83 o                         
 -12   2   5        284.46        265.23        21.31 o                         
 -10   2   5       1536.59       1559.33        59.04 o                         
  -8   2   5       9477.92       9641.30       372.71 o                         
  -6   2   5       4545.49       4370.59       262.74 o                         
  -4   2   5       2360.30       2437.36       157.69 o                         
  -2   2   5       3369.33       3013.28       121.90 o                         
   0   2   5       5481.66       4914.47       276.72 o                         
   2   2   5       4222.47       3629.39       228.12 o                         
   4   2   5       1969.50       1801.00       129.05 o                         
   6   2   5        746.88        859.40        49.47 o                         
   8   2   5         82.42         97.79        10.65 o                         
  10   2   5         31.78         29.81        10.61 o                         
  12   2   5        123.70        148.58        29.79 o                         
  14   2   5        121.47        119.17        12.90 o                         
  16   2   5         14.55         11.43         9.40 o                         
 -19   3   5         31.70         26.57         7.55 o                         
 -17   3   5         17.92         25.52         8.16 o                         
 -15   3   5       1117.70       1184.99        94.46 o                         
 -13   3   5       2304.74       2445.52        90.46 o                         
 -11   3   5       2345.91       2120.49        68.14 o                         
  -9   3   5        937.31        982.88        36.16 o                         
  -7   3   5       1056.10       1049.00        60.97 o                         
  -5   3   5       1763.08       1815.06       115.97 o                         
  -3   3   5       2116.00       1873.57       125.71 o                         
  -1   3   5       1085.47       1105.85        58.79 o                         
   1   3   5       8971.80       9021.20       497.07 o                         
   3   3   5       3164.19       2977.43       183.96 o                         
   5   3   5        803.48        820.87        79.35 o                         
   7   3   5       4518.70       4179.37       135.07 o                         
   9   3   5        503.90        432.97        28.72 o                         
  11   3   5       1285.93       1211.93        57.14 o                         
  13   3   5         33.50         17.59         7.43 o                         
  15   3   5        170.43        165.77        10.58 o                         
 -18   4   5        141.66        177.73        20.09 o                         
 -16   4   5        156.69        168.69        16.50 o                         
 -14   4   5       1629.06       1628.98       115.60 o                         
 -12   4   5       1906.82       1960.55        74.29 o                         
 -10   4   5       4852.03       4963.30       124.68 o                         
  -8   4   5      11163.17      11541.83       467.44 o                         
  -6   4   5       9477.56       9879.31       562.21 o                         
  -4   4   5       1300.25       1249.60        98.44 o                         
  -2   4   5       2450.22       2366.24       157.02 o                         
   0   4   5      12587.91      13323.53       698.14 o                         
   2   4   5       2228.10       2440.96       166.60 o                         
   4   4   5        713.56        535.28        53.58 o                         
   6   4   5        686.82        615.78        24.68 o                         
   8   4   5        228.65        234.70        15.32 o                         
  10   4   5       3253.64       3374.82       107.18 o                         
  12   4   5        316.25        339.01        19.95 o                         
  14   4   5        132.27        134.95        12.28 o                         
 -19   5   5         19.05         14.70         6.19 o                         
 -17   5   5        155.38        140.92        19.56 o                         
 -15   5   5          1.62          4.12         9.22 o                         
 -13   5   5       1144.01       1227.91        49.06 o                         
 -11   5   5       7371.49       7266.25       247.93 o                         
  -9   5   5       1683.93       1706.03        49.03 o                         
  -7   5   5       2588.75       2722.04       191.60 o                         
  -5   5   5       4182.15       3927.71       249.74 o                         
  -3   5   5      20255.77      22061.80      1154.82 o                         
  -1   5   5       3160.69       2765.56       180.07 o                         
   1   5   5       1137.89       1349.29       106.76 o                         
   3   5   5       2095.21       1964.48       127.65 o                         
   5   5   5       5272.36       4614.94       151.40 o                         
   7   5   5        878.44        899.85        38.34 o                         
   9   5   5        743.20        756.22        33.28 o                         
  11   5   5          5.00          7.75         8.62 o                         
  13   5   5          9.52         15.24         7.63 o                         
  15   5   5         78.44         83.92        18.22 o                         
 -18   6   5        108.52        115.86        14.22 o                         
 -16   6   5        488.78        590.25        30.73 o                         
 -14   6   5        423.79        442.39        40.83 o                         
 -12   6   5       1775.46       1778.22       152.17 o                         
 -10   6   5       2389.23       2414.70        93.42 o                         
  -8   6   5        730.14        715.75        30.67 o                         
  -6   6   5       1412.19       1338.26        75.73 o                         
  -4   6   5        522.84        622.43        70.68 o                         
  -2   6   5       7607.35       8623.53       469.19 o                         
   0   6   5       2176.03       2105.78       144.66 o                         
   2   6   5       4369.99       4679.55       188.00 o                         
   4   6   5         94.23        111.57        11.88 o                         
   6   6   5       1429.06       1441.17        50.74 o                         
   8   6   5        731.56        698.58        31.09 o                         
  10   6   5         16.87         22.14         9.21 o                         
  12   6   5        287.19        303.81        22.11 o                         
  14   6   5         15.23         10.47        11.46 o                         
 -17   7   5        360.45        435.35        23.03 o                         
 -15   7   5         81.79        101.55        21.78 o                         
 -13   7   5       2198.81       2619.99       144.33 o                         
 -11   7   5        399.78        406.25        37.27 o                         
  -9   7   5        810.24        764.52        42.86 o                         
  -7   7   5        186.49        227.58        16.39 o                         
  -5   7   5        558.93        661.14        33.56 o                         
  -3   7   5       5354.11       5293.58       352.35 o                         
  -1   7   5       1033.04       1012.58        40.86 o                         
   1   7   5        880.93        862.79        47.00 o                         
   3   7   5        415.68        411.65        23.19 o                         
   5   7   5        369.89        406.86        20.24 o                         
   7   7   5       2419.74       2466.68        93.87 o                         
   9   7   5        678.83        647.64        28.41 o                         
  11   7   5        208.57        214.29        18.93 o                         
  13   7   5         32.18         30.61         6.34 o                         
  15   7   5         14.49         13.39         7.46 o                         
 -16   8   5        360.16        368.85        28.48 o                         
 -14   8   5        253.41        324.84        23.78 o                         
 -12   8   5        839.87        924.62        65.99 o                         
 -10   8   5        484.63        562.10        41.58 o                         
  -8   8   5       2879.91       2747.46       118.12 o                         
  -6   8   5       4330.64       4292.65       127.26 o                         
  -4   8   5         50.75         78.52         9.44 o                         
  -2   8   5       1642.14       1536.66        60.16 o                         
   0   8   5       1313.44       1274.06        45.14 o                         
   2   8   5        577.31        606.87        26.64 o                         
   4   8   5       2843.86       2887.75        90.17 o                         
   6   8   5       1167.62       1157.54        48.12 o                         
   8   8   5         61.08         68.49        10.70 o                         
  10   8   5         44.37         48.61         8.91 o                         
  12   8   5        243.98        216.48        24.54 o                         
 -17   9   5         12.50         14.84         5.75 o                         
 -15   9   5         62.77         55.55         7.96 o                         
 -13   9   5        277.08        323.75        23.01 o                         
 -11   9   5        207.98        231.68        25.47 o                         
  -9   9   5        259.20        299.43        22.18 o                         
  -7   9   5        778.19        820.31        39.82 o                         
  -5   9   5        531.65        494.01        23.46 o                         
  -3   9   5       1949.06       1816.09        59.89 o                         
  -1   9   5        592.50        564.87        25.42 o                         
   1   9   5        173.41        220.40        15.53 o                         
   3   9   5        990.86        869.24        35.89 o                         
   5   9   5        546.19        591.69        32.10 o                         
   7   9   5         78.49         76.43        11.52 o                         
   9   9   5        153.10        216.53        16.20 o                         
  11   9   5          7.34         15.83         7.83 o                         
  13   9   5        264.85        242.69        23.20 o                         
 -16  10   5        427.55        438.41        46.15 o                         
 -14  10   5         14.67         10.37         6.58 o                         
 -12  10   5        134.38        127.16        15.86 o                         
 -10  10   5        464.65        570.11        33.08 o                         
  -8  10   5         59.43         66.84        53.94 o                         
  -6  10   5       1153.59       1218.05        52.77 o                         
  -4  10   5         44.27         27.60         8.70 o                         
  -2  10   5        616.96        602.58        26.78 o                         
   0  10   5         72.33         83.18        11.09 o                         
   2  10   5       2000.42       2006.65        64.74 o                         
   4  10   5        660.54        744.90        36.15 o                         
   6  10   5         44.28         70.83        16.48 o                         
   8  10   5        385.92        443.25        22.02 o                         
  10  10   5         86.97         99.81         9.22 o                         
  12  10   5         20.91          4.85         9.43 o                         
 -15  11   5        253.55        266.59        13.76 o                         
 -13  11   5        335.47        368.87        21.66 o                         
 -11  11   5         55.93         46.08        10.48 o                         
  -9  11   5        125.48        132.43        16.90 o                         
  -7  11   5        366.37        348.80        36.28 o                         
  -5  11   5        434.24        413.55        38.43 o                         
  -3  11   5        363.29        372.91        22.88 o                         
  -1  11   5        443.57        454.76        23.71 o                         
   1  11   5        151.56        167.96        15.37 o                         
   3  11   5        115.92        128.42        19.92 o                         
   5  11   5        112.50        128.53        13.12 o                         
   7  11   5         61.64         71.39        10.02 o                         
   9  11   5        289.23        261.93        24.21 o                         
  11  11   5         27.14         11.70         9.20 o                         
 -14  12   5         73.69         48.47         7.22 o                         
 -12  12   5        380.68        354.57        20.03 o                         
 -10  12   5        204.37        232.83        27.64 o                         
  -8  12   5       2059.62       2243.62        94.42 o                         
  -6  12   5         53.66         28.17         9.76 o                         
  -4  12   5        414.29        379.92        25.09 o                         
  -2  12   5        243.47        228.62        19.87 o                         
   0  12   5         99.35         67.93        24.76 o                         
   2  12   5        139.97        155.93        20.76 o                         
   4  12   5        238.25        249.09        19.53 o                         
   6  12   5        142.76        146.97        18.56 o                         
   8  12   5         72.12         90.46        13.68 o                         
  -9  13   5        210.36        241.57        17.87 o                         
  -7  13   5         25.10         16.22         7.96 o                         
  -5  13   5        172.48        173.46        18.32 o                         
  -3  13   5         44.40         42.27        10.93 o                         
  -1  13   5        365.16        419.81        26.42 o                         
   1  13   5         18.26         28.99         9.32 o                         
   3  13   5        148.38        116.68        18.17 o                         
   5  13   5        105.09        118.74        12.05 o                         
   7  13   5        351.58        286.84        30.37 o                         
   9  13   5        351.99        303.18        24.00 o                         
 -10  14   5         92.53         96.92         8.02 o                         
  -8  14   5         36.78         67.98        13.14 o                         
  -6  14   5        194.51        196.16        15.94 o                         
  -4  14   5        117.90        136.68        16.02 o                         
  -2  14   5         14.37         18.86        15.52 o                         
   0  14   5         83.20        106.89        25.26 o                         
   2  14   5         15.88         11.04         6.74 o                         
   4  14   5        133.22        109.65        11.20 o                         
   6  14   5        270.86        191.14        19.40 o                         
  -9  15   5        118.34        115.06        11.31 o                         
  -7  15   5          3.24         11.57         8.59 o                         
  -5  15   5         71.34         76.63         8.54 o                         
  -3  15   5         64.56         71.51         8.92 o                         
  -1  15   5        116.57         99.68         9.75 o                         
   1  15   5         10.16         36.51         5.59 o                         
   3  15   5         13.69          6.21         7.11 o                         
   5  15   5         51.36         31.91         8.13 o                         
  -4  16   5         70.54         63.34        10.63 o                         
  -2  16   5        298.73        326.75        23.71 o                         
   0  16   5         19.81         21.35         7.45 o                         
   2  16   5         46.34         37.06        11.43 o                         
  -4 -16   6          2.62          5.88         4.12 o                         
  -2 -16   6          9.28         15.59         5.93 o                         
  -7 -15   6        235.34        210.66        19.97 o                         
  -5 -15   6         38.00         34.58         7.01 o                         
  -3 -15   6        101.52        103.42        10.30 o                         
  -1 -15   6        100.59        106.76        12.45 o                         
   1 -15   6         27.35         32.82        11.75 o                         
   3 -15   6         27.32         31.41         9.26 o                         
 -10 -14   6        120.09        140.77        15.18 o                         
  -8 -14   6         89.64        100.91        12.03 o                         
  -6 -14   6          0.63          3.47         6.96 o                         
  -4 -14   6         75.45         78.93        11.82 o                         
  -2 -14   6         80.75         76.51        11.77 o                         
   0 -14   6        171.08        171.47        16.01 o                         
   2 -14   6         51.18         68.54        13.36 o                         
   4 -14   6         72.96         96.05        17.92 o                         
   6 -14   6         19.49         12.65         8.45 o                         
  -9 -13   6         70.94         56.58        14.28 o                         
  -7 -13   6         26.06         23.04        13.90 o                         
  -5 -13   6        377.10        396.39        26.74 o                         
  -3 -13   6        564.40        609.28        34.12 o                         
  -1 -13   6        267.28        297.53        23.24 o                         
   1 -13   6        229.43        240.48        20.56 o                         
   3 -13   6        203.06        190.85        18.40 o                         
   5 -13   6        151.04        189.21        22.65 o                         
   7 -13   6         29.98         35.60         9.93 o                         
 -10 -12   6        282.18        255.27        21.37 o                         
  -8 -12   6        388.75        425.31        27.28 o                         
  -6 -12   6        326.09        353.20        26.06 o                         
  -4 -12   6        256.38        251.75        22.25 o                         
  -2 -12   6        113.38        137.01        17.85 o                         
   0 -12   6        763.29        777.63        40.26 o                         
   2 -12   6        243.48        273.46        21.23 o                         
   4 -12   6        149.48        159.51        16.85 o                         
   6 -12   6         56.16         60.33        15.16 o                         
   8 -12   6         84.20         87.49        17.15 o                         
 -15 -11   6        190.66         92.84         9.93 o                         
 -13 -11   6         70.61         91.73        17.15 o                         
 -11 -11   6        801.80       1079.32        70.49 o                         
  -9 -11   6        383.42        385.52        27.60 o                         
  -7 -11   6        533.40        634.81        36.76 o                         
  -5 -11   6        988.15       1430.06       101.11 o                         
  -3 -11   6         55.25         58.94        13.39 o                         
  -1 -11   6       1892.06       2015.00        80.58 o                         
   1 -11   6        503.19        525.05        31.09 o                         
   3 -11   6        680.13        584.78        33.34 o                         
   5 -11   6        621.62        569.80        32.05 o                         
   7 -11   6        264.37        239.95        28.95 o                         
   9 -11   6        177.05        196.23        21.67 o                         
  11 -11   6        125.09        109.51        19.24 o                         
 -14 -10   6        319.55        334.06        19.85 o                         
 -12 -10   6        447.30        594.11        31.91 o                         
 -10 -10   6        633.68        679.15        37.38 o                         
  -8 -10   6       1424.21       1705.78        86.17 o                         
  -6 -10   6        681.83        655.51        36.95 o                         
  -4 -10   6       1472.15       1591.73        69.88 o                         
  -2 -10   6       1057.39       1069.30        50.57 o                         
   0 -10   6        920.69        827.34        42.87 o                         
   2 -10   6        214.41        182.13        18.80 o                         
   4 -10   6        529.22        512.74        26.87 o                         
   6 -10   6        106.00         75.55        11.73 o                         
   8 -10   6         23.16         18.88        10.72 o                         
  10 -10   6          8.63          4.65         7.45 o                         
  12 -10   6        100.48         54.06        11.98 o                         
 -15  -9   6        178.85        183.66        14.11 o                         
 -13  -9   6        337.84        422.93        26.61 o                         
 -11  -9   6        479.66        521.04        33.98 o                         
  -9  -9   6         28.26         23.19        12.92 o                         
  -7  -9   6         47.92         46.63        12.10 o                         
  -5  -9   6       2167.68       2256.36        91.11 o                         
  -3  -9   6       1710.30       1696.97        75.96 o                         
  -1  -9   6       1310.59       1292.29        85.86 o                         
   1  -9   6        872.37        942.89        47.21 o                         
   3  -9   6        147.65        148.11        14.08 o                         
   5  -9   6        408.13        465.56        23.91 o                         
   7  -9   6          3.99         -2.94        11.12 o                         
   9  -9   6         11.98         11.67        11.00 o                         
  11  -9   6         42.50         45.34        10.80 o                         
  13  -9   6        129.98        105.04        13.70 o                         
 -16  -8   6        413.54        401.21        29.33 o                         
 -12  -8   6        292.10        346.37        24.38 o                         
 -10  -8   6        348.75        383.17        25.31 o                         
  -8  -8   6        623.69        678.90        36.51 o                         
  -6  -8   6       1437.08       1490.17        68.10 o                         
  -4  -8   6        212.46        183.55        17.09 o                         
  -2  -8   6        354.57        395.46        30.28 o                         
   0  -8   6        946.89        913.64        38.90 o                         
   2  -8   6       1319.66       1254.83        43.53 o                         
   4  -8   6        273.44        276.01        33.27 o                         
   6  -8   6       1453.42       1385.04        57.04 o                         
   8  -8   6        766.55        634.87        54.56 o                         
  10  -8   6        627.93        613.83        37.41 o                         
  12  -8   6         38.66         37.64        10.08 o                         
 -17  -7   6         17.04         29.36         6.52 o                         
 -15  -7   6        207.11        244.22        20.63 o                         
 -13  -7   6       1481.59       1547.75        62.03 o                         
 -11  -7   6       1006.50        884.43        39.49 o                         
  -9  -7   6        654.21        689.40        46.56 o                         
  -7  -7   6        143.15        142.41        21.03 o                         
  -5  -7   6       3697.17       4089.72       216.95 o                         
  -3  -7   6       1278.15       1135.67       119.46 o                         
  -1  -7   6       1505.29       1403.07        67.10 o                         
   1  -7   6       1893.19       1928.20        88.99 o                         
   3  -7   6         83.83         82.80        10.95 o                         
   5  -7   6       9017.98       8885.21       246.66 o                         
   7  -7   6        687.08        656.00        28.36 o                         
   9  -7   6        166.88         96.06        71.74 o                         
  11  -7   6        326.59        402.43        35.72 o                         
  13  -7   6         28.07         25.47         8.98 o                         
  15  -7   6         65.96         15.00         7.23 o                         
 -18  -6   6         52.53         46.19         9.07 o                         
 -16  -6   6        298.59        365.37        37.13 o                         
 -14  -6   6       1472.26       1478.24        59.45 o                         
 -12  -6   6       1826.04       1908.21        71.34 o                         
 -10  -6   6        605.24        619.03        32.54 o                         
  -8  -6   6       5742.24       6040.49       238.35 o                         
  -6  -6   6       2402.42       2333.16        98.56 o                         
  -4  -6   6       5151.29       5483.52       322.31 o                         
  -2  -6   6       1971.24       1939.28       142.63 o                         
   0  -6   6       2819.40       2716.77       195.64 o                         
   2  -6   6       1469.25       1290.74        92.64 o                         
   4  -6   6        144.67        150.27        23.31 o                         
   6  -6   6       2741.57       2803.83        85.74 o                         
   8  -6   6        390.33        400.62        41.88 o                         
  10  -6   6         53.30         43.97        74.15 o                         
  12  -6   6        153.10        199.17        30.92 o                         
  14  -6   6         84.94         89.79        23.89 o                         
 -17  -5   6         40.88         36.24         6.58 o                         
 -15  -5   6        802.48        819.50        39.46 o                         
 -13  -5   6        449.91        451.56        28.37 o                         
 -11  -5   6       4892.92       5094.25       208.72 o                         
  -9  -5   6        466.58        491.90        32.64 o                         
  -7  -5   6        211.26        161.59        38.83 o                         
  -5  -5   6       1258.86       1192.23        91.01 o                         
  -3  -5   6       7361.35       7401.44       403.79 o                         
  -1  -5   6       2210.80       2086.80       155.04 o                         
   1  -5   6       3346.81       3684.62       231.27 o                         
   3  -5   6       3433.66       3531.59       238.88 o                         
   5  -5   6       1105.17       1060.79        65.10 o                         
   7  -5   6       1042.52       1008.79        41.65 o                         
   9  -5   6        844.81        931.08        43.00 o                         
  11  -5   6        240.14        259.64        41.80 o                         
  13  -5   6        736.93        733.75        50.46 o                         
  15  -5   6         50.02         49.90         9.79 o                         
 -18  -4   6         40.23         35.33        11.32 o                         
 -16  -4   6        101.52        109.75        23.98 o                         
 -14  -4   6        540.29        583.45        32.06 o                         
 -12  -4   6       3678.86       3642.53       126.19 o                         
 -10  -4   6       1176.53       1148.55        49.76 o                         
  -8  -4   6        803.86        637.66        72.65 o                         
  -6  -4   6       4165.78       4154.56       252.22 o                         
  -4  -4   6       1333.78       1293.14        65.78 o                         
  -2  -4   6        642.71        708.12        41.90 o                         
   0  -4   6       6533.73       6295.08       358.68 o                         
   2  -4   6       3536.62       3524.16       227.14 o                         
   4  -4   6       3684.23       3752.35       248.88 o                         
   6  -4   6          2.20         12.68         7.86 o                         
   8  -4   6         90.33        106.40        11.41 o                         
  10  -4   6        881.70        903.57        33.82 o                         
  12  -4   6         81.24         80.08        20.02 o                         
  14  -4   6        135.26        136.63        16.04 o                         
  16  -4   6         74.21         55.96        12.41 o                         
 -19  -3   6        151.04        174.45        16.46 o                         
 -17  -3   6         39.22         49.34        10.27 o                         
 -15  -3   6         95.33        118.40        14.84 o                         
 -13  -3   6       2929.62       2916.83       102.42 o                         
 -11  -3   6        172.37        155.92        46.41 o                         
  -9  -3   6       1115.46       1094.25        56.29 o                         
  -7  -3   6        992.93        986.50        82.41 o                         
  -5  -3   6       3843.87       3963.70       216.98 o                         
  -3  -3   6      16090.80      15566.12       579.76 o                         
  -1  -3   6       7899.21       7700.86       406.06 o                         
   1  -3   6       5051.98       5503.13       322.83 o                         
   3  -3   6        578.11        527.10        69.87 o                         
   5  -3   6       2963.30       2886.99       172.06 o                         
   7  -3   6       1010.34        937.29        41.75 o                         
   9  -3   6        624.28        644.54        31.15 o                         
  11  -3   6        723.94        729.49        50.63 o                         
  13  -3   6         54.78         71.18        12.85 o                         
  15  -3   6          8.68          3.75         6.53 o                         
 -18  -2   6        133.77        127.75        12.21 o                         
 -16  -2   6        233.06         65.06        38.18 o                         
 -14  -2   6         94.06        119.56        15.13 o                         
 -12  -2   6         46.89         51.94        15.44 o                         
 -10  -2   6       1094.44       1069.21        46.59 o                         
  -8  -2   6       6228.05       5969.62       347.32 o                         
  -6  -2   6      11580.68      11438.85       600.84 o                         
  -4  -2   6      12309.40      11841.10       456.48 o                         
  -2  -2   6       2547.99       2974.71       184.36 o                         
   0  -2   6        276.58        237.10        37.34 o                         
   2  -2   6      26481.23      27322.68      1431.81 o                         
   4  -2   6       1522.33       1754.97       143.17 o                         
   6  -2   6       3755.19       3482.98       143.64 o                         
   8  -2   6        182.90        203.53        13.74 o                         
  10  -2   6        942.62        993.04        37.13 o                         
  12  -2   6        397.24        404.20        31.24 o                         
  14  -2   6        372.28        389.39        28.57 o                         
  16  -2   6         97.16         86.27        12.29 o                         
 -19  -1   6         62.97         50.68        10.82 o                         
 -17  -1   6        576.75        367.10        40.60 o                         
 -15  -1   6       1727.76       1742.39        75.86 o                         
 -13  -1   6        573.21        613.65        33.74 o                         
 -11  -1   6       1026.11        987.15        44.29 o                         
  -9  -1   6       2343.88       2164.91        94.03 o                         
  -7  -1   6       3701.72       3714.25       217.26 o                         
  -5  -1   6       8140.47       8782.15       494.53 o                         
  -3  -1   6       2168.94       1773.67        78.38 o                         
  -1  -1   6       4114.40       3792.51       247.17 o                         
   1  -1   6        217.79        185.56        36.26 o                         
   3  -1   6       1075.74       1180.56       101.89 o                         
   5  -1   6       6071.85       6594.37       399.20 o                         
   7  -1   6        795.79        760.07        33.35 o                         
   9  -1   6         26.58         24.90         8.64 o                         
  11  -1   6         87.55         85.32        11.27 o                         
  13  -1   6        495.63        532.72        23.57 o                         
  15  -1   6        175.63        142.25        18.12 o                         
 -18   0   6          0.83          0.36         5.82 o                         
 -16   0   6       1569.50       1314.92        70.57 o                         
 -14   0   6          6.63          7.01         8.87 o                         
 -12   0   6         12.09         18.28         8.91 o                         
 -10   0   6        184.69        189.32        15.72 o                         
  -8   0   6        230.46        142.57        33.73 o                         
  -6   0   6      23904.97      25399.07       943.74 o                         
  -4   0   6       3368.51       3153.34       133.36 o                         
  -2   0   6        576.38        628.16        37.92 o                         
   0   0   6       5591.61       4990.20       290.10 o                         
   4   0   6       8050.33       7245.98       423.85 o                         
   6   0   6       1179.62       1263.04        65.71 o                         
   8   0   6        226.04        257.09        16.06 o                         
  10   0   6        274.47        279.64        17.15 o                         
  12   0   6        169.44        120.56        21.14 o                         
  14   0   6          1.09          3.05         6.27 o                         
  16   0   6        276.07        274.51        22.93 o                         
 -19   1   6         53.15         42.55        10.63 o                         
 -17   1   6        591.61        435.73        30.38 o                         
 -15   1   6       1850.13       1758.93        81.62 o                         
 -13   1   6        715.57        761.94        35.14 o                         
 -11   1   6       1193.83       1140.62        45.13 o                         
  -9   1   6       2093.20       2067.88       104.24 o                         
  -7   1   6       3651.14       3544.95       292.50 o                         
  -5   1   6       9123.95       9522.50       497.51 o                         
  -3   1   6       2095.69       1727.72        82.70 o                         
  -1   1   6       4792.30       4668.70       252.91 o                         
   1   1   6        278.40        247.27        38.85 o                         
   3   1   6        989.33       1104.72        96.30 o                         
   5   1   6       6499.64       6539.93       392.34 o                         
   7   1   6        645.23        587.73        30.14 o                         
   9   1   6         51.39         49.37         9.18 o                         
  11   1   6         93.01         95.59        18.16 o                         
  13   1   6        484.64        489.90        21.76 o                         
  15   1   6        159.22        170.03        21.41 o                         
 -18   2   6        164.48        178.38        21.91 o                         
 -16   2   6        163.27        151.47        15.87 o                         
 -14   2   6        100.11        128.68        12.91 o                         
 -12   2   6         56.48         47.24        28.80 o                         
 -10   2   6        994.87        953.92        45.79 o                         
  -8   2   6       6235.89       6040.58       247.12 o                         
  -6   2   6      10973.11      10685.86       602.18 o                         
  -4   2   6      12306.72      12154.29       644.01 o                         
  -2   2   6       2667.97       2904.08       127.53 o                         
   0   2   6        140.02        182.62        39.94 o                         
   2   2   6      26714.33      26389.34      1421.65 o                         
   4   2   6       1846.79       1875.49       136.13 o                         
   6   2   6       3669.00       3755.59       160.49 o                         
   8   2   6        163.62        171.54        13.56 o                         
  10   2   6        958.54        992.06        33.60 o                         
  12   2   6        410.56        425.32        19.34 o                         
  14   2   6        365.98        380.03        21.31 o                         
  16   2   6         96.93        104.61        13.16 o                         
 -19   3   6        126.50        137.56        15.47 o                         
 -17   3   6         31.95         64.92        17.25 o                         
 -15   3   6         75.77        136.58        16.85 o                         
 -13   3   6       2898.50       2831.00        86.52 o                         
 -11   3   6        273.08        263.84        15.65 o                         
  -9   3   6       1096.06       1080.00        35.21 o                         
  -7   3   6       1011.10       1011.09        88.57 o                         
  -5   3   6       3366.05       3367.78       221.29 o                         
  -3   3   6      15305.63      14866.13       835.75 o                         
  -1   3   6       6897.35       6779.45       282.92 o                         
   1   3   6       4991.62       5315.71       311.35 o                         
   3   3   6        640.84        549.64        58.82 o                         
   5   3   6       2651.35       2689.17       120.05 o                         
   7   3   6       1111.74       1004.38        31.51 o                         
   9   3   6        540.28        543.89        22.64 o                         
  11   3   6        703.12        679.69        50.62 o                         
  13   3   6         57.37         58.96         8.75 o                         
  15   3   6          6.03         -1.94         5.73 o                         
 -18   4   6         36.03         53.90        12.00 o                         
 -16   4   6         94.25         87.86        17.96 o                         
 -14   4   6        593.89        629.11        32.25 o                         
 -12   4   6       3764.56       3696.28       107.24 o                         
 -10   4   6       1054.56       1031.46        35.37 o                         
  -8   4   6        669.37        625.05        48.73 o                         
  -6   4   6       4364.94       4453.04       266.91 o                         
  -4   4   6       1115.48       1128.39        96.44 o                         
  -2   4   6        691.95        789.47        72.06 o                         
   0   4   6       6338.83       6020.16       247.89 o                         
   2   4   6       3481.03       3311.10       208.15 o                         
   4   4   6       3573.87       3545.19       148.72 o                         
   6   4   6          5.90         10.54         5.29 o                         
   8   4   6         83.19        132.80        24.44 o                         
  10   4   6        770.44        796.95        34.88 o                         
  12   4   6        102.77         92.97        10.79 o                         
  14   4   6        123.63        129.59        15.18 o                         
 -19   5   6         16.55         17.55         4.16 o                         
 -17   5   6         39.27         54.62        14.41 o                         
 -15   5   6        799.30        807.22       107.73 o                         
 -13   5   6        495.83        493.32        27.40 o                         
 -11   5   6       5026.35       4984.07       143.60 o                         
  -9   5   6        359.75        383.46        18.05 o                         
  -7   5   6        250.88        234.58        54.90 o                         
  -5   5   6       1343.75       1319.96       108.61 o                         
  -3   5   6       7304.68       7508.53       429.00 o                         
  -1   5   6       2583.21       2484.82       161.63 o                         
   1   5   6       3116.82       3285.65       222.75 o                         
   3   5   6       3510.90       3422.18       194.76 o                         
   5   5   6       1132.93       1038.30        32.38 o                         
   7   5   6        850.39        790.69        34.50 o                         
   9   5   6        813.68        936.80        37.67 o                         
  11   5   6        254.38        269.63        18.92 o                         
  13   5   6        729.36        684.32        32.20 o                         
  15   5   6         50.00         53.68        10.29 o                         
 -18   6   6         47.22         32.01         8.13 o                         
 -16   6   6        236.05        254.02        29.98 o                         
 -14   6   6       1447.91       1530.52        95.40 o                         
 -12   6   6       1735.42       1749.43        89.66 o                         
 -10   6   6        682.18        670.72        31.15 o                         
  -8   6   6       5733.39       5905.23       170.73 o                         
  -6   6   6       2298.25       2194.79        82.64 o                         
  -4   6   6       5350.40       6163.38       354.66 o                         
  -2   6   6       2049.19       2111.02       152.24 o                         
   0   6   6       2917.11       3000.38       105.18 o                         
   2   6   6       1505.43       1416.47        75.68 o                         
   4   6   6         87.46        122.79        17.55 o                         
   6   6   6       2645.52       2893.88        94.89 o                         
   8   6   6        375.49        416.51        22.12 o                         
  10   6   6         75.12         82.09        10.72 o                         
  12   6   6        177.99        170.15        28.56 o                         
  14   6   6         90.82         65.36        14.10 o                         
 -17   7   6         10.92         25.55         6.49 o                         
 -15   7   6        169.82        267.35        38.83 o                         
 -13   7   6       1507.79       1628.03        99.44 o                         
 -11   7   6        833.22        728.90        44.89 o                         
  -9   7   6        673.58        649.70        31.21 o                         
  -7   7   6        129.57        126.73        14.27 o                         
  -5   7   6       3734.15       4023.37       211.68 o                         
  -3   7   6       1255.18       1146.51        62.88 o                         
  -1   7   6       1431.65       1341.41        53.90 o                         
   1   7   6       1782.34       1875.07        70.39 o                         
   3   7   6         79.70         90.56        12.27 o                         
   5   7   6       8675.22       9121.40       288.19 o                         
   7   7   6        687.24        719.66        34.12 o                         
   9   7   6        142.63        132.66        18.90 o                         
  11   7   6        304.29        373.90        29.09 o                         
  13   7   6         22.43         35.71        13.66 o                         
 -16   8   6        383.64        369.84        30.37 o                         
 -14   8   6        114.23         81.23        12.36 o                         
 -12   8   6        347.47        395.11        39.41 o                         
 -10   8   6        321.15        314.38        33.12 o                         
  -8   8   6        599.88        609.36        37.79 o                         
  -6   8   6       1270.34       1283.69        55.81 o                         
  -4   8   6        173.13        138.34        14.12 o                         
  -2   8   6        380.95        422.43        19.99 o                         
   0   8   6        818.31        834.44        38.48 o                         
   2   8   6       1265.04       1206.34        42.92 o                         
   4   8   6        309.60        338.12        19.81 o                         
   6   8   6       1429.32       1428.21        48.65 o                         
   8   8   6        813.89        718.38        33.50 o                         
  10   8   6        606.26        606.42        30.97 o                         
  12   8   6         43.41         41.81        16.19 o                         
  14   8   6         59.96         32.94         8.93 o                         
 -17   9   6        288.17        309.86        22.81 o                         
 -15   9   6        199.36        194.08        23.14 o                         
 -13   9   6        322.40        410.18        26.22 o                         
 -11   9   6        442.13        476.93        29.44 o                         
  -9   9   6         28.26         32.75        11.29 o                         
  -7   9   6         31.02         40.08         9.44 o                         
  -5   9   6       2078.65       2090.13        71.36 o                         
  -3   9   6       1594.00       1527.07        53.75 o                         
  -1   9   6       1414.16       1418.52        73.71 o                         
   1   9   6        883.57       1001.55        37.03 o                         
   3   9   6        162.00        159.51        14.25 o                         
   5   9   6        347.84        412.25        20.21 o                         
   7   9   6          1.15          1.79         6.45 o                         
   9   9   6         18.84         10.40         6.63 o                         
  11   9   6         48.59         65.62        19.09 o                         
  13   9   6        118.14        115.55        17.71 o                         
 -16  10   6        417.29        513.65        32.76 o                         
 -14  10   6        346.60        355.70        20.48 o                         
 -12  10   6        404.71        499.57        30.28 o                         
 -10  10   6        589.12        632.78        34.34 o                         
  -8  10   6       1346.65       1602.88       163.31 o                         
  -6  10   6        672.10        628.96        37.78 o                         
  -4  10   6       1471.04       1539.92        53.34 o                         
  -2  10   6       1042.19       1016.28        38.84 o                         
   0  10   6        964.78        870.19        31.86 o                         
   2  10   6        159.46        157.31        12.83 o                         
   4  10   6        588.84        620.41        23.79 o                         
   6  10   6        110.92        104.20        11.91 o                         
   8  10   6         16.93         16.29         7.20 o                         
  10  10   6          5.01         -3.15        11.93 o                         
  12  10   6         98.14         63.54        13.33 o                         
 -15  11   6        192.06        121.79        12.54 o                         
 -13  11   6         99.62        117.39        11.96 o                         
 -11  11   6        877.22       1042.26        68.00 o                         
  -9  11   6        392.59        381.04        26.16 o                         
  -7  11   6        539.89        604.51        34.83 o                         
  -5  11   6       1020.60       1157.84       132.89 o                         
  -3  11   6         56.38         43.67        11.00 o                         
  -1  11   6       1760.00       1754.94        60.73 o                         
   1  11   6        517.67        512.39        21.40 o                         
   3  11   6        698.10        610.92        27.72 o                         
   5  11   6        652.05        611.16        26.07 o                         
   7  11   6        255.81        283.23        17.01 o                         
   9  11   6        164.12        187.74        16.94 o                         
  11  11   6        117.78         88.72        14.44 o                         
 -14  12   6         28.17         27.99         6.05 o                         
 -12  12   6         95.79         83.65        15.58 o                         
 -10  12   6        250.12        232.80        18.70 o                         
  -8  12   6        332.95        317.69        23.74 o                         
  -6  12   6        296.94        309.30        23.60 o                         
  -4  12   6        284.01        250.35        16.98 o                         
  -2  12   6        105.52        126.87        13.36 o                         
   0  12   6        773.47        757.12        33.02 o                         
   2  12   6        202.07        213.73        15.09 o                         
   4  12   6        172.88        174.73        16.77 o                         
   6  12   6         51.43         49.73        23.86 o                         
   8  12   6         84.91         76.34        11.08 o                         
  10  12   6        122.96        110.55        14.04 o                         
 -11  13   6        334.18        296.39        18.05 o                         
  -9  13   6         72.02         41.99         7.70 o                         
  -7  13   6         20.17         23.12         9.79 o                         
  -5  13   6        389.04        384.92        24.34 o                         
  -3  13   6        565.04        600.24        32.41 o                         
  -1  13   6        294.53        328.16        21.71 o                         
   1  13   6        238.10        275.78        19.25 o                         
   3  13   6        215.61        208.46        16.20 o                         
   5  13   6        136.35        149.82        24.40 o                         
   7  13   6         34.40         30.29         9.94 o                         
   9  13   6         60.05         81.90        16.11 o                         
 -10  14   6        124.07        120.82        14.97 o                         
  -8  14   6         82.92         91.41        13.06 o                         
  -6  14   6          3.40          3.00         5.67 o                         
  -4  14   6         86.70        110.28        12.97 o                         
  -2  14   6         84.37         89.47        11.58 o                         
   0  14   6        180.10        173.27        13.84 o                         
   4  14   6         69.79         86.03        16.07 o                         
   6  14   6         23.22          7.81        10.64 o                         
  -7  15   6        241.62        297.69        23.06 o                         
  -5  15   6         37.23         35.18        12.37 o                         
  -3  15   6        103.06         98.68        15.79 o                         
  -1  15   6         97.27         98.97        17.34 o                         
   1  15   6         26.54         25.89         9.17 o                         
   3  15   6         29.20         16.50         8.00 o                         
  -4  16   6          1.69         -2.33         5.66 o                         
  -2  16   6          8.87          4.30         5.95 o                         
  -7 -15   7        298.44        237.59        25.99 o                         
  -5 -15   7         39.39         46.62        10.54 o                         
  -3 -15   7          3.60          2.92         8.31 o                         
  -1 -15   7         64.34         79.66        14.48 o                         
   1 -15   7         10.81          7.55         5.62 o                         
 -10 -14   7         13.14         11.27         6.56 o                         
  -8 -14   7          4.52         13.40         9.23 o                         
  -6 -14   7        307.48        309.11        19.75 o                         
  -4 -14   7        330.17        350.25        20.46 o                         
  -2 -14   7         39.15         45.84         8.97 o                         
   0 -14   7        103.56        123.58        14.85 o                         
   2 -14   7         50.62         38.85        17.29 o                         
   4 -14   7         49.60         70.07        12.97 o                         
 -11 -13   7         13.66         28.29        12.15 o                         
  -9 -13   7        187.50        210.36        18.96 o                         
  -7 -13   7        231.80        215.49        18.00 o                         
  -5 -13   7         73.97         79.77        15.07 o                         
  -3 -13   7        224.39        245.89        20.98 o                         
  -1 -13   7        178.11        208.97        24.39 o                         
   1 -13   7         97.29         73.92        24.91 o                         
   3 -13   7         96.74        130.90        14.80 o                         
   7 -13   7        353.44        226.97        21.64 o                         
 -12 -12   7        360.27        401.66        46.74 o                         
 -10 -12   7        756.22        816.32        51.73 o                         
  -8 -12   7        598.68        596.93        33.55 o                         
  -6 -12   7        316.40        371.07        26.49 o                         
  -4 -12   7         58.73         67.62        22.66 o                         
  -2 -12   7         34.59         42.55        11.98 o                         
   0 -12   7         10.57         20.97        15.65 o                         
   2 -12   7        256.35        236.72        19.95 o                         
   4 -12   7        212.43        173.90        31.04 o                         
   6 -12   7        121.97        126.97        20.81 o                         
   8 -12   7        155.59         93.34        12.73 o                         
 -15 -11   7         99.68         93.95        13.95 o                         
 -13 -11   7        253.36        189.19        18.25 o                         
 -11 -11   7        345.87        280.55        24.22 o                         
  -9 -11   7        543.45        536.24        31.22 o                         
  -7 -11   7        187.02        197.00        21.16 o                         
  -5 -11   7        215.74        213.77        21.35 o                         
  -3 -11   7       1993.13       2158.43       134.55 o                         
  -1 -11   7        818.22        934.25        96.23 o                         
   1 -11   7         48.43         54.01        13.09 o                         
   3 -11   7        265.89        256.07        20.39 o                         
   5 -11   7       1122.51       1065.39        91.96 o                         
   7 -11   7        230.12        254.85        29.08 o                         
   9 -11   7         21.33         22.93         9.53 o                         
 -14 -10   7        141.78        112.77        13.63 o                         
 -12 -10   7        480.51        458.22        31.15 o                         
 -10 -10   7         54.78         55.24        12.46 o                         
  -8 -10   7         47.25         36.73        22.49 o                         
  -6 -10   7        601.00        620.55        34.91 o                         
  -4 -10   7        142.29        146.99        18.67 o                         
  -2 -10   7         81.84        108.64        22.99 o                         
   0 -10   7        523.36        482.23        28.84 o                         
   2 -10   7        390.95        356.76        32.95 o                         
   4 -10   7       1523.88       1485.07        84.31 o                         
   6 -10   7       1567.57       1470.51        91.34 o                         
   8 -10   7        205.78        231.37        27.34 o                         
  10 -10   7         41.25         52.45        13.37 o                         
 -15  -9   7        507.62        527.68        49.06 o                         
 -13  -9   7        959.68       1125.08        52.56 o                         
 -11  -9   7        966.36       1046.29        49.07 o                         
  -9  -9   7        984.23       1056.88        61.41 o                         
  -7  -9   7       1404.39       1369.67        63.48 o                         
  -5  -9   7        375.03        371.17        26.66 o                         
  -3  -9   7        420.19        423.21        38.42 o                         
  -1  -9   7        869.10        835.97        43.38 o                         
   1  -9   7         49.14         25.64        10.53 o                         
   3  -9   7        220.70        194.46        15.93 o                         
   5  -9   7       2124.72       2021.07        59.02 o                         
   7  -9   7       1846.74       1798.33        82.85 o                         
   9  -9   7        478.89        468.10        31.37 o                         
  11  -9   7         13.57         13.86         9.40 o                         
  13  -9   7         52.05         39.51        11.00 o                         
 -16  -8   7        156.57        170.12        12.36 o                         
 -14  -8   7        178.21        141.41        24.64 o                         
 -12  -8   7        614.17        626.82        32.83 o                         
 -10  -8   7       1396.04       1466.85        75.00 o                         
  -8  -8   7       1373.32       1443.94        54.40 o                         
  -6  -8   7        452.46        556.77        49.88 o                         
  -4  -8   7       1346.12       1364.34        62.67 o                         
  -2  -8   7        153.69        191.28        18.54 o                         
   0  -8   7        253.41        303.51        28.01 o                         
   2  -8   7       2728.46       2527.72        94.81 o                         
   4  -8   7        457.34        498.60        66.20 o                         
   6  -8   7       1499.21       1508.14        67.33 o                         
   8  -8   7        357.88        302.46        25.06 o                         
  10  -8   7         24.53         17.28         9.86 o                         
  12  -8   7        113.20        108.25        12.73 o                         
  14  -8   7         51.82         21.81         8.06 o                         
 -17  -7   7        130.58        124.26        17.50 o                         
 -15  -7   7        117.03        142.21        16.80 o                         
 -13  -7   7       1009.90       1063.41        59.72 o                         
 -11  -7   7         52.92         81.93        23.11 o                         
  -9  -7   7       1944.32       2140.81       103.69 o                         
  -7  -7   7       1612.93       1709.02        80.28 o                         
  -5  -7   7        762.31        701.58        47.52 o                         
  -3  -7   7       2508.50       2473.94       107.97 o                         
  -1  -7   7       2334.51       2291.46       105.81 o                         
   1  -7   7       1842.65       2079.96       100.68 o                         
   3  -7   7        444.08        473.69        23.26 o                         
   5  -7   7       4550.65       4522.21       137.36 o                         
   7  -7   7        526.73        476.44        29.59 o                         
   9  -7   7        133.93        124.53        17.91 o                         
  11  -7   7        264.69        224.29        21.21 o                         
  13  -7   7         44.39         34.36         7.71 o                         
 -18  -6   7        131.98        181.68        15.55 o                         
 -16  -6   7        301.97        346.98        21.84 o                         
 -14  -6   7        504.78        496.25        27.59 o                         
 -12  -6   7          4.81          6.90         9.81 o                         
 -10  -6   7        838.54        867.30        54.03 o                         
  -8  -6   7       2885.35       2959.30       121.31 o                         
  -6  -6   7       3109.55       3109.55       136.25 o                         
  -4  -6   7        275.70        242.48        25.66 o                         
  -2  -6   7         84.41         90.41        36.50 o                         
   0  -6   7       3888.98       3568.45       152.87 o                         
   2  -6   7       2948.43       3262.45       182.92 o                         
   4  -6   7       2947.32       2977.14       137.36 o                         
   6  -6   7       2103.77       1898.55       188.12 o                         
   8  -6   7       1821.69       1735.33        69.02 o                         
  10  -6   7        819.13        803.97       118.22 o                         
  12  -6   7        328.27        322.96        24.41 o                         
  14  -6   7         21.83         21.66         8.54 o                         
 -17  -5   7         43.85         29.67         6.19 o                         
 -15  -5   7         67.01         66.10        11.39 o                         
 -11  -5   7       3334.99       3373.08       145.45 o                         
  -9  -5   7        529.35        533.81        37.31 o                         
  -7  -5   7       1265.60       1125.65       109.75 o                         
  -5  -5   7       1021.36        855.06        72.88 o                         
  -3  -5   7       2968.64       2845.87       127.58 o                         
  -1  -5   7       3983.31       3890.55       253.66 o                         
   1  -5   7       3757.26       3748.27       239.98 o                         
   3  -5   7       1400.03       1402.15        72.35 o                         
   5  -5   7         18.05         51.80        15.05 o                         
   7  -5   7       1115.83        987.37        70.60 o                         
   9  -5   7       2958.27       2826.53       105.34 o                         
  11  -5   7         20.79          7.07        14.65 o                         
  13  -5   7        358.65        367.79        26.66 o                         
  15  -5   7        214.62        132.06        18.60 o                         
 -18  -4   7         90.79         91.97         7.45 o                         
 -16  -4   7        545.41        603.26        71.19 o                         
 -14  -4   7        584.33        600.22        32.54 o                         
 -12  -4   7        354.95        316.08        32.19 o                         
 -10  -4   7        521.65        507.58        37.91 o                         
  -8  -4   7       6008.43       5893.08       347.90 o                         
  -4  -4   7       4683.53       4910.69       209.23 o                         
  -2  -4   7        545.30        565.58        66.71 o                         
   0  -4   7       8386.95       9079.76       502.95 o                         
   2  -4   7       5495.58       5608.61       348.96 o                         
   4  -4   7        774.53        774.03        45.64 o                         
   6  -4   7       3662.33       3688.10       159.29 o                         
   8  -4   7        601.03        621.48        32.51 o                         
  10  -4   7       1036.93       1038.78       152.37 o                         
  12  -4   7        245.91        266.69        24.30 o                         
  14  -4   7          2.16         -1.50         7.79 o                         
 -19  -3   7         93.45         84.43        16.56 o                         
 -17  -3   7        107.47        116.32        13.49 o                         
 -15  -3   7        194.97        216.33        18.96 o                         
 -13  -3   7         81.66        112.71        15.27 o                         
 -11  -3   7       2782.35       2588.92       120.06 o                         
  -9  -3   7       1686.39       1687.93        80.90 o                         
  -7  -3   7         41.27         46.94        23.36 o                         
  -5  -3   7       8028.69       8115.10       317.31 o                         
  -3  -3   7       5314.63       4938.76       199.73 o                         
  -1  -3   7       6310.16       6573.66       400.74 o                         
   1  -3   7       3871.95       3724.12       239.54 o                         
   3  -3   7       3326.05       3372.49       225.21 o                         
   5  -3   7       5813.44       5794.34       372.36 o                         
   7  -3   7        383.33        468.40        93.04 o                         
   9  -3   7          1.53          8.72         6.60 o                         
  11  -3   7         38.58         36.01        10.27 o                         
  13  -3   7        495.54        481.08        31.20 o                         
  15  -3   7          2.10         -3.50         5.44 o                         
 -18  -2   7        184.57        183.57        25.83 o                         
 -16  -2   7         29.48         79.60        39.63 o                         
 -14  -2   7        136.00        162.59        18.41 o                         
 -12  -2   7       2507.59       2571.85       114.43 o                         
 -10  -2   7       3096.38       3053.53       136.10 o                         
  -8  -2   7       4429.64       4449.02       250.52 o                         
  -6  -2   7       2800.83       2830.64       185.70 o                         
  -4  -2   7       1566.55       1695.12        83.34 o                         
  -2  -2   7       1649.53       1565.29       118.37 o                         
   0  -2   7       5490.43       4967.78       299.44 o                         
   2  -2   7       1567.55       1462.79       126.76 o                         
   4  -2   7        149.17        137.34        49.01 o                         
   6  -2   7       1654.73       1542.82        82.38 o                         
   8  -2   7        691.10        760.10        36.06 o                         
  10  -2   7       1428.82       1469.48        50.70 o                         
  12  -2   7         19.58         19.31         8.54 o                         
  14  -2   7        657.37        643.65        49.65 o                         
 -19  -1   7        505.58        549.39        24.71 o                         
 -17  -1   7        205.83        198.50        17.93 o                         
 -15  -1   7        157.97        201.57        18.24 o                         
 -13  -1   7       4500.60       4541.67       148.22 o                         
 -11  -1   7       3712.02       3684.65       121.07 o                         
  -9  -1   7       1098.95       1000.89        51.99 o                         
  -7  -1   7       3995.88       4576.06       266.37 o                         
  -5  -1   7       3555.91       3517.54       184.30 o                         
  -3  -1   7       6720.31       6002.26       248.57 o                         
  -1  -1   7       4768.51       4427.74       257.07 o                         
   1  -1   7       5903.62       6002.98       347.25 o                         
   3  -1   7       1905.01       2199.46       163.09 o                         
   5  -1   7       3751.80       3852.60       174.40 o                         
   7  -1   7       2488.21       2332.48        84.48 o                         
   9  -1   7        463.30        473.41        33.27 o                         
  11  -1   7        189.05        161.14        19.90 o                         
  13  -1   7        539.30        598.40        27.74 o                         
  15  -1   7         60.64         56.93        10.52 o                         
 -18   0   7         28.64         22.76         7.07 o                         
 -16   0   7       2818.41       2682.79       184.91 o                         
 -14   0   7        169.11        214.73        24.44 o                         
 -12   0   7         23.06         24.80        10.44 o                         
 -10   0   7       2189.69       1988.60        90.46 o                         
  -8   0   7       2922.15       2646.29       124.14 o                         
  -6   0   7       1022.75        720.09        57.74 o                         
  -4   0   7        601.33        679.88        42.11 o                         
  -2   0   7       3346.03       3567.86       205.87 o                         
   0   0   7       5629.30       4981.72       296.84 o                         
   2   0   7       5001.57       4558.70       280.49 o                         
   4   0   7      33695.64      39730.25      2110.13 o                         
   6   0   7        451.51        505.92        24.87 o                         
   8   0   7          7.47          9.13        12.85 o                         
  10   0   7         35.83         18.35        12.51 o                         
  12   0   7         76.99         75.81         9.31 o                         
  14   0   7          5.34          2.84         6.13 o                         
  16   0   7        284.94        278.04        21.35 o                         
 -19   1   7        509.26        565.64        37.03 o                         
 -17   1   7        218.15        206.48        17.07 o                         
 -15   1   7        153.03        171.27        21.02 o                         
 -13   1   7       4213.10       4196.21       146.72 o                         
 -11   1   7       3431.76       3401.58       119.54 o                         
  -9   1   7       1065.08       1041.43        63.53 o                         
  -7   1   7       3993.74       4469.16       187.25 o                         
  -5   1   7       3051.23       2938.16       189.97 o                         
  -3   1   7       7033.18       6651.65       255.33 o                         
  -1   1   7       4340.16       3952.87       253.17 o                         
   1   1   7       5787.94       5719.21       342.28 o                         
   3   1   7       1858.75       2108.12       155.30 o                         
   5   1   7       4146.84       4391.37       175.88 o                         
   7   1   7       2487.48       2297.95        92.85 o                         
   9   1   7        419.64        409.62        21.47 o                         
  11   1   7        192.20        151.62        16.03 o                         
  13   1   7        558.19        593.50        25.15 o                         
  15   1   7         58.87         68.29        13.21 o                         
 -18   2   7        197.20        233.96        23.25 o                         
 -16   2   7         54.92         86.82        12.85 o                         
 -14   2   7        202.37        222.22        15.60 o                         
 -12   2   7       2407.31       2440.21        96.89 o                         
 -10   2   7       3306.31       3274.94        98.91 o                         
  -8   2   7       3955.31       3848.65       174.42 o                         
  -6   2   7       3236.08       3286.21       192.56 o                         
  -4   2   7       1554.72       1686.32       116.67 o                         
  -2   2   7       1607.30       1608.13       111.61 o                         
   0   2   7       5351.96       4971.69       296.87 o                         
   2   2   7       1944.03       1709.51       124.24 o                         
   4   2   7        260.02        258.34        48.04 o                         
   6   2   7       1685.33       1582.13        51.30 o                         
   8   2   7        731.78        779.39        27.19 o                         
  10   2   7       1489.19       1516.43        46.44 o                         
  12   2   7          9.95         10.50         6.38 o                         
  14   2   7        658.08        685.90        32.59 o                         
 -19   3   7        103.38        106.70        13.07 o                         
 -17   3   7        124.12        130.22        21.95 o                         
 -15   3   7        224.37        206.51        19.74 o                         
 -13   3   7         71.96         88.10        11.13 o                         
 -11   3   7       2651.62       2607.70        73.24 o                         
  -9   3   7       1723.43       1787.44        72.24 o                         
  -7   3   7         49.40         26.50        21.88 o                         
  -5   3   7       7705.13       7654.55       447.26 o                         
  -3   3   7       5056.53       4695.87       285.99 o                         
  -1   3   7       7093.70       7183.59       283.78 o                         
   1   3   7       4011.53       3679.16       274.21 o                         
   3   3   7       3236.52       3016.65       205.58 o                         
   5   3   7       5935.10       5765.54       188.02 o                         
   7   3   7        280.41        288.37        14.64 o                         
   9   3   7          8.99         12.38         6.44 o                         
  11   3   7         34.30         31.68         7.49 o                         
  13   3   7        493.86        487.92        41.14 o                         
  15   3   7          1.21         -3.38        12.30 o                         
 -18   4   7         97.52        128.51        16.76 o                         
 -16   4   7        503.85        571.21        45.43 o                         
 -14   4   7        684.29        671.09        73.01 o                         
 -12   4   7        351.49        333.36        18.41 o                         
 -10   4   7        475.65        463.16        20.58 o                         
  -8   4   7       6033.71       5913.40       197.36 o                         
  -6   4   7       2562.65       2632.10       179.46 o                         
  -4   4   7       4977.60       5479.47       306.94 o                         
  -2   4   7        563.69        595.85        64.40 o                         
   0   4   7       7907.36       8561.19       347.57 o                         
   4   4   7        791.76        731.64        41.78 o                         
   6   4   7       3627.14       3475.88        90.86 o                         
   8   4   7        635.94        665.03        28.13 o                         
  10   4   7        959.38        994.97        54.19 o                         
  12   4   7        237.15        268.08        17.17 o                         
  14   4   7          3.46         -0.40         9.29 o                         
 -19   5   7        118.72         70.19        11.53 o                         
 -17   5   7         31.05         36.89        13.82 o                         
 -15   5   7         58.44         50.39        16.37 o                         
 -13   5   7        548.51        525.13        62.79 o                         
 -11   5   7       3336.83       3295.14       104.26 o                         
  -9   5   7        582.07        592.22        28.23 o                         
  -7   5   7       1281.62       1249.81        64.79 o                         
  -5   5   7       1124.00       1003.76        91.75 o                         
  -3   5   7       2956.65       3007.51       196.47 o                         
  -1   5   7       4216.96       4085.35       254.33 o                         
   1   5   7       3530.10       3435.17       155.27 o                         
   3   5   7       1438.24       1427.69        58.48 o                         
   5   5   7          9.60         23.24         5.63 o                         
   7   5   7       1185.28       1204.63        54.48 o                         
   9   5   7       3039.24       2947.42        95.38 o                         
  11   5   7         26.50         14.58         6.31 o                         
  13   5   7        372.97        415.51        36.00 o                         
 -18   6   7        130.11        163.38        17.14 o                         
 -16   6   7        275.57        313.16        31.66 o                         
 -14   6   7        405.80        379.97        39.96 o                         
 -12   6   7          1.00          1.99        18.84 o                         
 -10   6   7        978.89       1026.37        45.54 o                         
  -8   6   7       2574.29       2632.36        86.89 o                         
  -6   6   7       3294.84       3450.99       117.77 o                         
  -4   6   7        203.71        169.41        12.45 o                         
  -2   6   7         73.66         98.19        11.59 o                         
   0   6   7       3830.67       3590.24       163.53 o                         
   2   6   7       2633.85       2835.20       109.33 o                         
   4   6   7       2923.51       3056.80        90.70 o                         
   6   6   7       2189.08       2081.00        72.37 o                         
   8   6   7       1825.97       1731.97       123.57 o                         
  10   6   7        867.54        917.96       105.76 o                         
  12   6   7        320.26        338.00        35.36 o                         
  14   6   7         17.62          8.54         9.61 o                         
 -17   7   7        145.18        153.75        12.50 o                         
 -15   7   7        148.47        175.69        26.81 o                         
 -13   7   7        949.44       1069.36        72.91 o                         
 -11   7   7         52.62         46.09        22.23 o                         
  -9   7   7       2207.93       2395.02        86.63 o                         
  -7   7   7       1626.24       1685.24        67.01 o                         
  -5   7   7        643.16        591.21        30.03 o                         
  -3   7   7       2482.76       2392.59        98.51 o                         
  -1   7   7       2523.50       2372.30       151.18 o                         
   1   7   7       1897.50       2144.94        78.49 o                         
   3   7   7        463.75        504.06        22.21 o                         
   5   7   7       4842.16       4899.70       162.00 o                         
   7   7   7        595.17        578.29        49.10 o                         
   9   7   7        123.03         97.48        13.21 o                         
  11   7   7        278.69        248.74        31.97 o                         
  13   7   7         42.43         25.67        11.24 o                         
 -16   8   7        134.50        154.68        18.07 o                         
 -14   8   7        189.28        190.86        20.18 o                         
 -12   8   7        581.29        662.07        48.53 o                         
 -10   8   7       1358.97       1411.86        66.05 o                         
  -8   8   7       1195.81       1196.29        42.21 o                         
  -6   8   7        622.55        734.38        29.20 o                         
  -4   8   7       1457.64       1487.87        49.06 o                         
  -2   8   7        169.73        203.63        25.65 o                         
   0   8   7        193.60        227.78        17.84 o                         
   2   8   7       2784.05       2641.20        70.99 o                         
   4   8   7        366.97        429.18        21.52 o                         
   6   8   7       1488.09       1603.44        67.15 o                         
   8   8   7        343.82        288.41        50.76 o                         
  10   8   7         17.07          5.43        14.90 o                         
  12   8   7         96.60        112.22        20.03 o                         
  14   8   7         48.17         20.14         7.04 o                         
 -15   9   7        467.24        530.39        28.00 o                         
 -13   9   7        925.39       1175.56       103.30 o                         
 -11   9   7        962.42       1061.75        61.41 o                         
  -9   9   7        975.93       1028.30        49.38 o                         
  -7   9   7       1469.63       1423.59        45.37 o                         
  -5   9   7        388.09        409.90        21.02 o                         
  -3   9   7        412.06        404.24        24.81 o                         
  -1   9   7        968.20        936.47        34.72 o                         
   1   9   7         36.19         35.35         9.29 o                         
   3   9   7        217.67        218.45        13.64 o                         
   5   9   7       2100.04       2114.02        59.48 o                         
   7   9   7       1926.37       1915.71       103.27 o                         
   9   9   7        496.55        571.92        46.91 o                         
  11   9   7         13.63         21.84        13.89 o                         
  13   9   7         49.28         69.96        11.97 o                         
 -16  10   7         79.65         68.16        11.24 o                         
 -14  10   7        114.20        108.64        11.69 o                         
 -12  10   7        497.98        456.64        71.68 o                         
 -10  10   7         84.54         88.60        12.47 o                         
  -8  10   7         29.20         34.69        10.97 o                         
  -6  10   7        510.24        542.12        25.89 o                         
  -4  10   7        114.57        131.38        18.25 o                         
  -2  10   7         91.24        114.76        12.40 o                         
   0  10   7        458.75        442.69        22.41 o                         
   2  10   7        394.99        400.74        22.26 o                         
   4  10   7       1568.64       1547.93        69.06 o                         
   6  10   7       1591.28       1488.78        49.63 o                         
   8  10   7        215.93        246.49        31.92 o                         
  10  10   7         38.25         25.57        13.45 o                         
  12  10   7         72.59         73.25        12.20 o                         
 -15  11   7        111.77        103.21        14.10 o                         
 -13  11   7        255.71        227.79        21.78 o                         
 -11  11   7        284.24        309.95        22.57 o                         
  -9  11   7        473.26        464.53        29.14 o                         
  -7  11   7        157.87        180.33        26.59 o                         
  -5  11   7        207.01        219.51        15.89 o                         
  -3  11   7       1998.24       2090.99        73.38 o                         
  -1  11   7        887.14        908.20        37.75 o                         
   1  11   7         60.47         57.49         9.69 o                         
   3  11   7        265.51        268.92        14.73 o                         
   5  11   7       1164.33       1162.47        56.22 o                         
   7  11   7        219.02        302.88        36.72 o                         
   9  11   7         19.92         21.43        11.39 o                         
  11  11   7        102.26         79.29        12.40 o                         
 -12  12   7        392.26        431.36        21.76 o                         
 -10  12   7        785.81        848.94        39.02 o                         
  -8  12   7        593.30        617.70        32.57 o                         
  -6  12   7        323.33        371.11        24.77 o                         
  -4  12   7         42.47         38.29         9.02 o                         
  -2  12   7         35.28         53.26         9.63 o                         
   0  12   7          9.93          0.85         6.27 o                         
   2  12   7        266.82        275.20        16.36 o                         
   4  12   7        207.10        206.51        28.17 o                         
   6  12   7        119.28        167.95        28.28 o                         
   8  12   7        160.11         92.74        15.56 o                         
  10  12   7         24.69         21.85         7.08 o                         
 -11  13   7          8.51          5.93         5.41 o                         
  -9  13   7        216.69        244.04        16.10 o                         
  -7  13   7        229.47        212.99        16.18 o                         
  -5  13   7         75.93         56.39        17.84 o                         
  -3  13   7        260.13        305.47        19.91 o                         
  -1  13   7        150.99        172.08        15.84 o                         
   1  13   7         88.85         63.91         9.23 o                         
   3  13   7         97.28        129.82        23.11 o                         
   5  13   7        432.19        333.07        20.02 o                         
   7  13   7        379.89        279.74        22.14 o                         
 -10  14   7          8.43          7.31         6.60 o                         
  -8  14   7          6.37          8.58         4.58 o                         
  -6  14   7        304.00        299.79        21.78 o                         
  -4  14   7        319.09        307.51        18.08 o                         
  -2  14   7         40.06         45.32         6.79 o                         
   0  14   7         98.24        105.38        19.29 o                         
   2  14   7         53.68         36.84        12.85 o                         
   4  14   7         49.27         62.57        12.64 o                         
  -7  15   7        281.48        286.64        21.74 o                         
  -5  15   7         47.26         58.10        11.14 o                         
  -3  15   7          2.51          4.77         7.21 o                         
   1  15   7          9.05          4.39         7.39 o                         
  -7 -15   8        102.81         77.75        10.58 o                         
  -5 -15   8          6.20          2.71         4.75 o                         
  -3 -15   8        109.28        104.01        21.29 o                         
  -1 -15   8         65.35         54.68        13.23 o                         
 -10 -14   8          0.84          7.66         5.48 o                         
  -8 -14   8         77.04         81.85         9.79 o                         
  -6 -14   8         31.03         21.92         9.68 o                         
  -4 -14   8         17.49         12.82         9.70 o                         
  -2 -14   8          7.09          0.85         9.29 o                         
   0 -14   8         90.16         58.68        14.79 o                         
   2 -14   8         39.36         31.81         7.04 o                         
 -11 -13   8        607.71        663.03        40.04 o                         
  -9 -13   8         75.45         69.56         7.39 o                         
  -7 -13   8         93.73         67.47        18.12 o                         
  -5 -13   8         39.89         34.81         9.80 o                         
  -3 -13   8        109.02        103.38        14.18 o                         
  -1 -13   8        194.24        200.99        16.99 o                         
   1 -13   8         41.79         30.03        11.52 o                         
   3 -13   8         10.33          2.99         6.94 o                         
   5 -13   8        159.18        154.79        21.34 o                         
 -12 -12   8        477.40        521.42        37.53 o                         
 -10 -12   8         73.00         47.55         8.22 o                         
  -8 -12   8        139.17        184.52        27.83 o                         
  -6 -12   8        213.01        225.48        20.78 o                         
  -4 -12   8         12.70          8.10         9.09 o                         
  -2 -12   8       1067.40       1026.90        47.52 o                         
   0 -12   8         27.74         25.07         9.25 o                         
   2 -12   8        210.42        158.36        35.08 o                         
   4 -12   8        207.97        203.28        19.54 o                         
   6 -12   8        186.38        161.37        18.70 o                         
 -13 -11   8        119.75        157.67        18.22 o                         
 -11 -11   8        158.57        174.58        12.84 o                         
  -9 -11   8        249.16        291.92        22.51 o                         
  -7 -11   8         10.47          5.32         9.33 o                         
  -5 -11   8        343.10        324.28        23.81 o                         
  -3 -11   8        236.44        248.02        20.68 o                         
  -1 -11   8        569.65        508.45        31.62 o                         
   1 -11   8        113.49        142.83        15.65 o                         
   3 -11   8        294.59        275.41        30.86 o                         
   5 -11   8        211.44        190.03        26.64 o                         
   7 -11   8          5.01          4.64         8.70 o                         
 -14 -10   8         11.95         21.88         7.20 o                         
 -12 -10   8        366.24        387.21        27.22 o                         
 -10 -10   8        545.65        611.83        34.26 o                         
  -8 -10   8        195.34        220.69        20.77 o                         
  -6 -10   8        124.07        132.47        19.45 o                         
  -4 -10   8        760.98        761.75        41.57 o                         
  -2 -10   8         34.56         48.22        21.86 o                         
   0 -10   8        143.85        171.22        17.75 o                         
   2 -10   8        534.99        477.40        44.62 o                         
   4 -10   8       1403.43       1255.73        49.29 o                         
   6 -10   8          8.12         17.04        12.99 o                         
   8 -10   8        319.66        238.64        19.83 o                         
  10 -10   8        140.70         77.19        16.60 o                         
 -15  -9   8        107.22        113.53        13.34 o                         
 -13  -9   8        258.37        297.09        25.99 o                         
 -11  -9   8        646.04        642.76        32.15 o                         
  -9  -9   8         15.06         10.34        11.43 o                         
  -7  -9   8         76.44         79.68        14.09 o                         
  -5  -9   8         82.55        103.45        15.21 o                         
  -3  -9   8        169.66        166.40        17.37 o                         
  -1  -9   8       1180.18       1200.80        67.91 o                         
   1  -9   8       1000.04        993.83        36.86 o                         
   3  -9   8        997.28        828.76        45.87 o                         
   5  -9   8        462.82        480.79        25.26 o                         
   7  -9   8        365.99        356.93        27.47 o                         
   9  -9   8         86.90         78.92        13.43 o                         
  11  -9   8        144.08         96.27        18.40 o                         
 -16  -8   8        530.97        640.70        43.39 o                         
 -14  -8   8        250.00        311.99        21.71 o                         
 -12  -8   8        911.15        977.08        70.94 o                         
 -10  -8   8        663.39        699.61        51.77 o                         
  -8  -8   8       1963.69       2083.28        81.23 o                         
  -6  -8   8       2007.54       1989.44       161.48 o                         
  -4  -8   8        376.63        322.22        23.15 o                         
  -2  -8   8        925.32        872.70        39.33 o                         
   0  -8   8       1844.82       1867.72        71.76 o                         
   2  -8   8        487.82        470.91        43.83 o                         
   4  -8   8       2210.97       2193.21        86.74 o                         
   6  -8   8         17.84          6.92        17.81 o                         
   8  -8   8        135.14        137.59        20.83 o                         
  10  -8   8        272.27        240.33        21.44 o                         
  12  -8   8          6.99          2.52         9.80 o                         
 -15  -7   8        206.64        234.59        18.86 o                         
 -13  -7   8        526.77        590.56        67.93 o                         
 -11  -7   8        326.46        363.98        25.11 o                         
  -9  -7   8       2298.05       2267.27        99.17 o                         
  -7  -7   8       1254.63       1264.88       106.05 o                         
  -5  -7   8        343.37        353.44        33.32 o                         
  -3  -7   8       1225.75       1092.99        59.89 o                         
  -1  -7   8        427.59        435.44        45.08 o                         
   1  -7   8       2662.90       3013.23       167.29 o                         
   3  -7   8         53.47         32.28        41.03 o                         
   5  -7   8       1025.19       1078.97        41.32 o                         
   7  -7   8         44.42         76.48        15.51 o                         
   9  -7   8         59.82         34.38        24.85 o                         
  11  -7   8        342.78        285.65        22.76 o                         
  13  -7   8         52.59         22.70        11.10 o                         
 -18  -6   8         34.16         57.77         9.62 o                         
 -16  -6   8        637.15        786.35        79.80 o                         
 -14  -6   8        296.63        180.33        27.03 o                         
 -12  -6   8       2197.61       2337.01       112.75 o                         
 -10  -6   8       2315.31       2324.19       103.90 o                         
  -8  -6   8       2002.04       2055.44        98.46 o                         
  -6  -6   8       1479.60       1419.91        69.69 o                         
  -4  -6   8        946.34        910.14        39.88 o                         
  -2  -6   8        525.39        638.47        78.55 o                         
   0  -6   8        505.99        529.28        30.16 o                         
   2  -6   8        574.83        549.78        33.62 o                         
   4  -6   8        127.62        119.33        13.98 o                         
   6  -6   8         49.87         28.80        12.65 o                         
   8  -6   8        892.85        806.11        46.95 o                         
  10  -6   8         27.40         36.21        12.88 o                         
  12  -6   8         44.46         37.11        20.09 o                         
  14  -6   8         33.26          5.70         7.87 o                         
 -17  -5   8         50.11         48.45         8.86 o                         
 -15  -5   8         97.19         95.48        23.77 o                         
 -13  -5   8       1458.64       1294.39        77.76 o                         
 -11  -5   8        831.65        867.70        49.57 o                         
  -9  -5   8       7375.47       7445.90       307.46 o                         
  -7  -5   8        446.53        421.11        29.23 o                         
  -5  -5   8       3424.02       3473.64       151.12 o                         
  -3  -5   8       2237.87       2137.49        79.67 o                         
  -1  -5   8       4893.60       5018.18       218.71 o                         
   1  -5   8        158.33        219.78        26.20 o                         
   3  -5   8       1365.78       1499.47        52.95 o                         
   5  -5   8       1104.27       1186.84        52.91 o                         
   7  -5   8       2607.33       2530.31       124.69 o                         
   9  -5   8       2709.76       2807.08       133.37 o                         
  11  -5   8        180.08        123.33        31.38 o                         
  13  -5   8         27.47         26.66         8.49 o                         
  15  -5   8         17.09          3.52         5.59 o                         
 -18  -4   8        171.71        183.92        13.28 o                         
 -16  -4   8         82.50         88.20        18.17 o                         
 -14  -4   8        152.69        162.57        17.21 o                         
 -12  -4   8        781.27        832.67        49.03 o                         
 -10  -4   8       5467.27       5468.43       185.95 o                         
  -8  -4   8       5356.86       5182.39       213.46 o                         
  -6  -4   8       2700.10       2798.30       186.91 o                         
  -4  -4   8       3083.56       3200.93       143.86 o                         
  -2  -4   8        488.55        487.83        36.42 o                         
   0  -4   8       2181.07       2126.51       104.72 o                         
   2  -4   8       4506.97       4384.14       166.98 o                         
   4  -4   8       1140.07       1054.61        48.44 o                         
   6  -4   8        323.14        400.42        33.04 o                         
   8  -4   8       2998.59       3100.93       142.72 o                         
  10  -4   8        162.26        156.98        23.41 o                         
  12  -4   8        198.86        215.82        20.69 o                         
  14  -4   8         78.43         69.05        12.61 o                         
 -19  -3   8         11.36          9.81         5.38 o                         
 -17  -3   8        152.00        143.30        13.19 o                         
 -15  -3   8        351.74        318.21        26.26 o                         
 -13  -3   8        975.64        972.55        43.81 o                         
 -11  -3   8       5608.54       5461.42       230.51 o                         
  -9  -3   8       1920.92       1917.09        67.91 o                         
  -7  -3   8       1738.50       1543.43       114.60 o                         
  -5  -3   8       2190.84       2185.72       109.14 o                         
  -3  -3   8       8886.15       8514.66       341.12 o                         
  -1  -3   8       4668.60       4763.33       295.17 o                         
   1  -3   8       9301.59       9989.02       560.72 o                         
   3  -3   8        163.17        191.64        17.10 o                         
   5  -3   8        830.61        809.84        50.02 o                         
   7  -3   8        138.50        149.50        26.04 o                         
   9  -3   8       1894.85       1876.98        71.97 o                         
  11  -3   8        698.50        673.30        34.82 o                         
  13  -3   8         87.26         88.46        22.51 o                         
  15  -3   8          8.74          2.60         6.74 o                         
 -18  -2   8        405.08        450.19        34.28 o                         
 -16  -2   8       1084.37       1165.72        61.82 o                         
 -14  -2   8       4444.66       4625.08       200.71 o                         
 -12  -2   8       2661.50       2847.72       123.41 o                         
 -10  -2   8        109.43        103.10        19.81 o                         
  -8  -2   8       8254.35       8517.31       489.60 o                         
  -6  -2   8      12272.79      11370.15       696.59 o                         
  -4  -2   8        167.24        236.73        53.45 o                         
  -2  -2   8        313.94        327.69        27.29 o                         
   0  -2   8       4643.30       4611.94       285.21 o                         
   6  -2   8       3227.63       3201.41       110.38 o                         
   8  -2   8        262.09        265.86        19.78 o                         
  10  -2   8        150.42        102.02        21.61 o                         
  12  -2   8         47.91         71.34        12.33 o                         
  14  -2   8         14.84         12.11         7.35 o                         
 -19  -1   8         29.91         30.94        10.17 o                         
 -17  -1   8        387.25        390.88        34.77 o                         
 -15  -1   8        140.65        138.08        17.35 o                         
 -13  -1   8       1680.89       1636.81        65.71 o                         
 -11  -1   8       1423.99       1433.23        68.12 o                         
  -9  -1   8        481.83        484.77        34.07 o                         
  -7  -1   8       1225.94       1340.23       102.62 o                         
  -5  -1   8      24534.61      26347.69      1193.98 o                         
  -3  -1   8       9814.82       9486.02       373.74 o                         
  -1  -1   8       3444.78       3214.02       202.17 o                         
   1  -1   8       6608.13       6766.08       401.09 o                         
   3  -1   8       3488.67       3668.22       244.11 o                         
   5  -1   8       5256.99       5412.89       155.44 o                         
   7  -1   8       1220.54       1191.19        51.22 o                         
   9  -1   8        315.95        296.03        21.84 o                         
  11  -1   8        164.38        175.94        12.89 o                         
  13  -1   8        206.85        216.48        38.00 o                         
  15  -1   8          1.41         15.07         8.42 o                         
 -18   0   8        531.63        590.34        41.46 o                         
 -16   0   8        500.54        492.76        26.22 o                         
 -14   0   8        807.46        757.57        36.73 o                         
 -12   0   8          7.95         14.58         7.79 o                         
 -10   0   8       1145.45        975.87        51.58 o                         
  -8   0   8       7834.77       7902.14       318.89 o                         
  -6   0   8       3175.72       2830.89       169.49 o                         
  -4   0   8      45267.85      46894.23      2438.78 o                         
  -2   0   8        773.62        827.43        51.61 o                         
   0   0   8       6680.58       6225.29       368.93 o                         
   2   0   8      18284.36      18633.81      1017.15 o                         
   4   0   8      11716.42      12026.59       402.41 o                         
   6   0   8         10.10         11.55         6.33 o                         
   8   0   8        801.23        832.58        28.99 o                         
  10   0   8        770.35        832.81        29.57 o                         
  12   0   8       1228.75       1219.43        46.50 o                         
  14   0   8         14.71         16.34         5.79 o                         
 -17   1   8        374.63        392.72        38.41 o                         
 -15   1   8        132.87        131.31        12.51 o                         
 -13   1   8       1828.55       1782.24        66.22 o                         
 -11   1   8       1319.94       1263.04        52.28 o                         
  -9   1   8        600.82        601.96        45.03 o                         
  -7   1   8       1313.62       1354.44        99.98 o                         
  -5   1   8      23586.38      25680.80      1372.12 o                         
  -3   1   8       9699.75       9766.24       378.75 o                         
  -1   1   8       3178.62       2777.78       195.35 o                         
   1   1   8       7072.78       6760.33       398.25 o                         
   3   1   8       3431.83       3421.35       235.41 o                         
   5   1   8       5599.62       5612.14       188.51 o                         
   7   1   8       1151.70       1125.45        41.07 o                         
   9   1   8        316.48        295.10        15.51 o                         
  11   1   8        154.02        144.32        21.46 o                         
  13   1   8        204.32        211.77        18.17 o                         
 -18   2   8        410.87        454.51        34.21 o                         
 -16   2   8       1152.70       1234.59        94.16 o                         
 -14   2   8       4410.78       4529.37       300.24 o                         
 -12   2   8       2704.96       2684.77        83.13 o                         
 -10   2   8         98.32        124.62        23.59 o                         
  -8   2   8       8218.99       8785.66       347.78 o                         
  -6   2   8      12726.00      12659.37       659.44 o                         
  -4   2   8        110.14        182.10        38.42 o                         
  -2   2   8        308.69        342.60        34.61 o                         
   0   2   8       4891.88       4497.62       280.41 o                         
   2   2   8        204.55        231.70        48.74 o                         
   4   2   8        407.99        479.47        43.27 o                         
   6   2   8       3298.41       3114.21        89.67 o                         
   8   2   8        273.04        278.29        16.67 o                         
  10   2   8        127.37         71.97        38.17 o                         
  12   2   8         45.42         62.29        15.47 o                         
  14   2   8         16.87         11.95         6.51 o                         
 -19   3   8         16.91         19.09         8.41 o                         
 -17   3   8        165.75        180.06        22.29 o                         
 -15   3   8        340.06        331.84        56.34 o                         
 -13   3   8       1035.54       1040.85        37.51 o                         
 -11   3   8       5619.91       5540.57       158.29 o                         
  -9   3   8       1714.26       1782.48        75.25 o                         
  -7   3   8       1654.13       1554.85        76.34 o                         
  -5   3   8       2397.78       2455.80       158.03 o                         
  -3   3   8       9157.35       8946.82       489.04 o                         
  -1   3   8       4552.13       4720.87       203.48 o                         
   1   3   8       9036.48       9420.47       547.69 o                         
   3   3   8        159.64        172.81        28.54 o                         
   5   3   8        817.52        816.35        25.65 o                         
   7   3   8        211.18        197.55        12.29 o                         
   9   3   8       1895.36       1771.16        62.94 o                         
  11   3   8        719.71        698.06        38.26 o                         
  13   3   8         82.11         84.46        12.27 o                         
 -16   4   8         71.70         67.88        25.35 o                         
 -14   4   8        138.97        165.96        22.30 o                         
 -12   4   8        709.96        729.20        36.99 o                         
 -10   4   8       5669.48       5994.68       168.02 o                         
  -8   4   8       5316.47       5496.51       220.82 o                         
  -6   4   8       2965.19       3119.93       132.09 o                         
  -4   4   8       3085.46       3266.35       210.69 o                         
  -2   4   8        502.71        540.70        64.18 o                         
   0   4   8       1959.08       2045.73       106.96 o                         
   2   4   8       4731.98       4366.53       123.71 o                         
   4   4   8       1160.74        992.63        31.86 o                         
   6   4   8        274.36        306.19        15.56 o                         
   8   4   8       2984.98       2952.94       139.59 o                         
  10   4   8        187.84        201.64        15.76 o                         
  12   4   8        192.23        193.05        21.47 o                         
  14   4   8         81.20         91.04        14.43 o                         
 -19   5   8         73.17         60.86         8.42 o                         
 -17   5   8         47.21         23.02         9.29 o                         
 -15   5   8        100.54        107.61        21.10 o                         
 -13   5   8       1484.77       1446.79        56.76 o                         
 -11   5   8        703.34        735.47        35.20 o                         
  -9   5   8       7717.49       8044.36       221.94 o                         
  -7   5   8        453.32        424.60        23.64 o                         
  -5   5   8       3281.96       3240.67       113.62 o                         
  -3   5   8       2278.50       2191.22        78.52 o                         
  -1   5   8       4571.22       4488.00       154.68 o                         
   1   5   8        182.93        216.68        34.20 o                         
   3   5   8       1342.98       1372.26        46.90 o                         
   5   5   8       1051.98       1029.98        71.66 o                         
   7   5   8       2767.76       2617.49        85.35 o                         
   9   5   8       2642.46       2934.90       284.84 o                         
  11   5   8        175.88        166.15        28.54 o                         
  13   5   8         24.13          8.49        11.38 o                         
 -18   6   8         42.98         62.87         7.48 o                         
 -16   6   8        684.93        879.20        56.24 o                         
 -14   6   8        343.22         60.60       102.99 o                         
 -12   6   8       2367.85       2478.69       150.51 o                         
 -10   6   8       2175.45       2167.63        74.81 o                         
  -8   6   8       2186.95       2272.29        82.90 o                         
  -6   6   8       1575.02       1546.74        50.38 o                         
  -4   6   8        831.99        823.79        31.20 o                         
  -2   6   8        557.44        616.69        30.72 o                         
   0   6   8        615.49        600.17        30.12 o                         
   2   6   8        614.13        567.96        24.94 o                         
   4   6   8        182.44        154.85        18.13 o                         
   6   6   8         56.33         30.72        13.56 o                         
   8   6   8        866.91        914.46        59.01 o                         
  10   6   8         37.57         62.40        22.37 o                         
  12   6   8         42.68         59.95        19.30 o                         
  14   6   8         32.22         30.27         8.55 o                         
 -17   7   8        143.14        135.86        18.79 o                         
 -15   7   8        218.46        253.39        26.88 o                         
 -13   7   8        473.04        545.99        47.64 o                         
 -11   7   8        358.79        375.29        25.31 o                         
  -9   7   8       2072.90       2015.59        71.43 o                         
  -7   7   8       1219.11       1215.89        52.60 o                         
  -5   7   8        388.88        403.35        19.68 o                         
  -3   7   8       1295.48       1160.63        39.69 o                         
  -1   7   8        529.13        529.14        22.01 o                         
   1   7   8       2669.21       2827.15        86.67 o                         
   3   7   8         48.52         52.02        13.73 o                         
   5   7   8        941.79        989.81        39.26 o                         
   7   7   8         23.87         20.19        18.12 o                         
   9   7   8         78.95         73.26        21.47 o                         
  13   7   8         55.86         53.88        15.76 o                         
 -16   8   8        558.46        676.56        64.20 o                         
 -14   8   8        284.25        317.78        22.19 o                         
 -12   8   8        817.55        935.55        67.61 o                         
 -10   8   8        746.13        685.86        46.95 o                         
  -8   8   8       2239.58       2390.59        66.78 o                         
  -6   8   8       2168.94       2218.63        80.43 o                         
  -4   8   8        385.84        328.56        20.26 o                         
  -2   8   8        896.38        882.04        38.11 o                         
   0   8   8       1806.78       1850.98        59.40 o                         
   2   8   8        615.85        599.03        24.26 o                         
   4   8   8       2280.84       2238.64        70.44 o                         
   6   8   8         24.58          9.35        23.37 o                         
   8   8   8        135.02         88.76        54.01 o                         
  10   8   8        288.18        306.33        32.71 o                         
  12   8   8          5.89          7.08        10.90 o                         
 -15   9   8        129.86        145.31        20.65 o                         
 -13   9   8        251.63        301.99        21.64 o                         
 -11   9   8        598.52        639.07        34.07 o                         
  -9   9   8         13.38         25.36         8.16 o                         
  -7   9   8         58.99         52.62        10.39 o                         
  -5   9   8         97.29         88.07        10.76 o                         
  -3   9   8        123.24        120.68        12.19 o                         
  -1   9   8       1091.77       1133.81        49.08 o                         
   1   9   8        937.34        935.17        38.80 o                         
   3   9   8       1009.38        933.16        77.49 o                         
   5   9   8        411.68        418.25        35.01 o                         
   7   9   8        404.71        407.03        46.96 o                         
   9   9   8         73.95         65.42        20.06 o                         
 -14  10   8         24.08         44.28         8.13 o                         
 -12  10   8        393.31        405.13        25.12 o                         
 -10  10   8        559.17        617.74        33.71 o                         
  -8  10   8        190.20        212.91        31.83 o                         
  -6  10   8        133.46        166.46        14.59 o                         
  -4  10   8        851.80        874.44        33.35 o                         
  -2  10   8         30.79         23.50         7.12 o                         
   0  10   8        115.61        149.64        13.32 o                         
   2  10   8        621.40        566.25        22.52 o                         
   4  10   8       1404.80       1377.42        50.16 o                         
   6  10   8          9.22         12.07        17.00 o                         
   8  10   8        301.88        257.95        46.70 o                         
  12  10   8         37.50         30.81         9.60 o                         
 -13  11   8        111.99        120.57        19.54 o                         
 -11  11   8        189.75        223.02        16.83 o                         
  -9  11   8        276.03        304.13        21.62 o                         
  -7  11   8         11.56          6.33         6.73 o                         
  -5  11   8        304.72        285.46        18.24 o                         
  -3  11   8        182.82        190.98        14.83 o                         
  -1  11   8        661.50        648.52        26.69 o                         
   1  11   8         94.44        111.69        17.69 o                         
   3  11   8        292.28        269.37        19.07 o                         
   5  11   8        233.89        223.45        28.18 o                         
   7  11   8          7.12          2.55        12.28 o                         
   9  11   8        204.54        169.33        19.51 o                         
 -12  12   8        445.45        501.38        32.45 o                         
 -10  12   8         76.77         63.73         9.30 o                         
  -8  12   8        166.74        187.33        17.30 o                         
  -6  12   8        257.78        268.46        21.35 o                         
  -4  12   8         11.76         13.10         6.71 o                         
  -2  12   8       1059.63       1000.68        37.97 o                         
   0  12   8         20.04         21.30         6.29 o                         
   4  12   8        189.28        190.02        27.67 o                         
   6  12   8        190.19        167.37        20.04 o                         
   8  12   8        234.49        176.61        17.99 o                         
 -11  13   8        651.24        589.46        38.91 o                         
  -9  13   8         75.00         65.68        11.31 o                         
  -7  13   8         85.75         68.74        11.74 o                         
  -5  13   8         49.18         48.11         8.31 o                         
  -3  13   8         95.14         76.16         9.99 o                         
  -1  13   8        197.64        229.83        28.26 o                         
   1  13   8         49.23         49.51        14.94 o                         
   3  13   8         10.22          4.31        12.62 o                         
  -8  14   8         81.09        104.41        14.04 o                         
  -6  14   8         25.57         26.91        12.45 o                         
  -4  14   8         14.53          3.17         8.39 o                         
  -2  14   8          5.95         -8.46         8.46 o                         
   0  14   8         89.10         88.79        17.17 o                         
   2  14   8         40.89         38.74        11.47 o                         
  -5  15   8          4.71         -6.31         6.31 o                         
  -3  15   8         97.22         86.87        14.09 o                         
  -5 -15   9         51.42         32.03         8.32 o                         
  -3 -15   9         96.54         85.82        13.94 o                         
  -1 -15   9         73.38         39.81         9.72 o                         
  -8 -14   9         11.03         12.35         5.29 o                         
  -6 -14   9        176.70        171.18        13.43 o                         
  -2 -14   9         75.52         48.82         8.43 o                         
   0 -14   9         45.20         43.58        15.06 o                         
 -11 -13   9         51.81         72.60        10.92 o                         
  -9 -13   9         36.22         32.04        13.90 o                         
  -7 -13   9         35.35         39.44        12.91 o                         
  -5 -13   9        561.76        529.30        41.70 o                         
  -3 -13   9        518.17        501.85        37.13 o                         
  -1 -13   9         11.36         16.41        10.65 o                         
   1 -13   9        211.51        216.30        19.55 o                         
   3 -13   9         59.73         53.11         9.54 o                         
 -12 -12   9         81.46         76.00        13.19 o                         
 -10 -12   9         15.37         15.09         7.17 o                         
  -8 -12   9         65.11         59.49        11.92 o                         
  -6 -12   9        621.13        557.06        40.35 o                         
  -4 -12   9        324.67        276.53        57.21 o                         
  -2 -12   9        124.42        157.34        27.44 o                         
   0 -12   9        372.15        314.62        36.00 o                         
   2 -12   9        118.72        115.18        37.34 o                         
   4 -12   9         14.70         30.89        12.44 o                         
 -13 -11   9        135.46        190.05        20.98 o                         
 -11 -11   9        812.10        960.65        70.70 o                         
  -9 -11   9        489.46        554.04        31.61 o                         
  -7 -11   9        760.62        736.90        38.06 o                         
  -5 -11   9        700.38        653.96        57.93 o                         
  -3 -11   9        736.30        610.51        49.91 o                         
  -1 -11   9        851.81        854.58        41.98 o                         
   1 -11   9        241.61        208.17        27.69 o                         
   3 -11   9        246.76        237.14        22.65 o                         
 -14 -10   9        722.72        879.26        54.97 o                         
 -12 -10   9        190.63        203.11        24.67 o                         
 -10 -10   9        414.11        438.32        26.13 o                         
  -8 -10   9        861.91        838.58        60.42 o                         
  -6 -10   9        488.07        512.18        31.64 o                         
  -4 -10   9        919.52        815.83        47.31 o                         
  -2 -10   9         27.43         31.62        10.70 o                         
   0 -10   9         90.97         66.97        22.15 o                         
   2 -10   9        815.17        814.74        61.62 o                         
   4 -10   9        177.47        160.39        20.89 o                         
   6 -10   9        593.58        430.99        49.15 o                         
   8 -10   9        144.52         70.28        16.76 o                         
  10 -10   9         19.39          8.95         8.20 o                         
 -15  -9   9        146.92        158.27        19.75 o                         
 -13  -9   9         39.78         60.39        10.07 o                         
 -11  -9   9        305.91        357.76        20.72 o                         
  -9  -9   9       1144.62       1159.70        58.18 o                         
  -7  -9   9       1320.26       1350.85        62.16 o                         
  -5  -9   9        501.50        416.85        27.53 o                         
  -3  -9   9       1585.50       1494.52        66.69 o                         
  -1  -9   9        158.33        140.61        37.30 o                         
   1  -9   9        213.98        236.48        29.26 o                         
   3  -9   9         55.89         50.72        14.82 o                         
   5  -9   9          7.78         14.79        12.43 o                         
   7  -9   9       2019.13       1999.99       133.45 o                         
   9  -9   9         59.29         30.77        16.42 o                         
  11  -9   9          0.97          0.33         7.55 o                         
 -16  -8   9         56.13         55.35        11.38 o                         
 -14  -8   9        100.14         99.78        17.41 o                         
 -12  -8   9        796.20        868.62        41.04 o                         
 -10  -8   9        151.92        158.92        18.28 o                         
  -8  -8   9       2061.23       2049.22        83.87 o                         
  -6  -8   9       2743.04       2629.22       106.84 o                         
  -4  -8   9       1518.52       1491.34        90.87 o                         
  -2  -8   9        861.97        932.46        53.75 o                         
   0  -8   9       1038.83       1003.81       125.08 o                         
   2  -8   9        384.20        446.35        39.76 o                         
   4  -8   9        229.96        274.38        25.72 o                         
   6  -8   9        315.68        364.69        42.41 o                         
   8  -8   9        430.79        431.85        48.47 o                         
  10  -8   9        115.53         94.69        22.79 o                         
  12  -8   9         66.58         68.14        14.17 o                         
 -17  -7   9        129.40         87.48        16.76 o                         
 -15  -7   9        306.73        331.50        32.19 o                         
 -13  -7   9        674.65        684.39        61.97 o                         
 -11  -7   9       3262.06       3205.92       145.75 o                         
  -9  -7   9        742.54        688.38        41.48 o                         
  -7  -7   9        256.08        306.52        27.49 o                         
  -5  -7   9        966.15        926.32        42.17 o                         
  -3  -7   9        169.43        147.29        21.87 o                         
  -1  -7   9        237.41        190.72        59.45 o                         
   1  -7   9         82.44         73.14        17.66 o                         
   3  -7   9        231.68        251.10        18.92 o                         
   5  -7   9        723.79        696.68        32.84 o                         
   7  -7   9         10.96         20.14        13.14 o                         
   9  -7   9        319.85        342.83        43.14 o                         
  11  -7   9          1.69         -0.93        13.85 o                         
  13  -7   9        120.82         74.40        13.42 o                         
 -18  -6   9        274.77        308.64        21.34 o                         
 -16  -6   9        473.82        489.45        48.35 o                         
 -14  -6   9        923.54        951.57        91.73 o                         
 -12  -6   9       2201.77       2116.63       104.93 o                         
 -10  -6   9       2628.46       2600.33        91.72 o                         
  -8  -6   9       2260.76       2337.04       113.11 o                         
  -6  -6   9       2286.58       2198.41       106.21 o                         
  -4  -6   9       5362.78       5595.41       185.38 o                         
  -2  -6   9        853.15        873.73        52.85 o                         
   0  -6   9        252.53        281.59        36.70 o                         
   2  -6   9       3275.18       3409.61       103.16 o                         
   4  -6   9        646.24        686.86        30.01 o                         
   6  -6   9       2203.56       2356.74        99.28 o                         
   8  -6   9        428.18        476.35        31.73 o                         
  10  -6   9         27.32         17.35        21.28 o                         
  12  -6   9          8.17          5.77        13.35 o                         
  14  -6   9         26.49         17.71         7.31 o                         
 -15  -5   9        231.33        269.01        27.28 o                         
 -13  -5   9         79.24         73.02        15.52 o                         
 -11  -5   9       2859.14       3020.91       113.89 o                         
  -9  -5   9       6666.78       6862.73       226.97 o                         
  -7  -5   9        595.41        571.07        34.32 o                         
  -5  -5   9       1290.02       1201.47        70.44 o                         
  -3  -5   9       2370.19       2229.58        86.28 o                         
  -1  -5   9      12312.70      13314.82       408.12 o                         
   1  -5   9        265.39        237.57        19.67 o                         
   3  -5   9        353.25        385.00        21.74 o                         
   5  -5   9       2103.04       2117.19        70.78 o                         
   7  -5   9        487.36        494.57        32.84 o                         
   9  -5   9        318.37        295.01        26.01 o                         
  11  -5   9        176.66        152.29        17.78 o                         
  13  -5   9         86.54         28.36        13.79 o                         
 -18  -4   9         40.68         73.73        12.66 o                         
 -16  -4   9        416.19        460.24        29.96 o                         
 -14  -4   9         79.49        110.34        18.08 o                         
 -12  -4   9       2989.70       2928.99       137.42 o                         
 -10  -4   9        598.98        638.01        42.76 o                         
  -8  -4   9       1524.02       1385.58        51.42 o                         
  -6  -4   9       3952.29       4045.45       238.82 o                         
  -4  -4   9       7982.60       7913.82       248.86 o                         
  -2  -4   9        151.72        154.63        15.47 o                         
   0  -4   9        271.29        268.89        20.15 o                         
   2  -4   9        684.61        660.81        27.99 o                         
   6  -4   9        311.00        267.25        24.84 o                         
   8  -4   9         65.57         48.07        14.52 o                         
  10  -4   9          9.33          7.24         8.41 o                         
  12  -4   9        266.26        252.30        32.27 o                         
  14  -4   9        112.79         64.69        14.63 o                         
 -19  -3   9        349.75        373.17        24.65 o                         
 -17  -3   9        105.60        124.43        20.67 o                         
 -15  -3   9        123.57         97.80        12.86 o                         
 -13  -3   9       2384.57       2452.36       177.89 o                         
 -11  -3   9       1281.39       1216.99        61.48 o                         
  -9  -3   9        833.25        774.11        48.87 o                         
  -7  -3   9        885.69        885.71        47.09 o                         
  -5  -3   9        832.14        692.47        83.46 o                         
  -3  -3   9       6241.79       5952.66       256.41 o                         
  -1  -3   9       3182.32       3362.26       218.34 o                         
   1  -3   9       1229.84       1252.25        59.34 o                         
   3  -3   9        778.77        878.21        34.12 o                         
   5  -3   9        149.37        177.13        19.60 o                         
   7  -3   9       1045.21       1152.29        52.01 o                         
   9  -3   9        701.27        705.85        77.92 o                         
  11  -3   9        580.21        584.72        29.16 o                         
  13  -3   9        188.99        157.09        14.99 o                         
 -18  -2   9        131.25         84.72        12.74 o                         
 -16  -2   9       1209.73       1282.28        65.83 o                         
 -14  -2   9        245.65        264.01        19.56 o                         
 -12  -2   9        225.32        195.92        22.74 o                         
 -10  -2   9       1026.70       1042.01       108.46 o                         
  -8  -2   9       2518.00       2411.21       214.57 o                         
  -6  -2   9       5157.76       5068.05       309.92 o                         
  -4  -2   9       5040.08       5463.54       335.62 o                         
  -2  -2   9        345.33        403.38        33.43 o                         
   0  -2   9        739.90        791.61        87.93 o                         
   2  -2   9       2117.65       2075.47        82.25 o                         
   4  -2   9       3987.63       3923.10       125.38 o                         
   6  -2   9        560.05        583.39        72.07 o                         
   8  -2   9        457.29        473.73        32.78 o                         
  10  -2   9        615.56        619.42        28.77 o                         
  12  -2   9         93.85        108.42        11.98 o                         
  14  -2   9         32.61         11.93        10.32 o                         
 -15  -1   9         92.43         95.90        14.53 o                         
 -13  -1   9        330.76        265.09        20.25 o                         
 -11  -1   9       2080.25       1825.62       110.77 o                         
  -9  -1   9       2202.98       2336.76       161.13 o                         
  -7  -1   9        866.33        832.83        74.90 o                         
  -5  -1   9       1971.64       1643.10        81.85 o                         
  -3  -1   9       3310.26       3036.03       138.34 o                         
  -1  -1   9       6864.45       6506.62       401.60 o                         
   1  -1   9       3965.92       3915.68       254.13 o                         
   3  -1   9        946.98       1044.15       114.24 o                         
   5  -1   9        443.61        423.14        32.45 o                         
   7  -1   9       1403.64       1459.24        63.59 o                         
   9  -1   9        310.45        303.84        24.43 o                         
  11  -1   9         48.45         49.50        10.54 o                         
  13  -1   9        108.58        101.59        12.43 o                         
 -18   0   9         14.92         21.81         9.14 o                         
 -16   0   9          3.18          4.77         7.97 o                         
 -14   0   9       1727.80       1597.87       116.43 o                         
 -12   0   9        510.84        536.08        35.33 o                         
 -10   0   9         17.18          4.16        21.56 o                         
  -8   0   9        610.41        480.94        45.58 o                         
  -6   0   9       2142.79       2020.09       128.48 o                         
  -4   0   9       7866.24       7673.10       476.90 o                         
  -2   0   9          2.93         23.79        14.45 o                         
   0   0   9        324.26        348.52        60.05 o                         
   2   0   9       1127.90       1246.40        65.22 o                         
   4   0   9       1230.15       1064.71        47.15 o                         
   6   0   9         21.59         81.47        17.76 o                         
   8   0   9        268.77        278.96        19.77 o                         
  10   0   9        525.42        544.62        27.10 o                         
  12   0   9         41.15         36.09        10.64 o                         
  14   0   9        138.08        132.12        14.68 o                         
 -17   1   9          6.40          9.89        13.22 o                         
 -15   1   9        100.95         97.14        10.94 o                         
 -13   1   9        401.81        365.46        20.94 o                         
 -11   1   9       2383.05       2041.34       111.37 o                         
  -9   1   9       2128.42       2152.46       109.65 o                         
  -7   1   9        780.06        716.66        67.62 o                         
  -5   1   9       1963.67       1708.62       115.25 o                         
  -3   1   9       3286.78       3137.74       142.39 o                         
  -1   1   9       7258.62       7025.24       404.63 o                         
   1   1   9       3554.29       3617.09       247.34 o                         
   3   1   9        963.97       1151.42        65.09 o                         
   5   1   9        524.61        545.19        25.43 o                         
   7   1   9       1494.92       1426.65        43.11 o                         
   9   1   9        354.75        373.07        21.21 o                         
  11   1   9         43.90         16.95         8.69 o                         
  13   1   9        110.28        116.49        12.93 o                         
 -18   2   9        111.35        120.75        16.00 o                         
 -16   2   9       1167.52       1038.04        57.55 o                         
 -14   2   9        349.48        324.07        35.08 o                         
 -12   2   9        265.69        239.80        18.07 o                         
 -10   2   9        931.65        950.80        49.42 o                         
  -8   2   9       2623.34       2629.82        96.00 o                         
  -6   2   9       5421.95       5491.08       215.46 o                         
  -4   2   9       5223.73       5360.24       316.51 o                         
  -2   2   9        374.34        448.46        41.33 o                         
   0   2   9        599.36        651.43        78.29 o                         
   2   2   9       2432.89       2202.97        98.84 o                         
   4   2   9       4019.11       3787.61       115.48 o                         
   6   2   9        637.22        575.42        20.65 o                         
   8   2   9        469.27        464.63        30.97 o                         
  10   2   9        579.81        585.59        42.23 o                         
  12   2   9        106.75        101.00        12.89 o                         
  14   2   9         34.57         25.79         9.63 o                         
 -17   3   9         86.19         73.03        16.01 o                         
 -15   3   9        141.83        131.80        21.78 o                         
 -13   3   9       2333.69       2539.25        92.74 o                         
 -11   3   9       1156.60       1111.94        45.90 o                         
  -9   3   9        681.83        697.35        40.08 o                         
  -7   3   9        798.33        820.69        49.57 o                         
  -5   3   9        834.49        750.91        44.13 o                         
  -3   3   9       6920.60       6949.82       373.52 o                         
  -1   3   9       2865.10       2912.79       144.22 o                         
   1   3   9       1065.36       1001.60        58.27 o                         
   3   3   9        789.91        875.45        39.83 o                         
   5   3   9        129.59        127.24        10.21 o                         
   7   3   9        925.42        952.84        39.17 o                         
   9   3   9        693.50        778.09        70.84 o                         
  11   3   9        554.85        592.47        33.30 o                         
  13   3   9        192.68        196.14        22.42 o                         
 -18   4   9         35.23         56.23        11.44 o                         
 -16   4   9        472.87        571.94        41.55 o                         
 -14   4   9        126.08        137.74        24.97 o                         
 -12   4   9       3104.60       3242.40       102.91 o                         
 -10   4   9        676.38        695.55        35.16 o                         
  -8   4   9       1212.25       1202.63        58.43 o                         
  -6   4   9       3886.80       3852.80       131.07 o                         
  -4   4   9       7379.32       7475.57       243.79 o                         
  -2   4   9        157.81        150.13        16.79 o                         
   0   4   9        304.90        253.36        16.73 o                         
   2   4   9        562.10        550.73        28.95 o                         
   4   4   9        123.25        130.91        12.67 o                         
   6   4   9        358.67        327.29        22.02 o                         
   8   4   9         62.42         56.11        13.37 o                         
  10   4   9          9.90         25.14        11.59 o                         
  12   4   9        251.82        283.51        31.89 o                         
  14   4   9        121.54         75.09        11.12 o                         
 -17   5   9        195.47        289.50        28.02 o                         
 -15   5   9        240.13        281.66        31.15 o                         
 -13   5   9         55.58         60.16        11.38 o                         
 -11   5   9       3315.46       3624.23       107.05 o                         
  -9   5   9       6828.91       7348.70       207.13 o                         
  -7   5   9        508.61        495.21        27.71 o                         
  -5   5   9       1209.33       1113.59        47.33 o                         
  -3   5   9       2630.48       2501.92        86.03 o                         
  -1   5   9      12572.11      12838.63       408.87 o                         
   1   5   9        311.38        237.30        15.20 o                         
   3   5   9        358.24        362.87        18.75 o                         
   5   5   9       2197.87       2221.94       105.64 o                         
   7   5   9        405.76        396.34        44.03 o                         
   9   5   9        351.04        303.81        36.91 o                         
  11   5   9        187.70        197.96        27.72 o                         
 -18   6   9        253.80        255.27        19.34 o                         
 -16   6   9        399.83        396.59        35.06 o                         
 -14   6   9        947.96       1040.12       107.11 o                         
 -12   6   9       2090.78       2170.17        73.86 o                         
 -10   6   9       2488.77       2565.53        85.55 o                         
  -8   6   9       2585.02       2770.47        96.60 o                         
  -6   6   9       2614.25       2731.88        92.61 o                         
  -4   6   9       5514.04       5603.19       156.71 o                         
  -2   6   9        834.52        861.31        39.61 o                         
   0   6   9        310.44        321.24        21.96 o                         
   2   6   9       3313.03       3380.62       101.53 o                         
   4   6   9        577.43        595.65        34.89 o                         
   6   6   9       2131.11       2144.37        94.00 o                         
   8   6   9        437.44        477.79        42.56 o                         
  10   6   9         21.43         26.34        18.81 o                         
  12   6   9          9.46          4.50        13.09 o                         
 -17   7   9        157.28        132.35        17.61 o                         
 -15   7   9        297.07        372.68        32.44 o                         
 -13   7   9        610.32        662.49        52.09 o                         
 -11   7   9       3365.82       3480.78       107.79 o                         
  -9   7   9        582.71        548.75        29.53 o                         
  -7   7   9        301.12        322.30        18.20 o                         
  -5   7   9        882.81        845.65        40.54 o                         
  -3   7   9        231.08        203.88        12.86 o                         
  -1   7   9        146.14        155.10        16.54 o                         
   1   7   9         92.92         74.30        13.15 o                         
   3   7   9        225.54        252.71        22.01 o                         
   5   7   9        674.13        685.23        44.70 o                         
   7   7   9         12.67         21.75        24.57 o                         
   9   7   9        292.50        340.15        39.14 o                         
  11   7   9          0.69          0.17        12.75 o                         
  13   7   9        116.07         86.76        12.22 o                         
 -16   8   9         66.24         83.66         9.21 o                         
 -14   8   9         88.10         70.32        16.55 o                         
 -12   8   9        839.28        943.70        44.76 o                         
 -10   8   9        155.52        168.01        14.00 o                         
  -8   8   9       1969.21       1960.14        60.34 o                         
  -6   8   9       2618.58       2643.62        81.73 o                         
  -4   8   9       1392.18       1443.74        49.49 o                         
  -2   8   9        860.00        929.42        40.70 o                         
   0   8   9       1060.85       1014.64        46.62 o                         
   2   8   9        307.73        359.88        35.65 o                         
   4   8   9        212.35        259.61        30.52 o                         
   6   8   9        307.19        336.19        36.17 o                         
   8   8   9        413.24        402.24        41.27 o                         
  10   8   9        125.63        130.99        23.03 o                         
  12   8   9         71.99         70.16        12.90 o                         
 -15   9   9        172.46        194.62        13.20 o                         
 -13   9   9         51.30         71.97        16.50 o                         
 -11   9   9        401.22        494.91        27.21 o                         
  -9   9   9       1219.84       1297.71        54.50 o                         
  -7   9   9       1376.39       1433.88        49.17 o                         
  -5   9   9        531.75        499.54        39.03 o                         
  -3   9   9       1592.35       1588.65        52.89 o                         
  -1   9   9        175.98        192.27        14.74 o                         
   1   9   9        227.54        230.77        39.85 o                         
   3   9   9         55.15         37.36        15.25 o                         
   5   9   9          9.99         14.28        12.48 o                         
   7   9   9       1967.21       2233.09       128.55 o                         
   9   9   9         57.97         37.27        15.82 o                         
  11   9   9          1.77         -3.89         7.86 o                         
 -14  10   9        759.37        876.49        37.62 o                         
 -12  10   9        149.30        146.48        15.11 o                         
 -10  10   9        356.62        387.01        25.33 o                         
  -8  10   9        783.96        755.05        31.84 o                         
  -6  10   9        593.48        599.04        27.77 o                         
  -4  10   9        921.98        914.87        35.24 o                         
  -2  10   9         26.32         20.91         7.35 o                         
   0  10   9        101.66         91.19        23.79 o                         
   2  10   9        815.11        754.46        42.40 o                         
   4  10   9        158.87        141.85        31.91 o                         
   6  10   9        631.80        484.99        42.09 o                         
  10  10   9         23.41          8.14         8.32 o                         
 -13  11   9        159.72        204.59        12.79 o                         
 -11  11   9        797.08        902.62        41.23 o                         
  -9  11   9        528.23        609.64        39.69 o                         
  -7  11   9        781.44        769.87        32.55 o                         
  -5  11   9        645.54        601.13        27.43 o                         
  -3  11   9        820.09        757.66        37.70 o                         
  -1  11   9        788.24        857.53        33.77 o                         
   1  11   9        227.04        259.37        24.35 o                         
   3  11   9        245.26        248.51        22.52 o                         
   5  11   9         23.83         17.38        14.01 o                         
   7  11   9         25.04         13.29        11.46 o                         
   9  11   9        237.89        190.87        17.67 o                         
 -12  12   9        106.28         83.17        12.14 o                         
 -10  12   9         23.60         40.40        12.91 o                         
  -8  12   9         48.03         38.46         7.68 o                         
  -6  12   9        598.74        536.32        37.96 o                         
  -4  12   9        284.01        245.49        16.23 o                         
  -2  12   9        134.50        168.16        22.77 o                         
   0  12   9        366.80        349.73        26.87 o                         
   2  12   9        135.97         88.81        17.48 o                         
   4  12   9          9.64         12.64        12.65 o                         
   6  12   9         56.71         44.53        12.80 o                         
 -11  13   9         39.59         55.01        12.11 o                         
  -9  13   9         24.32          8.93         7.87 o                         
  -7  13   9         31.06         29.75        11.35 o                         
  -5  13   9        590.42        604.09        43.62 o                         
  -3  13   9        492.79        391.02        35.97 o                         
  -1  13   9         17.25          9.00         9.87 o                         
   1  13   9        199.41        180.60        25.90 o                         
  -6  14   9        157.98        126.16        16.50 o                         
  -4  14   9        101.88         94.97        15.11 o                         
  -2  14   9         79.84         83.11        14.78 o                         
   0  14   9         41.50         22.20        11.67 o                         
  -5 -15  10        183.26        125.02        12.23 o                         
  -3 -15  10         60.98         30.91         8.64 o                         
  -8 -14  10         31.25         18.26         7.58 o                         
  -6 -14  10        332.84        386.38        28.97 o                         
  -4 -14  10         34.52         38.33         9.26 o                         
  -2 -14  10        124.99         59.25        13.36 o                         
   0 -14  10         39.44         21.77        10.25 o                         
  -9 -13  10        236.00        224.88        18.79 o                         
  -7 -13  10        157.09        157.17        16.30 o                         
  -5 -13  10        237.96        262.73        23.73 o                         
  -3 -13  10        158.68        211.74        25.48 o                         
  -1 -13  10        170.26        155.94        14.73 o                         
   1 -13  10          0.07         20.79        11.50 o                         
 -12 -12  10         67.51         62.89        10.72 o                         
 -10 -12  10         78.46         72.61        14.14 o                         
  -8 -12  10        129.91        138.01        15.56 o                         
  -6 -12  10        582.97        622.31        46.59 o                         
  -4 -12  10        388.65        403.85        34.97 o                         
  -2 -12  10        148.26        199.72        23.72 o                         
   0 -12  10        122.36        118.62        14.92 o                         
   2 -12  10        142.01         87.67        17.91 o                         
 -11 -11  10         59.04         91.72        18.19 o                         
  -9 -11  10         22.42         12.53        11.31 o                         
  -7 -11  10        209.53        166.99        25.38 o                         
  -5 -11  10         38.31         24.48        14.39 o                         
  -3 -11  10        531.39        513.13        42.61 o                         
  -1 -11  10        402.08        393.25        37.21 o                         
   1 -11  10        121.35        110.33        23.23 o                         
   3 -11  10         75.80         64.93        26.29 o                         
 -14 -10  10        429.60        518.63        38.24 o                         
 -12 -10  10        104.26        132.54        21.19 o                         
 -10 -10  10        925.85        866.78        39.85 o                         
  -8 -10  10        983.95       1052.24        49.33 o                         
  -6 -10  10        817.36        823.36        40.21 o                         
  -4 -10  10        348.36        361.68        34.42 o                         
  -2 -10  10         37.69         42.93        14.46 o                         
   2 -10  10        172.36        186.21        30.43 o                         
   4 -10  10        130.76         84.03        24.21 o                         
   6 -10  10        177.11        193.48        27.99 o                         
   8 -10  10        296.99        188.67        28.00 o                         
 -15  -9  10        233.86        259.41        22.50 o                         
 -13  -9  10        215.27        327.08        30.88 o                         
 -11  -9  10       1880.31       1806.24       134.56 o                         
  -9  -9  10       1222.22       1176.51        84.45 o                         
  -7  -9  10        264.19        249.70        36.45 o                         
  -5  -9  10         19.65         26.25         9.98 o                         
  -3  -9  10          3.41          6.15        16.07 o                         
  -1  -9  10       1293.35       1341.53       238.93 o                         
   1  -9  10         93.88        140.59        83.31 o                         
   3  -9  10         18.55         12.74        22.61 o                         
   5  -9  10        298.50        257.76        36.16 o                         
   7  -9  10        140.55         97.15        27.27 o                         
   9  -9  10         89.56         25.71        13.33 o                         
 -16  -8  10        263.93        310.06        28.07 o                         
 -14  -8  10        257.27        261.43        29.15 o                         
 -12  -8  10         69.04         89.54        17.84 o                         
 -10  -8  10         88.92         91.39        10.99 o                         
  -8  -8  10       1500.00       1468.86        68.78 o                         
  -6  -8  10        588.74        594.69        30.00 o                         
  -2  -8  10         50.46         15.82        54.31 o                         
   0  -8  10        722.67        754.08       114.17 o                         
   2  -8  10        971.84        935.15        48.60 o                         
   4  -8  10       1225.98       1099.68       107.73 o                         
   6  -8  10        811.66        778.85       121.34 o                         
   8  -8  10        192.03        175.98        31.73 o                         
  10  -8  10         28.17         17.98        14.36 o                         
  12  -8  10        331.66        164.60        17.27 o                         
 -17  -7  10        492.33        535.01        33.24 o                         
 -15  -7  10        362.12        450.83        36.37 o                         
 -13  -7  10        335.29        437.82        38.31 o                         
 -11  -7  10       1118.63       1139.99        48.63 o                         
  -9  -7  10         27.80         46.51        13.76 o                         
  -7  -7  10        231.87        192.45        23.06 o                         
  -3  -7  10        571.99        493.48        91.12 o                         
  -1  -7  10       1648.04       1699.03       156.30 o                         
   1  -7  10         21.11          3.73         8.78 o                         
   3  -7  10        640.79        570.75        28.51 o                         
   5  -7  10        111.83        100.40        14.37 o                         
   7  -7  10        563.14        581.76        37.21 o                         
   9  -7  10        286.79        261.82        37.98 o                         
  11  -7  10        229.33        213.63        27.32 o                         
 -16  -6  10        218.71        283.16        28.32 o                         
 -14  -6  10        407.64        378.56        30.33 o                         
 -12  -6  10       1124.24        881.56        76.77 o                         
 -10  -6  10       1579.18       1490.14        63.84 o                         
  -8  -6  10       1425.66       1523.90       138.53 o                         
  -6  -6  10       3028.09       2955.41       180.45 o                         
  -2  -6  10        611.61        678.56        47.93 o                         
   0  -6  10        672.14        715.96        37.28 o                         
   2  -6  10        674.22        672.19        37.76 o                         
   4  -6  10       1961.01       2130.76        69.07 o                         
   6  -6  10        185.53        226.73        26.31 o                         
   8  -6  10         17.60          9.96        16.79 o                         
  10  -6  10          1.93         -0.35        16.56 o                         
 -15  -5  10         90.80         54.83        35.78 o                         
 -13  -5  10        106.98         50.41        36.81 o                         
 -11  -5  10        721.62        628.12        28.84 o                         
  -9  -5  10       4944.51       5054.63       170.00 o                         
  -7  -5  10       1031.64       1113.37        99.97 o                         
  -5  -5  10        456.82        438.47        42.57 o                         
  -3  -5  10       1627.07       1541.03        63.78 o                         
  -1  -5  10        971.48       1015.01        45.49 o                         
   1  -5  10        880.32        871.91        35.44 o                         
   3  -5  10         86.38        110.58        13.52 o                         
   5  -5  10         84.22         98.28        13.68 o                         
   7  -5  10         48.55         70.96        21.69 o                         
   9  -5  10        267.71        260.98        31.08 o                         
  11  -5  10        103.74         73.60        22.26 o                         
  13  -5  10         83.49         44.80        12.40 o                         
 -18  -4  10        132.21        119.28        15.10 o                         
 -14  -4  10        394.28        333.12        28.41 o                         
 -12  -4  10         52.27         75.14        16.81 o                         
 -10  -4  10       1661.32       1465.82       111.42 o                         
  -8  -4  10       1375.15       1388.06        67.04 o                         
  -6  -4  10       6986.68       7015.78       268.47 o                         
  -4  -4  10       3242.67       3248.94       144.68 o                         
  -2  -4  10        810.39        771.29        30.26 o                         
   0  -4  10        338.15        340.27        19.03 o                         
   2  -4  10       3435.46       3692.81       108.90 o                         
   4  -4  10        485.29        500.37        25.40 o                         
   6  -4  10        323.49        345.34        26.73 o                         
   8  -4  10       1274.19       1379.88        63.42 o                         
  10  -4  10         75.95         52.87        15.25 o                         
  12  -4  10        185.16        178.71        29.53 o                         
  14  -4  10         68.53         40.11        10.29 o                         
 -19  -3  10        164.44        164.14        13.27 o                         
 -17  -3  10        422.01        214.02        24.86 o                         
 -15  -3  10         91.03        155.18        52.10 o                         
 -13  -3  10        152.68        212.91        58.58 o                         
 -11  -3  10        566.29        591.54        38.68 o                         
  -9  -3  10       3040.49       3115.81       140.59 o                         
  -7  -3  10       1582.61       1659.68        78.79 o                         
  -5  -3  10        330.85        282.72        22.77 o                         
  -3  -3  10       3865.70       4080.51       114.67 o                         
  -1  -3  10       3525.59       3402.82       192.80 o                         
   1  -3  10        631.93        551.23        25.06 o                         
   3  -3  10       3226.91       3270.27       100.03 o                         
   5  -3  10       1086.00       1148.40        44.23 o                         
   7  -3  10        740.56        865.01        45.80 o                         
   9  -3  10        717.96        710.32        43.13 o                         
  11  -3  10         21.01         20.03        10.91 o                         
  13  -3  10        209.33        154.89        22.98 o                         
 -18  -2  10        351.01        219.30        19.11 o                         
 -16  -2  10         74.93         81.25        20.17 o                         
 -14  -2  10        194.70        178.72        20.15 o                         
 -12  -2  10        143.43        103.95        17.12 o                         
 -10  -2  10        606.92        537.28        36.37 o                         
  -8  -2  10         75.40         60.84        26.83 o                         
  -6  -2  10        139.41        105.74        16.25 o                         
  -4  -2  10        366.90        328.46        59.66 o                         
  -2  -2  10        500.77        498.58        28.79 o                         
   0  -2  10       2041.35       2069.62        86.51 o                         
   2  -2  10        342.69        380.48        23.61 o                         
   4  -2  10       2134.25       2141.72        75.07 o                         
   6  -2  10       1255.82       1320.16        60.33 o                         
   8  -2  10       1293.29       1245.26        56.64 o                         
  10  -2  10       1080.48       1184.91        57.69 o                         
  12  -2  10        281.81        288.30        17.02 o                         
 -17  -1  10        294.90        167.40        21.74 o                         
 -15  -1  10        419.52        390.74        34.61 o                         
 -13  -1  10        294.34        256.08        30.68 o                         
 -11  -1  10       3309.50       3662.14       245.20 o                         
  -9  -1  10       1811.99       1790.10        82.88 o                         
  -7  -1  10       1243.28       1249.10        59.85 o                         
  -5  -1  10        675.71        673.64        34.44 o                         
  -3  -1  10       2658.67       2521.37       126.52 o                         
  -1  -1  10        728.50        657.73        43.57 o                         
   1  -1  10       5119.68       4772.89       165.20 o                         
   3  -1  10        652.48        727.97        40.07 o                         
   5  -1  10         45.01         75.37        14.17 o                         
   7  -1  10       2137.71       2355.12        93.90 o                         
   9  -1  10       1808.14       1879.50        75.84 o                         
  11  -1  10         72.07         82.72        11.51 o                         
  13  -1  10         29.83         26.91        15.49 o                         
 -18   0  10         33.28         40.16        13.03 o                         
 -16   0  10        141.82        147.91        19.18 o                         
 -14   0  10       3487.26       3306.44       147.82 o                         
 -12   0  10         13.83         37.42        34.22 o                         
 -10   0  10          0.29         -1.63        21.57 o                         
  -8   0  10       2661.67       2569.45       112.68 o                         
  -6   0  10        440.23        272.23        36.34 o                         
  -4   0  10       2209.90       2144.74       152.15 o                         
  -2   0  10       1116.11       1153.24        70.59 o                         
   0   0  10       3197.27       3611.60       125.82 o                         
   2   0  10        170.01        272.89        25.88 o                         
   4   0  10       3289.73       3343.31       101.06 o                         
   6   0  10       2107.55       2029.79        81.75 o                         
   8   0  10       1005.58       1086.47        52.67 o                         
  10   0  10         66.92         38.79        19.54 o                         
  12   0  10        134.45        121.34        11.76 o                         
 -17   1  10        313.73        168.10        19.49 o                         
 -15   1  10        407.37        418.98        26.36 o                         
 -13   1  10        342.82        334.58        23.45 o                         
 -11   1  10       3255.29       3588.98       245.05 o                         
  -9   1  10       1622.73       1644.94        67.99 o                         
  -7   1  10       1111.86       1102.14        57.43 o                         
  -5   1  10        598.55        685.36        40.92 o                         
  -3   1  10       3015.23       3015.26       135.82 o                         
  -1   1  10        617.15        574.35        33.87 o                         
   1   1  10       5239.86       4933.44       155.36 o                         
   3   1  10        650.94        751.51        30.18 o                         
   5   1  10         40.92         57.47        10.36 o                         
   7   1  10       2270.69       2450.10        93.61 o                         
   9   1  10       1697.81       1699.81        84.53 o                         
  11   1  10         78.99         93.92        12.37 o                         
  13   1  10         28.44         25.74        12.76 o                         
 -16   2  10         63.96         68.79        11.82 o                         
 -14   2  10        139.42        155.29        18.40 o                         
 -12   2  10         98.89         81.10        20.46 o                         
 -10   2  10        604.10        565.70        44.66 o                         
  -8   2  10         28.65         25.89         9.41 o                         
  -6   2  10        111.01         77.81        11.50 o                         
  -4   2  10        232.27        203.94        15.65 o                         
  -2   2  10        562.04        566.15        31.19 o                         
   0   2  10       2021.86       2035.44       108.77 o                         
   2   2  10        291.47        303.17        26.64 o                         
   4   2  10       1916.36       1945.26        57.77 o                         
   6   2  10       1333.85       1356.55        48.95 o                         
   8   2  10       1275.10       1116.54        57.87 o                         
  10   2  10       1116.38       1242.09        56.26 o                         
  12   2  10        296.80        342.30        31.20 o                         
 -15   3  10         80.03         91.99        25.05 o                         
 -13   3  10        160.74        218.36        33.18 o                         
 -11   3  10        558.34        648.62        41.42 o                         
  -9   3  10       3192.44       3380.55       102.06 o                         
  -7   3  10       1519.32       1665.30        82.79 o                         
  -5   3  10        329.17        272.23        18.76 o                         
  -3   3  10       3364.78       3621.21       129.44 o                         
  -1   3  10       3584.16       3288.40       122.52 o                         
   1   3  10        670.40        536.78        30.72 o                         
   3   3  10       3270.55       3306.12        87.31 o                         
   5   3  10       1162.51       1181.52        34.03 o                         
   7   3  10        658.35        697.97        36.45 o                         
   9   3  10        789.42        773.77        39.97 o                         
  11   3  10         21.20         29.24        16.55 o                         
  13   3  10        204.96        220.92        23.81 o                         
 -18   4  10        142.48        121.40        14.55 o                         
 -16   4  10        304.08        366.87        33.09 o                         
 -14   4  10        391.03        424.12        30.07 o                         
 -12   4  10         90.69        130.69        16.10 o                         
 -10   4  10       1640.20       1622.71        70.75 o                         
  -8   4  10       1186.28       1202.87        53.07 o                         
  -6   4  10       6648.08       6680.87       219.42 o                         
  -4   4  10       3320.10       3315.77       113.69 o                         
  -2   4  10        737.95        697.91        33.99 o                         
   0   4  10        308.88        326.04        16.51 o                         
   2   4  10       3362.29       3535.91        97.60 o                         
   4   4  10        388.23        386.22        22.30 o                         
   6   4  10        355.30        334.68        25.70 o                         
   8   4  10       1280.63       1366.44        91.21 o                         
  10   4  10         66.67         68.39        21.65 o                         
  12   4  10        170.01        195.99        25.01 o                         
 -17   5  10         90.69        100.14        15.71 o                         
 -13   5  10         64.56         66.93        15.16 o                         
 -11   5  10        533.39        492.86        28.61 o                         
  -9   5  10       4774.90       5191.91       180.29 o                         
  -7   5  10       1162.21       1232.09        51.24 o                         
  -5   5  10        508.69        498.71        21.33 o                         
  -3   5  10       1752.93       1644.78        70.51 o                         
  -1   5  10        985.38        932.09        35.08 o                         
   1   5  10        981.33        891.99        32.11 o                         
   3   5  10         81.73         61.13        13.29 o                         
   5   5  10        104.47        128.06        28.44 o                         
   7   5  10         30.16         29.40        20.87 o                         
   9   5  10        272.05        299.33        56.57 o                         
  11   5  10        105.68         81.50        17.99 o                         
  13   5  10         84.72         78.20        12.40 o                         
 -18   6  10         77.07         58.65         6.83 o                         
 -16   6  10        180.82        322.23        33.16 o                         
 -14   6  10        344.34        346.15        67.24 o                         
 -12   6  10       1034.54        903.36        42.54 o                         
 -10   6  10       1492.11       1487.18        60.80 o                         
  -8   6  10       1492.88       1474.93        80.84 o                         
  -6   6  10       2724.17       2650.10        84.60 o                         
  -4   6  10        535.00        575.42        23.61 o                         
  -2   6  10        657.27        709.05        35.23 o                         
   0   6  10        733.98        691.02        29.37 o                         
   2   6  10        716.26        698.02        31.47 o                         
   4   6  10       1801.79       1935.78        80.30 o                         
   6   6  10        177.65        181.80        26.99 o                         
   8   6  10         15.33          8.81        36.88 o                         
  10   6  10          1.27         -5.45        13.38 o                         
  12   6  10        122.11        146.42        19.06 o                         
 -17   7  10        463.46        453.23        30.19 o                         
 -15   7  10        342.85        404.86        23.89 o                         
 -13   7  10        298.71        353.20        77.53 o                         
 -11   7  10       1187.23       1253.20        74.95 o                         
  -9   7  10         63.32         39.39        24.02 o                         
  -7   7  10        277.77        265.80        18.59 o                         
  -5   7  10        914.71        837.74        40.34 o                         
  -3   7  10        676.24        596.93        32.17 o                         
  -1   7  10       1597.20       1606.45        71.48 o                         
   1   7  10         43.73         46.73        12.22 o                         
   3   7  10        638.70        536.13        32.54 o                         
   5   7  10        128.70        122.72        18.31 o                         
   7   7  10        570.14        587.49        47.18 o                         
   9   7  10        269.70        327.16        35.84 o                         
  11   7  10        242.48        191.30        23.31 o                         
 -16   8  10        281.90        307.77        21.65 o                         
 -14   8  10        282.54        296.50        19.56 o                         
 -12   8  10         76.39         86.30        14.47 o                         
 -10   8  10         85.20         77.61         9.62 o                         
  -8   8  10       1294.79       1304.63        47.60 o                         
  -6   8  10        450.34        469.59        23.32 o                         
  -4   8  10       1642.32       1625.02        63.44 o                         
  -2   8  10         42.57         31.50        14.65 o                         
   0   8  10        730.37        707.82        53.70 o                         
   2   8  10        979.61        949.96        55.16 o                         
   4   8  10       1202.60       1261.85       141.03 o                         
   6   8  10        806.31        862.06        55.81 o                         
   8   8  10        188.86        184.58        29.12 o                         
  10   8  10         31.69         19.04        12.32 o                         
  12   8  10        311.48        208.09        17.42 o                         
 -15   9  10        249.06        253.11        14.39 o                         
 -13   9  10        197.28        270.10        18.47 o                         
 -11   9  10       1749.40       1886.01        79.44 o                         
  -9   9  10       1141.42       1185.15        40.07 o                         
  -7   9  10        230.76        224.63        24.72 o                         
  -5   9  10         11.18         16.77        11.22 o                         
  -3   9  10          0.13          3.80         5.59 o                         
  -1   9  10       1306.80       1237.67        75.38 o                         
   1   9  10         90.03        106.01        17.50 o                         
   3   9  10         17.34         34.80        13.06 o                         
   5   9  10        321.47        290.56        61.33 o                         
   7   9  10        155.26         98.25        22.22 o                         
   9   9  10        105.06         45.16        13.69 o                         
  11   9  10         16.95          3.44         6.83 o                         
 -14  10  10        418.40        445.81        24.16 o                         
 -12  10  10         98.73         85.96        12.51 o                         
 -10  10  10        973.15        969.95        43.23 o                         
  -8  10  10       1054.59       1132.83        61.72 o                         
  -6  10  10        807.34        850.65        32.91 o                         
  -4  10  10        340.75        375.08        18.64 o                         
  -2  10  10         47.18         32.90        19.92 o                         
   0  10  10        128.35        142.86        28.73 o                         
   2  10  10        144.78        137.97        29.85 o                         
   4  10  10        108.22        145.46        19.14 o                         
   6  10  10        164.09        181.48        29.12 o                         
   8  10  10        294.23        201.74        22.68 o                         
  10  10  10         22.49         14.62         7.43 o                         
 -13  11  10        286.47        188.52        19.53 o                         
 -11  11  10         61.71         83.47         9.25 o                         
  -9  11  10         10.81         12.57         7.02 o                         
  -7  11  10        194.26        168.18        17.27 o                         
  -5  11  10         47.50         52.55         7.12 o                         
  -3  11  10        557.28        530.79        34.10 o                         
  -1  11  10        398.67        453.66        35.65 o                         
   1  11  10        129.98        153.49        31.18 o                         
   3  11  10         80.55         59.52        15.39 o                         
   5  11  10         66.56         22.63        12.15 o                         
   7  11  10        220.44        122.44        19.95 o                         
 -10  12  10         70.96         56.95        12.42 o                         
  -8  12  10        105.12        114.93        19.90 o                         
  -6  12  10        589.16        673.94        49.09 o                         
  -4  12  10        364.88        371.20        34.04 o                         
  -2  12  10        148.68        157.79        19.01 o                         
   0  12  10        126.61        107.33        25.10 o                         
  -7  13  10        156.62        149.75        18.05 o                         
  -5  13  10        224.11        207.90        24.26 o                         
  -3  13  10        145.79        165.44        22.51 o                         
  -1  13  10        186.65        127.44        21.19 o                         
  -6 -14  11         22.83         25.71         9.23 o                         
  -4 -14  11         55.25         68.75        15.31 o                         
  -2 -14  11         26.06         19.40         9.56 o                         
   0 -14  11         28.88         17.93         9.40 o                         
  -9 -13  11         85.22         68.43         8.37 o                         
  -7 -13  11        182.22        177.88        13.13 o                         
  -5 -13  11        158.91        149.47        14.36 o                         
  -3 -13  11        242.77        259.69        29.25 o                         
  -1 -13  11        124.10        130.95        21.31 o                         
   1 -13  11         17.79          7.81         8.23 o                         
 -12 -12  11         57.82         62.43        11.30 o                         
 -10 -12  11        281.09        288.08        21.02 o                         
  -8 -12  11        373.59        341.00        21.61 o                         
  -6 -12  11          0.79          4.30         7.79 o                         
  -4 -12  11        187.44        191.08        18.02 o                         
  -2 -12  11         80.42         36.79        18.51 o                         
   0 -12  11         73.22         63.12        16.99 o                         
   2 -12  11          2.29          4.63         9.38 o                         
 -13 -11  11        132.37        141.59        14.49 o                         
 -11 -11  11         31.04         22.71         6.38 o                         
  -9 -11  11        693.06        714.00        35.53 o                         
  -7 -11  11         53.36         56.15        12.52 o                         
  -5 -11  11        408.67        423.69        37.74 o                         
  -3 -11  11        645.03        608.25        46.61 o                         
  -1 -11  11         93.63         73.00        20.98 o                         
   1 -11  11         64.47         67.29        19.13 o                         
   3 -11  11         90.15         52.31        15.34 o                         
 -14 -10  11        271.03        353.00        26.26 o                         
 -12 -10  11        131.91        144.58        20.33 o                         
 -10 -10  11        309.88        287.86        30.32 o                         
  -8 -10  11        114.68        133.26        17.18 o                         
  -6 -10  11        818.67        887.83        58.72 o                         
  -4 -10  11        415.36        478.06        40.76 o                         
   0 -10  11        274.58        264.20        37.00 o                         
   2 -10  11         28.09         14.41        17.35 o                         
   4 -10  11        393.41        318.75        30.60 o                         
 -15  -9  11        359.47        386.21        28.14 o                         
 -13  -9  11        130.06        160.86        22.94 o                         
 -11  -9  11        658.51        754.53        40.24 o                         
  -9  -9  11        124.94        126.53        22.66 o                         
  -7  -9  11        125.87        137.83        22.64 o                         
  -5  -9  11        210.80        201.40        34.91 o                         
   1  -9  11        120.70        142.54        32.77 o                         
   3  -9  11          1.13         13.02        24.95 o                         
   5  -9  11        182.13        136.16        27.96 o                         
   7  -9  11        516.14        435.46        42.90 o                         
   9  -9  11        163.65         83.84        17.40 o                         
 -16  -8  11        134.79        146.61        16.06 o                         
 -14  -8  11       1066.11       1341.97        81.25 o                         
 -12  -8  11        382.89        370.90        34.39 o                         
 -10  -8  11        104.14         99.21        24.42 o                         
  -8  -8  11       2629.45       2418.06       167.34 o                         
  -6  -8  11        753.93        699.56        55.87 o                         
  -2  -8  11        565.46        586.46       115.41 o                         
   0  -8  11         57.14         38.73        19.76 o                         
   2  -8  11        210.59        274.14        33.22 o                         
   4  -8  11        313.94        288.72        32.43 o                         
   6  -8  11        141.07        112.55        27.71 o                         
   8  -8  11        145.05        122.12        25.75 o                         
  10  -8  11        156.31        102.72        19.82 o                         
 -17  -7  11         24.98         13.81         5.01 o                         
 -15  -7  11          6.11         -5.05         8.48 o                         
 -11  -7  11        651.12        618.45        68.11 o                         
  -9  -7  11       2970.20       2957.92       169.76 o                         
  -3  -7  11        597.63        613.53       102.95 o                         
  -1  -7  11       1020.29       1133.92        66.56 o                         
   1  -7  11        343.54        301.22        21.25 o                         
   3  -7  11        313.06        350.23        22.68 o                         
   5  -7  11        872.39        797.13        73.70 o                         
   7  -7  11        373.03        418.71        43.05 o                         
   9  -7  11         58.68         38.27        18.74 o                         
  11  -7  11         63.61         36.40        15.63 o                         
 -18  -6  11          3.60          6.69         7.43 o                         
 -16  -6  11        961.07       1331.41        74.90 o                         
 -14  -6  11        182.01        117.38        66.13 o                         
 -12  -6  11        938.24        924.36        56.60 o                         
 -10  -6  11        266.70        251.68        28.63 o                         
  -8  -6  11       1860.28       1936.73        97.16 o                         
  -6  -6  11       2174.88       2339.57       164.12 o                         
  -4  -6  11       1022.13       1037.99       120.51 o                         
  -2  -6  11        189.39        204.28        21.01 o                         
   0  -6  11        719.77        726.37        32.22 o                         
   2  -6  11        183.39        222.63        19.35 o                         
   4  -6  11        796.20        809.36        35.20 o                         
   6  -6  11        421.75        403.57        29.81 o                         
   8  -6  11        200.64        192.58        22.00 o                         
  10  -6  11        192.14        164.51        30.38 o                         
 -17  -5  11        239.31        284.01        23.80 o                         
 -13  -5  11       2226.60       2226.64       174.08 o                         
 -11  -5  11        495.00        526.91        37.19 o                         
  -9  -5  11       4930.94       5057.50       213.93 o                         
  -7  -5  11        123.65        166.02        24.07 o                         
  -5  -5  11       1182.94       1109.16        52.52 o                         
  -3  -5  11        651.38        612.94        33.65 o                         
  -1  -5  11       2173.46       2307.18        70.31 o                         
   1  -5  11       1121.31       1184.94        52.97 o                         
   3  -5  11         22.52         51.02        11.29 o                         
   5  -5  11       1951.78       1881.53        64.36 o                         
   7  -5  11        263.02        295.22        25.90 o                         
   9  -5  11         86.00        107.64        29.68 o                         
  11  -5  11        261.59        206.54        30.65 o                         
 -18  -4  11         38.00         33.17         6.61 o                         
 -14  -4  11        494.30        524.94        77.66 o                         
 -12  -4  11        709.67        714.59        88.54 o                         
 -10  -4  11        133.62        132.07        25.75 o                         
  -8  -4  11       2281.97       2355.27       173.35 o                         
  -6  -4  11       4595.13       4786.13       192.76 o                         
  -4  -4  11        239.48        270.30        18.87 o                         
  -2  -4  11        356.20        352.86        20.81 o                         
   0  -4  11        269.59        232.45        16.98 o                         
   2  -4  11       1545.48       1635.71        89.65 o                         
   4  -4  11       1053.75       1102.40        43.71 o                         
   6  -4  11        206.73        225.90        24.05 o                         
   8  -4  11         27.46         28.50        13.20 o                         
  10  -4  11         45.92         54.23        13.61 o                         
  12  -4  11        102.98         52.11        15.42 o                         
 -19  -3  11         38.60         51.30         9.51 o                         
 -17  -3  11        160.26        136.72        20.56 o                         
 -13  -3  11        786.38        705.10        94.74 o                         
 -11  -3  11       2997.63       3089.68       141.80 o                         
  -9  -3  11       1942.62       2129.95       100.41 o                         
  -7  -3  11        561.50        668.40        42.71 o                         
  -5  -3  11       1225.17       1419.03        51.48 o                         
  -3  -3  11       1958.97       1907.19        63.51 o                         
  -1  -3  11       3936.24       4073.37       158.80 o                         
   1  -3  11        265.64        301.31        18.03 o                         
   3  -3  11       1170.04       1045.49        40.00 o                         
   5  -3  11        399.30        408.04        28.70 o                         
   7  -3  11        398.67        425.13        35.83 o                         
   9  -3  11        127.80        150.46        19.85 o                         
  11  -3  11        152.53        125.12        15.63 o                         
  13  -3  11          6.16          7.05         7.83 o                         
 -18  -2  11         42.90         45.51        10.81 o                         
 -16  -2  11        518.65        459.22        75.88 o                         
 -14  -2  11       1736.17       1735.22       148.49 o                         
 -12  -2  11        566.61        625.18        86.20 o                         
 -10  -2  11        940.13        999.23        57.81 o                         
  -8  -2  11        750.62        706.29        42.82 o                         
  -6  -2  11       6243.68       6293.32       240.67 o                         
  -4  -2  11       3089.89       2996.27       263.20 o                         
  -2  -2  11        562.49        539.38        25.78 o                         
   0  -2  11         99.73         84.96        10.93 o                         
   2  -2  11       3236.58       3202.83        97.45 o                         
   4  -2  11        492.87        481.36        25.08 o                         
   6  -2  11        273.56        229.30        23.18 o                         
   8  -2  11        236.41        226.95        23.59 o                         
  10  -2  11        213.87        241.71        22.94 o                         
  12  -2  11        173.95        164.68        14.13 o                         
 -17  -1  11        238.99        153.48        20.10 o                         
 -15  -1  11        602.97        414.73        36.79 o                         
 -13  -1  11       1121.88       1024.54       111.35 o                         
 -11  -1  11       2734.43       3016.83       205.10 o                         
  -9  -1  11       1613.17       1761.76        85.35 o                         
  -7  -1  11        497.51        629.07        37.68 o                         
  -5  -1  11        256.24        282.84        18.63 o                         
  -3  -1  11       1014.26        924.77        32.64 o                         
  -1  -1  11       4416.23       4218.27       181.21 o                         
   1  -1  11       1214.28       1125.54        46.13 o                         
   3  -1  11       1697.99       1623.64        56.09 o                         
   5  -1  11        893.46        939.64        39.05 o                         
   7  -1  11        548.18        635.95        38.56 o                         
   9  -1  11        394.37        401.23        39.81 o                         
  11  -1  11         91.42         75.88        19.52 o                         
 -18   0  11         10.11          6.25         7.02 o                         
 -16   0  11          2.63          3.56        11.51 o                         
 -14   0  11       1342.53       1157.58       106.12 o                         
 -12   0  11        770.49        851.30        96.95 o                         
 -10   0  11        161.69        137.07        18.85 o                         
  -8   0  11       2357.75       2253.28       101.80 o                         
  -6   0  11        570.02        559.93        32.25 o                         
  -4   0  11       2885.77       2807.84        99.33 o                         
  -2   0  11       1697.30       1835.45        56.12 o                         
   0   0  11        157.05        142.02        12.60 o                         
   2   0  11       3987.38       4261.27       129.60 o                         
   4   0  11       2313.69       2222.50        86.22 o                         
   6   0  11        403.73        372.75        23.52 o                         
   8   0  11        848.20        916.13        79.07 o                         
  10   0  11          0.73         -7.23         9.85 o                         
  12   0  11        574.00        629.57        42.66 o                         
 -17   1  11        230.67        144.26        17.47 o                         
 -15   1  11        612.38        517.92        38.89 o                         
 -13   1  11       1205.25       1156.12        70.40 o                         
 -11   1  11       2538.36       2614.57       127.20 o                         
  -9   1  11       1745.28       1840.23        72.59 o                         
  -7   1  11        464.99        552.84        28.94 o                         
  -5   1  11        277.83        281.78        19.02 o                         
  -3   1  11       1115.22       1050.08        39.18 o                         
  -1   1  11       4458.29       4350.49       112.47 o                         
   1   1  11       1396.59       1313.33        38.87 o                         
   3   1  11       1684.52       1632.53        49.05 o                         
   5   1  11        851.81        852.74        44.44 o                         
   7   1  11        620.20        728.73        39.56 o                         
   9   1  11        390.41        365.49        21.99 o
[truncated: 169,860 more chars]
