# Supplementary material for: Maleate salts of bedaquiline
Source: Acta Crystallogr E Crystallogr Commun. 2021 Mar 26;77(Pt 4):433–45. doi: 10.1107/S2056989021002991 (PMC8025853; doi:10.1107/S2056989021002991)
Supplement: Supplementary file 4 [file e-77-00433-THFsup3.hkl]

data_THF                                                                        
_shelx_title ' RPI_46_2_0m C2'                                                  
_shelx_refln_list_code          4                                               
_shelx_F_calc_maximum      270.20                                               
_exptl_crystal_F_000      1632.00                                               
_reflns_d_resolution_high  0.7830                                               
                                                                                
loop_                                                                           
 _space_group_symop_operation_xyz                                               
 'x, y, z'                                                                      
 '-x, y, -z'                                                                    
 'x+1/2, y+1/2, z'                                                              
 '-x+1/2, y+1/2, -z'                                                            
                                                                                
_cell_length_a    16.4119                                                       
_cell_length_b    13.5643                                                       
_cell_length_c    17.8475                                                       
_cell_angle_alpha  90.000                                                       
_cell_angle_beta  107.318                                                       
_cell_angle_gamma  90.000                                                       
                                                                                
_shelx_F_squared_multiplier     1.000                                           
                                                                                
loop_                                                                           
 _refln_index_h                                                                 
 _refln_index_k                                                                 
 _refln_index_l                                                                 
 _refln_F_squared_calc                                                          
 _refln_F_squared_meas                                                          
 _refln_F_squared_sigma                                                         
 _refln_observed_status                                                         
   0 -16   0         24.06         14.36        14.36 o                         
   2 -16   0         63.63         55.18        22.76 o                         
   4 -16   0        111.94         78.26        24.39 o                         
   6 -16   0         14.44         16.64         6.60 o                         
   1 -15   0         61.31        107.12        23.51 o                         
   3 -15   0          2.80         33.63        13.75 o                         
   5 -15   0          9.40         33.81        13.74 o                         
   7 -15   0         29.86         55.92        10.23 o                         
   9 -15   0         34.42         28.11         6.73 o                         
   0 -14   0        816.87        863.88       104.83 o                         
   2 -14   0        184.13        156.42        24.16 o                         
   4 -14   0         56.34         55.47        19.89 o                         
   6 -14   0         62.12         96.92        24.07 o                         
   8 -14   0         47.33         30.61        10.20 o                         
  10 -14   0         37.79         30.33         9.90 o                         
   1 -13   0        856.23        877.30        47.20 o                         
   3 -13   0        199.50        239.17        26.72 o                         
   5 -13   0         13.52         77.45        26.59 o                         
   7 -13   0       1007.73       1204.06        86.76 o                         
   9 -13   0        107.92         91.12        17.70 o                         
  11 -13   0        106.06        100.46        12.98 o                         
  13 -13   0          4.29         16.09         6.89 o                         
   0 -12   0       1816.21       1843.26       113.04 o                         
   2 -12   0        577.05        579.50        35.74 o                         
   4 -12   0        343.84        285.93        34.99 o                         
   6 -12   0        477.21        538.37        49.28 o                         
   8 -12   0        198.14        164.76        31.05 o                         
  10 -12   0        283.26        341.66        28.55 o                         
  12 -12   0        130.19        111.68        13.16 o                         
  14 -12   0        212.58        208.91        22.90 o                         
   1 -11   0       1577.51       1603.77        71.99 o                         
   3 -11   0        425.98        668.94        42.89 o                         
   5 -11   0        677.62        723.89       104.29 o                         
   7 -11   0        548.39        513.16        69.60 o                         
   9 -11   0         85.65         94.67        23.29 o                         
  11 -11   0        530.03        473.83        34.25 o                         
  13 -11   0        100.05         93.68        17.61 o                         
  15 -11   0        211.82        174.54        20.68 o                         
   0 -10   0       1663.58       1494.45        92.31 o                         
   2 -10   0        855.73        928.16        47.11 o                         
   4 -10   0        187.38        193.52        27.27 o                         
   6 -10   0        185.35        270.20        34.00 o                         
   8 -10   0        777.68        682.11        55.22 o                         
  10 -10   0        288.99        254.23        24.60 o                         
  12 -10   0        260.83        283.86        25.33 o                         
  14 -10   0        167.72        160.51        21.00 o                         
  16 -10   0         84.71         93.61        14.63 o                         
   1  -9   0       2081.68       2419.96       106.56 o                         
   3  -9   0        271.61        464.48        31.97 o                         
   5  -9   0        202.64        235.89        27.85 o                         
   7  -9   0        653.57        650.26        64.85 o                         
   9  -9   0        862.33        795.16       155.91 o                         
  11  -9   0        735.43        685.82        50.99 o                         
  13  -9   0        427.94        394.28        31.41 o                         
  15  -9   0         95.64        124.26        18.41 o                         
  17  -9   0        374.29        382.18        36.19 o                         
   0  -8   0       2676.66       2966.50       168.24 o                         
   2  -8   0       7979.67       7905.59       278.40 o                         
   4  -8   0       3971.22       4430.68       233.04 o                         
   6  -8   0        246.03        354.88        46.04 o                         
   8  -8   0       2000.99       1954.02       112.80 o                         
  10  -8   0         43.67         93.61        18.55 o                         
  12  -8   0       1444.78       1399.28        83.70 o                         
  14  -8   0        821.88        860.68        84.36 o                         
  16  -8   0         23.60         64.99        17.83 o                         
   1  -7   0       2392.65       2371.30        94.69 o                         
   3  -7   0       3491.79       3823.23       176.96 o                         
   5  -7   0       1050.71       1245.58        68.44 o                         
   7  -7   0       2342.54       2185.96       227.03 o                         
   9  -7   0        102.92        164.39        24.95 o                         
  11  -7   0       1223.19       1125.53        64.33 o                         
  13  -7   0        284.56        325.09        26.10 o                         
  15  -7   0        683.65        809.83        78.44 o                         
  17  -7   0        104.46        130.06        21.98 o                         
   0  -6   0       1521.06       1476.38        90.53 o                         
   2  -6   0       3450.12       3509.06       145.98 o                         
   4  -6   0       2743.63       3040.39       132.19 o                         
   6  -6   0       3013.63       2882.76       135.10 o                         
   8  -6   0       1806.68       1772.24       111.97 o                         
  10  -6   0       1895.19       1843.58        90.38 o                         
  12  -6   0       2041.74       1902.79        91.98 o                         
  14  -6   0        250.05        182.70        26.48 o                         
  16  -6   0        378.27        409.37        55.94 o                         
  18  -6   0         37.63         61.64        14.95 o                         
   1  -5   0        870.24       1029.03        61.51 o                         
   3  -5   0       4306.63       4208.62       189.67 o                         
   5  -5   0       6551.76       6944.94       301.41 o                         
   7  -5   0        540.09        480.14        74.10 o                         
   9  -5   0       2543.29       2374.09       106.23 o                         
  11  -5   0       1364.85       1282.40        64.49 o                         
  13  -5   0       1021.11        880.82        50.22 o                         
  15  -5   0        286.61        320.35        32.93 o                         
  17  -5   0        653.21        786.04        74.10 o                         
  19  -5   0        131.40        139.75        19.90 o                         
   2  -4   0      42653.13      48282.68      2808.05 o                         
   4  -4   0      11381.83      11561.15       458.94 o                         
   6  -4   0      11664.64      12106.33       594.87 o                         
   8  -4   0       1319.45       1313.57        84.28 o                         
  10  -4   0       1539.35       1386.86        68.47 o                         
  12  -4   0        573.68        610.09        35.80 o                         
  14  -4   0       4151.62       3963.78       206.90 o                         
  16  -4   0        930.77        899.33        85.81 o                         
  18  -4   0        678.19        763.95        71.76 o                         
   1  -3   0      14908.39      15081.75       877.85 o                         
   3  -3   0       1702.37       1911.60        89.77 o                         
   5  -3   0       3484.57       3253.68       166.19 o                         
   7  -3   0       3263.51       3246.48       207.71 o                         
   9  -3   0       2390.67       1930.65       132.33 o                         
  11  -3   0        666.16        645.80        51.78 o                         
  13  -3   0       1434.72       1415.13       123.69 o                         
  15  -3   0        656.08        639.56       153.16 o                         
  17  -3   0        275.42        281.76        53.40 o                         
  19  -3   0         98.34        117.31        18.50 o                         
   0  -2   0       7123.72       7891.35       458.42 o                         
   2  -2   0      26707.98      28211.16      2454.08 o                         
   4  -2   0      16958.35      17147.52       776.01 o                         
   6  -2   0       4243.65       4078.63       296.89 o                         
   8  -2   0       2961.46       2534.91       174.75 o                         
  10  -2   0        789.26        723.56        54.71 o                         
  12  -2   0        181.72        188.01        34.63 o                         
  14  -2   0       1251.17       1260.62        85.63 o                         
  16  -2   0        974.55        960.64        70.07 o                         
  18  -2   0        212.74        268.37        34.67 o                         
   3  -1   0       7503.69       7513.44       311.76 o                         
   5  -1   0        386.79        419.05        28.41 o                         
   7  -1   0       2031.18       1923.55        86.81 o                         
   9  -1   0       2187.51       2182.48       111.37 o                         
  11  -1   0        588.20        535.06        48.72 o                         
  13  -1   0        684.22        746.60        56.34 o                         
  15  -1   0       1371.82       1338.98        96.99 o                         
  17  -1   0         72.86         95.65        19.86 o                         
  19  -1   0        331.88        368.79        39.10 o                         
   2   0   0        555.73        589.49        34.45 o                         
   4   0   0      49224.44      51689.98      2946.11 o                         
   6   0   0       3036.43       2566.51       158.16 o                         
   8   0   0         32.34        100.33        22.63 o                         
  10   0   0         99.96         95.56        15.55 o                         
  12   0   0       1389.77       1390.25        73.09 o                         
  14   0   0          3.39         13.65        11.72 o                         
  16   0   0        309.94        377.19        36.90 o                         
  18   0   0         22.22         18.38        13.67 o                         
   3   1   0       7771.12       7771.17       312.92 o                         
   5   1   0        451.21        483.27        30.49 o                         
   7   1   0       1805.05       1728.99       175.18 o                         
   9   1   0       2114.08       2079.09       114.93 o                         
  11   1   0        505.68        447.83        30.54 o                         
  13   1   0        680.54        701.35        47.09 o                         
  15   1   0       1497.26       1480.15        96.60 o                         
  17   1   0         76.46         98.30        19.11 o                         
  19   1   0        338.23        379.85        38.02 o                         
   2   2   0      28405.26      31588.12      1750.02 o                         
   4   2   0      15561.04      15999.45       670.05 o                         
   6   2   0       4406.18       4357.60       210.90 o                         
   8   2   0       3373.53       3061.70       181.05 o                         
  10   2   0        720.27        724.36        40.84 o                         
  12   2   0        220.21        198.30        30.26 o                         
  14   2   0       1187.69       1196.56        71.90 o                         
  16   2   0        970.57        955.71        69.49 o                         
  18   2   0        228.72        271.64        29.85 o                         
   1   3   0      14751.12      15099.96       871.91 o                         
   3   3   0       1757.74       2065.65       105.05 o                         
   5   3   0       3596.12       3400.74       146.81 o                         
   7   3   0       3315.17       3438.47       174.89 o                         
   9   3   0       2266.33       1975.15        91.84 o                         
  11   3   0        796.59        791.71        44.20 o                         
  13   3   0       1367.71       1229.91        74.16 o                         
  15   3   0        602.63        649.15        53.50 o                         
  17   3   0        319.93        319.65        31.10 o                         
   0   4   0      51446.26      54624.31      4436.69 o                         
   2   4   0      43367.44      50178.09      3981.98 o                         
   4   4   0      10459.78      10346.20       454.27 o                         
   6   4   0      12022.67      12536.89       459.42 o                         
   8   4   0       1520.36       1518.06        71.65 o                         
  10   4   0       1515.83       1388.56        63.78 o                         
  12   4   0        509.15        536.57        41.15 o                         
  14   4   0       4229.09       4054.21       203.46 o                         
  16   4   0        920.32        899.67        64.02 o                         
  18   4   0        644.71        740.11        82.84 o                         
   1   5   0        900.63       1128.06        55.52 o                         
   3   5   0       4097.59       4219.35       187.03 o                         
   5   5   0       6597.26       7041.38       267.34 o                         
   7   5   0        635.39        615.33        39.58 o                         
   9   5   0       2413.83       2250.02        86.49 o                         
  11   5   0       1319.54       1189.86        73.01 o                         
  13   5   0       1056.64        921.80        57.86 o                         
  15   5   0        230.24        250.68        29.14 o                         
  17   5   0        635.44        704.45        80.80 o                         
   0   6   0       1658.03       1718.46       112.20 o                         
   2   6   0       3629.19       3742.89       135.54 o                         
   4   6   0       3008.36       3381.30       169.74 o                         
   6   6   0       2903.07       2736.97       148.61 o                         
   8   6   0       2093.40       2165.81        80.85 o                         
  10   6   0       1892.96       1916.25        79.99 o                         
  12   6   0       2017.47       1855.74       123.05 o                         
  14   6   0        202.92        183.70        47.69 o                         
  16   6   0        374.47        377.82        53.73 o                         
   1   7   0       2367.52       2415.47       110.23 o                         
   3   7   0       3641.90       4003.83       239.86 o                         
   5   7   0       1069.48       1261.80        66.12 o                         
   7   7   0       2472.87       2516.83       127.01 o                         
   9   7   0         75.89        127.35        17.66 o                         
  11   7   0       1331.25       1193.92        76.12 o                         
  13   7   0        217.80        235.56        41.98 o                         
  15   7   0        662.67        710.79        84.93 o                         
  17   7   0         82.47         76.13        25.10 o                         
   0   8   0       2907.79       3097.50       163.63 o                         
   2   8   0       7740.87       7903.32       339.13 o                         
   4   8   0       4140.27       4605.97       274.35 o                         
   6   8   0        305.39        415.73        30.14 o                         
   8   8   0       1882.23       1956.81       100.47 o                         
  10   8   0         17.67         40.00        24.31 o                         
  12   8   0       1458.41       1393.43       110.33 o                         
  14   8   0        793.97        828.19        94.63 o                         
  16   8   0         29.69         80.98        24.90 o                         
   1   9   0       2069.00       2497.05       112.40 o                         
   3   9   0        243.90        443.17        32.21 o                         
   5   9   0        214.03        260.43        23.85 o                         
   7   9   0        679.90        614.23        50.86 o                         
   9   9   0        822.39        833.93        53.49 o                         
  11   9   0        792.09        673.13        53.40 o                         
  13   9   0        408.60        382.85        57.07 o                         
  15   9   0         76.06         98.52        28.25 o                         
   0  10   0       1696.69       1484.27       149.55 o                         
   2  10   0        915.12       1004.15        56.86 o                         
   4  10   0        252.05        283.17        28.45 o                         
   6  10   0        150.28        236.46        25.81 o                         
   8  10   0        782.27        725.34        52.88 o                         
  10  10   0        259.31        210.02        21.60 o                         
  12  10   0        219.73        249.16        47.05 o                         
  14  10   0        157.67        187.13        36.95 o                         
   1  11   0       1601.37       1650.64       115.22 o                         
   3  11   0        456.90        629.63        84.45 o                         
   5  11   0        708.76        786.50        52.32 o                         
   7  11   0        553.67        539.03        51.47 o                         
   9  11   0        106.58         96.61        17.52 o                         
  11  11   0        529.24        439.83        43.47 o                         
  13  11   0        113.43         81.04        25.61 o                         
   0  12   0       1928.58       2074.71       188.54 o                         
   2  12   0        590.63        598.41        56.09 o                         
   4  12   0        334.68        292.04        30.60 o                         
   6  12   0        479.98        521.81        37.84 o                         
   8  12   0        165.55        105.82        17.61 o                         
  10  12   0        298.68        347.07        39.39 o                         
  12  12   0        131.32        118.92        27.32 o                         
   1  13   0        845.72       1000.75        75.02 o                         
   3  13   0        187.00        243.97        30.64 o                         
   5  13   0         11.12         65.69        17.77 o                         
   7  13   0        993.62       1100.86        58.61 o                         
   9  13   0        128.91         84.32        19.94 o                         
  11  13   0        112.71         82.72        34.65 o                         
   0  14   0        830.79        979.57       104.03 o                         
   2  14   0        166.88        167.53        29.29 o                         
   4  14   0         45.89         53.15        19.92 o                         
   6  14   0         74.21        116.19        21.14 o                         
   8  14   0         36.61         23.26         9.63 o                         
   1  15   0         59.25         92.77        27.11 o                         
   3  15   0          2.24         35.18        15.93 o                         
   5  15   0         11.25         34.18        11.69 o                         
   7  15   0         37.03         36.52        20.57 o                         
   0  16   0         22.13         33.88        19.14 o                         
   2  16   0         66.26         41.99        13.51 o                         
   4  16   0        112.42         85.03        13.73 o                         
   6  16   0         11.97         12.74        10.70 o                         
   1  17   0         45.96         60.77         7.51 o                         
   3  17   0         50.17         40.24        13.19 o                         
  -6 -16   1         82.45         83.51        10.42 o                         
  -4 -16   1         81.85         77.14        24.78 o                         
  -2 -16   1         12.80         55.64        24.82 o                         
   0 -16   1         31.92         38.35        13.66 o                         
   2 -16   1         17.72         25.23        16.76 o                         
   4 -16   1          3.38         25.40        15.92 o                         
   6 -16   1          8.09          7.38         6.04 o                         
  -9 -15   1         29.46         12.73         5.84 o                         
  -7 -15   1        102.17         92.26        12.85 o                         
  -5 -15   1         71.89         83.95        19.39 o                         
  -3 -15   1         22.23         36.98        14.16 o                         
  -1 -15   1        181.29        184.62        28.25 o                         
   1 -15   1         23.77         54.05        19.32 o                         
   3 -15   1          8.29         15.00        14.13 o                         
   5 -15   1          6.62         13.94        12.05 o                         
   7 -15   1         25.16         35.82         9.00 o                         
   9 -15   1         24.31         23.84         6.13 o                         
 -10 -14   1         43.88         65.95        11.59 o                         
  -8 -14   1        126.02        172.49        19.02 o                         
  -6 -14   1         69.38         72.76        19.90 o                         
  -4 -14   1         45.35         78.81        22.76 o                         
  -2 -14   1        159.65        216.68        27.83 o                         
   0 -14   1        196.45        203.17        33.13 o                         
   2 -14   1         27.57         28.02        14.06 o                         
   4 -14   1        127.34        117.80        24.97 o                         
   6 -14   1        344.14        259.23        54.10 o                         
   8 -14   1         23.88         18.62         9.32 o                         
  10 -14   1        185.47        150.10        13.40 o                         
 -13 -13   1         61.21         55.31        11.22 o                         
 -11 -13   1        132.62        102.89        13.02 o                         
  -9 -13   1        186.78        170.24        23.39 o                         
  -7 -13   1        159.68        172.43        30.27 o                         
  -5 -13   1        147.83        211.47        37.08 o                         
  -3 -13   1        384.00        489.72        37.87 o                         
  -1 -13   1        105.84        166.14        22.30 o                         
   1 -13   1        467.83        519.28        33.25 o                         
   3 -13   1        101.24        138.24        24.13 o                         
   5 -13   1        671.65        782.36        69.30 o                         
   7 -13   1         29.47        173.15        31.89 o                         
   9 -13   1         19.97         66.45        13.72 o                         
  11 -13   1        289.14        274.16        47.10 o                         
 -14 -12   1         20.36         23.92         9.23 o                         
 -12 -12   1        144.15        154.15        15.67 o                         
 -10 -12   1        125.71        169.04        20.49 o                         
  -8 -12   1        408.39        429.95        50.02 o                         
  -6 -12   1        332.05        374.36        78.15 o                         
  -4 -12   1        104.89        137.22        26.02 o                         
  -2 -12   1        161.56        161.00        22.33 o                         
   0 -12   1        772.74        920.95        48.13 o                         
   2 -12   1       1144.61       1070.65        52.40 o                         
   4 -12   1         38.98         16.30        22.47 o                         
   6 -12   1        295.92        301.50        50.41 o                         
   8 -12   1        294.68        263.42        36.75 o                         
  10 -12   1        112.42        146.97        21.65 o                         
  12 -12   1         98.47         83.28        11.69 o                         
  14 -12   1        105.83         53.71        11.00 o                         
 -15 -11   1        266.09        232.09        25.63 o                         
 -13 -11   1        118.01        119.67        18.45 o                         
 -11 -11   1        845.24        735.80        45.44 o                         
  -9 -11   1        187.13        181.71        30.99 o                         
  -7 -11   1        456.97        478.25        45.21 o                         
  -5 -11   1        321.21        402.33        48.61 o                         
  -3 -11   1         54.19        214.58        29.69 o                         
  -1 -11   1       1541.59       1431.98        64.56 o                         
   1 -11   1        838.56       1260.26        59.72 o                         
   3 -11   1        728.51        830.61        49.49 o                         
   5 -11   1        407.33        457.48        45.70 o                         
   7 -11   1        256.49        339.52        38.54 o                         
   9 -11   1        309.32        344.11        30.34 o                         
  11 -11   1        196.75        260.66        24.27 o                         
  13 -11   1        237.23        241.27        24.40 o                         
  15 -11   1         19.65         25.41         9.47 o                         
 -16 -10   1        358.25        319.02        32.26 o                         
 -14 -10   1         37.55         56.48        13.94 o                         
 -12 -10   1        809.31        771.39        48.00 o                         
 -10 -10   1        469.91        474.66        34.55 o                         
  -8 -10   1        135.64        213.51        30.71 o                         
  -6 -10   1        148.11        263.67        33.46 o                         
  -4 -10   1        421.05        442.47        39.59 o                         
  -2 -10   1        996.65       1129.67        53.43 o                         
   0 -10   1       1043.72       1007.13        48.92 o                         
   2 -10   1       1849.76       1995.96        84.74 o                         
   4 -10   1       1690.97       1755.88        91.99 o                         
   6 -10   1       2227.86       2051.43       120.96 o                         
   8 -10   1        750.32        800.66        60.57 o                         
  10 -10   1        137.68        118.30        19.06 o                         
  12 -10   1        201.38        166.20        19.81 o                         
  14 -10   1        300.87        284.80        26.90 o                         
  16 -10   1        259.26        124.58        19.39 o                         
 -17  -9   1        185.69        225.00        24.82 o                         
 -15  -9   1         84.13         63.13        14.70 o                         
 -13  -9   1        693.44        610.54        39.60 o                         
 -11  -9   1        459.38        476.92        38.99 o                         
  -9  -9   1       1720.33       1552.48       128.58 o                         
  -7  -9   1        547.03        528.98        45.43 o                         
  -5  -9   1       1564.47       1489.07        81.00 o                         
  -3  -9   1       1927.59       1862.02        84.37 o                         
  -1  -9   1        324.18        315.16        24.78 o                         
   1  -9   1        303.62        520.56        34.23 o                         
   3  -9   1        640.44        736.94        48.75 o                         
   5  -9   1       1372.84       1420.11       137.75 o                         
   7  -9   1        687.19        820.58        76.77 o                         
   9  -9   1       1274.65       1106.05        92.12 o                         
  11  -9   1        444.29        516.68        42.32 o                         
  13  -9   1        163.26        184.52        19.70 o                         
  15  -9   1        149.63        146.50        19.46 o                         
 -18  -8   1        223.09        148.20        19.60 o                         
 -16  -8   1        106.72        132.57        24.17 o                         
 -14  -8   1        152.15        208.72        36.96 o                         
 -12  -8   1        267.83        354.06        34.41 o                         
 -10  -8   1        713.31        704.83        48.92 o                         
  -8  -8   1       1356.15       1451.34       112.80 o                         
  -6  -8   1       1048.58       1057.89        91.93 o                         
  -4  -8   1       2262.15       2403.46       110.75 o                         
  -2  -8   1        287.70        478.45        42.41 o                         
   0  -8   1        678.12        869.71        47.17 o                         
   2  -8   1       2420.05       2201.78        91.29 o                         
   4  -8   1       2367.02       2659.88       152.11 o                         
   6  -8   1       1854.53       1878.24       105.86 o                         
   8  -8   1       1410.39       1305.20        85.39 o                         
  10  -8   1        350.80        349.77        30.37 o                         
  12  -8   1        362.38        358.63        29.54 o                         
  14  -8   1        151.97        151.32        32.65 o                         
  16  -8   1        269.05        245.98        31.21 o                         
 -17  -7   1        177.65        181.92        28.80 o                         
 -15  -7   1        653.82        698.45        71.22 o                         
 -13  -7   1       2175.48       1982.93        96.92 o                         
 -11  -7   1       2056.81       1831.30        89.26 o                         
  -9  -7   1       1341.27       1291.57        81.33 o                         
  -7  -7   1        796.49        765.49        54.33 o                         
  -5  -7   1        893.72        941.24        60.89 o                         
  -3  -7   1       4991.52       5020.39       199.41 o                         
  -1  -7   1       1498.83       1612.11        68.60 o                         
   1  -7   1       3490.95       3983.44       143.70 o                         
   3  -7   1        668.22        841.44        95.18 o                         
   5  -7   1        520.20        498.00        38.99 o                         
   7  -7   1        780.85        902.99        58.34 o                         
   9  -7   1        193.59        207.09        28.56 o                         
  11  -7   1       2759.36       2647.63       121.31 o                         
  13  -7   1        439.70        343.87        27.90 o                         
  17  -7   1        183.25        235.16        29.91 o                         
 -18  -6   1        177.68        219.87        30.80 o                         
 -16  -6   1        404.32        440.10        51.70 o                         
 -14  -6   1        367.29        398.66        87.28 o                         
 -12  -6   1        646.25        588.86        45.56 o                         
 -10  -6   1         99.62        140.65        21.12 o                         
  -8  -6   1        415.47        358.95        31.53 o                         
  -6  -6   1        398.64        491.36        31.42 o                         
  -4  -6   1      20482.79      21492.31       947.07 o                         
  -2  -6   1       2620.69       2650.42       111.68 o                         
   0  -6   1       6214.27       5832.96       206.40 o                         
   2  -6   1       5515.22       5658.48       221.50 o                         
   4  -6   1      10546.31       9827.54       415.06 o                         
   6  -6   1       1056.99       1061.74        68.57 o                         
   8  -6   1       4398.44       4254.69       218.86 o                         
  10  -6   1        942.17        825.09        49.58 o                         
  12  -6   1        146.04        164.50        20.31 o                         
  14  -6   1         32.58         74.23        19.29 o                         
  16  -6   1        303.95        334.86        42.48 o                         
  18  -6   1         56.01         69.94        13.52 o                         
 -19  -5   1         23.57         21.88         8.07 o                         
 -17  -5   1        298.93        319.71        40.98 o                         
 -15  -5   1        107.87        133.67        23.68 o                         
 -13  -5   1         51.39         86.81        17.81 o                         
 -11  -5   1        370.62        335.15        29.36 o                         
  -9  -5   1       4396.16       4318.14       197.52 o                         
  -7  -5   1       5943.44       5662.23       364.45 o                         
  -5  -5   1      26980.28      28126.53      1355.91 o                         
  -3  -5   1       9770.16      10815.68       471.25 o                         
  -1  -5   1       1439.25       1395.21        72.48 o                         
   1  -5   1       2852.92       2798.77       165.14 o                         
   3  -5   1       2991.66       3305.29       154.61 o                         
   5  -5   1       1169.36       1454.17        76.32 o                         
   7  -5   1       2312.81       2368.08       131.19 o                         
   9  -5   1       1192.73       1077.97        56.19 o                         
  11  -5   1       1019.43        944.39        52.50 o                         
  13  -5   1        938.55        950.87        96.89 o                         
  15  -5   1         30.41         43.67        15.97 o                         
  17  -5   1         46.55         80.70        21.67 o                         
 -18  -4   1        762.87        942.97        92.52 o                         
 -16  -4   1         14.13         30.38        21.35 o                         
 -14  -4   1        741.71        634.86        83.06 o                         
 -12  -4   1        735.79        697.61        44.73 o                         
 -10  -4   1       4576.38       4110.97       212.86 o                         
  -8  -4   1       4531.46       4263.36       215.32 o                         
  -6  -4   1       4664.91       5021.59       341.43 o                         
  -4  -4   1       7403.47       6929.08       294.37 o                         
  -2  -4   1      18108.18      19574.16      1498.40 o                         
   0  -4   1       4842.63       4689.40       222.18 o                         
   2  -4   1       3974.10       4085.15       178.34 o                         
   4  -4   1      11968.94      11488.10       485.89 o                         
   6  -4   1       3436.53       3680.85       189.33 o                         
   8  -4   1       2039.81       1841.69       130.54 o                         
  10  -4   1       1866.35       1672.31        81.41 o                         
  12  -4   1       1881.91       1840.65        91.44 o                         
  14  -4   1        669.42        685.37        49.98 o                         
  16  -4   1        142.36        150.07        24.35 o                         
 -19  -3   1        233.31        140.74        23.96 o                         
 -17  -3   1        297.57        338.40        42.54 o                         
 -15  -3   1       1038.36       1090.57       168.94 o                         
 -13  -3   1         12.71          1.61        19.62 o                         
 -11  -3   1       2284.31       2142.07       134.06 o                         
  -9  -3   1       4468.01       4424.84       218.32 o                         
  -7  -3   1         92.13        131.67        22.79 o                         
  -5  -3   1        307.13        383.57        33.51 o                         
  -3  -3   1      27410.23      29415.41      1709.51 o                         
  -1  -3   1       5562.80       5679.75       235.56 o                         
   1  -3   1      37249.36      39928.90      2290.79 o                         
   3  -3   1      13114.21      12702.54       528.06 o                         
   5  -3   1       3677.05       3726.51       187.00 o                         
   7  -3   1       5735.08       5135.73       311.98 o                         
   9  -3   1        421.31        355.04        24.26 o                         
  11  -3   1        660.30        634.53        42.99 o                         
  13  -3   1       1131.05       1147.02        78.71 o                         
  15  -3   1        141.29        188.55        42.54 o                         
  17  -3   1        403.36        406.79        51.88 o                         
  19  -3   1        195.44        255.98        27.60 o                         
 -20  -2   1        145.27        229.36        27.47 o                         
 -18  -2   1        104.53        115.62        25.30 o                         
 -16  -2   1        203.85        295.20        44.76 o                         
 -14  -2   1        240.09        323.13        48.17 o                         
 -12  -2   1       1037.85       1025.22       103.45 o                         
 -10  -2   1        589.66        636.42        47.18 o                         
  -8  -2   1        343.32        474.58        39.79 o                         
  -6  -2   1       7349.92       6955.84       324.07 o                         
  -4  -2   1       6445.68       5853.35       292.40 o                         
  -2  -2   1      15838.15      15111.47      4932.69 o                         
   0  -2   1       2151.81       2345.57       106.85 o                         
   2  -2   1      64753.36      72814.23      4161.08 o                         
   4  -2   1      23671.59      22105.23      1121.83 o                         
   6  -2   1       8262.88       7460.03       445.47 o                         
   8  -2   1      11667.50      10160.92       641.27 o                         
  10  -2   1       5121.95       4863.74       208.43 o                         
  12  -2   1       1081.57       1023.82        69.92 o                         
  14  -2   1        653.69        726.24        90.23 o                         
  16  -2   1        355.21        358.18        35.51 o                         
  18  -2   1        169.18        192.19        28.61 o                         
 -19  -1   1        235.37        330.28        34.47 o                         
 -17  -1   1       1478.32       1593.43       141.48 o                         
 -15  -1   1        844.65        884.89        88.65 o                         
 -13  -1   1        672.90        734.83        77.83 o                         
 -11  -1   1        117.64        125.80        19.54 o                         
  -9  -1   1       3338.69       3288.39       206.22 o                         
  -7  -1   1       1540.09       1461.63        93.32 o                         
  -5  -1   1       5650.00       6170.09       293.59 o                         
  -3  -1   1      15454.06      16100.56      1327.85 o                         
  -1  -1   1      11413.22      12149.85       979.12 o                         
   1  -1   1        823.59        771.99        29.87 o                         
   3  -1   1       2577.27       2576.11       111.15 o                         
   5  -1   1       6149.86       5440.89       266.65 o                         
   7  -1   1        992.59       1076.69        55.70 o                         
   9  -1   1        676.96        633.80        41.07 o                         
  11  -1   1        680.52        635.39        42.22 o                         
  13  -1   1        125.80        169.03        29.04 o                         
  15  -1   1        251.65        283.80        34.98 o                         
  17  -1   1        462.10        518.41        43.46 o                         
  19  -1   1        219.06        236.40        26.59 o                         
 -20   0   1         22.81         26.85         7.80 o                         
 -18   0   1        120.26        137.70        26.94 o                         
 -16   0   1        161.03        187.42        25.67 o                         
 -14   0   1          6.96         15.82        17.96 o                         
 -12   0   1       1385.81       1219.58        97.71 o                         
 -10   0   1       5574.21       5494.41       269.75 o                         
  -8   0   1       2067.97       2053.21       133.74 o                         
  -6   0   1       2897.47       2588.05       159.48 o                         
  -4   0   1       4667.10       4380.66       257.29 o                         
   0   0   1       4549.12       3608.95       333.24 o                         
   2   0   1       3350.82       3067.56       114.03 o                         
   4   0   1      31121.98      30434.47      1233.30 o                         
   6   0   1       5610.63       5526.50       232.65 o                         
   8   0   1       2034.78       1920.90       126.67 o                         
  10   0   1       4614.30       4534.88       221.39 o                         
  12   0   1         21.73         41.52        13.31 o                         
  14   0   1        595.89        627.91        51.46 o                         
  16   0   1        468.52        531.30        44.87 o                         
  18   0   1        291.41        295.12        35.20 o                         
 -19   1   1        209.44        226.58        30.66 o                         
 -17   1   1       1540.64       1536.59       103.59 o                         
 -15   1   1        780.20        824.03        63.10 o                         
 -13   1   1        686.08        735.91        48.33 o                         
 -11   1   1        153.72        132.09        19.37 o                         
  -9   1   1       3242.87       3341.38       210.05 o                         
  -7   1   1       1378.89       1273.55        92.82 o                         
  -5   1   1       5883.43       6162.59       294.78 o                         
  -3   1   1      15640.45      16615.07      1329.23 o                         
  -1   1   1      11649.09      12032.08       694.07 o                         
   1   1   1        700.24        684.69        33.11 o                         
   3   1   1       2560.57       2627.51        99.17 o                         
   5   1   1       6085.71       5612.76       231.88 o                         
   7   1   1       1022.88       1136.10        64.59 o                         
   9   1   1        668.11        653.41        36.35 o                         
  11   1   1        620.45        608.81        37.67 o                         
  13   1   1        152.02        184.67        25.74 o                         
  15   1   1        243.13        242.50        33.48 o                         
  17   1   1        443.02        489.38        41.14 o                         
 -18   2   1         94.17         99.37        21.17 o                         
 -16   2   1        214.07        299.87        31.87 o                         
 -14   2   1        275.12        317.50        29.68 o                         
 -12   2   1       1139.79       1092.31        60.33 o                         
 -10   2   1        475.49        571.90        41.71 o                         
  -8   2   1        262.77        434.01        44.38 o                         
  -6   2   1       6801.78       6542.81       325.74 o                         
  -4   2   1       6811.00       6475.79       295.46 o                         
  -2   2   1      17606.92      20103.14       967.31 o                         
   0   2   1       2501.87       2747.83       125.18 o                         
   4   2   1      24673.72      24897.81       867.88 o                         
   6   2   1       8031.52       7576.54       282.56 o                         
   8   2   1      11823.27      11229.63       521.00 o                         
  10   2   1       4975.77       4997.17       212.08 o                         
  12   2   1        956.56        917.85        58.06 o                         
  14   2   1        691.09        845.78        94.31 o                         
  16   2   1        365.52        364.20        34.43 o                         
  18   2   1        169.39        174.38        20.80 o                         
 -17   3   1        262.25        252.64        32.26 o                         
 -15   3   1       1091.95       1131.85       119.80 o                         
 -13   3   1          8.46         18.45        11.55 o                         
 -11   3   1       2288.81       2197.04       103.29 o                         
  -9   3   1       4676.97       4468.78       254.03 o                         
  -7   3   1         31.81         69.65        18.06 o                         
  -5   3   1        168.77        232.41        20.17 o                         
  -3   3   1      26873.68      29954.02      1708.06 o                         
  -1   3   1       5233.31       5502.66       270.43 o                         
   1   3   1      36316.35      39787.92      2283.63 o                         
   3   3   1      12754.05      12943.05       526.22 o                         
   5   3   1       3697.04       3723.34       163.40 o                         
   7   3   1       5528.66       5117.15       197.75 o                         
   9   3   1        386.24        358.43        32.58 o                         
  11   3   1        603.17        611.77        50.50 o                         
  13   3   1       1067.94       1041.33        64.98 o                         
  15   3   1        141.86        204.62        26.47 o                         
  17   3   1        429.69        374.05        32.48 o                         
 -18   4   1        803.51       1072.91       105.70 o                         
 -16   4   1         21.41         33.20        13.23 o                         
 -14   4   1        813.85        721.64        64.49 o                         
 -12   4   1        627.70        596.13        44.13 o                         
 -10   4   1       4603.57       4410.04       169.14 o                         
  -8   4   1       4342.81       4196.22       187.47 o                         
  -6   4   1       4603.62       4765.25       211.19 o                         
  -4   4   1       7244.95       6975.00       294.15 o                         
  -2   4   1      16605.03      16692.53      1491.79 o                         
   0   4   1       5788.33       5974.20       260.43 o                         
   2   4   1       3869.51       4080.83       175.60 o                         
   4   4   1      12343.44      11684.17       482.49 o                         
   6   4   1       3261.39       3451.75       160.75 o                         
   8   4   1       2123.41       1892.03        79.97 o                         
  10   4   1       1708.66       1544.71        81.16 o                         
  12   4   1       2047.34       1973.53       104.31 o                         
  14   4   1        636.40        641.62        52.74 o                         
  16   4   1        118.94        127.46        22.95 o                         
 -17   5   1        286.96        304.80        45.94 o                         
 -15   5   1         81.82         88.23        18.25 o                         
 -13   5   1         24.44         44.72        13.38 o                         
 -11   5   1        294.68        242.88        22.30 o                         
  -9   5   1       4761.85       4870.87       181.05 o                         
  -7   5   1       6151.83       5941.63       289.03 o                         
  -5   5   1      26912.12      29176.26      1357.48 o                         
  -3   5   1      10440.93      11915.00       548.51 o                         
  -1   5   1       1380.36       1345.07        79.12 o                         
   1   5   1       3003.09       3283.57       159.74 o                         
   3   5   1       3125.76       3492.65       153.40 o                         
   5   5   1       1110.02       1436.41        74.24 o                         
   7   5   1       2471.64       2702.88       178.11 o                         
   9   5   1       1106.38        985.39        48.08 o                         
  11   5   1       1060.83        968.62        61.03 o                         
  13   5   1        973.75        944.60       132.82 o                         
  15   5   1         46.41         62.30        15.34 o                         
  17   5   1         42.53         62.00        24.39 o                         
 -16   6   1        390.33        410.65        56.41 o                         
 -14   6   1        360.17        354.22        38.49 o                         
 -12   6   1        704.23        661.80        47.12 o                         
 -10   6   1         59.22        125.86        16.64 o                         
  -8   6   1        371.65        342.72        21.27 o                         
  -6   6   1        305.43        397.78        33.47 o                         
  -4   6   1      21545.18      26265.97      2155.45 o                         
  -2   6   1       2618.88       2656.42       126.37 o                         
   0   6   1       6018.92       5875.85       252.45 o                         
   2   6   1       5426.10       5706.08       198.17 o                         
   4   6   1      10277.33       9823.69       479.82 o                         
   6   6   1       1162.54       1204.35        68.26 o                         
   8   6   1       4422.76       4309.49       153.37 o                         
  10   6   1       1037.87        922.71        43.72 o                         
  12   6   1        104.13        102.37        19.13 o                         
  14   6   1         51.49         80.28        32.02 o                         
  16   6   1        312.49        330.47        53.01 o                         
 -17   7   1        211.78        214.31        34.06 o                         
 -15   7   1        600.89        643.97        78.47 o                         
 -13   7   1       2248.54       1996.69       142.07 o                         
 -11   7   1       1996.32       1826.90       108.02 o                         
  -9   7   1       1300.37       1194.52        59.80 o                         
  -7   7   1        865.63        839.71        53.50 o                         
  -5   7   1        732.24        745.30        54.56 o                         
  -3   7   1       4927.00       5185.47       260.05 o                         
  -1   7   1       1370.91       1544.32        71.51 o                         
   1   7   1       3328.52       3730.52       176.22 o                         
   3   7   1        599.17        844.49        58.51 o                         
   5   7   1        470.64        473.73        47.93 o                         
   7   7   1        688.36        743.68        92.20 o                         
   9   7   1        167.64        190.30        27.71 o                         
  11   7   1       2569.71       2428.62       185.06 o                         
  13   7   1        513.20        408.38        60.39 o                         
  15   7   1        355.43        403.20        57.29 o                         
  17   7   1        155.25        170.57        32.30 o                         
 -16   8   1        135.09        179.07        31.97 o                         
 -14   8   1        123.14        179.77        39.88 o                         
 -12   8   1        323.03        409.03        49.76 o                         
 -10   8   1        726.61        630.51        40.96 o                         
  -8   8   1       1321.63       1528.14        81.84 o                         
  -6   8   1       1165.12       1208.50        63.76 o                         
  -4   8   1       2002.99       2116.10       122.23 o                         
  -2   8   1        183.46        430.26        32.99 o                         
   0   8   1        677.35        933.34        42.95 o                         
   2   8   1       2501.85       2421.34       112.85 o                         
   4   8   1       2677.17       2839.88       126.47 o                         
   6   8   1       1708.42       1754.84        80.93 o                         
   8   8   1       1453.09       1435.91        84.98 o                         
  10   8   1        411.21        374.85        33.94 o                         
  12   8   1        431.26        349.43       121.85 o                         
  14   8   1        156.15        157.49        37.16 o                         
  16   8   1        240.12        239.46        38.50 o                         
 -15   9   1         87.35         74.14        30.03 o                         
 -13   9   1        631.59        598.70        76.14 o                         
 -11   9   1        371.25        424.69        41.88 o                         
  -9   9   1       1818.52       1737.13        89.18 o                         
  -7   9   1        580.86        559.65        44.91 o                         
  -5   9   1       1612.96       1522.05        70.11 o                         
  -3   9   1       1890.45       1830.17        89.00 o                         
  -1   9   1        343.37        300.36        34.23 o                         
   1   9   1        294.58        500.01        33.74 o                         
   3   9   1        662.35        712.47        43.51 o                         
   5   9   1       1421.42       1448.02        91.72 o                         
   7   9   1        647.02        829.83        53.68 o                         
   9   9   1       1226.78       1067.75        60.96 o                         
  11   9   1        469.36        494.81       106.82 o                         
  13   9   1        128.91        166.31        38.84 o                         
  15   9   1        163.95        140.14        30.06 o                         
 -14  10   1         48.94         79.49        27.43 o                         
 -12  10   1        741.80        719.91        87.43 o                         
 -10  10   1        453.38        440.84        31.93 o                         
  -8  10   1        101.75        181.53        26.03 o                         
  -6  10   1        200.03        336.36        28.72 o                         
  -4  10   1        497.22        543.41        34.82 o                         
  -2  10   1       1072.62       1168.06        71.59 o                         
   0  10   1        983.78        964.79        77.47 o                         
   2  10   1       1961.03       2235.65       101.88 o                         
   4  10   1       1593.36       1646.73        86.44 o                         
   6  10   1       2274.88       2095.48       102.03 o                         
   8  10   1        743.12        797.81        50.04 o                         
  10  10   1        172.53        108.02        23.49 o                         
  12  10   1        175.08        144.33        36.66 o                         
  14  10   1        324.09        257.55        40.51 o                         
 -13  11   1        110.73         98.77        33.54 o                         
 -11  11   1        836.08        628.76       126.96 o                         
  -9  11   1        144.87        157.57        20.51 o                         
  -7  11   1        461.03        473.76        42.56 o                         
  -5  11   1        299.20        332.15        39.07 o                         
  -3  11   1         69.05        202.95        29.07 o                         
  -1  11   1       1523.68       1391.14       102.98 o                         
   1  11   1        841.04       1322.56        96.53 o                         
   3  11   1        687.77        804.76        68.59 o                         
   5  11   1        365.07        413.69        34.12 o                         
   7  11   1        222.15        274.77        29.18 o                         
   9  11   1        325.80        318.13        29.29 o                         
  11  11   1        165.71        229.67        44.02 o                         
  13  11   1        264.96        239.37        38.07 o                         
 -12  12   1        133.45        156.85        30.57 o                         
 -10  12   1        144.55        175.79        27.52 o                         
  -8  12   1        388.92        436.55        34.86 o                         
  -6  12   1        351.41        416.72        32.43 o                         
  -4  12   1        130.79        158.98        21.29 o                         
  -2  12   1        130.17        147.84        29.45 o                         
   0  12   1        841.87       1075.63        79.52 o                         
   2  12   1       1076.27       1071.72        83.85 o                         
   4  12   1         23.31         27.04        16.55 o                         
   6  12   1        261.38        276.13        31.48 o                         
   8  12   1        326.51        277.29        24.34 o                         
  10  12   1        100.80        109.36        21.82 o                         
  12  12   1        111.46         82.74        23.46 o                         
 -11  13   1        131.33         88.26        25.31 o                         
  -9  13   1        180.98        179.25        27.98 o                         
  -7  13   1        179.90        174.68        19.88 o                         
  -5  13   1        171.12        227.44        23.47 o                         
  -3  13   1        406.96        527.05        45.38 o                         
  -1  13   1        114.58        207.03        32.45 o                         
   1  13   1        464.87        580.24        53.49 o                         
   3  13   1         95.42        150.95        26.53 o                         
   5  13   1        680.26        779.99        59.74 o                         
   7  13   1         32.84        168.46        18.66 o                         
   9  13   1         17.32         54.68        16.28 o                         
  -8  14   1        127.00        158.64        37.73 o                         
  -6  14   1         76.11         91.52        20.32 o                         
  -4  14   1         52.62         87.83        22.04 o                         
  -2  14   1        175.93        248.93        34.07 o                         
   0  14   1        179.23        215.04        32.34 o                         
   2  14   1         20.93         27.95        18.25 o                         
   4  14   1        131.73        129.82        26.53 o                         
   6  14   1        331.27        300.09        27.57 o                         
   8  14   1         17.07          5.21        14.21 o                         
  -7  15   1        102.74         88.99        26.66 o                         
  -5  15   1         66.25         75.93        14.82 o                         
  -3  15   1         23.89         37.88        16.23 o                         
  -1  15   1        179.33        180.94        30.69 o                         
   1  15   1         21.38         48.49        20.66 o                         
   3  15   1          7.04         21.94        14.31 o                         
   5  15   1          7.30         16.06         9.96 o                         
   7  15   1         21.01         19.77        14.26 o                         
  -6  16   1         86.20         51.62        16.44 o                         
  -4  16   1         85.62         89.70        12.77 o                         
  -2  16   1         10.89         44.32        13.32 o                         
   0  16   1         33.76         38.02        13.15 o                         
   2  16   1         18.91         27.06        11.28 o                         
   4  16   1          2.19         16.16         7.76 o                         
  -3  17   1          4.78          4.84         8.04 o                         
  -1  17   1         12.47         28.05         6.93 o                         
   1  17   1         67.99         56.64        10.81 o                         
  -6 -16   2         64.64         71.19        10.51 o                         
  -4 -16   2         50.16         48.20        18.81 o                         
  -2 -16   2        137.21        148.86        32.28 o                         
   0 -16   2          2.05          2.93         9.34 o                         
   2 -16   2        148.40        144.70        28.90 o                         
   4 -16   2         13.38         18.48        14.02 o                         
   6 -16   2          3.88          7.86         5.20 o                         
  -9 -15   2         56.79         40.85         7.95 o                         
  -7 -15   2          8.39         20.24         7.87 o                         
  -5 -15   2        101.93         92.04        19.69 o                         
  -3 -15   2         46.43         31.09        14.23 o                         
  -1 -15   2         52.57         57.26        18.83 o                         
   1 -15   2        126.71        153.47        26.90 o                         
   3 -15   2         12.79         10.10        21.45 o                         
   5 -15   2          7.78         20.48        13.47 o                         
   7 -15   2        247.00        217.26        42.40 o                         
   9 -15   2          0.44         -0.59         4.18 o                         
 -10 -14   2        101.65        119.02        14.63 o                         
  -8 -14   2         93.33        103.73        15.59 o                         
  -6 -14   2        189.42        244.26        32.21 o                         
  -4 -14   2          0.23         23.55        17.37 o                         
  -2 -14   2         85.13         98.23        21.05 o                         
   0 -14   2        104.38        162.62        30.72 o                         
   2 -14   2         48.59         30.87        13.81 o                         
   4 -14   2         69.60         69.38        21.00 o                         
   6 -14   2         34.15         39.47        16.37 o                         
   8 -14   2        145.56        171.70        22.44 o                         
  10 -14   2         79.07         70.01        12.64 o                         
 -13 -13   2        193.44        177.19        21.08 o                         
 -11 -13   2        239.22        216.04        18.54 o                         
  -9 -13   2        162.97        174.72        23.01 o                         
  -7 -13   2          3.54         17.45        17.00 o                         
  -5 -13   2         16.29         38.78        22.62 o                         
  -3 -13   2         72.53         75.48        23.66 o                         
  -1 -13   2        105.88        113.53        19.80 o                         
   1 -13   2         17.92        124.32        18.60 o                         
   3 -13   2         16.39         65.06        19.15 o                         
   5 -13   2         31.09         98.92        27.04 o                         
   7 -13   2        274.94        298.61        36.54 o                         
   9 -13   2        238.36        238.35        21.13 o                         
  11 -13   2         91.56         98.50        11.64 o                         
 -14 -12   2         36.10         47.54        11.72 o                         
 -12 -12   2         76.45        117.52        14.54 o                         
 -10 -12   2         25.52         60.09        13.75 o                         
  -8 -12   2        241.02        317.76        56.21 o                         
  -6 -12   2         11.34         61.82        22.36 o                         
  -4 -12   2        190.24        210.43        35.06 o                         
  -2 -12   2        203.02        225.41        25.62 o                         
   0 -12   2         94.24        266.49        24.33 o                         
   2 -12   2        880.13       1084.72        53.30 o                         
   4 -12   2        503.81        479.40        47.04 o                         
   6 -12   2         97.33         76.30        25.05 o                         
   8 -12   2         55.89         52.62        20.91 o                         
  10 -12   2         44.94         61.17        14.71 o                         
  12 -12   2         94.21         81.81        10.26 o                         
 -15 -11   2         40.47         22.74         9.30 o                         
 -13 -11   2         72.90         66.19        14.72 o                         
 -11 -11   2        117.10        154.54        19.98 o                         
  -9 -11   2         99.40         96.11        19.05 o                         
  -7 -11   2        686.12        631.79        52.20 o                         
  -5 -11   2        152.24        236.54        42.22 o                         
  -3 -11   2       1076.72       1150.78        66.14 o                         
  -1 -11   2         68.87        112.81        18.76 o                         
   1 -11   2       1083.29       1551.21        71.50 o                         
   3 -11   2       2544.48       2496.00       110.95 o                         
   5 -11   2        780.91        900.69        67.50 o                         
   7 -11   2        201.88        288.14        35.46 o                         
   9 -11   2         47.07         88.46        18.20 o                         
  11 -11   2        178.94        229.37        24.89 o                         
  13 -11   2        208.70        179.47        20.93 o                         
 -16 -10   2         90.37        113.59        17.66 o                         
 -14 -10   2        190.10        255.12        26.57 o                         
 -12 -10   2        794.11        829.02        51.04 o                         
 -10 -10   2        160.03        196.06        22.85 o                         
  -8 -10   2         50.99        175.96        29.43 o                         
  -6 -10   2        994.62       1072.11        65.16 o                         
  -4 -10   2       4071.98       3997.01       186.23 o                         
  -2 -10   2        671.17        846.66        44.16 o                         
   0 -10   2        242.07        312.53        25.16 o                         
   2 -10   2       1126.83       1153.17        56.15 o                         
   4 -10   2        364.60        418.11        40.02 o                         
   6 -10   2        401.81        423.88        42.63 o                         
   8 -10   2         31.09         35.30        19.49 o                         
  10 -10   2        289.66        255.03        26.53 o                         
  12 -10   2         89.44        112.11        18.25 o                         
  14 -10   2         49.04         37.57        10.44 o                         
 -17  -9   2        103.20        129.01        18.36 o                         
 -15  -9   2        531.27        431.73        36.87 o                         
 -13  -9   2        572.33        490.64        34.43 o                         
 -11  -9   2        766.02        715.35        45.31 o                         
  -9  -9   2        130.90        182.11        27.96 o                         
  -7  -9   2       1114.30        966.53        64.92 o                         
  -5  -9   2        171.62        238.32        28.02 o                         
  -3  -9   2       1231.68       1198.24        64.49 o                         
  -1  -9   2        874.91        910.70        44.65 o                         
   1  -9   2        438.53        500.98        33.92 o                         
   3  -9   2        212.64        393.52        31.19 o                         
   5  -9   2         77.44        216.27        41.49 o                         
   7  -9   2        635.72        692.97        67.87 o                         
   9  -9   2         12.88         60.13        26.56 o                         
  11  -9   2        418.66        444.06        37.96 o                         
  13  -9   2        212.43        210.92        24.78 o                         
  15  -9   2        358.53        367.51        34.79 o                         
 -18  -8   2         58.49         91.63        14.97 o                         
 -16  -8   2        500.30        565.01        45.62 o                         
 -14  -8   2        187.99        222.12        27.76 o                         
 -12  -8   2        191.22        187.83        37.65 o                         
 -10  -8   2        973.07        993.89        61.95 o                         
  -8  -8   2        927.16       1016.98        87.69 o                         
  -6  -8   2        674.41        697.28        45.91 o                         
  -4  -8   2        161.11        269.35        27.53 o                         
  -2  -8   2       1460.23       1603.18        71.11 o                         
   0  -8   2       1233.61       1296.09        61.59 o                         
   2  -8   2        869.93        889.97        43.94 o                         
   4  -8   2       2282.29       2130.85       188.93 o                         
   6  -8   2       1419.93       1369.76        82.75 o                         
   8  -8   2         32.49         10.48        18.32 o                         
  10  -8   2        979.58        968.53        55.46 o                         
  12  -8   2        541.33        492.41        35.77 o                         
  16  -8   2        197.69        144.60        25.92 o                         
 -17  -7   2        367.62        348.99        40.59 o                         
 -15  -7   2         86.83        135.77        31.23 o                         
 -13  -7   2       1613.50       1394.73        94.11 o                         
 -11  -7   2        589.87        689.82        41.28 o                         
  -9  -7   2       2134.00       1956.84       140.17 o                         
  -7  -7   2       2130.43       2048.46       137.32 o                         
  -5  -7   2        614.20        541.18        43.06 o                         
  -3  -7   2       1636.17       1791.28        79.80 o                         
  -1  -7   2        368.69        399.43        27.39 o                         
   1  -7   2       1029.38        888.03        48.30 o                         
   3  -7   2       6845.65       6492.18       254.60 o                         
   5  -7   2        561.23        629.65        48.24 o                         
   7  -7   2       2129.72       2033.91       112.60 o                         
   9  -7   2        674.59        766.85        47.16 o                         
  11  -7   2        296.28        327.05        29.11 o                         
  13  -7   2        493.99        538.70        36.73 o                         
  15  -7   2        138.61        205.34        34.07 o                         
  17  -7   2         17.04         25.19         9.44 o                         
 -18  -6   2         55.32        104.81        20.05 o                         
 -16  -6   2         48.62         77.64        24.48 o                         
 -14  -6   2       2480.49       2550.31       169.14 o                         
 -12  -6   2       1318.11       1319.16        69.04 o                         
 -10  -6   2       1167.55       1243.09        63.75 o                         
  -8  -6   2       1492.09       1367.02        78.73 o                         
  -6  -6   2        109.77        285.60        26.39 o                         
  -4  -6   2      11023.19      12426.29       514.87 o                         
  -2  -6   2        478.59        509.30        31.78 o                         
   0  -6   2       2089.74       1926.40       154.75 o                         
   2  -6   2       4703.76       4869.66       174.81 o                         
   4  -6   2        428.45        545.22        38.79 o                         
   6  -6   2       7623.10       7397.74       378.11 o                         
   8  -6   2       1214.18       1192.74        70.66 o                         
  10  -6   2       1305.08       1224.31        62.71 o                         
  12  -6   2       1309.96       1384.95       110.21 o                         
  14  -6   2         47.30         57.40        18.04 o                         
  16  -6   2        141.75        215.21        31.42 o                         
 -19  -5   2        291.90        264.64        29.00 o                         
 -17  -5   2        190.04        239.92        42.61 o                         
 -15  -5   2        448.22        428.44        51.60 o                         
 -13  -5   2        163.16        240.06        74.26 o                         
 -11  -5   2       2270.96       2123.56       120.18 o                         
  -9  -5   2       1956.10       2003.77       101.49 o                         
  -7  -5   2       1335.89       1377.68       113.48 o                         
  -5  -5   2       3866.43       3787.48       161.53 o                         
  -3  -5   2       3925.70       4206.85       178.64 o                         
  -1  -5   2      11684.24      11532.52       479.67 o                         
   1  -5   2       1983.22       2160.46       113.05 o                         
   3  -5   2       4778.58       4969.22       187.92 o                         
   5  -5   2       3694.51       3860.46       202.55 o                         
   7  -5   2       1752.09       1958.76       134.90 o                         
   9  -5   2        256.48        327.07        25.55 o                         
  11  -5   2        208.60        255.60        25.91 o                         
  13  -5   2        230.75        209.59        20.58 o                         
  15  -5   2         68.49         60.50        17.44 o                         
  17  -5   2        558.87        706.67        65.73 o                         
 -18  -4   2        254.34        263.48        33.40 o                         
 -16  -4   2       1167.94       1135.95       107.10 o                         
 -14  -4   2        624.95        710.88        66.94 o                         
 -12  -4   2         67.53        118.17        26.73 o                         
 -10  -4   2        500.69        685.72        45.92 o                         
  -8  -4   2       2806.78       2662.43       182.83 o                         
  -6  -4   2       4106.10       4415.39       252.95 o                         
  -4  -4   2       1767.29       1689.83        82.91 o                         
  -2  -4   2       2455.99       2690.01       135.85 o                         
   0  -4   2       1247.17       1196.39        65.26 o                         
   2  -4   2       5188.43       4542.09       200.50 o                         
   4  -4   2       2838.71       2682.38       150.68 o                         
   6  -4   2        401.06        421.58        41.59 o                         
   8  -4   2       7126.36       6505.49       327.18 o                         
  10  -4   2        711.01        725.04        44.79 o                         
  12  -4   2       1846.90       1817.13        88.35 o                         
  14  -4   2        334.52        320.48        68.42 o                         
  16  -4   2        494.19        491.11        62.71 o                         
  18  -4   2        167.45        147.40        20.67 o                         
 -19  -3   2         19.20         14.75        10.61 o                         
 -17  -3   2        371.48        390.44        48.55 o                         
 -15  -3   2       2192.16       2168.72       158.91 o                         
 -13  -3   2       1672.84       1730.78       124.63 o                         
 -11  -3   2       5583.59       5390.85       451.46 o                         
  -9  -3   2       2094.42       1907.36       116.20 o                         
  -7  -3   2       6573.85       6033.25       352.70 o                         
  -5  -3   2      10774.56       9744.39       411.97 o                         
  -3  -3   2       2040.89       1733.43        72.53 o                         
  -1  -3   2       8737.55       7988.62       301.72 o                         
   1  -3   2      46009.19      47683.70      2872.76 o                         
   3  -3   2      18404.02      17956.84       884.18 o                         
   5  -3   2       7049.13       6165.15       321.31 o                         
   7  -3   2        145.24        144.98        24.70 o                         
   9  -3   2       1281.99       1193.84        56.93 o                         
  11  -3   2        201.12        186.56        20.53 o                         
  13  -3   2        902.76       1017.77        66.07 o                         
  15  -3   2         89.97         89.40        20.64 o                         
  17  -3   2        161.53        150.08        21.42 o                         
 -20  -2   2        279.56        321.92        31.54 o                         
 -18  -2   2        402.06        474.15        54.44 o                         
 -16  -2   2       1057.60       1256.76       114.43 o                         
 -14  -2   2       2030.27       2078.89       177.64 o                         
 -12  -2   2        259.91        299.06        43.25 o                         
 -10  -2   2        351.33        417.36        67.18 o                         
  -8  -2   2       6536.40       6538.50       389.03 o                         
  -6  -2   2      13319.20      12690.92       736.43 o                         
  -4  -2   2        171.92        135.89        15.87 o                         
  -2  -2   2      19042.32      17264.36      1516.49 o                         
   0  -2   2      17439.51      16658.35       611.11 o                         
   2  -2   2      29166.17      29507.38      1228.94 o                         
   4  -2   2      16455.68      16405.39       755.26 o                         
   6  -2   2       1096.19        946.36        80.21 o                         
   8  -2   2       1305.14       1116.11        70.34 o                         
  10  -2   2       7289.65       6659.67       279.15 o                         
  12  -2   2        707.08        651.45        41.01 o                         
  14  -2   2       1872.31       1939.59       126.35 o                         
  16  -2   2        166.91        162.09        23.79 o                         
  18  -2   2         98.81         84.10        20.82 o                         
 -19  -1   2         29.68         25.46        12.74 o                         
 -17  -1   2        442.90        480.63        55.17 o                         
 -13  -1   2       3025.55       3084.41       262.98 o                         
 -11  -1   2        538.85        487.78        39.04 o                         
  -9  -1   2       4906.38       5006.74       297.61 o                         
  -7  -1   2       9395.14       9181.36       555.37 o                         
  -3  -1   2       5564.94       5207.57       248.39 o                         
  -1  -1   2       5030.94       5047.89       180.06 o                         
   1  -1   2       1310.65       1313.29        66.07 o                         
   3  -1   2      11138.39      10316.84       579.50 o                         
   5  -1   2       2859.90       2725.15       116.19 o                         
   7  -1   2        267.43        236.59        31.41 o                         
   9  -1   2       2269.29       2035.06        95.32 o                         
  11  -1   2        188.12        183.96        19.35 o                         
  13  -1   2        264.68        290.84        32.42 o                         
  15  -1   2        958.79       1015.03        72.38 o                         
  17  -1   2         63.89         92.85        17.12 o                         
 -20   0   2          3.32          5.84         7.15 o                         
 -18   0   2         70.05         40.79        17.66 o                         
 -16   0   2          1.67          1.01        15.65 o                         
 -14   0   2         48.76         43.65        21.80 o                         
 -12   0   2       1634.90       1502.47       131.75 o                         
 -10   0   2        779.63        627.74        56.92 o                         
  -8   0   2       8034.75       8499.66       501.47 o                         
  -6   0   2      11140.57      10439.65       606.05 o                         
  -4   0   2       3008.94       2462.20       210.20 o                         
  -2   0   2         36.41        108.94         9.10 o                         
   0   0   2        718.29        513.70        20.76 o                         
   2   0   2      15154.12      14759.88       598.70 o                         
   4   0   2         44.37         47.27         8.23 o                         
   6   0   2      13741.25      14255.42       585.53 o                         
   8   0   2       6891.52       6680.18       325.22 o                         
  10   0   2        935.72        840.18        43.75 o                         
  12   0   2        410.08        481.30        64.61 o                         
  14   0   2        112.14        180.26        30.97 o                         
  16   0   2         88.92         95.95        19.34 o                         
  18   0   2          0.17          3.90         9.47 o                         
 -19   1   2         37.55         23.06        11.97 o                         
 -17   1   2        384.84        425.89        53.74 o                         
 -13   1   2       3093.78       3019.88       164.56 o                         
 -11   1   2        639.07        646.71        42.86 o                         
  -9   1   2       4651.91       4782.64       300.18 o                         
  -7   1   2      10020.22       9900.38       559.96 o                         
  -5   1   2      13162.07      12522.80      1023.85 o                         
  -3   1   2       5377.25       5280.44       356.54 o                         
  -1   1   2       4844.66       4739.25       201.27 o                         
   1   1   2       1678.61       1732.33        67.68 o                         
   3   1   2      10315.72       9867.54       366.44 o                         
   5   1   2       2583.68       2562.85       104.00 o                         
   7   1   2        309.52        265.11        26.00 o                         
   9   1   2       2195.70       2066.31        96.07 o                         
  11   1   2        175.52        180.01        19.66 o                         
  13   1   2        268.37        299.08        31.97 o                         
  15   1   2        933.11        937.13        70.57 o                         
  17   1   2         70.39         86.13        16.98 o                         
 -18   2   2        426.76        482.79        51.97 o                         
 -16   2   2       1048.39       1119.36        80.10 o                         
 -14   2   2       2026.92       1894.37       110.48 o                         
 -12   2   2        240.97        187.76        25.78 o                         
 -10   2   2        396.88        398.49        32.56 o                         
  -8   2   2       6307.02       6626.63       395.67 o                         
  -6   2   2      12942.94      12760.88       604.62 o                         
  -4   2   2        283.24        251.86        25.50 o                         
  -2   2   2      18602.18      17983.37       817.91 o                         
   0   2   2      17192.32      17015.33       789.23 o                         
   2   2   2      30155.46      32079.72      1749.70 o                         
   4   2   2      15798.24      15722.00       583.75 o                         
   6   2   2       1324.21       1273.06        60.40 o                         
   8   2   2       1290.96       1136.12        59.50 o                         
  10   2   2       7086.43       6684.31       251.43 o                         
  12   2   2        723.68        654.17        44.82 o                         
  14   2   2       1901.18       1885.00       124.97 o                         
  16   2   2        137.31        126.97        22.33 o                         
 -17   3   2        405.36        366.54        48.09 o                         
 -15   3   2       2397.42       2321.03       135.43 o                         
 -13   3   2       1786.79       1815.06        98.82 o                         
 -11   3   2       5370.90       5422.89       233.81 o                         
  -9   3   2       1986.91       1885.54        88.99 o                         
  -7   3   2       6205.51       5884.60       293.39 o                         
  -5   3   2      10927.75      10207.00       475.56 o                         
  -3   3   2       1532.76       1260.32        81.08 o                         
  -1   3   2       9020.86       8501.20       391.37 o                         
   1   3   2      47010.09      52919.27      2888.02 o                         
   3   3   2      19327.57      19202.09       764.46 o                         
   5   3   2       6845.83       6329.32       237.44 o                         
   7   3   2        132.33        123.95        17.87 o                         
   9   3   2       1327.53       1166.57        53.33 o                         
  11   3   2        215.90        166.33        19.42 o                         
  13   3   2        928.84       1023.50        73.56 o                         
  15   3   2        103.29         76.45        17.66 o                         
  17   3   2        175.97        177.33        34.07 o                         
 -18   4   2        230.16        167.22        39.77 o                         
 -16   4   2       1104.27       1068.75        75.84 o                         
 -14   4   2        698.67        825.56        52.95 o                         
 -12   4   2         90.42        132.69        18.92 o                         
 -10   4   2        561.34        716.19        40.93 o                         
  -8   4   2       2988.58       2776.88       127.59 o                         
  -6   4   2       3793.73       3733.39       173.90 o                         
  -4   4   2       1737.76       1789.27        97.61 o                         
  -2   4   2       2286.02       2547.37       134.80 o                         
   0   4   2       1457.64       1527.62        77.48 o                         
   2   4   2       4849.50       4562.60       195.72 o                         
   4   4   2       2941.55       2863.68       103.32 o                         
   6   4   2        237.06        246.20        24.97 o                         
   8   4   2       7309.02       6864.67       253.48 o                         
  10   4   2        839.29        841.08        45.04 o                         
  12   4   2       1960.79       1834.19       100.52 o                         
  14   4   2        292.12        290.33        31.70 o                         
  16   4   2        554.21        517.95        40.56 o                         
 -17   5   2        198.17        225.27        37.75 o                         
 -15   5   2        376.38        333.13        31.88 o                         
 -13   5   2        211.81        278.25        42.14 o                         
 -11   5   2       2365.99       2360.20        97.60 o                         
  -9   5   2       1623.70       1746.06        89.54 o                         
  -7   5   2       1557.46       1591.68        78.62 o                         
  -5   5   2       3247.55       3307.83       141.58 o                         
  -3   5   2       3855.27       3850.30       461.92 o                         
  -1   5   2      10956.47      11324.93       671.57 o                         
   1   5   2       2348.42       2561.46       110.20 o                         
   3   5   2       4362.56       4558.50       184.22 o                         
   5   5   2       3515.93       3899.19       185.58 o                         
   7   5   2       1881.17       1990.32        83.77 o                         
   9   5   2        224.45        291.99        21.43 o                         
  11   5   2        252.76        279.54        26.60 o                         
  13   5   2        189.59        195.48        26.23 o                         
  15   5   2         71.58         73.02        29.95 o                         
  17   5   2        531.21        654.65        74.38 o                         
 -18   6   2         62.07        106.36        35.36 o                         
 -16   6   2         66.72         90.99        27.59 o                         
 -14   6   2       2427.57       2646.81       156.76 o                         
 -12   6   2       1431.91       1460.45        82.03 o                         
 -10   6   2       1185.86       1236.66        59.70 o                         
  -8   6   2       1407.34       1331.18        55.24 o                         
  -6   6   2        123.21        274.46        26.92 o                         
  -4   6   2      10839.88      11948.38       588.70 o                         
  -2   6   2        466.82        525.51        32.72 o                         
   0   6   2       2216.61       2441.33       118.38 o                         
   2   6   2       4510.16       4857.91       190.59 o                         
   4   6   2        271.90        378.70        39.01 o                         
   6   6   2       7957.51       7983.42       326.01 o                         
   8   6   2       1067.06       1017.23        47.11 o                         
  10   6   2       1172.92       1086.36        58.97 o                         
  12   6   2       1340.06       1142.22        97.67 o                         
  14   6   2         42.32         51.46        27.18 o                         
  16   6   2        165.66        155.62        35.46 o                         
 -17   7   2        396.17        369.21        46.90 o                         
 -15   7   2         62.23        124.96        33.36 o                         
 -13   7   2       1712.56       1546.72       113.16 o                         
 -11   7   2        465.76        571.50        50.00 o                         
  -9   7   2       2220.88       2051.55        89.20 o                         
  -7   7   2       2004.23       1950.36       108.92 o                         
  -5   7   2        520.08        436.12        34.00 o                         
  -3   7   2       1581.42       1756.69       103.79 o                         
  -1   7   2        317.78        351.09        25.46 o                         
   1   7   2       1055.00        965.17        42.74 o                         
   3   7   2       6899.85       6690.19       285.20 o                         
   5   7   2        638.23        682.60        41.45 o                         
   7   7   2       2027.76       1910.08        96.58 o                         
   9   7   2        721.24        797.98        48.32 o                         
  11   7   2        350.88        366.37        46.78 o                         
  13   7   2        494.91        466.90        77.14 o                         
  15   7   2        149.33        212.16        40.08 o                         
 -16   8   2        537.85        646.07        68.58 o                         
 -14   8   2        144.78        168.21        39.41 o                         
 -12   8   2        244.94        251.54        30.36 o                         
 -10   8   2        956.86        940.65        65.72 o                         
  -8   8   2       1036.25       1159.44        63.05 o                         
  -6   8   2        692.63        705.84        44.11 o                         
  -4   8   2        227.81        356.23        30.43 o                         
  -2   8   2       1622.04       1807.79        88.06 o                         
   0   8   2       1075.19       1037.23        43.93 o                         
   2   8   2        773.81        788.42        44.71 o                         
   4   8   2       2097.92       1841.79        91.42 o                         
   6   8   2       1359.89       1241.69        61.32 o                         
   8   8   2         15.08          8.10        12.01 o                         
  10   8   2       1063.68        931.81        61.75 o                         
  12   8   2        526.17        437.41        67.87 o                         
  14   8   2          8.89          5.98        18.76 o                         
  16   8   2        172.39        189.38        35.23 o                         
 -15   9   2        552.14        503.66        63.03 o                         
 -13   9   2        598.82        545.42        69.40 o                         
 -11   9   2        846.11        832.00        59.70 o                         
  -9   9   2        194.49        246.98        24.38 o                         
  -7   9   2       1017.41        907.15        59.74 o                         
  -5   9   2        168.22        253.67        23.15 o                         
  -3   9   2       1184.28       1168.75        62.06 o                         
  -1   9   2        927.40        870.45        45.40 o                         
   1   9   2        374.36        465.14        30.00 o                         
   3   9   2        233.53        405.67        31.05 o                         
   5   9   2         61.06        182.39        21.61 o                         
   7   9   2        582.11        616.75        42.48 o                         
   9   9   2          8.49         41.36        14.09 o                         
  11   9   2        400.14        419.03        64.78 o                         
  13   9   2        180.43        163.60        38.65 o                         
  15   9   2        365.18        401.77        49.22 o                         
 -16  10   2         88.18         87.53        30.14 o                         
 -14  10   2        186.09        254.50        40.87 o                         
 -12  10   2        791.19        829.79        68.30 o                         
 -10  10   2        203.50        211.57        19.52 o                         
  -8  10   2         31.92        159.80        25.00 o                         
  -6  10   2        996.95       1083.96        60.77 o                         
  -4  10   2       3934.05       4106.42       193.14 o                         
  -2  10   2        692.54        895.34        73.32 o                         
   0  10   2        228.67        244.07        46.94 o                         
   2  10   2       1075.92       1108.57        71.35 o                         
   4  10   2        441.68        440.41        38.03 o                         
   6  10   2        370.12        371.09        32.14 o                         
   8  10   2         12.59         16.85        14.65 o                         
  10  10   2        317.49        238.83        34.36 o                         
  12  10   2        108.79        139.60        34.81 o                         
  14  10   2         67.94         70.83        23.02 o                         
 -15  11   2         50.28         35.68        19.75 o                         
 -13  11   2         78.56         96.49        27.71 o                         
 -11  11   2        134.13        151.11        27.55 o                         
  -9  11   2         87.08        102.42        17.90 o                         
  -7  11   2        652.23        606.07        43.14 o                         
  -5  11   2        177.43        228.02        28.26 o                         
  -3  11   2        989.20        997.39       119.19 o                         
  -1  11   2         61.58        116.76        28.12 o                         
   1  11   2       1122.93       1689.02       120.18 o                         
   3  11   2       2435.74       2467.97       134.11 o                         
   5  11   2        824.71        927.52        55.09 o                         
   7  11   2        229.91        323.04        28.70 o                         
   9  11   2         43.97         78.40        17.07 o                         
  11  11   2        195.15        285.93        45.04 o                         
  13  11   2        197.57        181.58        32.98 o                         
 -12  12   2         91.75        149.73        30.27 o                         
 -10  12   2         20.81         62.24        20.75 o                         
  -8  12   2        234.53        326.06        29.65 o                         
  -6  12   2         14.38        169.80       104.91 o                         
  -4  12   2        194.21        256.22        26.55 o                         
  -2  12   2        187.43        231.82        36.70 o                         
   0  12   2         85.70        290.41        38.80 o                         
   2  12   2        805.59       1095.56        85.00 o                         
   4  12   2        557.51        509.01        37.32 o                         
   6  12   2         73.55         56.58        17.09 o                         
   8  12   2         72.44         43.90        12.54 o                         
  10  12   2         36.27         43.15        23.93 o                         
  12  12   2        100.06        111.06        30.08 o                         
 -11  13   2        207.51        214.94        34.14 o                         
  -9  13   2        160.84        113.18        23.68 o                         
  -7  13   2          9.13         19.37        10.92 o                         
  -5  13   2         19.23         41.59        13.51 o                         
  -3  13   2         67.16        102.17        23.25 o                         
  -1  13   2         99.95        111.27        23.50 o                         
   1  13   2         23.40        151.16        29.61 o                         
   3  13   2         14.34         45.69        27.01 o                         
   5  13   2         32.84        120.98        25.27 o                         
   7  13   2        249.36        246.01        23.59 o                         
   9  13   2        225.37        147.25        26.76 o                         
 -10  14   2         99.53        103.15        22.44 o                         
  -8  14   2         95.48         85.13        32.72 o                         
  -6  14   2        182.68        250.08        29.08 o                         
  -4  14   2          0.01         11.47        15.17 o                         
  -2  14   2         77.55         85.03        23.50 o                         
   0  14   2        102.16        165.08        28.93 o                         
   2  14   2         48.56         38.12        19.09 o                         
   4  14   2         71.68         99.12        24.73 o                         
   6  14   2         31.92         30.55        12.27 o                         
   8  14   2        155.91        111.25        25.36 o                         
  -9  15   2         48.74         35.66        14.25 o                         
  -7  15   2          5.81         20.62        20.37 o                         
  -5  15   2        103.99         96.82        15.64 o                         
  -3  15   2         47.69         34.20        15.76 o                         
  -1  15   2         58.81         80.38        21.66 o                         
   1  15   2        133.41        177.37        25.71 o                         
   3  15   2         11.16          8.35        13.11 o                         
   5  15   2          9.55         15.48         9.39 o                         
  -6  16   2         70.07         42.67        16.71 o                         
  -4  16   2         47.18         54.75        11.48 o                         
  -2  16   2        142.94        159.23        36.02 o                         
   0  16   2          1.87          6.63        10.42 o                         
   2  16   2        141.42        168.48        20.71 o                         
   4  16   2         10.64         19.08         6.79 o                         
  -3  17   2         95.44         48.43        17.11 o                         
  -1  17   2         11.57         14.54         5.71 o                         
   1  17   2         37.20         24.74         6.27 o                         
  -6 -16   3         20.27         19.38        12.33 o                         
  -4 -16   3          0.05         22.30         7.42 o                         
  -2 -16   3         74.66         67.97        24.41 o                         
   0 -16   3        141.74        108.71        27.01 o                         
   2 -16   3        127.19        118.46        26.07 o                         
   4 -16   3         37.27         19.20        13.41 o                         
   6 -16   3        327.88        250.19        64.03 o                         
  -9 -15   3         71.79         53.25         9.62 o                         
  -7 -15   3        207.28        178.79        17.30 o                         
  -5 -15   3         26.13         42.86        14.87 o                         
  -3 -15   3          2.09          4.22        11.52 o                         
  -1 -15   3         80.52         72.42        21.18 o                         
   1 -15   3         55.46         82.44        21.66 o                         
   3 -15   3         41.28         56.44        25.17 o                         
   5 -15   3        117.71         75.23        27.47 o                         
   7 -15   3        112.74        143.57        17.55 o                         
 -10 -14   3          9.78         24.56         7.94 o                         
  -8 -14   3         60.02         68.48        12.69 o                         
  -6 -14   3        118.66        212.56        30.83 o                         
  -4 -14   3        152.87        171.42        29.51 o                         
  -2 -14   3        110.76        169.54        24.21 o                         
   0 -14   3        342.66        356.55        43.45 o                         
   2 -14   3         78.42         70.17        16.47 o                         
   4 -14   3         13.92         39.79        18.47 o                         
   6 -14   3         12.04         28.87        14.59 o                         
   8 -14   3        114.53        121.46        14.30 o                         
  10 -14   3          0.92         14.18         6.08 o                         
 -13 -13   3        139.72        184.73        23.46 o                         
 -11 -13   3        134.81        197.98        17.16 o                         
  -9 -13   3        452.26        405.67        31.44 o                         
  -7 -13   3         67.73         59.33        21.49 o                         
  -5 -13   3        314.13        270.95        38.01 o                         
  -3 -13   3        601.16        538.98        55.31 o                         
  -1 -13   3        270.18        287.91        28.10 o                         
   1 -13   3        218.20        312.98        31.43 o                         
   3 -13   3        929.15        870.08        56.08 o                         
   5 -13   3        141.69        139.34        28.59 o                         
   7 -13   3        142.31        155.18        27.24 o                         
   9 -13   3         81.77         87.90        15.13 o                         
  11 -13   3          3.71         11.90         5.42 o                         
 -14 -12   3        272.54        278.60        29.02 o                         
 -12 -12   3        233.29        281.38        21.50 o                         
 -10 -12   3        722.11        731.17        47.68 o                         
  -8 -12   3        144.43        190.88        45.94 o                         
  -6 -12   3        523.47        525.40        48.14 o                         
  -4 -12   3        412.01        426.81        41.46 o                         
  -2 -12   3        168.46        243.43        26.61 o                         
   0 -12   3       1054.98       1075.31        52.47 o                         
   2 -12   3       1906.14       2048.88       112.15 o                         
   4 -12   3       1586.16       1563.79        96.47 o                         
   6 -12   3        282.98        223.77        32.62 o                         
   8 -12   3        243.85        216.14        33.12 o                         
  10 -12   3        217.26        199.46        20.39 o                         
  12 -12   3        159.35        156.80        34.38 o                         
 -15 -11   3         50.05         64.91        14.67 o                         
 -13 -11   3         83.30         83.72        17.72 o                         
 -11 -11   3        113.51        107.98        18.06 o                         
  -9 -11   3        151.72        188.33        22.61 o                         
  -7 -11   3        485.35        470.31        50.42 o                         
  -5 -11   3         76.56         64.17        20.82 o                         
  -3 -11   3        515.07        501.81        41.74 o                         
  -1 -11   3        429.25        448.64        31.58 o                         
   1 -11   3       2465.41       2382.51        97.45 o                         
   3 -11   3       2186.51       2233.58       116.85 o                         
   5 -11   3        132.53        233.56        34.36 o                         
   7 -11   3        298.09        311.88        35.95 o                         
   9 -11   3        262.50        261.88        26.72 o                         
  11 -11   3        223.84        262.44        23.12 o                         
  13 -11   3         23.91         37.39        11.00 o                         
 -16 -10   3         48.68         45.97        12.35 o                         
 -14 -10   3        331.29        396.82        34.67 o                         
 -12 -10   3        425.01        490.44        35.40 o                         
 -10 -10   3          3.61         33.68        13.10 o                         
  -8 -10   3        969.78       1257.43        85.96 o                         
  -6 -10   3         25.47        139.44        24.76 o                         
  -4 -10   3        124.37        405.08        37.98 o                         
  -2 -10   3        877.05       1111.98        58.97 o                         
   0 -10   3        183.70        249.80        23.36 o                         
   2 -10   3       1597.90       1600.13        68.90 o                         
   4 -10   3        822.54        717.73        59.18 o                         
   6 -10   3        203.71        234.53        33.85 o                         
   8 -10   3          7.06         10.20        23.09 o                         
  10 -10   3        409.02        412.78        32.84 o                         
  12 -10   3        413.96        389.48        29.14 o                         
  14 -10   3        298.11        309.36        29.30 o                         
 -17  -9   3         73.49        113.10        18.00 o                         
 -15  -9   3        778.86        754.29        54.60 o                         
 -13  -9   3        394.28        346.59        27.19 o                         
 -11  -9   3        146.79        127.18        19.90 o                         
  -9  -9   3        850.69        791.44        56.70 o                         
  -7  -9   3        812.09        861.98        60.73 o                         
  -5  -9   3        989.98        953.05        57.68 o                         
  -3  -9   3       1193.15       1360.83        72.82 o                         
  -1  -9   3       2430.85       2198.70        86.11 o                         
   1  -9   3        492.66        530.40        31.95 o                         
   3  -9   3       3105.38       3141.32       128.92 o                         
   5  -9   3         51.33        101.49        33.76 o                         
   7  -9   3        165.29        277.12        43.92 o                         
   9  -9   3        246.82        268.91        53.55 o                         
  11  -9   3         44.35         98.83        21.30 o                         
  13  -9   3         53.33         35.05        11.26 o                         
  15  -9   3        283.91        286.74        26.15 o                         
 -18  -8   3        216.05        237.79        24.94 o                         
 -16  -8   3        636.92        743.74       100.82 o                         
 -14  -8   3         95.82        148.06        23.62 o                         
 -12  -8   3       1766.31       1878.88        98.39 o                         
 -10  -8   3       1052.22       1020.38        64.81 o                         
  -8  -8   3        320.55        335.93        32.70 o                         
  -6  -8   3        154.58        223.29        25.54 o                         
  -4  -8   3        888.83        912.18        53.09 o                         
  -2  -8   3        654.44        933.81        45.73 o                         
   0  -8   3       2280.70       2562.51       123.49 o                         
   2  -8   3       1600.19       1705.63       130.66 o                         
   4  -8   3       2087.07       2053.31       138.40 o                         
   6  -8   3        217.50        239.84        35.48 o                         
   8  -8   3       2004.98       1797.73       109.31 o                         
  10  -8   3        587.96        531.18        41.96 o                         
  12  -8   3        822.65        752.45        49.71 o                         
  14  -8   3         52.23         38.64        17.52 o                         
  16  -8   3        320.57        267.52        29.55 o                         
 -17  -7   3        346.62        350.80        38.58 o                         
 -15  -7   3        123.37        161.48        24.39 o                         
 -13  -7   3       1276.77       1080.35        72.95 o                         
 -11  -7   3       2353.36       2130.31       119.64 o                         
  -9  -7   3       2076.33       1745.82       142.31 o                         
  -7  -7   3       2132.36       2121.56       119.01 o                         
  -5  -7   3       3528.35       3579.48       163.55 o                         
  -3  -7   3       2126.86       2232.91        99.41 o                         
  -1  -7   3       1871.26       2091.68        83.23 o                         
   1  -7   3       5030.16       4943.31       207.45 o                         
   3  -7   3        408.21        527.15        33.10 o                         
   5  -7   3       1608.07       1634.86        99.87 o                         
   7  -7   3       1460.75       1481.83        86.81 o                         
   9  -7   3        332.23        354.96        30.04 o                         
  11  -7   3        152.82        246.76        43.54 o                         
  13  -7   3        501.83        571.22        38.37 o                         
  15  -7   3        115.94        113.33        24.85 o                         
 -18  -6   3        273.76        326.13        36.88 o                         
 -16  -6   3         47.90         68.26        24.09 o                         
 -14  -6   3        587.14        628.69        69.39 o                         
 -12  -6   3          3.35         28.45        11.98 o                         
 -10  -6   3       1170.53       1178.78        69.87 o                         
  -8  -6   3          8.88        162.63        22.06 o                         
  -6  -6   3       1734.16       1882.49       103.38 o                         
  -4  -6   3       1092.04       1539.17        81.52 o                         
  -2  -6   3        713.14        700.38        35.98 o                         
   0  -6   3       3076.60       2912.85       121.51 o                         
   2  -6   3        920.79       1041.86        50.97 o                         
   4  -6   3        166.77        139.57        27.62 o                         
   6  -6   3       2297.42       2383.23       130.42 o                         
   8  -6   3        990.29        946.49        59.94 o                         
  10  -6   3       1197.77       1189.73        60.66 o                         
  12  -6   3         92.76         84.88        16.40 o                         
  14  -6   3        379.03        387.08        37.24 o                         
  16  -6   3         59.22         81.71        16.39 o                         
 -19  -5   3        127.48        116.52        19.55 o                         
 -17  -5   3        312.62        235.62        61.35 o                         
 -15  -5   3        625.53        632.57        69.25 o                         
 -13  -5   3        929.84        846.94        71.66 o                         
 -11  -5   3        745.63        692.37        44.81 o                         
  -9  -5   3       5232.88       4653.02       232.13 o                         
  -7  -5   3       3270.61       3319.67       199.68 o                         
  -5  -5   3      16908.80      17108.56      1067.90 o                         
  -3  -5   3       5516.94       5918.53       252.29 o                         
  -1  -5   3       1411.10       1335.22        92.27 o                         
   1  -5   3       8322.83       8335.18       418.37 o                         
   3  -5   3      21760.33      21428.81       896.59 o                         
   5  -5   3       1529.82       1727.45       107.62 o                         
   7  -5   3        551.61        650.96        50.29 o                         
   9  -5   3        190.73        206.74        22.57 o                         
  11  -5   3        257.24        272.51        25.01 o                         
  13  -5   3          4.92         27.15        11.54 o                         
  15  -5   3        132.46        177.43        28.69 o                         
  17  -5   3         23.11         53.52        14.39 o                         
 -20  -4   3         30.20         47.82        10.13 o                         
 -18  -4   3         28.47         38.05        17.63 o                         
 -16  -4   3          4.73         48.82        23.67 o                         
 -14  -4   3        287.87        256.70        92.35 o                         
 -12  -4   3       1801.11       1519.58       107.22 o                         
 -10  -4   3       2825.98       2979.39       147.94 o                         
  -8  -4   3        214.40        207.72        43.85 o                         
  -6  -4   3       1912.60       2045.06        97.04 o                         
  -4  -4   3       1394.73       1416.02        71.48 o                         
  -2  -4   3       5278.39       5349.27       200.55 o                         
   0  -4   3       5767.09       5087.55       198.06 o                         
   2  -4   3       3383.26       3356.21       138.95 o                         
   4  -4   3      11472.92      11853.46       546.16 o                         
   6  -4   3       2506.76       2258.11       181.59 o                         
   8  -4   3       2586.02       2463.86       128.08 o                         
  10  -4   3        304.55        273.98        25.71 o                         
  12  -4   3        244.81        254.18        24.26 o                         
  14  -4   3       1341.06       1385.36        86.72 o                         
  16  -4   3         18.55         22.95        11.48 o                         
 -19  -3   3        395.92        438.41        47.03 o                         
 -17  -3   3       1147.09       1274.81       114.46 o                         
 -15  -3   3        379.36        435.26        57.58 o                         
 -13  -3   3       2331.29       2244.59       151.45 o                         
 -11  -3   3       3488.93       3141.61       202.03 o                         
  -9  -3   3       7300.81       6740.40       436.34 o                         
  -7  -3   3       2901.98       2710.09       140.85 o                         
  -5  -3   3      11451.12      10820.87       401.61 o                         
  -3  -3   3       2644.54       2502.76        95.45 o                         
  -1  -3   3      24774.86      23692.88      1164.11 o                         
   1  -3   3       3229.15       3440.83       140.67 o                         
   3  -3   3       1527.95       1701.55       112.36 o                         
   5  -3   3       2809.99       2358.47       148.21 o                         
   7  -3   3        323.69        347.30        30.39 o                         
   9  -3   3       1843.21       1661.20        80.53 o                         
  11  -3   3         16.10         21.79        10.80 o                         
  13  -3   3        774.46        798.43        74.76 o                         
  15  -3   3        543.44        584.22        48.52 o                         
  17  -3   3        316.07        335.55        63.08 o                         
 -20  -2   3        115.78        124.22        17.68 o                         
 -18  -2   3        177.73        148.19        32.32 o                         
 -16  -2   3        569.39        662.13        71.72 o                         
 -14  -2   3        153.94        169.31        53.66 o                         
 -10  -2   3         95.13        122.63        19.89 o                         
  -8  -2   3        586.58        624.42        51.48 o                         
  -6  -2   3       5745.06       6154.62       367.43 o                         
  -4  -2   3       3148.49       2969.00       104.45 o                         
  -2  -2   3      37779.43      38308.69      2161.38 o                         
   0  -2   3        696.71        782.57        32.66 o                         
   2  -2   3      17771.68      16504.41       671.36 o                         
   4  -2   3      13395.06      13922.54       592.73 o                         
   6  -2   3       1849.91       1610.29       112.06 o                         
   8  -2   3       5427.11       5073.09       214.87 o                         
  10  -2   3        146.19        147.57        16.90 o                         
  12  -2   3          2.16          5.56         9.13 o                         
  14  -2   3         29.19         44.89        16.03 o                         
  16  -2   3        114.07        148.39        23.38 o                         
  18  -2   3        477.90        609.72        57.96 o                         
 -19  -1   3        151.53        157.65        27.09 o                         
 -17  -1   3        165.85        174.64        34.84 o                         
 -15  -1   3       1375.63       1736.70       168.72 o                         
 -13  -1   3        846.17        788.86        77.28 o                         
 -11  -1   3       5489.95       5295.60       268.61 o                         
  -9  -1   3       6972.54       6895.62       401.64 o                         
  -7  -1   3       9069.99       9141.63       515.23 o                         
  -5  -1   3       7010.32       6347.69       585.74 o                         
  -3  -1   3      48983.82      50664.97      2901.02 o                         
  -1  -1   3        631.52        623.91        33.99 o                         
   1  -1   3      36664.32      37472.84      2122.59 o                         
   3  -1   3      22357.71      21443.06       985.91 o                         
   5  -1   3        924.33        708.03        48.59 o                         
   7  -1   3          8.15         18.41         9.88 o                         
   9  -1   3        143.72        122.69        16.38 o                         
  11  -1   3        871.37        873.82        48.95 o                         
  13  -1   3        416.74        367.13        37.70 o                         
  15  -1   3         38.24         37.78        14.45 o                         
  17  -1   3        133.76        148.57        19.00 o                         
 -20   0   3        136.75        158.32        20.46 o                         
 -18   0   3        138.21         51.01        25.51 o                         
 -16   0   3          0.80         15.56        18.09 o                         
 -14   0   3       1233.24       1083.39       106.66 o                         
 -12   0   3       1597.13       1410.29        83.47 o                         
 -10   0   3       1053.19       1172.65        89.28 o                         
  -8   0   3        870.26        920.32        69.65 o                         
  -6   0   3        304.34        477.22        56.13 o                         
  -4   0   3       2003.04       1753.22       153.88 o                         
  -2   0   3        147.49         96.56        19.26 o                         
   0   0   3       1966.84       2016.24        86.40 o                         
   2   0   3      73008.78      79687.60      4554.43 o                         
   4   0   3      10371.75      10049.61       371.28 o                         
   6   0   3        152.52        231.57        21.05 o                         
   8   0   3        272.40        281.42        24.21 o                         
  10   0   3         95.11         85.44        13.15 o                         
  12   0   3        802.10        954.32       109.34 o                         
  14   0   3        287.26        351.62        35.87 o                         
  16   0   3        208.24        182.40        27.15 o                         
 -19   1   3        168.92        162.81        26.04 o                         
 -17   1   3        175.08        196.81        35.38 o                         
 -15   1   3       1486.38       1825.62       168.50 o                         
 -13   1   3        685.68        671.55        52.23 o                         
 -11   1   3       5542.03       5596.38       271.99 o                         
  -9   1   3       6467.59       6537.40       403.63 o                         
  -7   1   3       8506.98       8107.22       727.07 o                         
  -5   1   3       7834.86       7539.62       608.60 o                         
  -3   1   3      47432.68      50938.39      4086.24 o                         
  -1   1   3        892.50        823.82        40.04 o                         
   1   1   3      36430.33      36711.88      1729.03 o                         
   3   1   3      20828.33      20535.36       848.14 o                         
   5   1   3        865.29        732.69        36.47 o                         
   7   1   3         10.98          9.06         9.18 o                         
   9   1   3        127.27        114.77        15.02 o                         
  11   1   3        939.69        951.16        49.49 o                         
  13   1   3        428.44        393.38        37.87 o                         
  15   1   3         37.83         50.94        16.21 o                         
  17   1   3        129.56        131.98        17.97 o                         
 -18   2   3        203.51        196.51        34.93 o                         
 -16   2   3        572.69        603.47        49.31 o                         
 -14   2   3        190.19        186.49        27.73 o                         
 -12   2   3        972.58        908.08        82.83 o                         
 -10   2   3         82.19        103.43        17.21 o                         
  -8   2   3        644.34        705.23        58.44 o                         
  -6   2   3       5856.71       6365.69       376.41 o                         
  -4   2   3       3289.04       3090.83       150.18 o                         
  -2   2   3      36756.30      36945.64      2153.30 o                         
   0   2   3        544.02        603.71        35.36 o                         
   2   2   3      17457.90      16350.61       671.18 o                         
   4   2   3      13934.55      14635.86       526.38 o                         
   6   2   3       1793.93       1607.62        63.95 o                         
   8   2   3       5348.10       5144.88       254.16 o                         
  10   2   3        173.01        165.99        16.79 o                         
  12   2   3         11.30         16.82        12.55 o                         
  14   2   3         19.22         23.33        13.14 o                         
  16   2   3        116.42        148.96        21.14 o                         
 -17   3   3       1118.77       1172.31       100.98 o                         
 -15   3   3        403.48        472.73        37.07 o                         
 -13   3   3       2357.15       2263.33       120.86 o                         
 -11   3   3       3541.95       3249.31       144.74 o                         
  -9   3   3       7847.74       8126.68       368.55 o                         
  -7   3   3       2944.95       2863.85       146.99 o                         
  -5   3   3      11837.12      11324.93       525.63 o                         
  -3   3   3       2389.97       2297.57       124.75 o                         
  -1   3   3      25948.56      26418.17      1436.33 o                         
   1   3   3       3467.94       3908.32       158.76 o                         
   3   3   3       1177.05       1311.77        70.71 o                         
   5   3   3       2599.01       2200.80        84.81 o                         
   7   3   3        284.26        305.43        27.38 o                         
   9   3   3       1803.08       1751.42        72.77 o                         
  11   3   3         20.79         18.32         9.10 o                         
  13   3   3        822.99        748.40        94.06 o                         
  15   3   3        552.76        592.94        47.58 o                         
  17   3   3        334.04        323.51        46.24 o                         
 -18   4   3         40.03         49.95        13.19 o                         
 -16   4   3          0.38         37.76        13.73 o                         
 -14   4   3        308.12        322.25        29.13 o                         
 -12   4   3       1746.20       1491.11        85.34 o                         
 -10   4   3       2728.40       2793.30       129.47 o                         
  -8   4   3        242.98        254.42        25.90 o                         
  -6   4   3       1932.27       2051.35       130.49 o                         
  -4   4   3       1459.70       1491.53       105.81 o                         
  -2   4   3       5113.53       5139.35       259.40 o                         
   0   4   3       5702.61       5335.81       258.48 o                         
   2   4   3       3584.55       3732.83       181.66 o                         
   4   4   3      10802.18      11245.07       388.86 o                         
   6   4   3       2200.60       1896.19        84.44 o                         
   8   4   3       2754.89       2552.58       123.81 o                         
  10   4   3        409.41        353.27        26.22 o                         
  12   4   3        302.45        316.66        32.09 o                         
  14   4   3       1386.53       1435.46        98.48 o                         
  16   4   3         14.99         16.67        19.32 o                         
 -17   5   3        343.23        334.25        47.84 o                         
 -15   5   3        550.35        572.17        44.64 o                         
 -13   5   3       1110.87        980.88       216.07 o                         
 -11   5   3        614.99        620.25        36.94 o                         
  -9   5   3       5478.83       4882.37       269.81 o                         
  -7   5   3       2703.96       2736.83       134.37 o                         
  -5   5   3      17135.69      16723.44      1383.84 o                         
  -3   5   3       5147.34       5701.00       290.79 o                         
  -1   5   3       1845.12       1855.16        94.44 o                         
   1   5   3       7687.18       7901.64       338.38 o                         
   3   5   3      22182.81      22012.75       799.01 o                         
   5   5   3       1590.76       1796.22        78.12 o                         
   7   5   3        683.21        721.48        36.33 o                         
   9   5   3        209.69        212.48        18.19 o                         
  11   5   3        223.12        243.59        20.30 o                         
  13   5   3          7.67         29.08        13.36 o                         
  15   5   3        123.59        146.15        37.64 o                         
  17   5   3         18.55         28.03        20.46 o                         
 -18   6   3        273.19        316.22        44.64 o                         
 -16   6   3         64.27         72.36        25.09 o                         
 -14   6   3        533.86        583.74        43.57 o                         
 -12   6   3         14.66         51.68        14.16 o                         
 -10   6   3       1040.65       1103.58        57.35 o                         
  -8   6   3          3.14        169.52        14.62 o                         
  -6   6   3       1715.86       1745.97        90.84 o                         
  -4   6   3       1181.18       1618.46        93.86 o                         
  -2   6   3        713.85        683.67        41.24 o                         
   0   6   3       2970.02       2849.57       133.75 o                         
   2   6   3        802.94        962.63        51.69 o                         
   4   6   3         97.52         71.18        16.26 o                         
   6   6   3       2387.74       2418.75       112.18 o                         
   8   6   3        816.20        715.85        45.53 o                         
  10   6   3       1024.92        982.57        55.08 o                         
  12   6   3         68.16         81.19        33.98 o                         
  14   6   3        355.17        308.62        55.19 o                         
  16   6   3         58.30         72.82        25.49 o                         
 -17   7   3        307.15        287.51        41.99 o                         
 -15   7   3        146.15        204.27        38.71 o                         
 -13   7   3       1134.08       1118.53        91.10 o                         
 -11   7   3       2446.38       2352.18       128.77 o                         
  -9   7   3       2099.82       1960.70        84.84 o                         
  -7   7   3       2005.88       2041.60       101.29 o                         
  -5   7   3       3639.76       3748.35       164.99 o                         
  -3   7   3       2405.49       2558.42       164.80 o                         
  -1   7   3       1704.65       1868.33        99.03 o                         
   1   7   3       5396.23       5414.92       187.60 o                         
   3   7   3        488.43        627.70        34.87 o                         
   5   7   3       1769.80       1779.60        85.39 o                         
   7   7   3       1309.13       1238.57        71.88 o                         
   9   7   3        305.97        318.80        32.91 o                         
  11   7   3        124.20        197.37        48.10 o                         
  13   7   3        525.88        592.59        76.96 o                         
  15   7   3        128.68        110.41        36.22 o                         
 -16   8   3        595.41        680.35        76.46 o                         
 -14   8   3        134.79        182.30        38.78 o                         
 -12   8   3       1623.09       1753.02       108.06 o                         
 -10   8   3       1012.35       1034.05        71.50 o                         
  -8   8   3        258.74        308.27        28.99 o                         
  -6   8   3        175.55        254.70        24.86 o                         
  -4   8   3        813.91        838.40        56.92 o                         
  -2   8   3        595.98        887.92        47.76 o                         
   0   8   3       2343.07       2480.69        92.57 o                         
   2   8   3       1578.25       1495.20       177.51 o                         
   4   8   3       1973.76       1816.28        90.86 o                         
   6   8   3        261.92        248.82        28.46 o                         
   8   8   3       2184.50       1891.11       106.11 o                         
  10   8   3        586.89        415.83        41.30 o                         
  12   8   3        853.76        901.80        99.67 o                         
  14   8   3         62.03         43.23        23.53 o                         
  16   8   3        332.68        299.76        48.03 o                         
 -15   9   3        793.61        751.30        82.13 o                         
 -13   9   3        451.06        424.98        58.17 o                         
 -11   9   3        207.14        200.85        29.54 o                         
  -9   9   3        828.34        741.06        47.73 o                         
  -7   9   3        817.75        847.12        55.64 o                         
  -5   9   3        963.19        900.75        48.36 o                         
  -3   9   3       1296.90       1432.16        71.35 o                         
  -1   9   3       2255.49       1951.23        87.30 o                         
   1   9   3        501.96        560.15        38.37 o                         
   3   9   3       3027.70       2990.12       139.45 o                         
   5   9   3         82.42        110.31        18.69 o                         
   7   9   3        191.03        279.89        27.78 o                         
   9   9   3        262.13        248.76        55.21 o                         
  11   9   3         52.49        107.81        40.29 o                         
  13   9   3         46.85         39.11        22.80 o                         
  15   9   3        260.87        238.54        38.76 o                         
 -16  10   3         69.42         65.51        19.93 o                         
 -14  10   3        307.87        377.43        52.12 o                         
 -12  10   3        452.07        522.32        49.98 o                         
 -10  10   3         12.41         39.17        17.60 o                         
  -8  10   3        975.92       1235.52        69.24 o                         
  -6  10   3         22.20        140.08        21.08 o                         
  -4  10   3        101.78        432.58        37.23 o                         
  -2  10   3        854.55       1171.53        70.44 o                         
   0  10   3        205.22        267.77        42.49 o                         
   2  10   3       1564.33       1556.30        81.57 o                         
   4  10   3        913.91        821.02        49.47 o                         
   6  10   3        165.69        186.51        23.70 o                         
   8  10   3         17.35         18.59        12.13 o                         
  10  10   3        349.23        346.93        35.16 o                         
  12  10   3        362.51        328.29        52.82 o                         
  14  10   3        293.85        319.53        46.09 o                         
 -15  11   3         44.16         69.34        19.31 o                         
 -13  11   3         76.60         78.98        25.10 o                         
 -11  11   3        106.50        101.55        25.11 o                         
  -9  11   3        136.59        160.53        20.48 o                         
  -7  11   3        489.61        526.92        39.56 o                         
  -5  11   3         89.95        104.30        20.01 o                         
  -3  11   3        472.16        443.50        35.91 o                         
  -1  11   3        492.68        560.18        51.44 o                         
   1  11   3       2473.16       2523.57       161.87 o                         
   3  11   3       2280.30       2384.02       125.37 o                         
   5  11   3        140.99        235.18        26.06 o                         
   7  11   3        267.60        258.78        44.16 o                         
   9  11   3        272.34        240.01        29.06 o                         
  11  11   3        216.12        212.54        41.30 o                         
  13  11   3         20.28         18.29        16.77 o                         
 -12  12   3        215.01        286.61        46.09 o                         
 -10  12   3        703.42        802.63        65.75 o                         
  -8  12   3        147.05        170.12        22.79 o                         
  -6  12   3        517.20        502.05        36.86 o                         
  -4  12   3        393.56        405.01        41.30 o                         
  -2  12   3        165.16        258.81        35.82 o                         
   0  12   3       1038.01       1103.74        84.96 o                         
   2  12   3       1974.64       2330.07       158.32 o                         
   4  12   3       1560.64       1481.85        79.37 o                         
   6  12   3        295.99        259.96        38.03 o                         
   8  12   3        242.05        208.70        19.96 o                         
  10  12   3        217.93        167.25        35.12 o                         
 -11  13   3        155.82        199.11        39.83 o                         
  -9  13   3        491.16        390.71        43.00 o                         
  -7  13   3         53.30         53.82        13.31 o                         
  -5  13   3        288.99        256.87        24.71 o                         
  -3  13   3        566.29        575.97        50.65 o                         
  -1  13   3        265.40        284.13        44.43 o                         
   1  13   3        226.55        361.42        41.10 o                         
   3  13   3        940.61        900.56        62.94 o                         
   5  13   3        124.26         99.47        35.84 o                         
   7  13   3        146.11        138.88        20.27 o                         
 -10  14   3         15.04         26.64        18.91 o                         
  -8  14   3         55.94         98.48        36.84 o                         
  -6  14   3        131.00        195.33        39.83 o                         
  -4  14   3        144.41        171.06        28.03 o                         
  -2  14   3        105.94        189.65        30.55 o                         
   0  14   3        355.94        393.78        42.29 o                         
   2  14   3         77.18         81.05        23.21 o                         
   4  14   3         14.65         42.58        17.56 o                         
   6  14   3          8.13         14.22        10.08 o                         
  -9  15   3         61.14         25.86        12.97 o                         
  -7  15   3        204.70        200.24        37.38 o                         
  -5  15   3         27.57         30.61        11.21 o                         
  -3  15   3          2.59          6.31        12.39 o                         
  -1  15   3         77.61        113.17        21.70 o                         
   1  15   3         49.19         65.93        18.83 o                         
   3  15   3         46.35         73.63        17.82 o                         
   5  15   3        123.74        109.98        20.23 o                         
  -6  16   3         23.21         27.06        13.60 o                         
  -4  16   3          0.11         17.73         8.09 o                         
  -2  16   3         73.95         85.71        13.40 o                         
   0  16   3        141.25        186.49        21.57 o                         
   2  16   3        130.87        147.65        20.16 o                         
   4  16   3         41.14         23.47         6.91 o                         
  -3  17   3          8.81         24.41        12.35 o                         
  -1  17   3         28.83         21.20         5.69 o                         
   1  17   3         55.66         51.84         8.86 o                         
  -6 -16   4         78.16         71.12        18.08 o                         
  -4 -16   4         16.81         18.93        14.23 o                         
  -2 -16   4        102.36         62.73        23.80 o                         
   0 -16   4         78.75        115.89        21.83 o                         
   2 -16   4         14.38         34.07        17.11 o                         
   4 -16   4         21.96         15.12         6.78 o                         
  -9 -15   4         13.30         38.87        13.19 o                         
  -7 -15   4         53.84         65.01        10.08 o                         
  -5 -15   4          8.46         12.38         8.29 o                         
  -3 -15   4         58.76         27.53        14.85 o                         
  -1 -15   4        172.21        204.54        29.71 o                         
   1 -15   4         54.10         38.37        16.92 o                         
   3 -15   4        149.74        113.68        31.45 o                         
   5 -15   4          3.59         26.70        18.47 o                         
   7 -15   4         14.48         23.47         8.71 o                         
 -10 -14   4         33.14         46.15         8.18 o                         
  -8 -14   4         60.13         77.99        13.59 o                         
  -6 -14   4         18.17         33.76        17.62 o                         
  -4 -14   4        115.59        146.42        27.80 o                         
  -2 -14   4        360.98        421.88        36.22 o                         
   0 -14   4         77.77        109.33        32.79 o                         
   2 -14   4         15.30         19.31        14.40 o                         
   4 -14   4         61.58         69.96        24.13 o                         
   6 -14   4        213.24        160.77        23.34 o                         
   8 -14   4        134.31        136.30        20.96 o                         
  10 -14   4         27.10         33.33        12.52 o                         
 -13 -13   4        176.94        219.12        28.74 o                         
 -11 -13   4        107.57        127.92        14.00 o                         
  -9 -13   4         28.08         30.53        11.01 o                         
  -7 -13   4        271.73        271.72        34.74 o                         
  -5 -13   4        121.89        162.46        30.03 o                         
  -3 -13   4         40.71         80.40        22.40 o                         
  -1 -13   4        524.78        555.95        57.31 o                         
   1 -13   4        310.45        377.41        33.90 o                         
   3 -13   4        203.59        163.65        26.36 o                         
   5 -13   4         75.92         81.13        24.71 o                         
   7 -13   4         77.59         78.03        24.09 o                         
   9 -13   4        226.70        244.77        20.32 o                         
  11 -13   4         31.39         30.95         9.28 o                         
 -14 -12   4         95.14        101.90        16.22 o                         
 -12 -12   4         34.03         69.29        11.20 o                         
 -10 -12   4        319.49        322.71        28.02 o                         
  -8 -12   4         67.61        193.07        23.89 o                         
  -6 -12   4         53.89         98.07        29.73 o                         
  -4 -12   4         77.90        188.58        28.79 o                         
  -2 -12   4        367.42        434.96        34.81 o                         
   0 -12   4        569.19        565.55        35.13 o                         
   2 -12   4        907.26        903.01        57.60 o                         
   4 -12   4        325.38        457.90        44.91 o                         
   6 -12   4        317.01        336.70        73.07 o                         
   8 -12   4        303.95        285.21        26.42 o                         
  10 -12   4        225.21        248.37        28.83 o                         
  12 -12   4          6.03          7.02         8.17 o                         
 -15 -11   4        294.35        279.29        29.65 o                         
 -13 -11   4        168.59        160.81        21.18 o                         
 -11 -11   4        530.65        577.60        39.91 o                         
  -9 -11   4        316.65        314.67        29.42 o                         
  -7 -11   4         24.16        108.95        27.43 o                         
  -5 -11   4         48.60         74.11        22.15 o                         
  -3 -11   4        468.32        476.01        41.56 o                         
  -1 -11   4        994.99       1012.78        57.08 o                         
   1 -11   4       1093.28       1079.71        53.13 o                         
   3 -11   4         40.04         94.09        21.53 o                         
   5 -11   4        816.97        869.71        66.90 o                         
   7 -11   4        577.90        503.21        45.13 o                         
   9 -11   4         97.71        107.05        19.67 o                         
  11 -11   4        269.58        237.11        21.19 o                         
  13 -11   4        142.10        138.62        32.64 o                         
 -16 -10   4        479.45        443.20        41.74 o                         
 -14 -10   4        349.11        391.93        34.23 o                         
 -12 -10   4        577.86        545.29        37.44 o                         
 -10 -10   4        671.07        599.39        41.85 o                         
  -8 -10   4        322.01        438.85        47.12 o                         
  -6 -10   4         82.78        174.00        26.71 o                         
  -4 -10   4        843.28        940.20        60.26 o                         
  -2 -10   4        815.51        901.67        45.81 o                         
   0 -10   4        409.92        483.36        38.99 o                         
   2 -10   4        524.24        657.98        56.08 o                         
   4 -10   4        662.09        643.36        54.92 o                         
   6 -10   4        944.61        942.90        67.64 o                         
   8 -10   4         84.88        136.07        35.57 o                         
  10 -10   4        491.31        420.40        32.26 o                         
  12 -10   4         22.28         12.63         8.75 o                         
  14 -10   4        214.15        221.32        24.80 o                         
 -17  -9   4        149.46        144.69        19.29 o                         
 -15  -9   4        416.71        483.21        39.84 o                         
 -13  -9   4        267.54        239.76        21.65 o                         
 -11  -9   4        319.27        255.82        25.50 o                         
  -9  -9   4       2117.26       2016.28       100.43 o                         
  -7  -9   4       1052.52        991.33        62.18 o                         
  -5  -9   4       1482.61       1480.01        98.01 o                         
  -3  -9   4       2332.54       2318.32       112.36 o                         
  -1  -9   4         95.75        107.80        18.60 o                         
   1  -9   4       1290.97       1385.55        61.02 o                         
   3  -9   4        241.28        243.75        23.05 o                         
   5  -9   4       2831.86       2860.90       200.95 o                         
   7  -9   4        803.56        742.00        94.33 o                         
   9  -9   4        513.20        486.22        43.76 o                         
  11  -9   4        157.65        213.57        28.14 o                         
  13  -9   4        512.22        480.32        90.36 o                         
  15  -9   4        129.60        134.64        19.19 o                         
 -18  -8   4        349.17        350.74        33.85 o                         
 -16  -8   4        327.74        295.02        39.76 o                         
 -14  -8   4        630.69        566.86        47.66 o                         
 -12  -8   4        926.48        882.30        54.32 o                         
 -10  -8   4        543.32        481.12        33.26 o                         
  -8  -8   4        698.20        768.90        55.37 o                         
  -6  -8   4        207.65        237.31        25.50 o                         
  -4  -8   4       1435.45       1718.81        85.17 o                         
  -2  -8   4       3033.35       3044.39       125.73 o                         
   0  -8   4        237.74        496.22        50.79 o                         
   2  -8   4         12.18        254.92        29.07 o                         
   4  -8   4       1327.48       1363.07        86.70 o                         
   6  -8   4       4036.85       3896.34       205.58 o                         
   8  -8   4        375.45        435.16        43.93 o                         
  10  -8   4       1638.39       1548.88        79.16 o                         
  12  -8   4         81.69         82.72        16.67 o                         
  14  -8   4        130.15        217.87        31.04 o                         
 -17  -7   4        240.52        238.22        31.80 o                         
 -15  -7   4        838.90        774.45       123.40 o                         
 -13  -7   4       1866.12       1648.61       103.43 o                         
 -11  -7   4        905.40        864.83        58.12 o                         
  -7  -7   4       1322.90       1370.54        73.16 o                         
  -5  -7   4       2164.01       2412.54       117.15 o                         
  -3  -7   4       6439.74       6277.84       241.48 o                         
  -1  -7   4       9636.21      10029.03       351.39 o                         
   1  -7   4        913.44        940.55        51.93 o                         
   3  -7   4       1654.40       1844.00       100.52 o                         
   5  -7   4         77.13        152.70        26.16 o                         
   7  -7   4        639.88        659.14        53.15 o                         
   9  -7   4         30.70         86.25        17.71 o                         
  11  -7   4       1386.65       1427.95        69.82 o                         
  13  -7   4        112.46        114.38        18.11 o                         
  15  -7   4         33.35         38.16        14.86 o                         
 -18  -6   4        202.02        177.34        25.74 o                         
 -16  -6   4        850.06        912.26        87.59 o                         
 -14  -6   4        824.14        803.10        81.06 o                         
 -12  -6   4       1293.48       1255.59        79.48 o                         
 -10  -6   4        433.77        480.48        52.70 o                         
  -8  -6   4       1793.20       1679.87       118.54 o                         
  -6  -6   4        129.88        238.95        28.10 o                         
  -4  -6   4        950.15       1197.22        67.12 o                         
  -2  -6   4        472.08        575.90        32.60 o                         
   0  -6   4       1483.65       1591.36        72.27 o                         
   2  -6   4        887.64        981.82        47.19 o                         
   4  -6   4       9376.25       9336.74       394.44 o                         
   6  -6   4        281.99        336.78        35.44 o                         
   8  -6   4       1443.24       1376.43        84.57 o                         
  10  -6   4        692.87        617.12        42.38 o                         
  12  -6   4        552.54        547.94        37.25 o                         
  14  -6   4        141.31        194.94        30.53 o                         
  16  -6   4         84.30         87.10        17.69 o                         
 -19  -5   4        116.61        131.00        21.87 o                         
 -17  -5   4        215.16        295.43        49.89 o                         
 -15  -5   4        753.94        813.77        78.78 o                         
 -13  -5   4        867.29        839.54        92.37 o                         
 -11  -5   4        393.45        432.03        36.70 o                         
  -9  -5   4       6538.84       6010.87       306.24 o                         
  -7  -5   4       6044.38       5819.32       358.09 o                         
  -5  -5   4      13036.89      13212.61       749.47 o                         
  -3  -5   4      15471.57      16539.93       683.96 o                         
  -1  -5   4       6656.69       6219.27       249.05 o                         
   1  -5   4       6486.04       6642.14       237.56 o                         
   3  -5   4        909.43        781.50        44.66 o                         
   5  -5   4       9324.58       9261.45       385.36 o                         
   7  -5   4       1285.69       1352.24        85.04 o                         
   9  -5   4        636.24        697.20        42.54 o                         
  11  -5   4       1509.01       1516.77        76.72 o                         
  13  -5   4        828.20        849.02        49.95 o                         
  15  -5   4          7.01         12.13        11.70 o                         
 -20  -4   4        115.54        138.58        18.02 o                         
 -18  -4   4        409.71        450.99        50.20 o                         
 -16  -4   4        878.98        970.07        89.67 o                         
 -14  -4   4       2683.34       2593.85       232.79 o                         
 -12  -4   4        650.17        678.39        57.01 o                         
 -10  -4   4       2029.55       1840.67        94.38 o                         
  -8  -4   4       2798.92       3363.42       525.66 o                         
  -6  -4   4       2309.62       2256.81       103.36 o                         
  -4  -4   4       2258.63       2476.84       100.79 o                         
  -2  -4   4        353.66        437.33        25.65 o                         
   0  -4   4       2538.89       2578.41       107.95 o                         
   2  -4   4      14611.07      14400.75       610.73 o                         
   4  -4   4       4043.29       4198.62       191.57 o                         
   6  -4   4       2368.72       2379.40       134.81 o                         
   8  -4   4       1261.50       1170.70        64.68 o                         
  10  -4   4        494.31        447.70        32.10 o                         
  12  -4   4        229.72        258.89        24.47 o                         
  14  -4   4        373.49        430.90        40.42 o                         
  16  -4   4         63.64         81.12        15.42 o                         
 -19  -3   4         81.78        101.85        22.97 o                         
 -17  -3   4        454.95        542.24        58.42 o                         
 -15  -3   4        599.33        568.60        69.20 o                         
 -13  -3   4       1469.08       1377.40        99.02 o                         
 -11  -3   4        911.01        835.07        60.64 o                         
  -9  -3   4       2703.52       2516.88       117.46 o                         
  -7  -3   4       6773.56       6465.69       320.47 o                         
  -5  -3   4      11544.37      11624.50       465.65 o                         
  -3  -3   4       5562.60       5520.43       212.34 o                         
  -1  -3   4      36303.52      34772.60      1434.22 o                         
   1  -3   4      12517.19      11675.84       476.96 o                         
   3  -3   4      14326.92      14563.20       981.90 o                         
   5  -3   4       5687.54       5442.72       269.57 o                         
   7  -3   4       2856.93       2477.22       128.85 o                         
   9  -3   4        629.52        667.20        38.02 o                         
  11  -3   4        101.98        116.12        19.38 o                         
  13  -3   4        408.71        381.02        27.00 o                         
  15  -3   4        215.11        229.81        32.75 o                         
  17  -3   4         99.20        141.52        18.74 o                         
 -20  -2   4         88.08         74.96        15.09 o                         
 -18  -2   4        276.88        240.78        49.09 o                         
 -16  -2   4        456.28        516.17        61.90 o                         
 -14  -2   4        413.98        401.83        43.19 o                         
 -10  -2   4       2492.03       2399.62       141.54 o                         
  -8  -2   4       1392.15       1321.40        87.16 o                         
  -6  -2   4       1788.28       1749.82       118.06 o                         
  -4  -2   4       3826.38       4185.58       142.43 o                         
  -2  -2   4       8029.06       7533.47       281.16 o                         
   0  -2   4       3745.35       3543.23       158.00 o                         
   2  -2   4      10432.76      10120.86       423.22 o                         
   4  -2   4       2391.96       2603.27       177.63 o                         
   6  -2   4       2503.99       2131.72       119.41 o                         
   8  -2   4       1196.60       1072.16        55.13 o                         
  10  -2   4         15.25         13.38         9.89 o                         
  12  -2   4       1139.40       1256.67        70.26 o                         
  14  -2   4         79.16         93.73        31.95 o                         
  16  -2   4        479.89        534.94        45.59 o                         
 -19  -1   4         21.93         38.63        14.92 o                         
 -17  -1   4        326.99        308.15        44.37 o                         
 -15  -1   4       2249.28       2424.15       208.15 o                         
 -13  -1   4       1557.65       1468.70       137.05 o                         
 -11  -1   4       1919.41       1843.64       125.35 o                         
  -9  -1   4        650.14        621.65        50.44 o                         
  -7  -1   4      16434.96      15362.52      1286.11 o                         
  -5  -1   4      13066.94      12905.43       751.86 o                         
  -3  -1   4      17425.72      16866.41       560.56 o                         
   1  -1   4      60532.16      68003.81      5607.23 o                         
   3  -1   4      26336.88      25872.33      1020.02 o                         
   5  -1   4       2320.82       2035.68       127.35 o                         
   7  -1   4       1485.73       1373.50       147.97 o                         
   9  -1   4       2344.37       2100.11        98.91 o                         
  11  -1   4        193.10        171.50        19.90 o                         
  13  -1   4        888.48        940.58       127.81 o                         
  15  -1   4          4.32          8.31        11.45 o                         
  17  -1   4        361.62        361.36        43.84 o                         
 -20   0   4        324.34        395.28        40.96 o                         
 -18   0   4          0.75          2.86        14.48 o                         
 -16   0   4        152.07        191.06        37.42 o                         
 -14   0   4       4403.97       4239.48       263.16 o                         
 -12   0   4        748.55        879.53        58.23 o                         
 -10   0   4         96.40         83.08        16.81 o                         
  -8   0   4       3936.10       4114.27       356.37 o                         
  -6   0   4       7995.02       7437.69       618.78 o                         
  -4   0   4      46129.32      48721.10      2782.80 o                         
  -2   0   4        591.04        393.76        20.45 o                         
   0   0   4      44400.18      42925.38      2463.38 o                         
   2   0   4      53836.99      58381.75      2730.08 o                         
   4   0   4        433.91        405.50        29.63 o                         
   6   0   4        500.28        636.73        51.53 o                         
   8   0   4       3379.21       3088.51       157.93 o                         
  10   0   4       1196.85       1075.71        55.94 o                         
  12   0   4         19.27         30.21        10.91 o                         
  14   0   4        597.87        655.81        55.04 o                         
  16   0   4         21.66         12.86        11.04 o                         
 -19   1   4         21.99         30.60        13.74 o                         
 -17   1   4        301.67        301.79        44.41 o                         
 -15   1   4       2140.29       2216.34       152.03 o                         
 -13   1   4       1559.15       1477.48        89.83 o                         
 -11   1   4       2048.95       2016.65       129.05 o                         
  -9   1   4        496.75        454.90        49.23 o                         
  -7   1   4      16554.33      16035.08      1287.87 o                         
  -5   1   4      13837.10      13234.44      1034.10 o                         
  -3   1   4      17740.96      17052.69      1297.38 o                         
   1   1   4      63776.96      71019.74      5651.58 o                         
   3   1   4      24650.92      23716.46      1168.89 o                         
   5   1   4       2536.70       2299.32        93.76 o                         
   7   1   4       1214.44       1182.84        63.44 o                         
   9   1   4       2476.35       2267.09       100.43 o                         
  11   1   4        243.57        237.81        21.54 o                         
  13   1   4        929.19        998.18        89.90 o                         
  15   1   4          3.68          5.18        11.65 o                         
  17   1   4        371.24        290.88        44.92 o                         
 -16   2   4        457.20        490.48        59.06 o                         
 -14   2   4        335.91        320.84        38.84 o                         
 -12   2   4        600.63        693.27        69.80 o                         
 -10   2   4       2280.94       2092.83       120.46 o                         
  -8   2   4       1248.53       1095.20       125.49 o                         
  -6   2   4       1835.32       1886.35       119.85 o                         
  -4   2   4       3796.33       4037.13       281.03 o                         
  -2   2   4       8032.67       7732.22       315.54 o                         
   0   2   4       3857.68       3807.54       158.88 o                         
   2   2   4      10310.13      10125.08       420.10 o                         
   4   2   4       2541.81       2881.67       125.65 o                         
   6   2   4       2365.74       2234.65       102.24 o                         
   8   2   4       1226.43       1224.95        90.55 o                         
  10   2   4          4.73          6.67         9.02 o                         
  12   2   4       1103.55       1205.08        86.36 o                         
  14   2   4         64.28         68.69        17.87 o                         
  16   2   4        502.41        571.67        43.42 o                         
 -19   3   4         68.90         92.55        20.05 o                         
 -17   3   4        406.59        470.94        82.58 o                         
 -15   3   4        622.64        590.84        42.58 o                         
 -13   3   4       1397.89       1369.64        78.67 o                         
 -11   3   4        741.04        692.75        42.39 o                         
  -9   3   4       3056.19       3044.26       144.86 o                         
  -7   3   4       7078.48       6936.52       400.90 o                         
  -5   3   4      11508.47      11041.42       543.56 o                         
  -3   3   4       5926.28       5876.95       277.54 o                         
  -1   3   4      35463.79      36375.88      2032.65 o                         
   1   3   4      11884.95      11281.51       475.28 o                         
   3   3   4      14182.55      14355.72       596.22 o                         
   5   3   4       5590.56       5341.58       189.45 o                         
   7   3   4       2803.47       2514.26       113.53 o                         
   9   3   4        565.59        632.40        33.98 o                         
  11   3   4         83.87         93.09        15.00 o                         
  13   3   4        363.04        356.27        35.83 o                         
  15   3   4        235.62        281.44        27.62 o                         
  17   3   4        107.86        154.07        31.08 o                         
 -18   4   4        424.30        445.46        45.58 o                         
 -16   4   4        778.77        803.65        62.03 o                         
 -14   4   4       2804.25       2669.63       140.44 o                         
 -12   4   4        637.65        613.56        43.78 o                         
 -10   4   4       1823.94       1716.87        77.18 o                         
  -8   4   4       3032.70       3322.73       148.23 o                         
  -6   4   4       2264.42       2069.74       141.96 o                         
  -4   4   4       2356.70       2560.32       134.52 o                         
  -2   4   4        363.25        443.84        33.86 o                         
   0   4   4       2580.77       2769.26       122.21 o                         
   2   4   4      14696.59      15013.65       544.56 o                         
   4   4   4       4286.07       4331.48       153.73 o                         
   6   4   4       2550.45       2464.83       151.75 o                         
   8   4   4       1160.84       1067.90        51.03 o                         
  10   4   4        484.03        432.35        31.79 o                         
  12   4   4        186.11        212.95        29.51 o                         
  14   4   4        334.46        394.12        37.07 o                         
  16   4   4         74.67         69.80        26.72 o                         
 -17   5   4        218.17        223.21        40.22 o                         
 -15   5   4        721.07        718.85       102.49 o                         
 -13   5   4       1000.16        945.91        67.05 o                         
 -11   5   4        297.55        400.80        28.69 o                         
  -9   5   4       6754.32       6647.98       314.13 o                         
  -7   5   4       6012.48       5674.59       288.03 o                         
  -5   5   4      13797.28      14432.65       655.16 o                         
  -3   5   4      15518.41      16473.85       682.32 o                         
  -1   5   4       7172.47       7087.51       283.69 o                         
   1   5   4       6617.67       6780.61       256.38 o                         
   3   5   4        861.34        729.70        41.52 o                         
   5   5   4       8860.25       8932.13       311.74 o                         
   7   5   4       1459.45       1456.83        62.75 o                         
   9   5   4        608.38        662.96        44.35 o                         
  11   5   4       1535.26       1482.89        81.13 o                         
  13   5   4        840.38       1018.32       108.48 o                         
  15   5   4          4.68          1.84        17.25 o                         
 -18   6   4        176.59        164.19        30.21 o                         
 -16   6   4        831.87        843.85        92.57 o                         
 -14   6   4        712.39        732.81        51.07 o                         
 -12   6   4       1471.61       1564.41        74.69 o                         
 -10   6   4        470.50        526.31        33.09 o                         
  -8   6   4       1819.86       1776.69        74.62 o                         
  -6   6   4        183.19        322.85        36.10 o                         
  -4   6   4       1030.77       1303.10        78.73 o                         
  -2   6   4        458.98        552.97        37.24 o                         
   0   6   4       1431.83       1418.50        75.93 o                         
   2   6   4        815.63        919.28        49.65 o                         
   4   6   4       9415.46       9198.33       350.22 o                         
   6   6   4        349.07        373.61        29.29 o                         
   8   6   4       1393.90       1295.95        89.90 o                         
  10   6   4        780.87        652.70        50.03 o                         
  12   6   4        534.48        604.80        80.42 o                         
  14   6   4        119.32        147.68        40.28 o                         
  16   6   4         80.81         97.46        25.56 o                         
 -17   7   4        217.32        224.93        35.34 o                         
 -15   7   4        870.32        808.59        87.22 o                         
 -13   7   4       1695.18       1643.79       122.78 o                         
 -11   7   4        949.87        981.31        66.51 o                         
  -9   7   4        335.12        364.13        28.87 o                         
  -7   7   4       1386.87       1433.52        72.66 o                         
  -5   7   4       2181.92       2381.76       127.56 o                         
  -3   7   4       6453.32       6296.47       708.46 o                         
  -1   7   4       9718.43      10261.77       492.24 o                         
   1   7   4        760.71        772.83        58.12 o                         
   3   7   4       1613.12       1448.74       149.11 o                         
   5   7   4         87.19        156.27        17.94 o                         
   7   7   4        675.25        683.66        46.00 o                         
   9   7   4         56.30         79.18        20.62 o                         
  11   7   4       1407.90       1107.68       221.42 o                         
  13   7   4         97.46         63.45        29.82 o                         
  15   7   4         30.14         28.22        18.66 o                         
 -16   8   4        324.50        341.41        50.66 o                         
 -14   8   4        647.44        609.32        73.96 o                         
 -12   8   4        859.79        851.95        63.58 o                         
 -10   8   4        515.20        488.33        45.55 o                         
  -8   8   4        708.23        803.13        44.92 o                         
  -6   8   4        215.68        235.09        25.03 o                         
  -4   8   4       1352.13       1583.85        73.52 o                         
  -2   8   4       3056.20       3021.06       155.62 o                         
   0   8   4        237.11        443.63        27.92 o                         
   2   8   4          8.97        245.63        24.20 o                         
   4   8   4       1435.57       1407.78        72.09 o                         
   6   8   4       4136.93       3900.75       157.80 o                         
   8   8   4        346.38        397.93        38.64 o                         
  10   8   4       1633.52       1532.33       155.67 o                         
  12   8   4         73.46         73.08        31.12 o                         
  14   8   4        107.90        192.48        42.89 o                         
 -15   9   4        432.93        503.66        60.36 o                         
 -13   9   4        272.27        230.19        44.22 o                         
 -11   9   4        243.78        204.76        31.56 o                         
  -9   9   4       2166.92       2229.71       106.57 o                         
  -7   9   4       1091.12       1135.73        71.10 o                         
  -5   9   4       1547.93       1634.57        73.55 o                         
  -3   9   4       2350.60       2370.59        99.80 o                         
  -1   9   4         95.04        130.46        18.25 o                         
   1   9   4       1282.00       1406.92        83.55 o                         
   3   9   4        211.20        221.69        27.30 o                         
   5   9   4       3066.70       2988.92       128.07 o                         
   7   9   4        756.39        707.92        45.98 o                         
   9   9   4        539.52        470.42        43.32 o                         
  11   9   4        149.54        199.92        46.09 o                         
  13   9   4        508.45        447.18        59.94 o                         
 -16  10   4        441.07        420.41        49.98 o                         
 -14  10   4        369.31        399.23        53.03 o                         
 -12  10   4        568.99        561.45        53.34 o                         
 -10  10   4        579.31        544.41        50.71 o                         
  -8  10   4        321.13        411.58        34.55 o                         
  -6  10   4         82.28        167.50        22.22 o                         
  -4  10   4        882.37        920.77        76.09 o                         
  -2  10   4        832.95        918.81        53.83 o                         
   0  10   4        409.02        518.13        49.54 o                         
   2  10   4        524.37        700.10        48.57 o                         
   4  10   4        714.02        691.23        44.81 o                         
   6  10   4        892.03        877.04        53.98 o                         
   8  10   4         81.98         72.08        17.37 o                         
  10  10   4        527.54        337.63        66.94 o                         
  12  10   4         31.65         12.67        19.37 o                         
 -15  11   4        276.34        279.65        37.85 o                         
 -13  11   4        165.29        158.75        32.58 o                         
 -11  11   4        540.54        621.25        56.87 o                         
  -9  11   4        294.95        320.45        28.11 o                         
  -7  11   4         15.14        120.71        22.53 o                         
  -5  11   4         50.99         95.81        19.12 o                         
  -3  11   4        498.41        499.38        36.71 o                         
  -1  11   4       1089.76       1140.92        84.39 o                         
   1  11   4       1096.26       1105.49        85.85 o                         
   3  11   4         21.32         95.15        21.88 o                         
   5  11   4        755.21        673.51        88.96 o                         
   7  11   4        541.02        427.12        31.14 o                         
   9  11   4         89.07         75.35        19.00 o                         
  11  11   4        241.77        147.39        36.22 o                         
 -14  12   4         94.18        125.69        27.63 o                         
 -12  12   4         47.10         61.22        27.56 o                         
 -10  12   4        364.84        386.51        41.47 o                         
  -8  12   4         59.36        180.55        23.76 o                         
  -6  12   4         44.43        142.85        20.28 o                         
  -4  12   4         78.03        198.78        25.74 o                         
  -2  12   4        362.49        478.97        42.88 o                         
   0  12   4        567.70        647.54        57.32 o                         
   2  12   4        907.80        885.57        78.27 o                         
   4  12   4        335.05        430.69        41.01 o                         
   6  12   4        334.63        335.39        30.96 o                         
   8  12   4        304.89        265.69        26.47 o                         
  10  12   4        223.00        186.41        36.98 o                         
 -11  13   4        105.28        140.31        20.51 o                         
  -9  13   4         17.73         19.57        13.74 o                         
  -7  13   4        262.35        215.42        21.04 o                         
  -5  13   4        127.69        152.05        20.21 o                         
  -3  13   4         36.65         66.15        20.99 o                         
  -1  13   4        566.67        711.63        54.21 o                         
   1  13   4        276.80        336.29        36.29 o                         
   3  13   4        206.13        246.27        32.86 o                         
   5  13   4         92.31        110.02        26.27 o                         
   7  13   4         89.91         90.31        15.51 o                         
  -8  14   4         52.00         55.63        28.41 o                         
  -6  14   4         21.58         26.14        13.80 o                         
  -4  14   4        116.16        126.32        29.24 o                         
  -2  14   4        360.81        429.54        43.18 o                         
   0  14   4         74.41        100.77        24.48 o                         
   2  14   4         16.13         42.26        18.16 o                         
   4  14   4         55.03         57.02        20.18 o                         
   6  14   4        215.06        144.44        24.59 o                         
  -9  15   4          9.65         34.33        15.20 o                         
  -7  15   4         62.66         71.63        26.62 o                         
  -5  15   4          9.41         15.76        10.37 o                         
  -3  15   4         56.14         27.94        12.86 o                         
  -1  15   4        177.59        224.57        27.85 o                         
   1  15   4         55.94         49.33        16.56 o                         
   3  15   4        141.00        124.60        20.54 o                         
   5  15   4          2.85         21.08         8.00 o                         
  -6  16   4         75.23         61.14        18.87 o                         
  -4  16   4         15.85         16.68         7.94 o                         
  -2  16   4        100.95        127.57        15.56 o                         
   0  16   4         79.25         59.05        12.93 o                         
   2  16   4         13.13         14.41         7.89 o                         
   4  16   4         23.39         28.43         7.47 o                         
  -1  17   4         49.29         45.86        11.98 o                         
  -6 -16   5        128.98         81.95        17.04 o                         
  -4 -16   5          7.30         12.29        12.37 o                         
  -2 -16   5        169.61        173.12        26.93 o                         
   0 -16   5         50.77         30.56        18.04 o                         
   2 -16   5         58.65         26.25        15.03 o                         
   4 -16   5         30.26         37.55         8.76 o                         
  -9 -15   5        145.29        135.96        18.96 o                         
  -7 -15   5         31.92         41.11        13.06 o                         
  -5 -15   5         58.77         28.76         7.75 o                         
  -3 -15   5         45.91         37.96        16.65 o                         
  -1 -15   5         55.10         12.32        12.99 o                         
   1 -15   5         12.06         18.17        13.03 o                         
   3 -15   5         16.13         12.49        17.80 o                         
   5 -15   5         30.29         16.07        11.19 o                         
   7 -15   5         32.03         13.27         5.96 o                         
 -10 -14   5         28.40         25.71         6.58 o                         
  -8 -14   5        139.11        158.30        22.29 o                         
  -6 -14   5         49.16         44.92        10.94 o                         
  -4 -14   5          8.38         27.88        17.10 o                         
  -2 -14   5         67.77         56.81        16.02 o                         
   0 -14   5         38.28         46.72        20.78 o                         
   2 -14   5         20.10         27.97        16.79 o                         
   4 -14   5        115.82        101.34        19.58 o                         
   6 -14   5         85.44        117.95        30.55 o                         
   8 -14   5         19.35         24.26         9.02 o                         
 -11 -13   5         96.17        122.55        14.22 o                         
  -9 -13   5        221.65        248.88        22.85 o                         
  -7 -13   5        218.47        278.70        26.18 o                         
  -5 -13   5         86.67        103.21        27.12 o                         
  -3 -13   5        261.46        304.29        37.55 o                         
  -1 -13   5        126.99        156.91        25.10 o                         
   1 -13   5        194.24        177.76        28.48 o                         
   3 -13   5         22.31         69.07        17.39 o                         
   5 -13   5        310.81        281.89        55.48 o                         
   7 -13   5        111.05        111.55        17.17 o                         
   9 -13   5         86.13         79.45        11.67 o                         
 -14 -12   5         43.17         29.08        10.44 o                         
 -12 -12   5        745.65        714.87        41.82 o                         
 -10 -12   5        155.18        124.11        22.55 o                         
  -8 -12   5       1704.88       1602.18        92.26 o                         
  -6 -12   5        321.92        313.35        37.66 o                         
  -4 -12   5        249.23        309.89        34.33 o                         
  -2 -12   5        210.12        196.55        28.09 o                         
   0 -12   5         59.05         85.18        17.17 o                         
   2 -12   5        286.42        302.14        31.32 o                         
   4 -12   5         66.00        212.54        31.91 o                         
   6 -12   5        341.92        425.24        44.51 o                         
   8 -12   5        126.09        172.91        23.08 o                         
  10 -12   5         78.80         93.65        15.85 o                         
 -15 -11   5        130.41        148.03        18.81 o                         
 -13 -11   5        765.34        750.83        54.60 o                         
 -11 -11   5        482.33        465.86        33.62 o                         
  -9 -11   5        648.07        708.77        46.92 o                         
  -7 -11   5        289.21        324.84        49.86 o                         
  -5 -11   5        658.63        655.22        50.72 o                         
  -3 -11   5         99.06        164.53        26.37 o                         
  -1 -11   5        135.94        203.95        21.52 o                         
   1 -11   5        713.45        830.32        48.84 o                         
   3 -11   5         76.19        134.99        23.08 o                         
   5 -11   5        375.77        339.35        38.59 o                         
   7 -11   5         52.79         45.12        21.21 o                         
   9 -11   5         83.61         86.64        30.77 o                         
  11 -11   5        114.05         85.88        13.37 o                         
 -16 -10   5        207.64        181.79        22.46 o                         
 -14 -10   5        590.84        515.21        41.31 o                         
 -12 -10   5        193.96        147.59        18.55 o                         
 -10 -10   5        695.17        673.74        46.18 o                         
  -8 -10   5        996.12        948.95        80.90 o                         
  -6 -10   5       1650.67       1532.90        84.95 o                         
  -4 -10   5        245.59        236.44        31.62 o                         
  -2 -10   5        879.39        807.02        42.28 o                         
   0 -10   5        676.82        707.91        40.00 o                         
   2 -10   5        477.95        662.90        41.25 o                         
   4 -10   5        102.07        125.94        28.63 o                         
   6 -10   5         57.99        109.94        26.50 o                         
   8 -10   5        586.89        525.15        62.43 o                         
  10 -10   5        350.45        433.87        31.55 o                         
  12 -10   5         64.03         73.00        11.78 o                         
 -17  -9   5        212.28        218.51        24.90 o                         
 -15  -9   5        148.52        204.46        23.36 o                         
 -13  -9   5        275.56        265.68        23.78 o                         
 -11  -9   5        709.63        666.28        44.17 o                         
  -9  -9   5        412.20        509.24        38.11 o                         
  -7  -9   5        474.22        610.45        45.04 o                         
  -5  -9   5       1668.72       1740.34        94.28 o                         
  -3  -9   5        713.05        738.21        55.01 o                         
  -1  -9   5        588.48        617.96        35.78 o                         
   1  -9   5       1969.71       2039.99        83.36 o                         
   3  -9   5        721.83        692.15        47.13 o                         
   5  -9   5       1494.59       1492.38       111.59 o                         
   7  -9   5        299.80        329.73        48.28 o                         
   9  -9   5        138.71        153.81        25.70 o                         
  11  -9   5        420.06        469.72        42.39 o                         
  13  -9   5         13.62         44.98        12.60 o                         
 -18  -8   5        150.23        143.68        17.98 o                         
 -16  -8   5        193.92        183.82        29.19 o                         
 -14  -8   5        797.43        778.51        59.80 o                         
 -12  -8   5        741.20        690.75        46.43 o                         
 -10  -8   5        793.79        719.96        48.73 o                         
  -8  -8   5       1708.58       1550.95        89.89 o                         
  -6  -8   5       2519.55       2606.43       119.99 o                         
  -4  -8   5       1476.60       1605.71        82.86 o                         
  -2  -8   5        352.46        422.06        29.78 o                         
   0  -8   5        991.60        999.80        65.49 o                         
   2  -8   5        434.23        550.30        48.49 o                         
   4  -8   5       4078.54       4116.22       211.88 o                         
   6  -8   5        437.47        640.34        67.35 o                         
   8  -8   5        877.91       1005.68        70.53 o                         
  10  -8   5        109.59        170.41        22.85 o                         
  12  -8   5        106.22        140.28        18.85 o                         
  14  -8   5        116.64        101.35        23.42 o                         
 -17  -7   5        299.16        367.06        42.28 o                         
 -15  -7   5        313.51        287.35        42.43 o                         
 -13  -7   5        562.83        664.42        54.87 o                         
 -11  -7   5        654.15        707.12        47.40 o                         
  -9  -7   5       2642.18       2321.98       114.83 o                         
  -7  -7   5         91.37        188.21        22.33 o                         
  -5  -7   5       5725.54       5572.89       308.46 o                         
  -3  -7   5       2584.74       2982.73       125.69 o                         
  -1  -7   5       3288.94       3447.46       161.16 o                         
   1  -7   5        979.65       1003.11        61.45 o                         
   3  -7   5       2967.96       2853.49       128.00 o                         
   5  -7   5       2153.53       2100.78       114.61 o                         
   7  -7   5       2403.84       2512.15       142.87 o                         
   9  -7   5        910.44       1010.67        57.97 o                         
  11  -7   5         61.53         93.77        17.94 o                         
  13  -7   5        178.83        165.93        19.93 o                         
  15  -7   5        217.77        229.69        27.21 o                         
 -18  -6   5        207.72        229.16        29.89 o                         
 -16  -6   5         48.44         78.89        25.30 o                         
 -14  -6   5        695.58        618.88        67.73 o                         
 -12  -6   5       1150.33       1123.63        75.57 o                         
 -10  -6   5       2022.26       1971.04       138.75 o                         
  -8  -6   5       2050.39       1894.57       108.96 o                         
  -6  -6   5       1095.74       1181.02        63.93 o                         
  -4  -6   5       3817.59       3992.45       185.42 o                         
  -2  -6   5       6113.64       6571.79       226.84 o                         
   0  -6   5       3225.84       3387.29       140.78 o                         
   2  -6   5        862.55       1074.95        57.80 o                         
   4  -6   5        652.60        672.36       119.98 o                         
   6  -6   5        112.41        182.89        28.40 o                         
   8  -6   5        575.09        646.66        42.05 o                         
  10  -6   5        914.00        983.47        55.89 o                         
  12  -6   5        530.03        512.38        36.91 o                         
  14  -6   5        398.04        436.85        37.24 o                         
 -19  -5   5        132.67        173.45        27.92 o                         
 -15  -5   5       1279.32       1280.94       105.06 o                         
 -13  -5   5        513.82        468.42        56.88 o                         
 -11  -5   5       3081.00       2944.85       155.97 o                         
  -9  -5   5        349.10        466.96        31.34 o                         
  -7  -5   5       5446.04       4933.96       368.64 o                         
  -5  -5   5        591.90        701.82        58.58 o                         
  -3  -5   5      17764.21      18715.38       674.27 o                         
  -1  -5   5        729.52        641.61        34.67 o                         
   1  -5   5       9075.98       9195.37       348.73 o                         
   3  -5   5       4532.74       4118.55       172.26 o                         
   5  -5   5       6164.22       6104.00       321.47 o                         
   7  -5   5       2859.88       2795.88       147.54 o                         
   9  -5   5       4245.20       4136.17       182.72 o                         
  11  -5   5        364.14        354.29        29.39 o                         
  13  -5   5         92.89        104.82        16.51 o                         
  15  -5   5         77.22         82.86        16.88 o                         
 -20  -4   5          6.81          7.13         6.45 o                         
 -18  -4   5         70.36         87.65        23.10 o                         
 -14  -4   5        707.29        630.12        78.28 o                         
 -12  -4   5       4342.85       4125.40       337.86 o                         
 -10  -4   5       9844.40       9253.38       473.19 o                         
  -8  -4   5       6639.50       6539.30       386.45 o                         
  -6  -4   5       8314.91       7871.20       285.96 o                         
  -4  -4   5        925.33        890.17        42.73 o                         
  -2  -4   5        248.48        292.00        22.91 o                         
   0  -4   5       1588.00       1693.22        77.82 o                         
   2  -4   5       6918.25       6907.61       267.82 o                         
   4  -4   5       2663.96       2657.60       131.55 o                         
   6  -4   5       1174.92       1075.46        68.66 o                         
   8  -4   5       1564.62       1604.21        77.26 o                         
  10  -4   5         81.51         96.41        16.89 o                         
  12  -4   5        454.20        512.36        35.03 o                         
  14  -4   5         19.38         43.20        15.68 o                         
  16  -4   5         16.34         33.06         9.78 o                         
 -19  -3   5         38.62         79.00        21.35 o                         
 -17  -3   5        316.25        378.03        49.63 o                         
 -15  -3   5        152.14        188.48        37.60 o                         
 -13  -3   5        544.84        565.02        65.74 o                         
 -11  -3   5       4462.75       4015.60       251.63 o                         
  -9  -3   5       5309.87       5316.34       219.43 o                         
  -7  -3   5       4510.30       4213.11       208.11 o                         
  -5  -3   5       5552.92       5338.39       206.82 o                         
  -3  -3   5       1275.99       1165.57        56.39 o                         
  -1  -3   5       4019.91       3712.91       161.12 o                         
   1  -3   5      18594.60      18023.54       762.43 o                         
   3  -3   5        141.82        173.57        25.19 o                         
   5  -3   5       9699.76       8991.36       455.46 o                         
   7  -3   5       1880.30       1780.29        80.39 o                         
   9  -3   5       1713.13       1736.12        86.12 o                         
  11  -3   5        454.57        545.11        37.74 o                         
  13  -3   5        840.76        852.21        65.11 o                         
  15  -3   5         30.91         37.08        13.93 o                         
 -20  -2   5         11.10          9.55         7.87 o                         
 -18  -2   5        221.89        205.46        44.01 o                         
 -16  -2   5         51.21         67.81        26.21 o                         
 -14  -2   5        313.21        319.70        45.45 o                         
 -12  -2   5       1484.29       1452.45       155.27 o                         
 -10  -2   5       6768.38       6464.79       392.95 o                         
  -8  -2   5       5547.18       5427.16       334.87 o                         
  -6  -2   5       5029.35       4919.18       242.54 o                         
  -4  -2   5       1258.77       1331.05        54.43 o                         
  -2  -2   5       3002.77       2674.68       113.46 o                         
   0  -2   5        133.37        158.53        17.00 o                         
   2  -2   5       4055.62       3725.34       238.66 o                         
   4  -2   5        304.92        288.18        25.73 o                         
   6  -2   5        245.77        282.06        32.02 o                         
   8  -2   5        275.83        248.61        21.49 o                         
  10  -2   5        852.86        812.99        47.65 o                         
  12  -2   5       1013.63       1186.27        68.10 o                         
  14  -2   5        244.56        258.36        29.77 o                         
  16  -2   5          1.53          2.41         9.21 o                         
 -19  -1   5         99.13        121.56        25.15 o                         
 -17  -1   5        570.16        626.49        69.99 o                         
 -15  -1   5       1090.25       1069.21       104.09 o                         
 -13  -1   5        446.37        507.34        61.43 o                         
 -11  -1   5        355.35        369.59        32.57 o                         
  -9  -1   5       2341.32       2280.95       150.50 o                         
  -7  -1   5       2057.00       2225.89       185.29 o                         
  -5  -1   5      28507.34      28486.93      1137.86 o                         
  -3  -1   5      18078.18      17781.38       591.26 o                         
  -1  -1   5      15628.62      14654.95       540.24 o                         
   1  -1   5       6452.92       6445.40       292.27 o                         
   3  -1   5      38394.57      37637.82      2260.18 o                         
   5  -1   5        421.10        492.02        38.82 o                         
   7  -1   5       8093.90       7599.66       362.98 o                         
   9  -1   5        709.89        683.67        47.79 o                         
  11  -1   5        926.71        935.25        57.23 o                         
  13  -1   5        316.18        345.95        35.46 o                         
  15  -1   5        502.38        569.33        45.15 o                         
  17  -1   5         33.62         32.04        17.89 o                         
 -20   0   5         13.22          8.33         9.62 o                         
 -18   0   5         18.46         35.29        18.21 o                         
 -16   0   5       6064.85       6901.32       574.35 o                         
 -14   0   5       1668.41       1770.13       122.27 o                         
 -12   0   5       2996.14       3030.77       159.80 o                         
 -10   0   5       3761.82       3567.82       181.85 o                         
  -8   0   5       1460.33       1394.62       138.53 o                         
  -6   0   5        663.07        638.76        71.64 o                         
  -4   0   5       2492.39       2197.59       137.14 o                         
  -2   0   5      13597.49      13647.80       497.66 o                         
   0   0   5      16182.07      15099.27       620.15 o                         
   2   0   5       4513.06       4778.68       206.52 o                         
   4   0   5       6709.74       6327.06       270.56 o                         
   6   0   5        388.92        440.70        38.23 o                         
   8   0   5         31.26         53.51        11.56 o                         
  10   0   5       1200.50       1103.73        59.74 o                         
  12   0   5        179.18        172.14        20.11 o                         
  14   0   5         10.25         11.85        12.61 o                         
  16   0   5          0.47          8.09         9.40 o                         
 -19   1   5        102.73        107.13        23.01 o                         
 -17   1   5        562.03        625.70        68.64 o                         
 -15   1   5       1145.35       1013.70        87.06 o                         
 -13   1   5        502.52        555.96        44.88 o                         
 -11   1   5        403.59        416.30        33.79 o                         
  -9   1   5       2446.05       2311.42       214.47 o                         
  -7   1   5       1629.53       1737.80       180.18 o                         
  -5   1   5      28092.49      27436.28      1668.00 o                         
  -3   1   5      18083.95      17833.68      1229.70 o                         
  -1   1   5      16145.36      14865.39       602.37 o                         
   1   1   5       7521.38       7668.96       339.36 o                         
   3   1   5      38694.80      40221.93      1601.89 o                         
   5   1   5        665.98        764.65        47.49 o                         
   7   1   5       8055.27       7371.81       441.51 o                         
   9   1   5        662.46        678.00        40.05 o                         
  11   1   5        907.64        968.82        57.12 o                         
  13   1   5        305.32        325.23        34.65 o                         
  15   1   5        489.52        572.58        44.66 o                         
  17   1   5         29.74         14.25        15.45 o                         
 -18   2   5        201.17        279.67        43.16 o                         
 -16   2   5         88.44        102.81        24.55 o                         
 -14   2   5        249.69        252.12        34.96 o                         
 -12   2   5       1483.23       1491.08       117.40 o                         
 -10   2   5       6455.90       6585.81       321.86 o                         
  -8   2   5       6125.80       5992.27       482.56 o                         
  -6   2   5       5085.38       5020.84       365.03 o                         
  -4   2   5       1234.63       1281.76        89.85 o                         
  -2   2   5       2837.03       2435.41       136.24 o                         
   0   2   5        152.22        155.56        13.07 o                         
   2   2   5       4086.51       3938.85       196.27 o                         
   4   2   5        278.12        233.02        24.73 o                         
   6   2   5        225.50        238.57        22.80 o                         
   8   2   5        257.50        205.88        19.54 o                         
  10   2   5        873.71        884.73        66.98 o                         
  12   2   5       1044.10       1182.72        99.83 o                         
  14   2   5        250.21        229.02        27.07 o                         
  16   2   5          2.83          1.61        15.67 o                         
 -19   3   5         43.69         85.16        19.90 o                         
 -17   3   5        344.61        369.92        37.05 o                         
 -15   3   5        184.55        211.71        24.37 o                         
 -13   3   5        585.98        564.46        40.37 o                         
 -11   3   5       4553.60       4219.28       182.91 o                         
  -9   3   5       4917.10       5009.72       254.72 o                         
  -7   3   5       4244.47       4192.36       262.43 o                         
  -5   3   5       5926.71       5807.48       333.25 o                         
  -3   3   5       1707.06       1639.24        79.29 o                         
  -1   3   5       3882.35       3603.48       159.70 o                         
   1   3   5      18963.22      19267.67       886.54 o                         
   3   3   5         40.16         66.74        12.33 o                         
   5   3   5      10037.86       9760.69       450.86 o                         
   7   3   5       1623.69       1590.23        80.63 o                         
   9   3   5       1757.40       1778.84        85.19 o                         
  11   3   5        389.48        457.58        34.32 o                         
  13   3   5        863.52        915.18        64.41 o                         
  15   3   5         31.72         13.72        19.20 o                         
  17   3   5         56.32         59.02        22.14 o                         
 -18   4   5         61.45         55.06        13.75 o                         
 -16   4   5        731.09        780.42        58.61 o                         
 -14   4   5        869.01        808.95        51.43 o                         
 -12   4   5       4157.47       3914.12       200.91 o                         
 -10   4   5      10152.76      10323.15       372.01 o                         
  -8   4   5       6371.79       6249.29       242.08 o                         
  -6   4   5       7737.53       7173.42       371.01 o                         
  -4   4   5        927.89        901.95        59.35 o                         
  -2   4   5        284.34        353.87        25.74 o                         
   0   4   5       1731.38       1970.76       106.16 o                         
   2   4   5       6739.76       7046.27       267.31 o                         
   4   4   5       2565.41       2579.62       122.43 o                         
   6   4   5       1091.50        995.65        64.48 o                         
   8   4   5       1530.71       1494.10        67.21 o                         
  10   4   5         63.17         62.89        13.97 o                         
  12   4   5        455.56        499.00        43.52 o                         
  14   4   5         14.48          9.31        21.32 o                         
  16   4   5         15.70         28.11        17.45 o                         
 -17   5   5         15.02         47.83        20.65 o                         
 -15   5   5       1193.39       1076.09       275.13 o                         
 -13   5   5        471.94        444.88        36.94 o                         
 -11   5   5       3189.23       3152.21       127.93 o                         
  -9   5   5        267.69        354.95        26.30 o                         
  -7   5   5       5443.99       5094.05       203.70 o                         
  -5   5   5        425.07        485.14        43.41 o                         
  -3   5   5      17153.50      17661.82       750.09 o                         
  -1   5   5        681.38        646.38        42.94 o                         
   1   5   5       8950.31       9220.10       348.72 o                         
   3   5   5       4767.04       4484.74       236.25 o                         
   5   5   5       6594.24       6652.27       348.09 o                         
   7   5   5       2937.15       2667.01       125.42 o                         
   9   5   5       4319.49       3975.96       205.82 o                         
  11   5   5        375.38        321.84        35.31 o                         
  13   5   5         89.65        109.62        39.56 o                         
  15   5   5         63.33         73.15        28.60 o                         
 -18   6   5        229.49        223.82        35.42 o                         
 -16   6   5         54.44         64.45        23.81 o                         
 -14   6   5        640.31        576.83        43.39 o                         
 -12   6   5       1035.60       1106.02        60.75 o                         
 -10   6   5       2171.40       2151.01        94.10 o                         
  -8   6   5       2326.08       2197.27        81.06 o                         
  -6   6   5       1272.99       1424.77        94.28 o                         
  -4   6   5       4073.87       4309.52       216.21 o                         
  -2   6   5       5794.76       6079.44       291.00 o                         
   0   6   5       3070.32       3325.57       137.33 o                         
   2   6   5        864.50       1108.46        74.30 o                         
   4   6   5        593.67        705.44        41.29 o                         
   6   6   5        148.11        205.63        21.41 o                         
   8   6   5        639.86        638.42        49.38 o                         
  10   6   5        912.66        941.04        74.13 o                         
  12   6   5        565.79        681.93        83.12 o                         
  14   6   5        405.07        370.39        58.95 o                         
  16   6   5         19.17         22.84        15.28 o                         
 -17   7   5        326.55        364.07        46.49 o                         
 -15   7   5        359.14        342.24        50.20 o                         
 -13   7   5        600.38        692.82        66.31 o                         
 -11   7   5        644.09        716.13        56.45 o                         
  -9   7   5       2659.56       2561.08       105.86 o                         
  -7   7   5         85.16        188.19        21.54 o                         
  -5   7   5       6049.27       6683.77       299.32 o                         
  -3   7   5       2571.29       2961.04       138.65 o                         
  -1   7   5       3493.37       3424.86       155.70 o                         
   1   7   5        972.23        953.57        44.12 o                         
   3   7   5       2889.19       2686.75       128.17 o                         
   5   7   5       1981.38       1905.35        85.99 o                         
   7   7   5       2544.03       2574.17       138.10 o                         
   9   7   5        904.75       1010.60        78.38 o                         
  11   7   5         88.19         85.65        21.85 o                         
  13   7   5        183.15        193.06        43.18 o                         
  15   7   5        231.16        247.66        38.77 o                         
 -16   8   5        164.01        167.58        33.67 o                         
 -14   8   5        767.03        845.05        92.40 o                         
 -12   8   5        813.94        782.84        58.02 o                         
 -10   8   5        880.73        812.55        60.03 o                         
  -8   8   5       1639.04       1474.99        73.63 o                         
  -6   8   5       2325.09       2348.69       117.14 o                         
  -4   8   5       1451.80       1513.04        87.21 o                         
  -2   8   5        401.22        480.27        43.55 o                         
   0   8   5       1002.33       1057.30        54.20 o                         
   2   8   5        393.00        453.88        34.16 o                         
   4   8   5       3998.26       3997.80       161.94 o                         
   6   8   5        452.46        600.45        45.35 o                         
   8   8   5        793.91        928.01        67.29 o                         
  10   8   5         87.23        126.32        25.31 o                         
  12   8   5         90.93        108.49        38.74 o                         
  14   8   5        139.05        104.80        28.57 o                         
 -15   9   5        111.27        170.23        34.35 o                         
 -13   9   5        261.87        311.21        49.81 o                         
 -11   9   5        636.09        619.77        52.80 o                         
  -9   9   5        493.16        612.18        43.19 o                         
  -7   9   5        433.32        583.83        49.39 o                         
  -5   9   5       1758.09       1891.79       122.22 o                         
  -3   9   5        634.75        658.40        39.32 o                         
  -1   9   5        655.25        709.89        46.96 o                         
   1   9   5       1997.81       2054.86       101.06 o                         
   3   9   5        758.22        736.52        48.69 o                         
   5   9   5       1398.13       1257.20        69.90 o                         
   7   9   5        269.49        253.62        47.12 o                         
   9   9   5        132.18        131.55        26.71 o                         
  11   9   5        400.30        489.78        68.39 o                         
  13   9   5         21.14         41.01        20.90 o                         
 -16  10   5        213.78        207.94        31.96 o                         
 -14  10   5        580.81        564.20        65.73 o                         
 -12  10   5        186.05        150.68        28.99 o                         
 -10  10   5        695.21        694.40        56.80 o                         
  -8  10   5       1107.15       1069.95        60.92 o                         
  -6  10   5       1651.58       1584.70        81.11 o                         
  -4  10   5        277.11        270.10        26.08 o                         
  -2  10   5        824.25        789.01        48.95 o                         
   0  10   5        645.50        700.75        62.59 o                         
   2  10   5        493.33        689.37        49.33 o                         
   4  10   5        110.96        140.32        21.76 o                         
   6  10   5         41.73         58.15        20.14 o                         
   8  10   5        634.74        513.86        41.70 o                         
  10  10   5        341.59        310.04        50.81 o                         
  12  10   5         71.38         39.82        20.21 o                         
 -15  11   5        139.83        145.89        24.97 o                         
 -13  11   5        735.14        755.86        82.20 o                         
 -11  11   5        456.97        470.30        48.80 o                         
  -9  11   5        602.94        658.71        45.40 o                         
  -7  11   5        347.45        389.65        40.12 o                         
  -5  11   5        670.45        665.02        43.89 o                         
  -3  11   5        126.68        218.14        24.21 o                         
  -1  11   5        121.76        189.80        29.50 o                         
   1  11   5        786.64        937.49        74.58 o                         
   3  11   5         61.41         86.50        22.56 o                         
   5  11   5        351.25        309.41        29.41 o                         
   7  11   5         61.40         33.34        18.56 o                         
   9  11   5         91.96         76.00        20.35 o                         
  11  11   5        130.30         91.49        24.89 o                         
 -14  12   5         52.67         58.36        21.59 o                         
 -12  12   5        768.58        848.07        86.58 o                         
 -10  12   5        151.14        151.14        27.00 o                         
  -8  12   5       1670.14       1736.61        95.69 o                         
  -6  12   5        361.44        328.55        28.42 o                         
  -4  12   5        226.48        264.07        26.31 o                         
  -2  12   5        218.31        190.04        39.11 o                         
   0  12   5         55.85         78.40        25.50 o                         
   2  12   5        275.88        281.47        36.53 o                         
   4  12   5         62.24        144.92        48.83 o                         
   6  12   5        314.16        333.89        34.87 o                         
   8  12   5        108.04        112.83        21.10 o                         
 -11  13   5        116.02        152.94        21.23 o                         
  -9  13   5        191.90        239.55        32.22 o                         
  -7  13   5        226.70        267.02        22.82 o                         
  -5  13   5        100.44        146.16        30.41 o                         
  -3  13   5        283.23        318.08        45.78 o                         
  -1  13   5        108.30        159.62        27.30 o                         
   1  13   5        184.94        192.82        37.79 o                         
   3  13   5         31.78         96.04        24.53 o                         
   5  13   5        297.98        254.65        32.76 o                         
   7  13   5        107.92        128.70        43.38 o                         
 -10  14   5         37.30         38.21        22.45 o                         
  -8  14   5        148.32        184.68        41.78 o                         
  -6  14   5         41.78         48.87        14.67 o                         
  -4  14   5         10.85         34.06        15.09 o                         
  -2  14   5         69.13         61.02        20.39 o                         
   0  14   5         39.74         48.01        19.53 o                         
   2  14   5         21.34         33.87        17.76 o                         
   4  14   5        117.44        102.40        22.32 o                         
   6  14   5         94.90        142.41        25.69 o                         
  -9  15   5        150.11         88.02        20.84 o                         
  -7  15   5         38.22         47.06        23.84 o                         
  -5  15   5         55.33         43.34        11.74 o                         
  -3  15   5         42.34         48.34        14.09 o                         
  -1  15   5         57.60         34.92        13.15 o                         
   1  15   5          9.68         13.35        13.22 o                         
   3  15   5         18.18         12.52         8.56 o                         
   5  15   5         27.32         26.33         9.54 o                         
  -6  16   5        134.54         77.00        19.83 o                         
  -4  16   5          6.33         12.59         6.75 o                         
  -2  16   5        171.16         95.16        14.67 o                         
   0  16   5         49.43         51.67        13.19 o                         
   2  16   5         58.12         65.65         9.44 o                         
   4  16   5         30.30         38.04        10.15 o                         
  -6 -16   6         18.56         18.00         9.14 o                         
  -4 -16   6         63.69         45.54        15.89 o                         
  -2 -16   6          5.33          4.20        10.89 o                         
  -9 -15   6        107.35         89.75        14.56 o                         
  -7 -15   6        103.25        107.89        17.13 o                         
  -5 -15   6         11.09         24.59        12.63 o                         
  -3 -15   6          6.42         14.59        17.89 o                         
  -1 -15   6         20.74         25.55        13.50 o                         
   1 -15   6         41.54         27.90        12.26 o                         
   3 -15   6         20.97         -1.94        17.52 o                         
   5 -15   6         26.56         23.47         8.70 o                         
 -10 -14   6        252.98        201.65        21.50 o                         
  -8 -14   6         38.42         30.51         9.16 o                         
  -6 -14   6        214.18        199.72        28.44 o                         
  -4 -14   6        279.64        271.79        35.41 o                         
  -2 -14   6         42.04         80.37        19.97 o                         
   0 -14   6         86.85         36.07        18.70 o                         
   2 -14   6         23.23         31.46        16.33 o                         
   4 -14   6         78.90         49.01        28.40 o                         
   6 -14   6         12.12         52.24        12.67 o                         
   8 -14   6        195.58        204.20        17.68 o                         
 -11 -13   6        176.32        156.92        13.28 o                         
  -9 -13   6        150.84        210.37        19.72 o                         
  -7 -13   6        358.27        370.24        28.91 o                         
  -5 -13   6         29.81         36.74        19.13 o                         
  -3 -13   6         18.65         24.72        18.52 o                         
  -1 -13   6        452.85        431.47        51.50 o                         
   1 -13   6        237.98        241.80        47.24 o                         
   3 -13   6         48.92         68.82        16.55 o                         
   5 -13   6         61.69         40.10        19.11 o                         
   7 -13   6         13.79         18.91         9.83 o                         
   9 -13   6        147.58        140.93        15.94 o                         
 -12 -12   6        169.17        179.71        20.49 o                         
 -10 -12   6         67.99         89.68        15.47 o                         
  -8 -12   6        231.83        225.68        24.53 o                         
  -6 -12   6         50.73         70.69        23.78 o                         
  -4 -12   6        536.79        496.90        46.52 o                         
  -2 -12   6        415.57        408.38        35.69 o                         
   0 -12   6        313.79        322.49        26.67 o                         
   2 -12   6        266.72        192.28        25.26 o                         
   4 -12   6         45.29        111.84        28.16 o                         
   6 -12   6          1.26          3.15        15.72 o                         
   8 -12   6         18.24         26.62        11.01 o                         
  10 -12   6         37.72         27.56         8.49 o                         
 -15 -11   6        113.79        128.24        17.86 o                         
 -13 -11   6         13.78         64.59        13.41 o                         
 -11 -11   6        680.05        748.11        48.38 o                         
  -9 -11   6        725.11        715.09        48.41 o                         
  -7 -11   6        114.85        180.10        33.01 o                         
  -5 -11   6        407.10        418.75        39.33 o                         
  -3 -11   6        385.61        419.19        44.52 o                         
  -1 -11   6        125.46        145.59        20.98 o                         
   1 -11   6        413.30        380.96        30.19 o                         
   3 -11   6        677.45        547.49        84.97 o                         
   5 -11   6        122.74        115.34        26.54 o                         
   7 -11   6         23.50          9.34        16.91 o                         
   9 -11   6        243.94        253.69        33.80 o                         
  11 -11   6         14.24         23.53         8.47 o                         
 -16 -10   6        508.91        438.81        43.28 o                         
 -14 -10   6        231.67        224.23        24.57 o                         
 -12 -10   6        483.89        438.31        31.94 o                         
 -10 -10   6        866.26        906.33        56.46 o                         
  -8 -10   6        776.21        743.00        49.81 o                         
  -6 -10   6        530.07        557.73        43.70 o                         
  -4 -10   6       1076.64        993.51        61.25 o                         
  -2 -10   6        660.07        739.45        43.46 o                         
   0 -10   6        555.88        623.16        42.67 o                         
   2 -10   6        647.64        699.96        47.38 o                         
   4 -10   6        623.98        717.11        50.00 o                         
   6 -10   6         89.33        123.85        27.43 o                         
   8 -10   6        126.71        183.68        40.17 o                         
  10 -10   6        212.08        229.57        22.58 o                         
  12 -10   6         55.17         48.32         9.79 o                         
 -17  -9   6        161.74        198.37        23.57 o                         
 -15  -9   6         44.91         88.27        17.10 o                         
 -13  -9   6        104.25        155.84        18.19 o                         
 -11  -9   6        271.75        364.40        30.32 o                         
  -9  -9   6          7.22         98.78        18.45 o                         
  -7  -9   6        209.69        241.18        29.70 o                         
  -5  -9   6        644.85        748.12        49.13 o                         
  -3  -9   6         37.89        104.69        23.81 o                         
  -1  -9   6       1356.81       1308.84        58.23 o                         
   1  -9   6       1040.68       1135.66        55.44 o                         
   3  -9   6        340.42        273.24        29.88 o                         
   5  -9   6        651.59        678.49        72.18 o                         
   7  -9   6          2.60         10.69        27.28 o                         
   9  -9   6        118.33        147.83        23.99 o                         
  11  -9   6         57.22         42.97        22.43 o                         
  13  -9   6          6.25          4.45         8.10 o                         
 -18  -8   6         75.65         75.93        13.52 o                         
 -16  -8   6         34.91         81.32        22.02 o                         
 -14  -8   6        971.94        960.48        69.26 o                         
 -12  -8   6        162.59        174.26        21.33 o                         
 -10  -8   6        231.18        254.12        26.17 o                         
  -8  -8   6       1019.58        836.68        49.33 o                         
  -6  -8   6         56.59        113.47        20.97 o                         
  -4  -8   6        435.06        543.68        56.11 o                         
  -2  -8   6        303.62        261.13        23.47 o                         
   0  -8   6       1071.81       1197.41        54.41 o                         
   2  -8   6        686.52        636.72        42.39 o                         
   4  -8   6        225.52        316.46        37.96 o                         
   6  -8   6       1651.63       1752.82       100.65 o                         
   8  -8   6        185.11        217.83        25.66 o                         
  10  -8   6         88.86         74.36        16.85 o                         
  12  -8   6         35.46         37.42        12.54 o                         
  14  -8   6        323.68        279.77        32.04 o                         
 -17  -7   6        258.94        308.27        37.15 o                         
 -15  -7   6       1000.43       1055.79       101.35 o                         
 -13  -7   6       1176.73       1174.25        86.67 o                         
 -11  -7   6        982.00        915.12        54.32 o                         
  -9  -7   6        976.45       1050.81        70.72 o                         
  -7  -7   6        353.26        349.40        30.48 o                         
  -5  -7   6        991.52       1261.18        66.09 o                         
  -3  -7   6        163.05        136.99        18.30 o                         
  -1  -7   6       1094.36       1116.03        63.36 o                         
   1  -7   6        924.40        816.16        45.99 o                         
   3  -7   6       1482.34       1482.41        68.43 o                         
   5  -7   6       4161.66       4149.95       222.38 o                         
   7  -7   6        123.27        205.57        32.86 o                         
   9  -7   6        462.10        415.50        34.97 o                         
  11  -7   6        333.68        321.61        28.11 o                         
  13  -7   6         17.54         16.30         8.45 o                         
 -18  -6   6        406.24        412.95        41.57 o                         
 -16  -6   6        406.24        431.31        50.53 o                         
 -14  -6   6       2136.34       2158.67       192.39 o                         
 -12  -6   6       2083.77       1971.03       120.14 o                         
 -10  -6   6       3084.18       2986.61       281.13 o                         
  -8  -6   6       3374.53       3344.53       139.01 o                         
  -6  -6   6        904.86        795.69        50.72 o                         
  -4  -6   6       5535.34       5435.35       213.67 o                         
  -2  -6   6        128.38        217.76        20.63 o                         
   0  -6   6        145.50        195.59        28.25 o                         
   2  -6   6        718.85        728.58        49.03 o                         
   4  -6   6        723.64        765.16        54.97 o                         
   6  -6   6       4367.00       4495.93       231.28 o                         
   8  -6   6        871.83        842.91        50.25 o                         
  10  -6   6        278.64        346.17        43.42 o                         
  12  -6   6        353.47        462.89        33.97 o                         
  14  -6   6          5.94         18.15        11.71 o                         
 -19  -5   6         12.36         47.43        14.19 o                         
 -15  -5   6        448.38        494.87        60.54 o                         
 -13  -5   6        881.57        751.51        76.54 o                         
 -11  -5   6       1955.33       1826.60       120.44 o                         
  -9  -5   6       2451.22       2370.41       129.24 o                         
  -7  -5   6        859.81        835.24        54.70 o                         
  -5  -5   6       2379.70       2278.91       113.96 o                         
  -3  -5   6       5991.92       6437.04       223.66 o                         
  -1  -5   6       5743.76       5890.85       234.38 o                         
   1  -5   6       1213.58       1142.02        54.94 o                         
   3  -5   6        486.53        527.58        41.41 o                         
   5  -5   6        643.70        646.18        45.99 o                         
   7  -5   6       4515.72       4447.81       221.42 o                         
   9  -5   6        167.73        191.03        24.07 o                         
  11  -5   6        457.55        520.56        35.23 o                         
  13  -5   6        277.29        274.74        40.24 o                         
  15  -5   6        286.46        291.79        25.76 o                         
 -20  -4   6        297.42        292.27        30.27 o                         
 -18  -4   6         45.55         53.00        17.52 o                         
 -16  -4   6        223.55        246.75        38.73 o                         
 -14  -4   6        240.66        252.54        43.94 o                         
 -12  -4   6       3536.54       3527.35       321.16 o                         
 -10  -4   6        599.97        497.01        36.04 o                         
  -8  -4   6       1793.78       1565.81       129.63 o                         
  -6  -4   6       2946.88       2828.06       125.12 o                         
  -4  -4   6       1386.68       1191.00        58.46 o                         
  -2  -4   6       6894.80       6948.27       285.27 o                         
   0  -4   6        797.75        757.88        44.79 o                         
   2  -4   6        530.84        624.20        42.51 o                         
   4  -4   6        909.63        928.20        59.86 o                         
   6  -4   6        673.38        689.67        51.65 o                         
   8  -4   6       1363.28       1363.79        68.47 o                         
  10  -4   6        733.97        734.76        46.36 o                         
  12  -4   6         60.62         56.62        14.01 o                         
  14  -4   6        209.59        268.34        45.10 o                         
  16  -4   6        221.32        212.61        35.74 o                         
 -19  -3   6         67.35         85.87        21.46 o                         
 -17  -3   6          8.84          6.83        16.18 o                         
 -15  -3   6        344.83        434.80        56.24 o                         
 -13  -3   6       2786.05       2779.35       239.05 o                         
 -11  -3   6        208.77        299.44        40.41 o                         
  -9  -3   6       1076.20        958.19        52.15 o                         
  -7  -3   6       1883.60       1777.09       120.95 o                         
  -5  -3   6       1783.15       1854.40        81.76 o                         
  -3  -3   6       5290.93       4835.83       201.63 o                         
  -1  -3   6       7658.25       7002.69       282.01 o                         
   1  -3   6       1279.30       1402.85        71.08 o                         
   3  -3   6       1052.33        953.86        67.56 o                         
   5  -3   6       4337.88       4253.21       225.43 o                         
   7  -3   6       1048.67       1009.60        60.50 o                         
   9  -3   6       4311.21       4164.46       216.26 o                         
  11  -3   6       2708.73       2714.38       129.61 o                         
  13  -3   6        345.88        335.54        37.58 o                         
  15  -3   6        183.09        197.63        24.24 o                         
 -20  -2   6         67.39         86.60        16.53 o                         
 -18  -2   6        102.74        102.98        33.70 o                         
 -16  -2   6       1450.26       1542.84       136.12 o                         
 -14  -2   6       5769.27       6003.48       449.07 o                         
 -10  -2   6        953.90        874.46        54.84 o                         
  -8  -2   6      10579.19      10991.14       521.20 o                         
  -6  -2   6       7907.22       7423.21       349.61 o                         
  -4  -2   6       9406.94       8902.10       324.97 o                         
  -2  -2   6      11213.72      10490.50       420.50 o                         
   0  -2   6       6639.02       6153.86       260.43 o                         
   2  -2   6       4035.12       4644.15       211.27 o                         
   4  -2   6       7910.19       8194.96       347.15 o                         
   6  -2   6        709.79        697.71        53.43 o                         
   8  -2   6        320.90        282.30        23.27 o                         
  10  -2   6       1040.06       1082.54        62.87 o                         
  12  -2   6        630.12        711.28        45.10 o                         
  14  -2   6        187.14        234.67        28.22 o                         
  16  -2   6         35.46         38.46        18.63 o                         
 -19  -1   6        197.29        235.03        32.41 o                         
 -17  -1   6        162.56        238.32        39.63 o                         
 -15  -1   6         24.12         38.55        21.06 o                         
 -13  -1   6       1057.75        996.22        76.63 o                         
 -11  -1   6        357.09        336.74        29.42 o                         
  -9  -1   6        882.69        918.79       105.11 o                         
  -7  -1   6       9090.42       9465.52       540.01 o                         
  -5  -1   6      10060.27      10525.08       518.29 o                         
  -3  -1   6       1677.56       1544.05        67.64 o                         
  -1  -1   6       6081.14       5928.79       261.74 o                         
   1  -1   6       3697.10       3580.96       182.46 o                         
   3  -1   6      15183.46      14875.04       629.22 o                         
   5  -1   6       5310.57       5231.33       252.35 o                         
   7  -1   6       2357.34       2355.71       127.90 o                         
   9  -1   6        607.76        566.60        37.82 o                         
  11  -1   6        492.39        506.87        35.91 o                         
  13  -1   6        529.68        498.41        90.71 o                         
  15  -1   6         32.13         36.62        11.96 o                         
 -20   0   6        251.90        225.72        30.00 o                         
 -18   0   6        120.43        203.42        34.63 o                         
 -16   0   6        193.50        169.49        34.87 o                         
 -14   0   6         16.22         15.71        15.04 o                         
 -12   0   6        132.50        137.34        21.38 o                         
 -10   0   6       1646.45       1508.87       101.81 o                         
  -8   0   6         78.79        121.89        36.21 o                         
  -6   0   6      34454.23      34217.26      1599.36 o                         
  -4   0   6        186.08        183.99        17.72 o                         
  -2   0   6       2492.11       2193.65        88.62 o                         
   0   0   6       6173.99       5477.17       273.18 o                         
   2   0   6       2256.61       2144.06       120.23 o                         
   4   0   6       1209.62       1316.57        73.52 o                         
   6   0   6        365.40        315.59        28.29 o                         
   8   0   6         97.92         80.54        18.74 o                         
  10   0   6         58.97         69.57        15.12 o                         
  12   0   6        195.45        191.86        22.94 o                         
  14   0   6          1.27          8.62        12.22 o                         
  16   0   6        127.89        104.63        28.02 o                         
 -19   1   6        187.16        225.42        32.78 o                         
 -17   1   6        162.83        234.94        39.43 o                         
 -15   1   6         22.45         40.25        18.63 o                         
 -13   1   6       1041.24       1008.38        68.24 o                         
 -11   1   6        320.04        295.24        28.93 o                         
  -9   1   6       1002.43        960.47       106.84 o                         
  -7   1   6       8585.82       8938.20       771.48 o                         
  -5   1   6      10904.95      11547.98       825.65 o                         
  -3   1   6       1959.39       1862.80        90.94 o                         
  -1   1   6       6901.55       6510.09       409.30 o                         
   1   1   6       3553.27       3407.76       178.84 o                         
   3   1   6      15737.78      15522.29       631.45 o                         
   5   1   6       4707.61       4634.42       250.76 o                         
   7   1   6       2425.07       2469.52       129.62 o                         
   9   1   6        556.19        573.71        49.93 o                         
  11   1   6        418.85        439.17        34.36 o                         
  13   1   6        476.32        548.61        44.65 o                         
  15   1   6         26.59         38.62        25.11 o                         
 -18   2   6        128.62         74.41        31.24 o                         
 -16   2   6       1572.49       1455.73       347.69 o                         
 -14   2   6       6003.10       5334.72      1396.76 o                         
 -12   2   6        856.28        965.49        93.10 o                         
 -10   2   6        838.28        798.89        53.97 o                         
  -8   2   6      10555.09      10690.07       907.73 o                         
  -6   2   6       7306.34       6877.18       459.81 o                         
  -4   2   6       9040.63       8172.70       511.52 o                         
  -2   2   6      10670.68       9336.09       585.80 o                         
   0   2   6       6559.42       6017.61       256.11 o                         
   2   2   6       4320.67       4854.78       203.03 o                         
   4   2   6       7657.45       8033.31       403.24 o                         
   6   2   6        753.99        835.71        56.45 o                         
   8   2   6        309.70        286.15        31.26 o                         
  10   2   6       1010.38       1019.69        62.72 o                         
  12   2   6        606.11        659.83        52.75 o                         
  14   2   6        181.73        231.27        25.08 o                         
  16   2   6         40.81         26.48        17.41 o                         
 -17   3   6          5.52          8.29        15.64 o                         
 -15   3   6        383.27        463.63        36.29 o                         
 -13   3   6       2893.48       2729.39       143.51 o                         
 -11   3   6        251.72        293.22        24.78 o                         
  -9   3   6        964.65        854.09        55.11 o                         
  -7   3   6       1948.47       1767.57       124.82 o                         
  -5   3   6       1487.43       1606.36       121.04 o                         
  -3   3   6       4783.65       4348.09       232.12 o                         
  -1   3   6       6810.29       5993.85       322.62 o                         
   1   3   6       1568.29       1741.23        70.79 o                         
   3   3   6        975.50        925.01        52.49 o                         
   5   3   6       4692.05       4414.53       173.10 o                         
   7   3   6        984.00        955.06        64.10 o                         
   9   3   6       4325.92       4517.61       230.13 o                         
  11   3   6       2861.95       2936.96       144.54 o                         
  13   3   6        333.36        409.00        69.03 o                         
  15   3   6        205.80        196.87        40.57 o                         
 -18   4   6         29.77         51.58        22.53 o                         
 -16   4   6        194.53        215.93        26.49 o                         
 -14   4   6        336.78        350.92        30.03 o                         
 -12   4   6       3829.19       3888.08       193.51 o                         
 -10   4   6        456.09        379.26        27.87 o                         
  -8   4   6       1741.70       1667.42        76.82 o                         
  -6   4   6       2825.99       2746.10       218.34 o                         
  -4   4   6       1494.68       1458.52        72.95 o                         
  -2   4   6       6462.42       6366.63       251.32 o                         
   0   4   6        878.49        847.05        42.06 o                         
   2   4   6        666.17        737.64        46.55 o                         
   4   4   6       1032.11       1040.67        53.33 o                         
   6   4   6        654.12        669.83        41.21 o                         
   8   4   6       1391.15       1256.55        69.04 o                         
  10   4   6        790.25        760.79        56.16 o                         
  12   4   6         51.79         58.00        32.56 o                         
  14   4   6        228.03        170.06        43.41 o                         
  16   4   6        223.15        222.83        37.06 o                         
 -17   5   6         10.38         25.49        15.92 o                         
 -15   5   6        474.64        523.01       107.36 o                         
 -13   5   6        806.25        677.84        48.52 o                         
 -11   5   6       2101.24       1945.83        87.36 o                         
  -9   5   6       2399.82       2489.40       112.77 o                         
  -7   5   6        849.11        890.55        47.42 o                         
  -5   5   6       2565.00       2535.84       132.68 o                         
  -3   5   6       5839.55       6288.84       276.40 o                         
  -1   5   6       6161.26       6165.72       235.02 o                         
   1   5   6        930.15        900.42        50.93 o                         
   3   5   6        660.22        711.16        56.37 o                         
   5   5   6        493.66        479.98        34.89 o                         
   7   5   6       4405.70       4248.22       196.33 o                         
   9   5   6        208.76        239.99        33.51 o                         
  11   5   6        396.73        441.96        44.20 o                         
  13   5   6        236.87        210.23        48.64 o                         
  15   5   6        289.34        327.78        48.13 o                         
 -18   6   6        427.91        347.44        56.38 o                         
 -16   6   6        372.75        397.42        53.76 o                         
 -14   6   6       2258.22       2172.11       173.94 o                         
 -12   6   6       1789.06       1876.27        95.19 o                         
 -10   6   6       3205.01       3242.76       132.42 o                         
  -8   6   6       3316.04       3106.67       294.74 o                         
  -6   6   6        735.52        609.94        45.70 o                         
  -4   6   6       5470.84       5311.24       273.56 o                         
  -2   6   6         85.25        198.22        22.31 o                         
   0   6   6         94.39        162.72        20.43 o                         
   2   6   6        750.44        740.40        57.21 o                         
   4   6   6        665.67        689.37        38.31 o                         
   6   6   6       4361.77       4400.28       179.42 o                         
   8   6   6        814.10        797.01        67.74 o                         
  10   6   6        274.53        307.31        61.54 o                         
  12   6   6        316.09        376.31        66.01 o                         
  14   6   6          3.90          4.66        17.83 o                         
 -17   7   6        277.10        305.17        41.10 o                         
 -15   7   6        976.02       1080.51       111.25 o                         
 -13   7   6       1325.74       1368.70       102.30 o                         
 -11   7   6        885.52        845.52        63.82 o                         
  -9   7   6       1006.28       1144.32        56.84 o                         
  -7   7   6        317.13        323.00        27.47 o                         
  -5   7   6        875.16       1203.75        73.39 o                         
  -3   7   6        128.80        117.24        19.98 o                         
  -1   7   6       1103.18       1186.42        76.56 o                         
   1   7   6        745.98        624.44        36.50 o                         
   3   7   6       1454.31       1461.08        75.10 o                         
   5   7   6       4438.86       4231.45       290.57 o                         
   7   7   6        154.59        234.82        49.64 o                         
   9   7   6        506.49        455.02        46.02 o                         
  11   7   6        344.06        254.59        82.43 o                         
  13   7   6         26.44         19.49        21.22 o                         
  15   7   6         35.15         15.16        14.08 o                         
 -16   8   6         43.42         94.58        25.14 o                         
 -14   8   6        960.94        982.57       104.80 o                         
 -12   8   6        242.70        262.62        32.29 o                         
 -10   8   6        272.61        325.03        37.71 o                         
  -8   8   6        962.52        846.83        51.12 o                         
  -6   8   6         38.43        115.59        20.53 o                         
  -4   8   6        491.45        561.46        65.59 o                         
  -2   8   6        273.92        223.12        23.15 o                         
   0   8   6       1045.49       1262.05        66.14 o                         
   2   8   6        641.92        573.05        39.62 o                         
   4   8   6        261.09        362.61        45.31 o                         
   6   8   6       1554.95       1485.89        90.82 o                         
   8   8   6        151.42        178.13        31.93 o                         
  10   8   6         94.29         66.81        21.11 o                         
  12   8   6         32.41         22.75        22.65 o                         
  14   8   6        338.48        326.00        43.94 o                         
 -15   9   6         70.96        143.27        30.05 o                         
 -13   9   6         88.25        159.40        37.66 o                         
 -11   9   6        264.94        364.39        39.44 o                         
  -9   9   6         18.17        111.17        18.56 o                         
  -7   9   6        238.27        275.63        28.10 o                         
  -5   9   6        559.70        668.40        54.83 o                         
  -3   9   6         40.66        121.97        21.02 o                         
  -1   9   6       1317.34       1269.31        70.98 o                         
   1   9   6        986.52       1028.53       125.68 o                         
   3   9   6        309.83        270.44        29.06 o                         
   5   9   6        688.96        705.28        46.13 o                         
   7   9   6          0.56         24.82        18.48 o                         
   9   9   6         95.12        101.80        25.08 o                         
  11   9   6         58.83         66.82        27.92 o                         
  13   9   6          9.15          3.24        13.96 o                         
 -16  10   6        550.95        488.25        52.88 o                         
 -14  10   6        269.49        287.77        42.53 o                         
 -12  10   6        466.19        459.46        48.14 o                         
 -10  10   6        818.49        902.89        67.53 o                         
  -8  10   6        722.68        735.89        48.07 o                         
  -6  10   6        499.82        545.03        38.89 o                         
  -4  10   6        979.59        915.46        55.69 o                         
  -2  10   6        729.28        833.16        48.97 o                         
   0  10   6        613.66        731.95        53.52 o                         
   2  10   6        601.75        601.21        76.05 o                         
   4  10   6        677.56        791.43        64.77 o                         
   6  10   6         76.44        109.19        20.93 o                         
   8  10   6        121.66        167.63        24.78 o                         
  10  10   6        190.10        142.25        19.15 o                         
  12  10   6         56.80         25.65        17.63 o                         
 -15  11   6        112.54        158.14        25.92 o                         
 -13  11   6         27.28         81.37        24.87 o                         
 -11  11   6        749.50        885.61        70.21 o                         
  -9  11   6        748.83        768.63        47.08 o                         
  -7  11   6        101.45        156.12        19.63 o                         
  -5  11   6        390.56        418.19        33.47 o                         
  -3  11   6        403.42        428.20        33.93 o                         
  -1  11   6        115.41        136.72        28.51 o                         
   1  11   6        368.42        321.30        37.56 o                         
   3  11   6        742.68        641.42        50.99 o                         
   5  11   6        140.65        143.35        22.74 o                         
   7  11   6         36.48         20.94        14.21 o                         
   9  11   6        256.81        216.62        45.11 o                         
 -12  12   6        131.19        188.09        35.12 o                         
 -10  12   6         48.73         74.49        21.95 o                         
  -8  12   6        251.61        260.80        27.08 o                         
  -6  12   6         69.43         85.44        17.04 o                         
  -4  12   6        532.84        441.40        34.12 o                         
  -2  12   6        400.32        403.45        40.29 o                         
   0  12   6        336.91        337.24        36.61 o                         
   2  12   6        248.35        147.96        43.11 o                         
   4  12   6         41.20        159.42        29.51 o                         
   6  12   6          0.77          9.51        14.78 o                         
   8  12   6         20.64         20.80        14.46 o                         
 -11  13   6        164.18        129.23        20.13 o                         
  -9  13   6        148.88        174.96        28.57 o                         
  -7  13   6        366.48        372.45        26.85 o                         
  -5  13   6         22.68         15.62        11.69 o                         
  -3  13   6         13.86         31.88        18.86 o                         
  -1  13   6        425.44        402.95        44.15 o                         
   1  13   6        223.84        263.13        34.46 o                         
   3  13   6         56.90        103.00        24.22 o                         
   5  13   6         52.63         29.35        12.51 o                         
   7  13   6          9.59         15.31        13.95 o                         
 -10  14   6        249.56        193.00        37.62 o                         
  -8  14   6         29.02         17.75        22.73 o                         
  -6  14   6        222.63        175.16        23.20 o                         
  -4  14   6        279.27        257.52        28.62 o                         
  -2  14   6         47.90         77.53        24.15 o                         
   0  14   6         92.98         95.91        23.91 o                         
   2  14   6         19.28         18.72        18.57 o                         
   4  14   6         80.43        105.37        19.50 o                         
   6  14   6          8.59         60.96        17.20 o                         
  -9  15   6        113.02         83.73        20.15 o                         
  -7  15   6         94.96         82.55        26.03 o                         
  -5  15   6         13.51         37.30        10.69 o                         
  -3  15   6          5.11         32.30        12.24 o                         
  -1  15   6         21.38         28.07        11.84 o                         
   1  15   6         36.54         50.10        15.41 o                         
   3  15   6         20.79         10.87         7.55 o                         
   5  15   6         24.80         29.15        10.38 o                         
  -6  16   6         16.61          9.36        10.41 o                         
  -4  16   6         65.35         33.74        10.37 o                         
  -2  16   6          6.29          5.10         5.62 o                         
   0  16   6         25.74         19.92         7.85 o                         
   2  16   6          8.71          9.46         6.21 o                         
  -6 -16   7         27.41         15.68         7.52 o                         
  -4 -16   7         13.74          2.78         9.24 o                         
  -2 -16   7          0.51          0.44         8.99 o                         
  -9 -15   7         55.69         26.94         8.40 o                         
  -7 -15   7         88.01        107.63        26.04 o                         
  -5 -15   7         70.28         64.59        23.26 o                         
  -3 -15   7        104.52        103.20        27.07 o                         
  -1 -15   7         14.05         12.81        13.63 o                         
   1 -15   7         28.89         23.92        10.58 o                         
   3 -15   7         42.41         12.75        16.56 o                         
   5 -15   7         37.67         21.54        12.39 o                         
 -10 -14   7          0.55         17.00         8.46 o                         
  -8 -14   7         67.81         50.79        14.89 o                         
  -6 -14   7         44.54         20.35        14.32 o                         
  -4 -14   7         76.91         92.09        22.65 o                         
  -2 -14   7         31.59         40.00        16.50 o                         
   0 -14   7          9.82         32.76        17.14 o                         
   2 -14   7          2.90          3.19        12.58 o                         
   4 -14   7         63.38         26.87        21.85 o                         
   6 -14   7        279.81        218.48        21.27 o                         
   8 -14   7         59.49         12.89         8.86 o                         
 -11 -13   7          2.44         31.99        10.29 o                         
  -9 -13   7        270.09        327.24        40.99 o                         
  -7 -13   7          8.02         19.95         8.84 o                         
  -5 -13   7         39.26         27.97        20.45 o                         
  -3 -13   7        140.47        197.50        32.03 o                         
  -1 -13   7         85.63        115.44        22.61 o                         
   1 -13   7         28.92         54.36        21.29 o                         
   3 -13   7        139.94        154.96        22.20 o                         
   5 -13   7        274.98        179.97        40.48 o                         
   7 -13   7         33.96         34.55         9.72 o                         
   9 -13   7         82.50         21.76        10.42 o                         
 -12 -12   7        354.79        294.39        26.38 o                         
 -10 -12   7        315.02        304.25        24.89 o                         
  -8 -12   7        220.02        237.48        34.16 o                         
  -6 -12   7        139.62        102.10        17.29 o                         
  -4 -12   7         80.54         79.09        24.00 o                         
  -2 -12   7        263.54        242.81        28.19 o                         
   0 -12   7         46.07         81.68        20.58 o                         
   2 -12   7        355.18        346.71        32.96 o                         
   4 -12   7        507.69        582.32        44.10 o                         
   6 -12   7         51.13         45.05        18.60 o                         
   8 -12   7         66.16         41.89        11.75 o                         
  10 -12   7         28.39         36.26         9.20 o                         
 -13 -11   7        467.73        536.90        40.60 o                         
 -11 -11   7        163.18        235.35        22.24 o                         
  -9 -11   7        192.40        205.35        22.98 o                         
  -7 -11   7         67.41         74.00        16.39 o                         
  -5 -11   7        453.83        460.72        52.41 o                         
  -3 -11   7        360.75        344.86        39.72 o                         
  -1 -11   7        365.30        443.97        37.87 o                         
   1 -11   7        114.23        121.06        20.59 o                         
   3 -11   7        645.75        541.29        41.29 o                         
   5 -11   7       1116.23       1078.74        74.72 o                         
   7 -11   7        192.97        163.93        21.57 o                         
   9 -11   7        130.30        170.03        25.89 o                         
  11 -11   7        259.51        202.53        28.51 o                         
 -14 -10   7         80.55         93.86        15.60 o                         
 -12 -10   7        152.28        206.92        20.14 o                         
 -10 -10   7        120.43        162.83        21.22 o                         
  -8 -10   7         64.79         55.93        27.25 o                         
  -6 -10   7         29.36        106.11        26.96 o                         
  -4 -10   7        176.82        142.39        25.46 o                         
  -2 -10   7         40.91         73.97        20.05 o                         
   0 -10   7       1145.16        949.42        51.67 o                         
   2 -10   7        102.93        177.88        23.70 o                         
   4 -10   7        419.18        465.88        40.52 o                         
   6 -10   7        704.28        686.37        53.34 o                         
   8 -10   7        297.53        321.29        28.75 o                         
  10 -10   7         74.81         62.30        15.00 o                         
  12 -10   7         91.68        117.27        28.21 o                         
 -15  -9   7        559.91        561.26        43.21 o                         
 -13  -9   7        689.07        714.25        54.34 o                         
 -11  -9   7        825.33        891.68        55.82 o                         
  -9  -9   7        467.58        495.36        38.16 o                         
  -7  -9   7       1153.86       1194.48        80.26 o                         
  -5  -9   7        172.23        363.64        34.42 o                         
  -3  -9   7         76.01        211.44        27.18 o                         
  -1  -9   7        450.23        496.65        34.06 o                         
   1  -9   7        204.95        296.59        27.33 o                         
   3  -9   7        872.19        809.29        51.39 o                         
   5  -9   7       1839.50       1662.53       172.50 o                         
   7  -9   7        303.74        270.69        46.98 o                         
   9  -9   7          4.46         24.30        16.97 o                         
  11  -9   7         14.64          7.05        11.45 o                         
  13  -9   7         29.74         18.27        14.08 o                         
 -16  -8   7        534.83        502.87        50.81 o                         
 -14  -8   7        869.31        820.26        60.50 o                         
 -12  -8   7       1280.85       1210.65        71.13 o                         
 -10  -8   7       1765.17       1675.63        92.63 o                         
  -8  -8   7        440.32        429.36        33.45 o                         
  -6  -8   7       1474.94       1473.13        82.95 o                         
  -4  -8   7       2117.34       2203.82       106.40 o                         
  -2  -8   7        852.72        803.88        48.93 o                         
   0  -8   7       2065.91       2216.46        95.67 o                         
   2  -8   7        470.04        531.92        40.27 o                         
   4  -8   7        713.87        846.12        53.12 o                         
   6  -8   7       2397.32       2333.12       163.88 o                         
   8  -8   7        447.05        502.19        36.58 o                         
  10  -8   7        176.39        206.93        24.20 o                         
  12  -8   7         71.37         75.84        18.11 o                         
 -17  -7   7         81.46        120.42        20.39 o                         
 -15  -7   7        204.32        245.94        36.69 o                         
 -13  -7   7        866.01        856.40        66.58 o                         
 -11  -7   7       1497.78       1521.18        82.39 o                         
  -9  -7   7       2793.51       2749.96       185.43 o                         
  -7  -7   7       1082.09       1117.99        62.09 o                         
  -5  -7   7        235.48        299.28        28.14 o                         
  -3  -7   7        584.34        707.64        43.83 o                         
  -1  -7   7       1366.17       1266.09        69.96 o                         
   1  -7   7       4181.83       4194.08       198.29 o                         
   3  -7   7        291.43        289.38        24.95 o                         
   5  -7   7       1623.59       1897.62       106.53 o                         
   7  -7   7        479.63        573.99        39.44 o                         
   9  -7   7       2125.87       2068.58        98.64 o                         
  11  -7   7        362.00        421.49        34.08 o                         
  13  -7   7        138.12        137.98        21.25 o                         
 -18  -6   7         85.94        102.91        20.08 o                         
 -16  -6   7        402.16        442.38        50.61 o                         
 -14  -6   7        776.01        794.62        82.04 o                         
 -12  -6   7       2239.69       1992.65       102.55 o                         
 -10  -6   7       4406.33       4489.38       288.72 o                         
  -8  -6   7        438.65        431.15        30.36 o                         
  -6  -6   7       3340.03       3380.48       147.64 o                         
  -4  -6   7       1502.25       1616.82        82.71 o                         
  -2  -6   7       1435.98       1309.72        63.60 o                         
   0  -6   7       2830.41       2892.41       383.44 o                         
   2  -6   7       2850.02       3009.01       141.25 o                         
   4  -6   7        931.79       1008.25        63.28 o                         
   6  -6   7       2716.74       2909.64       149.03 o                         
   8  -6   7        312.09        345.60        31.20 o                         
  10  -6   7        170.24        244.33        24.95 o                         
  12  -6   7         15.61         22.61        12.65 o                         
  14  -6   7         83.41         70.70        26.95 o                         
 -19  -5   7        110.75        154.76        21.77 o                         
 -17  -5   7        680.25        707.97        70.88 o                         
 -15  -5   7        303.52        292.88        42.27 o                         
 -13  -5   7       1625.01       1486.72       131.43 o                         
 -11  -5   7       5289.32       5075.55       304.43 o                         
  -9  -5   7        316.13        430.56        31.40 o                         
  -7  -5   7       1029.70       1130.35        72.03 o                         
  -5  -5   7       1489.48       1435.77        59.76 o                         
  -3  -5   7        164.85        363.01        32.33 o                         
  -1  -5   7       1634.85       1934.41       100.32 o                         
   1  -5   7       2005.94       1968.51        91.42 o                         
   3  -5   7       3009.67       3118.30       135.13 o                         
   5  -5   7       3440.96       3579.45       177.83 o                         
   7  -5   7        287.81        350.58        37.65 o                         
   9  -5   7        712.06        716.15        44.30 o                         
  11  -5   7         28.51         19.54        13.09 o                         
  13  -5   7        629.13        573.56        96.43 o                         
  15  -5   7         90.68         88.55        25.96 o                         
 -20  -4   7        191.21        202.47        22.44 o                         
 -18  -4   7        165.68        165.48        27.54 o                         
 -16  -4   7        960.00       1119.86       109.99 o                         
 -14  -4   7         51.76         82.91        26.93 o                         
 -12  -4   7       3427.03       3110.34       292.85 o                         
 -10  -4   7        829.05        708.33        47.83 o                         
  -8  -4   7       3390.25       2850.46       263.97 o                         
  -6  -4   7       6068.35       5923.57       235.15 o                         
  -4  -4   7      11987.06      10872.99       419.76 o                         
  -2  -4   7       4185.56       4381.55       325.87 o                         
   0  -4   7      10242.55      10508.01       405.07 o                         
   2  -4   7       1132.03       1097.87        54.27 o                         
   4  -4   7        537.23        578.19        55.06 o                         
   6  -4   7       1213.23       1147.05        62.86 o                         
   8  -4   7        548.01        571.91        37.91 o                         
  10  -4   7        462.03        486.73        34.07 o                         
  12  -4   7         22.95         31.58        12.98 o                         
  14  -4   7         65.22         94.97        18.72 o                         
 -19  -3   7        218.61        233.60        30.59 o                         
 -17  -3   7         18.01         49.07        20.06 o                         
 -15  -3   7        493.71        518.22        65.16 o                         
 -13  -3   7        321.02        369.66        51.83 o                         
 -11  -3   7        222.65        234.08        36.58 o                         
  -9  -3   7         63.82        146.32        36.75 o                         
  -7  -3   7        679.52        550.87        60.02 o                         
  -5  -3   7       3024.66       3143.85       125.03 o                         
  -3  -3   7        197.32        157.62        18.96 o                         
  -1  -3   7       6233.99       6335.40       299.90 o                         
   1  -3   7       5486.98       5618.04       216.95 o                         
   3  -3   7       3532.95       3573.57       169.87 o                         
   5  -3   7        554.03        670.15        58.15 o                         
   7  -3   7       4441.21       4708.07       226.70 o                         
   9  -3   7        336.55        402.08        32.57 o                         
  11  -3   7        313.96        363.51        29.34 o                         
  13  -3   7        338.03        376.25        30.98 o                         
  15  -3   7        110.70        151.87        32.06 o                         
 -20  -2   7         65.06        101.51        17.07 o                         
 -18  -2   7        288.27        331.18        44.41 o                         
 -16  -2   7       1968.96       2245.00       213.32 o                         
 -14  -2   7       1232.48       1401.08       129.38 o                         
 -10  -2   7       4465.42       4519.85       308.61 o                         
  -8  -2   7       1268.64       1332.01       125.61 o                         
  -6  -2   7       1024.97        841.07        50.31 o                         
  -4  -2   7       3841.19       3595.38       139.68 o                         
  -2  -2   7       6786.67       6539.30       281.70 o                         
   0  -2   7       1752.65       1665.63        71.12 o                         
   2  -2   7       7946.55       7606.02       323.03 o                         
   4  -2   7       6153.85       6425.49       318.41 o                         
   6  -2   7        769.42        881.87        55.23 o                         
   8  -2   7        422.20        432.55        30.78 o                         
  10  -2   7        170.25        191.14        23.09 o                         
  12  -2   7        118.91        109.37        18.23 o                         
  14  -2   7        333.86        375.58        55.86 o                         
  16  -2   7         27.16         25.76        16.18 o                         
 -19  -1   7         84.09         89.51        22.61 o                         
 -17  -1   7        913.97        999.60        94.99 o                         
 -13  -1   7       2376.93       2109.92       181.76 o                         
 -11  -1   7        829.28        818.00        61.95 o                         
  -9  -1   7        119.17        168.86        42.47 o                         
  -7  -1   7       2765.79       2735.64       251.51 o                         
  -5  -1   7        786.37        865.38        55.41 o                         
  -3  -1   7        144.99        124.96        15.89 o                         
  -1  -1   7        579.16        629.85        49.00 o                         
   1  -1   7       7543.07       7448.19       281.14 o                         
   3  -1   7       3377.39       3602.25       177.67 o                         
   5  -1   7       6376.67       6269.56       334.67 o                         
   7  -1   7        270.21        279.73        23.79 o                         
   9  -1   7         77.57         92.98        19.79 o                         
  11  -1   7        307.35        390.08        34.74 o                         
  13  -1   7        603.93        675.98        55.61 o                         
  15  -1   7         18.91         23.53        20.82 o                         
 -20   0   7         37.51         71.53        17.96 o                         
 -18   0   7       2219.83       3018.87       272.12 o                         
 -16   0   7        204.92        175.47        34.47 o                         
 -14   0   7       4990.30       5341.07       460.65 o                         
 -12   0   7       2295.76       2306.07       127.87 o                         
 -10   0   7       6553.52       6646.51       571.42 o                         
  -8   0   7        739.92        559.41        72.46 o                         
  -6   0   7      10503.83       9275.29       445.61 o                         
  -4   0   7         16.75         30.22        13.38 o                         
  -2   0   7      21034.67      20829.61       984.89 o                         
   0   0   7       3109.79       2950.20       158.75 o                         
   2   0   7       2098.83       2254.77       109.10 o                         
   4   0   7      10551.46      12212.35       517.94 o                         
   6   0   7        166.92        170.58        21.94 o                         
   8   0   7         27.76         34.67        11.21 o                         
  10   0   7          1.95         18.06        11.72 o                         
  12   0   7          1.28          9.15        10.00 o                         
  14   0   7         38.00         42.15        25.62 o                         
  16   0   7         29.36         23.57        18.72 o                         
 -19   1   7         80.45         93.25        21.93 o                         
 -17   1   7        845.67        905.84        93.48 o                         
 -15   1   7        689.97        601.92        94.47 o                         
 -13   1   7       2253.77       1991.40       136.65 o                         
 -11   1   7        775.93        770.06        53.62 o                         
  -9   1   7        127.71        206.40        49.90 o                         
  -7   1   7       2851.93       2873.49       179.65 o                         
  -5   1   7        778.31        846.20        69.22 o                         
  -3   1   7        210.77        209.79        24.94 o                         
  -1   1   7        442.82        481.16        51.37 o                         
   1   1   7       7303.51       7319.92       315.78 o                         
   3   1   7       3818.40       4271.45       181.74 o                         
   5   1   7       6142.07       5872.79       514.16 o                         
   7   1   7        199.28        215.12        27.80 o                         
   9   1   7        110.62        146.94        20.69 o                         
  11   1   7        272.83        334.17        31.72 o                         
  13   1   7        662.45        510.38        79.37 o                         
  15   1   7         22.94         26.58        22.58 o                         
 -16   2   7       1963.42       2629.50       384.90 o                         
 -14   2   7       1104.64       1353.38       101.01 o                         
 -12   2   7       3555.29       3638.79       195.60 o                         
 -10   2   7       4735.43       4553.64       377.60 o                         
  -8   2   7       1011.30       1098.35        90.49 o                         
  -6   2   7       1104.86        958.74        72.27 o                         
  -4   2   7       3647.32       3238.36       218.18 o                         
  -2   2   7       7110.73       6501.68       318.48 o                         
   0   2   7       1896.66       1783.24        80.41 o                         
   2   2   7       7850.61       7537.97       370.83 o                         
   4   2   7       6040.17       6237.01       319.10 o                         
   6   2   7        649.66        754.22        54.79 o                         
   8   2   7        424.70        425.90        67.91 o                         
  10   2   7        168.27        182.34        30.84 o                         
  12   2   7        128.60         87.61        21.57 o                         
  14   2   7        331.09        305.72        54.32 o                         
  16   2   7         24.57         11.54        14.22 o                         
 -17   3   7         27.83         78.80        23.59 o                         
 -15   3   7        570.91        614.01        42.95 o                         
 -13   3   7        361.66        453.39        34.73 o                         
 -11   3   7        182.03        249.07        28.32 o                         
  -9   3   7         76.79        180.78        22.49 o                         
  -7   3   7        733.86        674.86        50.85 o                         
  -5   3   7       2826.29       2900.75       157.71 o                         
  -3   3   7        242.62        198.24        24.54 o                         
  -1   3   7       6399.38       6652.66       274.06 o                         
   1   3   7       5562.29       5523.38       215.02 o                         
   3   3   7       3762.34       3707.93       193.20 o                         
   5   3   7        593.72        725.42        50.57 o                         
   7   3   7       4447.25       4449.94       234.27 o                         
   9   3   7        277.51        335.62        41.41 o                         
  11   3   7        303.83        344.76        51.10 o                         
  13   3   7        302.10        412.76        64.40 o                         
  15   3   7         95.84        107.85        30.71 o                         
 -16   4   7       1023.02       1177.99        79.53 o                         
 -14   4   7         26.67         30.56        12.04 o                         
 -12   4   7       3757.49       3579.71       177.90 o                         
 -10   4   7        612.11        582.96        37.66 o                         
  -8   4   7       3370.90       3130.03       136.61 o                         
  -6   4   7       6214.84       6316.45       303.09 o                         
  -4   4   7      12223.42      11444.57       536.37 o                         
  -2   4   7       3947.90       3690.31       176.57 o                         
   0   4   7      10990.35      11004.81       368.45 o                         
   2   4   7        895.33        818.34        63.23 o                         
   4   4   7        466.78        514.83        34.07 o                         
   6   4   7       1357.15       1340.96        78.84 o                         
   8   4   7        554.12        485.59       124.45 o                         
  10   4   7        490.58        436.08        89.13 o                         
  12   4   7         15.98          9.89        10.18 o                         
  14   4   7         70.97         50.52        25.86 o                         
 -17   5   7        632.53        651.83        72.65 o                         
 -15   5   7        266.83        260.04        27.75 o                         
 -13   5   7       1455.69       1369.55        81.48 o                         
 -11   5   7       5437.63       5047.17       220.23 o                         
  -9   5   7        282.42        440.37        30.77 o                         
  -7   5   7       1039.54       1099.44        72.19 o                         
  -5   5   7       1498.38       1491.07        89.49 o                         
  -3   5   7        141.19        318.88        37.76 o                         
  -1   5   7       1649.78       1907.10        86.25 o                         
   1   5   7       1781.27       1632.38        72.39 o                         
   3   5   7       2764.72       2666.39       153.98 o                         
   5   5   7       3360.03       3185.07       154.09 o                         
   7   5   7        264.71        314.40        39.93 o                         
   9   5   7        736.12        611.11       121.39 o                         
  11   5   7         46.08         36.77        16.11 o                         
  13   5   7        686.73        548.11        72.89 o                         
  15   5   7        103.31         92.48        25.17 o                         
 -16   6   7        377.31        400.37        53.99 o                         
 -14   6   7        782.71        798.40        71.71 o                         
 -12   6   7       1943.07       1967.51       248.84 o                         
 -10   6   7       4820.67       4987.60       247.28 o                         
  -8   6   7        300.38        323.93        27.46 o                         
  -6   6   7       3257.26       3227.40       148.75 o                         
  -4   6   7       1691.91       1817.38        96.38 o                         
  -2   6   7       1418.04       1338.25        62.64 o                         
   0   6   7       2948.64       2771.93        97.13 o                         
   2   6   7       2863.38       2961.24       193.94 o                         
   4   6   7       1060.79       1131.72        53.80 o                         
   6   6   7       2535.65       2459.05       128.51 o                         
   8   6   7        319.06        315.83        40.73 o                         
  10   6   7        141.92        193.28        30.85 o                         
  12   6   7          9.83         14.06        24.51 o                         
  14   6   7         76.57         85.48        26.53 o                         
 -17   7   7         69.12         95.80        22.63 o                         
 -15   7   7        156.89        192.62        39.38 o                         
 -13   7   7        956.75        916.34        83.39 o                         
 -11   7   7       1334.74       1418.88       110.05 o                         
  -9   7   7       2993.70       2999.93       135.10 o                         
  -7   7   7       1058.06       1147.74        62.12 o                         
  -5   7   7        272.14        375.94        32.37 o                         
  -3   7   7        573.35        660.81        40.93 o                         
  -1   7   7       1412.91       1400.78        62.05 o                         
   1   7   7       4177.56       4353.32       152.36 o                         
   3   7   7        276.60        256.18        26.73 o                         
   5   7   7       1454.64       1628.66        83.21 o                         
   7   7   7        444.26        466.22        42.54 o                         
   9   7   7       2112.50       1931.25       135.07 o                         
  11   7   7        313.19        294.39        35.55 o                         
  13   7   7        145.19         75.99        32.19 o                         
 -16   8   7        526.86        495.33        59.90 o                         
 -14   8   7        866.18        811.01        91.92 o                         
 -12   8   7       1349.87       1351.18        84.71 o                         
 -10   8   7       1614.08       1730.76       115.96 o                         
  -8   8   7        327.28        371.83        33.40 o                         
  -6   8   7       1588.42       1765.84        88.07 o                         
  -4   8   7       2073.39       2119.47       102.76 o                         
  -2   8   7        770.97        694.41        49.86 o                         
   0   8   7       2055.05       2206.79        94.12 o                         
   2   8   7        556.52        562.37        43.75 o                         
   4   8   7        660.73        679.17        46.44 o                         
   6   8   7       2555.00       2489.09       133.18 o                         
   8   8   7        503.10        505.16        57.96 o                         
  10   8   7        179.76        189.76        28.01 o                         
  12   8   7         85.32         72.82        28.98 o                         
 -15   9   7        536.34        628.60        70.33 o                         
 -13   9   7        627.88        674.79        81.54 o                         
 -11   9   7        854.38        960.74        67.80 o                         
  -9   9   7        484.43        538.30        37.68 o                         
  -7   9   7       1108.97       1221.25        68.36 o                         
  -5   9   7        144.52        317.04        30.31 o                         
  -3   9   7         63.21        175.51        23.44 o                         
  -1   9   7        444.24        498.52        37.94 o                         
   1   9   7        240.28        365.20        34.35 o                         
   3   9   7        794.97        685.24        42.36 o                         
   5   9   7       1936.96       1758.01        91.14 o                         
   7   9   7        329.85        323.40        32.16 o                         
   9   9   7          8.49         30.35        16.72 o                         
  11   9   7         24.68         20.32        20.07 o                         
 -16  10   7         59.38         78.12        18.90 o                         
 -14  10   7        102.64        114.07        27.71 o                         
 -12  10   7        158.75        209.72        33.03 o                         
 -10  10   7        176.42        198.41        32.90 o                         
  -8  10   7         46.74         79.89        19.17 o                         
  -6  10   7         55.95        116.52        19.93 o                         
  -4  10   7        168.25        167.52        22.20 o                         
  -2  10   7         58.48         53.70        19.40 o                         
   0  10   7       1098.70        927.97        65.52 o                         
   2  10   7        114.08        185.26        28.91 o                         
   4  10   7        471.14        424.01        56.70 o                         
   6  10   7        649.59        549.77        44.57 o                         
   8  10   7        282.11        277.16        37.19 o                         
  10  10   7         75.23         32.10        22.62 o                         
 -15  11   7        128.32        134.20        23.95 o                         
 -13  11   7        472.68        514.22        62.05 o                         
 -11  11   7        127.76        202.58        32.06 o                         
  -9  11   7        159.15        161.73        41.73 o                         
  -7  11   7         67.42         99.99        17.49 o                         
  -5  11   7        434.18        422.05        42.86 o                         
  -3  11   7        340.32        311.05        29.15 o                         
  -1  11   7        358.03        416.57        41.29 o                         
   1  11   7        124.83        112.28        27.60 o                         
   3  11   7        685.15        561.49        53.77 o                         
   5  11   7       1046.14       1032.32       220.25 o                         
   7  11   7        201.36        154.50        25.00 o                         
   9  11   7        115.52        160.13        21.19 o                         
 -12  12   7        398.69        328.55        42.44 o                         
 -10  12   7        322.62        302.62        36.35 o                         
  -8  12   7        197.01        233.99        25.12 o                         
  -6  12   7        120.40         73.71        16.98 o                         
  -4  12   7         77.86         67.25        16.78 o                         
  -2  12   7        242.74        219.91        31.00 o                         
   0  12   7         46.51         79.24        24.15 o                         
   2  12   7        385.05        317.84        40.30 o                         
   4  12   7        468.81        454.42       156.89 o                         
   6  12   7         57.91         52.92        26.72 o                         
   8  12   7         78.61         50.12        13.34 o                         
 -11  13   7          2.86         28.67        14.03 o                         
  -9  13   7        277.87        310.46        33.74 o                         
  -7  13   7         10.60         34.91        12.32 o                         
  -5  13   7         34.46         36.53        17.52 o                         
  -3  13   7        132.89        208.11        26.44 o                         
  -1  13   7         91.34         58.70        21.15 o                         
   1  13   7         35.05         38.39        19.20 o                         
   3  13   7        129.05         92.15        25.96 o                         
   5  13   7        284.79        197.97        27.14 o                         
   7  13   7         34.62         44.27        13.71 o                         
  -8  14   7         75.20         44.31        25.48 o                         
  -6  14   7         36.14         21.16        11.24 o                         
  -4  14   7         82.45         75.08        17.89 o                         
  -2  14   7         36.50         58.39        18.00 o                         
   0  14   7         10.13         28.70        14.69 o                         
   2  14   7          4.59         15.25        14.16 o                         
   4  14   7         71.08         66.73        15.64 o                         
   6  14   7        269.00        194.79        26.20 o                         
  -7  15   7         95.68         52.01        26.91 o                         
  -5  15   7         67.93         68.07        12.19 o                         
  -3  15   7        104.51         97.84        14.69 o                         
  -1  15   7         13.89         25.07        10.70 o                         
   1  15   7         31.98         18.58         8.50 o                         
   3  15   7         41.51         36.05        10.95 o                         
   5  15   7         38.95         41.58        10.03 o                         
  -6  16   7         27.23          9.37        10.81 o                         
  -4  16   7         11.88          5.79         9.24 o                         
  -2  16   7          0.30          0.58         6.39 o                         
   0  16   7         29.95         17.85         8.80 o                         
   2  16   7         32.93         12.32         6.86 o                         
  -4 -16   8          4.87          9.05         7.01 o                         
  -7 -15   8         27.94         25.82        11.35 o                         
  -5 -15   8          6.38         23.61        15.15 o                         
  -3 -15   8         40.88         79.80        23.04 o                         
  -1 -15   8         13.20         16.25        15.00 o                         
   1 -15   8        149.82         52.73        15.66 o                         
   3 -15   8          4.34          8.09         6.39 o                         
 -10 -14   8         19.32         37.42         9.32 o                         
  -8 -14   8         21.24         13.46        11.43 o                         
  -6 -14   8          7.23         16.99        13.43 o                         
  -4 -14   8         61.57         31.52        15.99 o                         
  -2 -14   8         45.01         29.34        17.97 o                         
   0 -14   8         40.69         26.45        14.48 o                         
   2 -14   8         27.14         19.88        12.24 o                         
   4 -14   8         27.34         38.36        25.05 o                         
   6 -14   8         90.08         27.95        10.32 o                         
 -11 -13   8        311.95        275.27        26.41 o                         
  -9 -13   8          2.12         23.26        14.64 o                         
  -7 -13   8         51.86         92.03        22.89 o                         
  -5 -13   8         53.61         85.33        24.42 o                         
  -3 -13   8        341.18        343.86        41.74 o                         
  -1 -13   8         16.09          3.30        12.46 o                         
   1 -13   8         82.16         46.67        18.47 o                         
   3 -13   8         94.18         98.50        25.18 o                         
   5 -13   8         90.81         68.83        20.29 o                         
   7 -13   8        235.97        217.60        61.85 o                         
 -12 -12   8        361.03        387.36        48.79 o                         
 -10 -12   8        217.27        217.09        29.82 o                         
  -8 -12   8        295.21        377.76        40.74 o                         
  -6 -12   8        529.46        467.38        47.34 o                         
  -4 -12   8         70.25        105.70        26.81 o                         
  -2 -12   8        905.52        920.78        58.26 o                         
   0 -12   8        130.04        104.48        22.27 o                         
   2 -12   8        187.83        151.83        22.80 o                         
   4 -12   8        311.11        219.98        26.31 o                         
   6 -12   8         54.37         55.47        13.45 o                         
   8 -12   8        285.79        218.55        18.30 o                         
  10 -12   8         40.56          9.77        11.34 o                         
 -13 -11   8         46.56         77.04        15.99 o                         
 -11 -11   8        119.51        165.82        17.85 o                         
  -9 -11   8        272.82        332.06        27.93 o                         
  -7 -11   8         68.85        137.18        18.77 o                         
  -5 -11   8        333.44        401.40        46.54 o                         
  -3 -11   8        454.55        468.88        58.87 o                         
  -1 -11   8        695.26        844.76       113.25 o                         
   1 -11   8        315.72        330.31        27.10 o                         
   3 -11   8        235.40        204.66        26.16 o                         
   5 -11   8         81.76        125.03        28.80 o                         
   7 -11   8        323.90        317.58        26.73 o                         
   9 -11   8        295.54        316.61        61.55 o                         
 -14 -10   8        131.41        125.88        16.55 o                         
 -12 -10   8        606.01        604.84        39.20 o                         
 -10 -10   8        824.69        729.99        48.62 o                         
  -8 -10   8        221.38        221.63        24.72 o                         
  -6 -10   8         67.95        128.26        19.12 o                         
  -4 -10   8       1261.83       1237.44        84.15 o                         
  -2 -10   8        444.11        400.88        36.04 o                         
   0 -10   8        760.34        772.38        47.96 o                         
   2 -10   8        275.22        220.74        23.90 o                         
   4 -10   8        724.68        675.47        45.63 o                         
   6 -10   8          3.94         25.03        22.57 o                         
   8 -10   8        180.75        195.41        31.98 o                         
  10 -10   8          5.67         24.25        10.29 o                         
 -15  -9   8        234.57        266.59        53.73 o                         
 -13  -9   8        618.18        607.53        53.00 o                         
 -11  -9   8        452.09        513.79        36.06 o                         
  -9  -9   8         19.44         52.18        13.79 o                         
  -7  -9   8        323.65        376.83        31.50 o                         
  -5  -9   8        411.99        528.26        46.40 o                         
  -3  -9   8        407.64        471.87        46.24 o                         
  -1  -9   8         44.55         71.39        17.98 o                         
   1  -9   8        656.69        723.72        46.26 o                         
   3  -9   8        983.98        904.59        58.31 o                         
   5  -9   8        781.85        750.92        86.16 o                         
   7  -9   8         17.23         27.81        17.02 o                         
   9  -9   8        751.86        551.97        91.72 o                         
  11  -9   8         49.95         19.67         8.22 o                         
 -16  -8   8        970.22       1023.63        90.78 o                         
 -14  -8   8        402.99        438.94        38.11 o                         
 -12  -8   8       1198.83       1091.10        62.68 o                         
 -10  -8   8       1054.63       1028.80        63.92 o                         
  -8  -8   8       4355.84       4328.92       229.74 o                         
  -6  -8   8       1604.07       1630.54        99.73 o                         
  -4  -8   8       1860.05       2127.33       129.33 o                         
  -2  -8   8       1016.28       1087.15        65.21 o                         
   0  -8   8        916.37       1038.47        53.76 o                         
   2  -8   8        772.57        785.62        56.08 o                         
   4  -8   8        390.33        395.76        42.80 o                         
   6  -8   8       1126.12       1256.78        80.83 o                         
   8  -8   8         10.37          9.16        13.89 o                         
  10  -8   8        320.44        345.04        32.28 o                         
  12  -8   8         95.86         84.48        13.60 o                         
 -17  -7   8        783.19        824.37        75.23 o                         
 -15  -7   8       1023.22       1063.92       103.79 o                         
 -13  -7   8       1143.58       1080.86        98.49 o                         
 -11  -7   8        123.03        273.03        25.92 o                         
  -9  -7   8        408.29        399.49        32.77 o                         
  -7  -7   8       1245.25       1276.66        73.68 o                         
  -5  -7   8        313.75        341.07        34.88 o                         
  -3  -7   8        173.72        190.08        26.72 o                         
  -1  -7   8        359.36        507.45        33.73 o                         
   1  -7   8        570.96        695.67        44.70 o                         
   3  -7   8        640.66        630.93        59.76 o                         
   5  -7   8       2736.67       2811.24       156.64 o                         
   7  -7   8       1827.78       1866.58        90.36 o                         
   9  -7   8        376.74        366.69        51.00 o                         
  11  -7   8         44.29         45.78        12.58 o                         
 -18  -6   8        168.34        143.20        23.26 o                         
 -16  -6   8        241.43        208.79        47.89 o                         
 -14  -6   8        395.91        465.44        53.34 o                         
 -12  -6   8        779.90        892.29        52.41 o                         
 -10  -6   8       2560.91       2754.84       143.26 o                         
  -8  -6   8        946.58        967.27        57.88 o                         
  -6  -6   8       2764.55       2682.36       147.19 o                         
  -4  -6   8       1092.10       1148.74        72.99 o                         
  -2  -6   8       4397.35       3938.49       172.44 o                         
   0  -6   8       2329.02       2303.30       104.34 o                         
   2  -6   8       1229.76       1211.89        60.16 o                         
   4  -6   8        518.64        559.00        39.68 o                         
   6  -6   8       2174.77       2433.21       112.16 o                         
   8  -6   8        639.35        672.82        44.24 o                         
  10  -6   8        198.10        197.72        23.14 o                         
  12  -6   8         95.39         94.24        21.88 o                         
  14  -6   8         74.38         98.73        26.96 o                         
 -19  -5   8        144.67        172.70        21.09 o                         
 -17  -5   8         83.73        125.00        26.48 o                         
 -15  -5   8        498.82        467.22        53.64 o                         
 -13  -5   8        667.14        670.13        77.23 o                         
 -11  -5   8        546.97        499.45        41.19 o                         
  -9  -5   8       1194.53       1256.29       100.73 o                         
  -7  -5   8        908.27        896.57        58.18 o                         
  -5  -5   8        957.52       1199.70        75.23 o                         
  -3  -5   8        138.95        294.27        28.15 o                         
  -1  -5   8        601.13        588.98        50.56 o                         
   1  -5   8        432.66        552.93        80.56 o                         
   3  -5   8       2058.54       2316.45       101.37 o                         
   5  -5   8          2.10         73.72        21.72 o                         
   7  -5   8        228.46        258.89        25.98 o                         
   9  -5   8        914.68        820.62        61.22 o                         
  11  -5   8        204.96        214.12        23.98 o                         
  13  -5   8        181.97        253.08        43.07 o                         
 -18  -4   8        312.04        335.26        39.45 o                         
 -16  -4   8        470.97        510.15        58.91 o                         
 -12  -4   8       1373.23       1358.61       122.72 o                         
 -10  -4   8       6582.47       6315.80       390.91 o                         
  -8  -4   8       4937.72       4868.13       285.29 o                         
  -6  -4   8       6599.24       6760.94       395.31 o                         
  -4  -4   8       3951.91       3452.47       190.71 o                         
  -2  -4   8       6787.23       7332.89       321.13 o                         
   0  -4   8       5631.59       5520.65       217.99 o                         
   2  -4   8       1000.89       1023.17        54.91 o                         
   4  -4   8       1289.68       1494.72        83.10 o                         
   6  -4   8       3082.96       3320.70       146.54 o                         
   8  -4   8       1912.99       2102.66        93.80 o                         
  10  -4   8       1513.97       1506.25        73.29 o                         
  12  -4   8         11.72         19.88        10.96 o                         
  14  -4   8         46.71         74.28        25.41 o                         
 -19  -3   8        225.41        282.23        33.39 o                         
 -17  -3   8        559.95        681.29        72.27 o                         
 -15  -3   8        641.27        663.47        69.14 o                         
 -13  -3   8       1222.50       1187.66       104.95 o                         
 -11  -3   8       2399.32       2257.58       188.06 o                         
  -9  -3   8       2713.94       2535.02       211.08 o                         
  -7  -3   8        137.59        110.38        25.92 o                         
  -5  -3   8       3168.57       3250.13       146.50 o                         
  -3  -3   8       1957.70       1864.64        87.50 o                         
  -1  -3   8         44.90        109.62        16.98 o                         
   1  -3   8       7946.22       8112.00       285.72 o                         
   3  -3   8       1042.84       1019.45        53.94 o                         
   5  -3   8        164.76        176.72        29.68 o                         
   7  -3   8        823.99        869.30        54.50 o                         
   9  -3   8         93.06         90.51        18.18 o                         
  11  -3   8        423.59        460.22        31.75 o                         
  13  -3   8         89.39         69.66        12.06 o                         
  15  -3   8         74.30         70.70        23.01 o                         
 -20  -2   8        250.23        294.18        30.14 o                         
 -18  -2   8        153.24        174.12        30.80 o                         
 -16  -2   8        346.66        367.34        48.44 o                         
 -14  -2   8        319.54        398.73        52.65 o                         
 -12  -2   8        999.47        888.05       100.82 o                         
 -10  -2   8       2826.13       2758.90       256.98 o                         
  -6  -2   8      16124.02      15618.69      1281.00 o                         
  -4  -2   8       3360.59       2783.93       133.01 o                         
  -2  -2   8       8041.25       8306.17       309.14 o                         
   0  -2   8       2036.71       1945.62        81.35 o                         
   2  -2   8       8795.59       8481.36       526.93 o                         
   4  -2   8       8581.17       9413.06       736.19 o                         
   6  -2   8        343.08        392.46        35.40 o                         
   8  -2   8        477.18        549.16        45.39 o                         
  10  -2   8        406.06        334.73        30.38 o                         
  12  -2   8         15.24         19.83        15.77 o                         
  14  -2   8        623.82        707.86        74.74 o                         
 -19  -1   8        108.49        146.26        24.11 o                         
 -17  -1   8        882.64        923.26        88.59 o                         
 -15  -1   8       1050.07       1260.44       135.42 o                         
 -13  -1   8       2258.10       2220.60       189.49 o                         
 -11  -1   8        243.13        217.80        26.39 o                         
  -9  -1   8          7.33         58.05        28.10 o                         
  -7  -1   8       1297.10       1177.54       131.02 o                         
  -5  -1   8      21046.67      21685.23      1014.31 o                         
  -3  -1   8       2231.58       2433.24       112.11 o                         
  -1  -1   8        644.34        525.06        43.51 o                         
   1  -1   8       5229.23       5442.32       248.87 o                         
   3  -1   8       3720.50       3666.52       151.61 o                         
   5  -1   8       2001.97       1897.20       104.61 o                         
   7  -1   8        132.18        128.04        26.14 o                         
   9  -1   8        449.48        440.15        45.83 o                         
  11  -1   8         40.54         37.99        18.60 o                         
  13  -1   8         30.31         31.77        24.16 o                         
  15  -1   8        106.55         88.52        26.16 o                         
 -20   0   8         74.64         95.14        16.58 o                         
 -18   0   8         33.92         44.63        19.53 o                         
 -16   0   8         82.15        124.40        31.16 o                         
 -14   0   8       1534.91       1479.57       107.28 o                         
 -12   0   8       6436.92       6562.43       572.79 o                         
 -10   0   8       1256.05       1112.33       158.82 o                         
  -8   0   8       9422.99       9278.25       776.61 o                         
  -6   0   8        131.04        348.34        40.56 o                         
  -4   0   8      39309.95      43141.59      2024.63 o                         
  -2   0   8       6941.04       6298.68       269.23 o                         
   0   0   8       4045.73       3537.95       160.25 o                         
   2   0   8        503.31        485.76        33.70 o                         
   4   0   8        380.13        382.10        39.42 o                         
   6   0   8        483.29        597.07        45.56 o                         
   8   0   8       1032.91       1095.41        76.51 o                         
  10   0   8        656.63        660.89        59.40 o                         
  12   0   8        810.88        760.73        78.35 o                         
  14   0   8         74.80         81.09        30.25 o                         
 -19   1   8        106.87        139.91        26.32 o                         
 -17   1   8        786.01        828.42        86.98 o                         
 -15   1   8       1098.22       1156.70        94.77 o                         
 -13   1   8       2242.45       2087.35       142.11 o                         
 -11   1   8        275.27        268.98        29.96 o                         
  -9   1   8          6.50         31.03        23.97 o                         
  -7   1   8       1382.86       1468.84       172.17 o                         
  -5   1   8      21294.22      21313.39       883.82 o                         
  -3   1   8       2233.49       2444.93       127.57 o                         
  -1   1   8        616.27        547.34        50.63 o                         
   1   1   8       5397.64       5938.96       227.38 o                         
   3   1   8       3915.73       3745.63       172.79 o                         
   5   1   8       1894.36       1850.72       105.10 o                         
   7   1   8        139.69        176.35        29.89 o                         
   9   1   8        411.72        382.18        58.69 o                         
  11   1   8         50.85         71.37        22.06 o                         
  13   1   8         23.98         29.29        27.25 o                         
  15   1   8        110.28         68.94        25.56 o                         
 -18   2   8        127.30        153.54        28.43 o                         
 -16   2   8        308.24        332.14        38.53 o                         
 -14   2   8        353.53        444.71        44.07 o                         
 -12   2   8       1081.16       1067.89        68.17 o                         
 -10   2   8       3082.06       3120.50       154.61 o                         
  -8   2   8      11965.93      12810.61      1558.38 o                         
  -6   2   8      16271.22      15428.75       736.60 o                         
  -4   2   8       3774.21       3343.04       198.06 o                         
  -2   2   8       7810.27       7711.51       390.46 o                         
   0   2   8       1600.15       1525.40        83.24 o                         
   2   2   8       9036.60       8950.63       333.45 o                         
   4   2   8       8570.98       8578.83       431.99 o                         
   6   2   8        244.17        282.35        33.55 o                         
   8   2   8        469.24        532.34        58.06 o                         
  10   2   8        425.81        408.11        43.38 o                         
  12   2   8         21.80         18.30        13.25 o                         
  14   2   8        642.18        424.36        67.35 o                         
 -17   3   8        551.53        712.99        72.36 o                         
 -15   3   8        596.87        602.60        44.16 o                         
 -13   3   8       1078.21        998.84        80.70 o                         
 -11   3   8       2228.22       2105.23       114.65 o                         
  -9   3   8       2568.91       2378.40       110.98 o                         
  -7   3   8        102.18        107.65        17.87 o                         
  -5   3   8       3103.44       3024.14       164.37 o                         
  -3   3   8       1935.52       1916.89       105.74 o                         
  -1   3   8         53.26        109.61        16.17 o                         
   1   3   8       7766.80       8101.35       343.49 o                         
   3   3   8        984.97        950.04        63.51 o                         
   5   3   8        119.57        148.42        21.24 o                         
   7   3   8        863.41        871.66        63.22 o                         
   9   3   8        118.23        149.57        29.84 o                         
  11   3   8        414.05        378.89       104.64 o                         
  13   3   8        101.71         91.67        32.15 o                         
  15   3   8         76.06         33.96        16.92 o                         
 -16   4   8        455.61        512.66        42.01 o                         
 -14   4   8       1419.57       1402.00       106.02 o                         
 -12   4   8       1237.62       1307.12        77.07 o                         
 -10   4   8       6737.24       6879.11       285.04 o                         
  -8   4   8       4657.52       4643.75       241.03 o                         
  -6   4   8       7119.77       7110.42       336.35 o                         
  -4   4   8       3839.58       3607.93       194.74 o                         
  -2   4   8       7110.23       7474.57       315.69 o                         
   0   4   8       5768.99       5253.44       211.01 o                         
   2   4   8       1006.66       1067.59        69.23 o                         
   4   4   8       1255.06       1247.76        89.91 o                         
   6   4   8       3111.22       3176.42       351.34 o                         
   8   4   8       1760.21       1615.02       478.04 o                         
  10   4   8       1590.33       1395.60       476.90 o                         
  12   4   8          6.36          8.28        25.54 o                         
  14   4   8         39.65         20.36        19.46 o                         
 -17   5   8         77.91        105.48        24.32 o                         
 -15   5   8        438.23        423.65        47.84 o                         
 -13   5   8        787.96        790.91        51.71 o                         
 -11   5   8        526.05        533.75        35.91 o                         
  -9   5   8       1322.38       1534.53        86.19 o                         
  -7   5   8        885.31        924.30        52.65 o                         
  -5   5   8       1010.27       1291.59        73.91 o                         
  -3   5   8        135.74        275.67        25.57 o                         
  -1   5   8        576.24        531.41        33.40 o                         
   1   5   8        485.57        574.84        28.63 o                         
   3   5   8       2176.54       2580.62       115.92 o                         
   5   5   8         10.12         69.61        21.03 o                         
   7   5   8        175.24        184.33        33.94 o                         
   9   5   8        974.74        813.07       105.37 o                         
  11   5   8        189.61        191.96        27.56 o                         
  13   5   8        163.72        161.19        39.21 o                         
 -16   6   8        235.38        254.53        39.01 o                         
 -14   6   8        343.92        437.09        53.36 o                         
 -12   6   8        791.59        922.87        79.13 o                         
 -10   6   8       2479.80       2838.94       164.62 o                         
  -8   6   8        908.02        976.25        54.60 o                         
  -6   6   8       2888.29       2863.26       128.10 o                         
  -4   6   8       1182.08       1244.06        62.75 o                         
  -2   6   8       4438.76       4031.12       221.22 o                         
   0   6   8       2083.52       1890.56        77.66 o                         
   2   6   8       1167.94       1129.26        57.00 o                         
   4   6   8        430.59        441.77        36.49 o                         
   6   6   8       2179.76       2175.93       201.04 o                         
   8   6   8        705.02        697.93        62.10 o                         
  10   6   8        198.88        204.14        30.75 o                         
  12   6   8        109.76        113.26        35.25 o                         
  14   6   8         85.79         84.88        26.30 o                         
 -17   7   8        784.26        725.18        77.66 o                         
 -15   7   8       1077.56       1120.55       112.41 o                         
 -13   7   8       1030.94        975.35        84.98 o                         
 -11   7   8         78.69        228.95        33.37 o                         
  -9   7   8        344.70        343.41        40.87 o                         
  -7   7   8       1183.44       1178.71        84.48 o                         
  -5   7   8        295.45        340.03        27.16 o                         
  -3   7   8        183.99        156.64        31.34 o                         
  -1   7   8        379.56        549.89        33.14 o                         
   1   7   8        542.49        606.02        46.93 o                         
   3   7   8        672.12        602.41        63.03 o                         
   5   7   8       2768.73       2847.18       152.06 o                         
   7   7   8       1810.39       1658.47       124.03 o                         
   9   7   8        387.49        332.02        56.42 o                         
  11   7   8         36.42         37.10        11.91 o                         
  13   7   8        161.68        175.56        32.95 o                         
 -16   8   8        982.20       1014.04       100.80 o                         
 -14   8   8        376.01        424.98        59.25 o                         
 -12   8   8       1115.32       1083.13        74.90 o                         
 -10   8   8       1103.29       1139.03        76.74 o                         
  -8   8   8       4588.76       4841.82       206.38 o                         
  -6   8   8       1611.18       1697.56        85.92 o                         
  -4   8   8       1926.61       2208.41       129.03 o                         
  -2   8   8       1190.98       1269.40        66.34 o                         
   0   8   8       1043.02       1059.07        58.72 o                         
   2   8   8        673.09        610.24        41.13 o                         
   4   8   8        455.95        453.57        53.67 o                         
   6   8   8       1047.70       1081.43       130.53 o                         
   8   8   8          4.05         22.63        15.19 o                         
  10   8   8        302.97        381.84        53.80 o                         
  12   8   8         99.58         60.02        23.86 o                         
 -15   9   8        219.84        206.09        40.66 o                         
 -13   9   8        629.99        614.31        75.50 o                         
 -11   9   8        396.01        492.86        49.51 o                         
  -9   9   8         39.64         53.01        20.38 o                         
  -7   9   8        363.89        450.29        35.98 o                         
  -5   9   8        420.55        483.46        60.95 o                         
  -3   9   8        413.01        426.02        33.93 o                         
  -1   9   8         42.27         93.73        18.04 o                         
   1   9   8        623.47        656.53        52.86 o                         
   3   9   8       1049.12        950.81        92.68 o                         
   5   9   8        777.16        784.93        69.79 o                         
   7   9   8         24.98         58.22        22.61 o                         
   9   9   8        748.34        590.81       174.67 o                         
  11   9   8         61.39         23.61        16.83 o                         
 -16  10   8        468.02        537.48        69.97 o                         
 -14  10   8         97.66         76.49        22.92 o                         
 -12  10   8        647.02        619.49        84.80 o                         
 -10  10   8        804.61        736.70        59.23 o                         
  -8  10   8        251.48        268.29        27.27 o                         
  -6  10   8         99.98        144.39        20.04 o                         
  -4  10   8       1242.94       1171.80        68.51 o                         
  -2  10   8        427.46        357.75        30.86 o                         
   0  10   8        722.37        704.87        56.76 o                         
   2  10   8        228.12        173.21        33.74 o                         
   4  10   8        772.60        593.75       134.99 o                         
   6  10   8          0.59          7.94        13.58 o                         
   8  10   8        203.81        174.93        21.00 o                         
  10  10   8          2.31         -2.31        21.37 o                         
 -15  11   8        638.91        522.54        58.95 o                         
 -13  11   8         30.50         87.12        28.40 o                         
 -11  11   8        121.63        129.47        26.59 o                         
  -9  11   8        256.55        303.74        41.81 o                         
  -7  11   8         60.79         93.87        18.33 o                         
  -5  11   8        354.97        391.27        30.17 o                         
  -3  11   8        457.43        330.52        33.08 o                         
  -1  11   8        700.06       1039.95       148.20 o                         
   1  11   8        321.79        247.31        38.72 o                         
   3  11   8        252.17        217.55        28.84 o                         
   5  11   8         71.66        144.02        27.87 o                         
   7  11   8        317.13        254.74        43.39 o                         
   9  11   8        272.80        143.00        24.07 o                         
 -12  12   8        323.95        300.82        42.13 o                         
 -10  12   8        214.35        229.46        31.54 o                         
  -8  12   8        273.97        317.83        40.06 o                         
  -6  12   8        530.62        389.82        30.75 o                         
  -4  12   8         55.78         85.09        16.31 o                         
  -2  12   8        971.81        906.42        59.02 o                         
   0  12   8        111.39         69.49        23.12 o                         
   2  12   8        194.39        182.88        27.50 o                         
   4  12   8        291.68        240.92        56.18 o                         
   6  12   8         63.72         34.58        20.86 o                         
   8  12   8        275.74        171.13        26.32 o                         
 -11  13   8        314.59        306.58        40.80 o                         
  -9  13   8          5.91         17.00        12.10 o                         
  -7  13   8         48.57         92.25        14.10 o                         
  -5  13   8         47.84         41.99        16.10 o                         
  -3  13   8        339.85        278.32        42.25 o                         
  -1  13   8         15.27         22.67        14.56 o                         
   1  13   8         85.05        113.48        19.56 o                         
   3  13   8         93.42        128.03        27.27 o                         
   5  13   8        101.10         89.41        25.32 o                         
   7  13   8        239.14        200.11        23.14 o                         
  -8  14   8         21.06         12.19        18.89 o                         
  -6  14   8          6.79          8.29        12.12 o                         
  -4  14   8         66.60         33.37        12.76 o                         
  -2  14   8         41.55         24.01        12.99 o                         
   0  14   8         33.74         24.54        12.24 o                         
   2  14   8         26.48         18.01        13.87 o                         
   4  14   8         32.51         46.16        16.37 o                         
   6  14   8         92.95         53.07        11.46 o                         
  -7  15   8         25.03         31.96        16.03 o                         
  -5  15   8          6.28         31.18        27.73 o                         
  -3  15   8         41.82         23.40         9.51 o                         
  -1  15   8         12.40         13.06         8.81 o                         
   1  15   8        152.55        109.82        17.13 o                         
   3  15   8          3.44          4.51         7.80 o                         
   0  16   8          5.76          6.10         7.08 o                         
  -7 -15   9         89.22         61.56        14.54 o                         
  -5 -15   9         68.08         54.61        17.27 o                         
  -3 -15   9         60.73         36.88        15.74 o                         
  -1 -15   9         21.23          6.42        11.81 o                         
  -8 -14   9        121.86        114.96        20.14 o                         
  -6 -14   9         88.43         93.99        19.39 o                         
  -4 -14   9        135.99        120.00        21.37 o                         
  -2 -14   9         12.93          3.14        17.92 o                         
   0 -14   9        101.63         35.37        14.49 o                         
   2 -14   9         83.69         54.88        16.04 o                         
   4 -14   9         55.78         52.21        25.12 o                         
   6 -14   9         33.33          3.91         7.64 o                         
 -11 -13   9         32.53         33.28        18.67 o                         
  -9 -13   9         47.93         67.24        16.40 o                         
  -7 -13   9        250.21        185.01        28.60 o                         
  -5 -13   9        307.43        397.13        40.22 o                         
  -3 -13   9        307.10        291.84        78.81 o                         
  -1 -13   9         48.24         34.52        16.99 o                         
   1 -13   9         60.89         66.53        23.44 o                         
   3 -13   9        146.15         92.62        20.50 o                         
   5 -13   9         38.84         49.33        15.83 o                         
   7 -13   9         57.34         19.46        12.43 o                         
 -12 -12   9        147.58        153.10        30.78 o                         
 -10 -12   9         89.53        127.73        21.28 o                         
  -8 -12   9         49.54         76.09        22.78 o                         
  -6 -12   9         15.79         24.45        18.13 o                         
  -4 -12   9        265.14        235.95        38.29 o                         
  -2 -12   9        247.40        195.60        30.05 o                         
   0 -12   9        233.80        176.78        25.46 o                         
   2 -12   9         65.30         73.83        26.94 o                         
   4 -12   9         62.98         20.00        16.80 o                         
   6 -12   9        134.35        129.59        15.06 o                         
   8 -12   9         32.00          3.20        14.50 o                         
 -13 -11   9        297.43        261.44        41.69 o                         
 -11 -11   9        734.53        634.66        56.46 o                         
  -9 -11   9        803.60        819.41        64.09 o                         
  -7 -11   9        101.18        130.06        28.84 o                         
  -5 -11   9        919.24        941.14        66.73 o                         
  -3 -11   9        301.87        288.86        47.14 o                         
  -1 -11   9        504.28        505.66        39.62 o                         
   1 -11   9        253.45        198.65        24.15 o                         
   3 -11   9        250.63        290.98        30.64 o                         
   5 -11   9         64.12         79.90        24.25 o                         
   7 -11   9        148.77        168.41        28.00 o                         
   9 -11   9        176.77        125.53        18.50 o                         
 -14 -10   9        435.84        392.82        51.49 o                         
 -12 -10   9        435.81        448.24        29.82 o                         
 -10 -10   9        175.22        165.36        61.85 o                         
  -8 -10   9          6.49         20.45        17.31 o                         
  -6 -10   9       1886.29       1840.99       109.24 o                         
  -4 -10   9        316.17        400.50        43.62 o                         
  -2 -10   9        377.83        324.40        33.43 o                         
   0 -10   9        162.54        136.85        20.81 o                         
   2 -10   9        501.67        479.99        39.17 o                         
   4 -10   9        559.10        552.65        41.95 o                         
   6 -10   9         71.73         92.72        18.97 o                         
   8 -10   9        343.18        323.08        59.92 o                         
  10 -10   9        282.55        153.56        63.48 o                         
 -15  -9   9        318.44        319.06        28.44 o                         
 -13  -9   9        406.24        373.90        33.75 o                         
 -11  -9   9        376.12        402.47        33.46 o                         
  -9  -9   9       1116.86        980.54       113.00 o                         
  -7  -9   9       2068.31       1926.57       116.11 o                         
  -5  -9   9        340.39        360.23        39.71 o                         
  -3  -9   9        236.61        208.55        31.82 o                         
  -1  -9   9         82.08        127.63        20.08 o                         
   1  -9   9        301.95        312.87        27.87 o                         
   3  -9   9         55.49        119.40        22.88 o                         
   5  -9   9        378.21        462.45        61.32 o                         
   7  -9   9        930.24        774.61       124.18 o                         
   9  -9   9        194.30        232.23        55.34 o                         
  11  -9   9          7.86         22.02        10.60 o                         
 -16  -8   9        152.91        221.46        25.98 o                         
 -14  -8   9         63.98        134.61        20.17 o                         
 -12  -8   9       1286.48       1268.22        74.81 o                         
 -10  -8   9       1047.63       1052.10        64.03 o                         
  -8  -8   9       1003.62       1109.17        85.16 o                         
  -6  -8   9        610.25        645.02        54.21 o                         
  -4  -8   9        144.97        179.36        29.27 o                         
  -2  -8   9        682.04        639.88        42.91 o                         
   0  -8   9        248.45        275.08        27.19 o                         
   2  -8   9       1291.80       1375.98        72.86 o                         
   4  -8   9        395.77        360.13        40.97 o                         
   6  -8   9        699.34        747.18        46.92 o                         
   8  -8   9        792.36        891.31        55.21 o                         
  10  -8   9        183.33        219.57        87.40 o                         
 -17  -7   9        191.91        172.77        21.07 o                         
 -15  -7   9        311.69        343.07        40.97 o                         
 -13  -7   9       1001.16       1012.77        67.25 o                         
 -11  -7   9       2625.97       2451.58       163.28 o                         
  -9  -7   9        207.52        213.10        23.34 o                         
  -7  -7   9        483.98        465.93        41.82 o                         
  -5  -7   9       1212.00       1272.67        86.53 o                         
  -3  -7   9        244.34        251.48        34.68 o                         
  -1  -7   9       1854.23       1767.12        83.62 o                         
   1  -7   9         90.32        211.39        26.39 o                         
   3  -7   9        277.35        329.19        35.12 o                         
   5  -7   9         75.11         77.05        24.04 o                         
   7  -7   9        260.64        373.27        30.82 o                         
   9  -7   9        170.36        138.14        21.53 o                         
  11  -7   9        183.72        158.75        27.95 o                         
 -18  -6   9         76.21         86.71        16.36 o                         
 -16  -6   9        249.66        257.32        34.62 o                         
 -14  -6   9        242.69        278.89        37.21 o                         
 -12  -6   9       2687.59       2506.28       128.53 o                         
 -10  -6   9       1334.75       1586.26        85.26 o                         
  -8  -6   9       3994.99       4202.92       277.11 o                         
  -6  -6   9       6620.18       6423.91       326.42 o                         
  -4  -6   9       2796.43       2784.04       151.81 o                         
  -2  -6   9       3081.19       2853.59       139.15 o                         
   0  -6   9       2907.21       2959.98       127.07 o                         
   2  -6   9        252.89        257.97        24.64 o                         
   4  -6   9        740.50        826.59        51.98 o                         
   6  -6   9       1873.59       2042.31       100.45 o                         
   8  -6   9       1681.49       1762.49        86.50 o                         
  10  -6   9         46.23         46.86        15.12 o                         
  12  -6   9        151.83        137.05        38.58 o                         
 -17  -5   9        373.96        397.11        44.42 o                         
 -15  -5   9        734.15        741.65        78.65 o                         
 -13  -5   9        612.87        768.31        79.72 o                         
 -11  -5   9       2317.10       2150.60       115.81 o                         
  -9  -5   9       7214.52       6847.22       325.46 o                         
  -7  -5   9        735.98        855.47        65.57 o                         
  -5  -5   9        458.93        531.98        43.40 o                         
  -3  -5   9       2657.35       2637.19       129.97 o                         
  -1  -5   9       2715.34       3122.36       163.68 o                         
   1  -5   9        393.85        398.40        28.36 o                         
   3  -5   9       1246.98       1294.63        63.37 o                         
   5  -5   9       1445.44       1532.19        74.90 o                         
   7  -5   9        906.87        985.26        57.19 o                         
   9  -5   9        916.23       1053.58        56.71 o                         
  11  -5   9        185.42        212.96        30.45 o                         
  13  -5   9         93.34         66.79        25.86 o                         
 -18  -4   9         13.52         55.70        16.19 o                         
 -16  -4   9        175.28        223.49        35.90 o                         
 -14  -4   9        119.16        124.14        29.10 o                         
 -12  -4   9       2755.79       2649.89       240.52 o                         
 -10  -4   9       4238.14       3836.26       202.32 o                         
  -8  -4   9        193.16        237.61        28.48 o                         
  -6  -4   9       3046.47       2729.75       229.94 o                         
  -4  -4   9       1685.68       1623.36       123.84 o                         
  -2  -4   9       5135.69       4866.35       201.53 o                         
   0  -4   9       1905.92       1918.16        83.15 o                         
   2  -4   9       2385.03       2187.71       164.46 o                         
   4  -4   9       1844.87       1887.61        90.94 o                         
   6  -4   9        756.78        836.74        50.69 o                         
   8  -4   9       1786.88       1924.60        88.90 o                         
  10  -4   9        614.57        681.03        50.25 o                         
  12  -4   9        130.51        136.33        24.35 o                         
  14  -4   9        137.81        139.89        29.63 o                         
 -19  -3   9        160.63        175.77        25.23 o                         
 -15  -3   9        188.80        286.45        40.74 o                         
 -13  -3   9       5808.48       5902.79       486.88 o                         
 -11  -3   9       4366.95       4272.54       365.79 o                         
  -9  -3   9        742.47        676.09        51.46 o                         
  -7  -3   9        205.22        177.74        23.13 o                         
  -5  -3   9         18.11         72.51        18.33 o                         
  -3  -3   9       2084.43       1961.04        97.50 o                         
  -1  -3   9        904.03        918.71        49.72 o                         
   1  -3   9        592.81        577.93        72.07 o                         
   3  -3   9       1065.61       1108.24        53.84 o                         
   5  -3   9        126.00        285.55       155.04 o                         
   7  -3   9        838.43        929.95        65.90 o                         
   9  -3   9        574.93        650.55        52.61 o                         
  11  -3   9        544.05        635.11        55.39 o                         
  13  -3   9         97.89         87.31        30.62 o                         
 -20  -2   9         92.37        144.60        25.02 o                         
 -18  -2   9         72.17         88.62        23.43 o                         
 -16  -2   9        135.20        197.70        35.79 o                         
 -14  -2   9        344.21        441.45        50.36 o                         
 -12  -2   9       1254.59       1269.16       124.45 o                         
 -10  -2   9       2465.41       2291.09       138.99 o                         
  -8  -2   9       4390.75       4125.59       258.70 o                         
  -6  -2   9       6647.78       6389.70       394.52 o                         
  -4  -2   9       8266.88       7246.90       371.70 o                         
  -2  -2   9       6042.44       5728.97       251.20 o                         
   0  -2   9       5083.62       5327.43       210.26 o                         
   2  -2   9       2572.70       2575.14       109.62 o                         
   4  -2   9        746.67        673.39        63.84 o                         
   6  -2   9       3005.52       3390.52       230.35 o                         
   8  -2   9        432.70        498.13        54.06 o                         
  10  -2   9        113.60        140.91        26.20 o                         
  12  -2   9        836.68        685.41        60.23 o                         
  14  -2   9         55.68         65.09        24.95 o                         
 -19  -1   9         64.10        117.93        21.67 o                         
 -17  -1   9        401.50        567.00        63.48 o                         
 -15  -1   9       1805.25       1729.49       183.23 o                         
 -13  -1   9        971.50       1045.57       105.34 o                         
 -11  -1   9       1060.40       1060.83        82.03 o                         
  -9  -1   9       1695.28       1568.47       157.61 o                         
  -7  -1   9       2433.29       2003.60       110.87 o                         
  -5  -1   9        426.72        367.66        45.45 o                         
  -3  -1   9       1464.19       1335.31        69.77 o                         
  -1  -1   9        514.67        549.65        47.44 o                         
   1  -1   9       5839.51       5804.97       258.50 o                         
   3  -1   9       1966.42       1987.10        97.32 o                         
   5  -1   9       1079.01       1062.26        60.29 o                         
   7  -1   9        415.56        404.79        58.62 o                         
   9  -1   9        174.71        236.98        34.92 o                         
  11  -1   9        242.79        295.29        36.64 o                         
  13  -1   9        351.18        369.30        56.72 o                         
  15  -1   9         15.28         58.58        22.16 o                         
 -18   0   9        133.54        160.17        28.66 o                         
 -16   0   9        175.14        212.89        36.03 o                         
 -14   0   9         89.59         69.08        19.48 o                         
 -12   0   9         32.38         61.18        18.52 o                         
 -10   0   9        441.11        393.46        36.40 o                         
  -8   0   9        919.82       1061.69        84.35 o                         
  -6   0   9       5605.88       5145.82       259.80 o                         
  -4   0   9      10432.67      10586.64       443.69 o                         
  -2   0   9       5626.40       5617.04       289.42 o                         
   0   0   9       7948.89       7371.26       316.61 o                         
   2   0   9      13129.52      13520.88       506.05 o                         
   4   0   9       3854.78       3835.36       197.30 o                         
   6   0   9       1108.73       1157.50        98.63 o                         
   8   0   9        245.68        323.18        40.57 o                         
  10   0   9        300.95        296.41        38.57 o                         
  12   0   9         32.74         53.44        17.26 o                         
  14   0   9         87.53         60.11        23.56 o                         
 -19   1   9         54.41        102.34        20.35 o                         
 -17   1   9        452.22        625.59        64.42 o                         
 -15   1   9       1988.13       2203.54       169.61 o                         
 -13   1   9       1079.72       1158.81        84.05 o                         
 -11   1   9       1196.39       1271.93        84.92 o                         
  -9   1   9       1597.07       1543.08        84.47 o                         
  -7   1   9       2283.61       1976.40       149.10 o                         
  -5   1   9        543.25        501.02        37.65 o                         
  -3   1   9       1369.77       1316.09        71.26 o                         
  -1   1   9        456.23        517.19        48.89 o                         
   1   1   9       5863.48       5892.27       229.74 o                         
   3   1   9       1959.46       1944.45       176.61 o                         
   5   1   9       1097.35       1129.86        61.10 o                         
   7   1   9        389.00        375.13        67.85 o                         
   9   1   9        159.00        212.43        34.92 o                         
  11   1   9        256.11        293.17        64.85 o                         
  13   1   9        344.36        309.66        53.88 o                         
  15   1   9         12.89         33.55        18.43 o                         
 -18   2   9         61.00        130.02        25.86 o                         
 -16   2   9        159.93        205.84        34.95 o                         
 -14   2   9        332.86        347.76        40.11 o                         
 -12   2   9       1358.99       1417.71        79.22 o                         
 -10   2   9       2223.33       2280.50       122.17 o                         
  -8   2   9       4361.96       4438.63       262.98 o                         
  -6   2   9       6862.95       6622.14       322.75 o                         
  -4   2   9       8273.73       7995.29       373.87 o                         
  -2   2   9       6160.57       5684.38       283.99 o                         
   0   2   9       5238.94       5322.84       211.09 o                         
   2   2   9       2272.98       2135.23       109.97 o                         
   4   2   9        945.60        920.54        57.85 o                         
   6   2   9       2835.29       3105.67       170.72 o                         
   8   2   9        466.34        602.50        55.58 o                         
  10   2   9         97.43        124.15        28.17 o                         
  12   2   9        875.94        914.99       203.34 o                         
  14   2   9         53.79         33.76        19.54 o                         
 -17   3   9        297.03        365.34        44.47 o                         
 -15   3   9        173.97        257.22        29.55 o                         
 -13   3   9       5780.77       5832.94       347.30 o                         
 -11   3   9       4308.51       4432.45       274.43 o                         
  -9   3   9        730.57        666.69        44.49 o                         
  -7   3   9        150.44        121.61        21.31 o                         
  -5   3   9         36.16         94.24        19.07 o                         
  -3   3   9       1900.40       1757.22       107.01 o                         
  -1   3   9        958.28       1043.63        54.50 o                         
   1   3   9        590.55        596.15        37.09 o                         
   3   3   9       1042.64       1088.79        69.78 o                         
   5   3   9        135.21        136.80        21.39 o                         
   7   3   9        892.86        892.63        74.62 o                         
   9   3   9        549.98        570.35        56.25 o                         
  11   3   9        566.93        555.79        69.75 o                         
  13   3   9        110.87         80.55        28.35 o                         
 -16   4   9        170.00        209.29        36.92 o                         
 -14   4   9         80.46        107.06        19.23 o                         
 -12   4   9       3003.12       2888.51       148.89 o                         
 -10   4   9       4571.18       4414.75       208.53 o                         
  -8   4   9        155.29        189.58        21.90 o                         
  -6   4   9       3083.39       2951.07       173.13 o                         
  -4   4   9       1329.91       1329.71        81.13 o                         
  -2   4   9       4961.96       4799.43       217.38 o                         
   0   4   9       1805.88       1898.44        71.00 o                         
   2   4   9       2382.34       2256.08       158.49 o                         
   4   4   9       1834.63       1643.87       156.45 o                         
   6   4   9        752.93        833.20        66.01 o                         
   8   4   9       1825.48       1648.62       543.29 o                         
  10   4   9        602.70        564.96       159.40 o                         
  12   4   9        116.67        145.79        41.56 o                         
  14   4   9        137.75        117.31        27.30 o                         
 -17   5   9        392.55        404.37        49.29 o                         
 -15   5   9        785.16        830.08        74.28 o                         
 -13   5   9        596.56        705.28        66.60 o                         
 -11   5   9       2489.65       2458.22       161.15 o                         
  -9   5   9       7222.33       6675.92       287.38 o                         
  -7   5   9        650.79        795.64        68.25 o                         
  -5   5   9        479.94        533.48        62.11 o                         
  -3   5   9       2501.27       2357.22       229.33 o                         
  -1   5   9       2789.41       3008.23       122.71 o                         
   1   5   9        391.48        379.09        26.37 o                         
   3   5   9       1208.04       1240.23        68.76 o                         
   5   5   9       1361.63       1292.50       108.63 o                         
   7   5   9        919.70        900.71        63.54 o                         
   9   5   9        891.93        894.69       123.99 o                         
  11   5   9        170.91        189.87        27.35 o                         
  13   5   9         92.80         63.72        26.17 o                         
 -16   6   9        243.47        245.58        39.05 o                         
 -14   6   9        277.80        213.39        48.47 o                         
 -12   6   9       2552.61       2615.35       175.34 o                         
 -10   6   9       1135.41       1481.41        95.74 o                         
  -8   6   9       4145.55       4364.83       223.42 o                         
  -6   6   9       6791.14       6785.04       284.85 o                         
  -4   6   9       2711.58       2940.55       143.41 o                         
  -2   6   9       3382.03       3477.79       217.60 o                         
   0   6   9       2835.41       2524.88       124.70 o                         
   2   6   9        357.09        344.25        30.26 o                         
   4   6   9        729.45        805.24        60.00 o                         
   6   6   9       2035.55       2079.69       141.39 o                         
   8   6   9       1670.58       1683.50       120.31 o                         
  10   6   9         45.33         58.99        19.43 o                         
  12   6   9        155.02        196.26        43.70 o                         
 -17   7   9        167.89        142.18        26.55 o                         
 -15   7   9        287.58        345.79        49.75 o                         
 -13   7   9        927.34        780.90       228.37 o                         
 -11   7   9       2710.81       2718.25       148.16 o                         
  -9   7   9        155.08        181.67        30.28 o                         
  -7   7   9        418.28        455.45        35.05 o                         
  -5   7   9       1323.95       1337.46        61.85 o                         
  -3   7   9        211.34        210.34        20.90 o                         
  -1   7   9       1821.01       1722.76       127.10 o                         
   1   7   9         81.52        122.89        55.48 o                         
   3   7   9        251.71        350.83        34.82 o                         
   5   7   9         93.33        162.32        26.47 o                         
   7   7   9        234.17        303.93        33.82 o                         
   9   7   9        194.43        182.98        29.20 o                         
  11   7   9        193.60        155.63        37.16 o                         
 -16   8   9        168.27        238.54        35.73 o                         
 -14   8   9         66.86        146.41        32.92 o                         
 -12   8   9       1306.39       1443.54       138.27 o                         
 -10   8   9       1126.58       1124.97        75.67 o                         
  -8   8   9        901.10       1058.30        60.91 o                         
  -6   8   9        538.26        620.26        44.38 o                         
  -4   8   9         99.55        144.68        19.43 o                         
  -2   8   9        559.59        511.31        51.67 o                         
   0   8   9        308.37        340.68        28.06 o                         
   2   8   9       1234.70       1200.70       149.20 o                         
   4   8   9        372.16        284.04        36.59 o                         
   6   8   9        687.96        756.03        64.87 o                         
   8   8   9        864.85        848.10        58.20 o                         
  10   8   9        177.44        128.30        19.78 o                         
 -15   9   9        334.66        340.56        44.56 o                         
 -13   9   9        424.57        436.59        57.72 o                         
 -11   9   9        447.70        497.56        44.78 o                         
  -9   9   9       1169.83       1094.11        77.72 o                         
  -7   9   9       2013.10       1832.18       102.04 o                         
  -5   9   9        306.58        295.51        26.18 o                         
  -3   9   9        254.41        234.18        23.44 o                         
  -1   9   9         75.49        122.54        17.79 o                         
   1   9   9        308.88        318.99        34.97 o                         
   3   9   9         54.60        112.23        30.89 o                         
   5   9   9        369.90        446.36        39.30 o                         
   7   9   9        986.14        767.43        63.67 o                         
   9   9   9        174.86        156.51        24.85 o                         
 -14  10   9        430.00        444.83        55.30 o                         
 -12  10   9        384.85        431.99        59.64 o                         
 -10  10   9        134.27        233.72        40.86 o                         
  -8  10   9          7.25          7.73        12.87 o                         
  -6  10   9       1969.14       1746.71        86.84 o                         
  -4  10   9        316.46        417.13        30.80 o                         
  -2  10   9        405.21        371.02        28.23 o                         
   0  10   9        198.53        197.86        27.45 o                         
   2  10   9        539.67        513.63        52.84 o                         
   4  10   9        542.63        490.65        94.52 o                         
   6  10   9         72.24         98.83        30.12 o                         
   8  10   9        315.29        326.85        32.31 o                         
 -13  11   9        321.78        325.26        41.95 o                         
 -11  11   9        721.71        563.85        54.40 o                         
  -9  11   9        786.92        675.22        64.71 o                         
  -7  11   9         90.30         97.13        20.49 o                         
  -5  11   9        944.04        792.82        67.86 o                         
  -3  11   9        297.03        269.58        24.65 o                         
  -1  11   9        498.04        392.52        93.07 o                         
   1  11   9        248.33        180.85        51.54 o                         
   3  11   9        252.80        309.55        38.75 o                         
   5  11   9         75.11         82.36        31.03 o                         
   7  11   9        141.95         96.80        22.48 o                         
 -12  12   9        165.81        121.22        25.27 o                         
 -10  12   9        104.33        106.60        22.38 o                         
  -8  12   9         63.12        109.06        39.34 o                         
  -6  12   9         10.23         22.32        11.09 o                         
  -4  12   9        298.41        222.82        28.00 o                         
  -2  12   9        230.29        168.05        25.77 o                         
   0  12   9        232.91        162.35        33.81 o                         
   2  12   9         73.69         84.91        23.76 o                         
   4  12   9         63.48         38.31        17.77 o                         
   6  12   9        130.75        130.92        20.78 o                         
  -9  13   9         55.39         44.39        15.29 o                         
  -7  13   9        255.70        206.09        62.23 o                         
  -5  13   9        293.87        331.69        33.70 o                         
  -3  13   9        309.17        178.67        28.22 o                         
  -1  13   9         48.27         39.56        16.01 o                         
   1  13   9         58.20         28.06        13.17 o                         
   3  13   9        152.46        177.06        24.45 o                         
   5  13   9         35.14         56.46        21.14 o                         
  -8  14   9        116.08         86.70        26.09 o                         
  -6  14   9         96.14         63.88        18.39 o                         
  -4  14   9        128.29         85.27        18.60 o                         
  -2  14   9         11.94          6.71        10.21 o                         
   0  14   9        100.40         74.48        32.21 o                         
   2  14   9         90.08         75.15        23.37 o                         
   4  14   9         49.96         47.73        12.85 o                         
  -5  15   9         66.98         42.93        18.32 o                         
  -3  15   9         61.26         19.90         8.54 o                         
  -1  15   9         20.76          5.61        10.22 o                         
   1  15   9         66.77         44.53        14.65 o                         
   3  15   9         36.99         28.65        13.04 o                         
  -7 -15  10         77.76         34.34        11.17 o                         
  -5 -15  10         87.04         69.11        16.81 o                         
  -3 -15  10          3.21          1.97         8.61 o                         
  -1 -15  10         33.16          5.88         8.69 o                         
  -8 -14  10         94.57         96.35        16.61 o                         
  -6 -14  10         29.05         23.48        12.81 o                         
  -4 -14  10         17.31         21.10        17.49 o                         
  -2 -14  10          3.31          6.00        15.63 o                         
   0 -14  10         29.21          8.92         9.97 o                         
   2 -14  10         23.51          8.91         7.47 o                         
   4 -14  10         80.37         64.91        21.13 o                         
 -11 -13  10         89.86         93.04        25.21 o                         
  -9 -13  10         98.66         49.95        14.76 o                         
  -7 -13  10         46.03         46.09        17.45 o                         
  -5 -13  10        575.03        471.07        50.95 o                         
  -3 -13  10        136.94        117.94        34.96 o                         
  -1 -13  10         29.67         33.33        19.12 o                         
   1 -13  10         16.14          8.83        12.81 o                         
   3 -13  10         44.65         46.96        28.39 o                         
   5 -13  10         68.68         35.97        22.06 o                         
   7 -13  10          5.86          0.88         5.97 o                         
 -12 -12  10        210.79        217.18        37.28 o                         
 -10 -12  10          0.41          9.32        11.33 o                         
  -8 -12  10        250.03        247.80        31.12 o                         
  -6 -12  10        173.83        146.44        29.15 o                         
  -4 -12  10        110.64         82.70        33.22 o                         
  -2 -12  10         96.17         56.27        17.79 o                         
   0 -12  10         28.79         28.26        19.77 o                         
   2 -12  10          1.96          2.69        15.56 o                         
   4 -12  10        141.88         87.85        26.58 o                         
   6 -12  10         46.91         52.58        24.08 o                         
   8 -12  10          0.20          2.47         8.92 o                         
 -13 -11  10        147.62        126.75        28.00 o                         
 -11 -11  10        129.82        148.20        21.75 o                         
  -9 -11  10        425.53        349.19        40.89 o                         
  -7 -11  10         33.35         39.85        19.86 o                         
  -5 -11  10        191.21        156.92        32.26 o                         
  -3 -11  10         78.47        133.77        42.00 o                         
  -1 -11  10         56.45         40.61        19.58 o                         
   1 -11  10         28.07         34.00        22.19 o                         
   3 -11  10         33.86         75.37        22.40 o                         
   5 -11  10         11.65         22.09        12.12 o                         
   7 -11  10         62.46        110.50        26.66 o                         
   9 -11  10        102.12         72.09        17.09 o                         
 -14 -10  10        128.29        164.44        33.47 o                         
 -12 -10  10        223.25        238.52        28.93 o                         
 -10 -10  10       1290.94       1300.66        95.10 o                         
  -8 -10  10        509.25        489.53        50.99 o                         
  -6 -10  10        101.33        126.76        29.67 o                         
  -4 -10  10         72.88        146.75        43.85 o                         
  -2 -10  10        199.64        102.97        29.94 o                         
   0 -10  10        154.70        114.27        22.18 o                         
   2 -10  10        282.71        254.25        28.54 o                         
   4 -10  10        150.97        105.39        22.99 o                         
   6 -10  10         50.01         40.85        12.95 o                         
   8 -10  10        198.90        135.33        69.60 o                         
  10 -10  10         14.70          8.61         9.40 o                         
 -13  -9  10        114.36        146.05        32.00 o                         
 -11  -9  10        831.64        869.29        66.24 o                         
  -9  -9  10        991.45        979.60        75.99 o                         
  -7  -9  10        789.01        749.29        59.41 o                         
  -5  -9  10        601.04        648.73        53.30 o                         
  -3  -9  10        576.45        535.55        47.26 o                         
  -1  -9  10        428.17        390.06        41.94 o                         
   1  -9  10        360.42        316.48        27.35 o                         
   3  -9  10         88.36         88.53        20.13 o                         
   5  -9  10         95.48        114.09        19.45 o                         
   7  -9  10        168.50        184.34        37.67 o                         
   9  -9  10        163.50        172.92        57.62 o                         
  11  -9  10         44.42         43.93        13.06 o                         
 -14  -8  10        132.81        171.01        27.84 o                         
 -12  -8  10         31.84         40.47        15.15 o                         
 -10  -8  10        834.30        911.30        75.36 o                         
  -8  -8  10        449.96        507.85        52.68 o                         
  -6  -8  10        249.37        299.11        44.75 o                         
  -4  -8  10        189.34        204.60        30.93 o                         
  -2  -8  10        968.13        991.12        61.31 o                         
   0  -8  10       1834.01       1783.59        76.11 o                         
   2  -8  10        755.42        704.55        49.98 o                         
   4  -8  10        133.35        109.69        31.13 o                         
   6  -8  10        139.90        146.93        23.41 o                         
   8  -8  10        126.68        173.16        34.82 o                         
  10  -8  10          5.68          2.32        16.02 o                         
 -15  -7  10        222.68        251.06        27.56 o                         
 -13  -7  10        476.55        447.18        39.04 o                         
 -11  -7  10       1778.25       1651.61       161.96 o                         
  -9  -7  10       1045.12       1075.79        89.21 o                         
  -7  -7  10       1416.86       1229.05        82.12 o                         
  -5  -7  10        420.85        426.01        39.98 o                         
  -3  -7  10        253.60        253.78        31.82 o                         
  -1  -7  10        963.39        901.28        46.85 o                         
   1  -7  10        297.94        371.41        39.18 o                         
   3  -7  10        334.69        309.21        31.18 o                         
   5  -7  10       1178.68       1152.31        56.41 o                         
   7  -7  10         87.39         98.34        18.50 o                         
   9  -7  10         11.60         55.48        22.11 o                         
  11  -7  10         82.89         56.23        21.83 o                         
 -16  -6  10        647.10        679.54        65.56 o                         
 -14  -6  10        496.88        525.56        42.18 o                         
 -12  -6  10       1458.08       1354.86       137.55 o                         
 -10  -6  10        359.86        496.39        48.82 o                         
  -8  -6  10       1096.46       1211.54        90.88 o                         
  -6  -6  10        486.82        564.14        61.39 o                         
  -4  -6  10         87.96        177.29        26.94 o                         
  -2  -6  10       1682.60       1524.64       119.74 o                         
   0  -6  10        356.78        337.32        31.08 o                         
   2  -6  10        422.81        451.31        32.37 o                         
   4  -6  10       1148.97       1158.05        65.58 o                         
   6  -6  10        586.05        577.58        39.84 o                         
   8  -6  10          5.91          7.36        14.80 o                         
  10  -6  10         48.02         44.21        18.78 o                         
  12  -6  10         57.25         50.46        17.76 o                         
 -17  -5  10        465.16        481.35        44.94 o                         
 -15  -5  10        832.49        894.51        87.88 o                         
 -13  -5  10        857.51        880.30        61.01 o                         
 -11  -5  10       1594.24       1371.34       102.36 o                         
  -9  -5  10       3345.87       3303.70       205.75 o                         
  -7  -5  10       4076.21       3925.59       246.35 o                         
  -5  -5  10       3624.08       3094.74       283.16 o                         
  -3  -5  10       1003.71        868.70        79.40 o                         
  -1  -5  10        769.90        852.00        49.44 o                         
   1  -5  10        134.51        210.47        21.99 o                         
   3  -5  10        114.33        136.62        19.17 o                         
   5  -5  10        116.34        159.38        24.41 o                         
   7  -5  10        142.48        154.83        29.56 o                         
   9  -5  10         92.24         86.25        23.30 o                         
  11  -5  10         56.47         64.60        21.07 o                         
  13  -5  10         18.55         57.81        21.72 o                         
 -18  -4  10         62.98        120.84        22.77 o                         
 -16  -4  10        312.35        300.37        47.22 o                         
 -14  -4  10        737.98        752.58        79.84 o                         
 -12  -4  10        383.96        371.71        55.45 o                         
 -10  -4  10       1217.06       1257.79       125.41 o                         
  -8  -4  10        447.84        431.83        50.68 o                         
  -6  -4  10        684.66        681.86        46.40 o                         
  -4  -4  10       4848.64       4406.30       225.97 o                         
  -2  -4  10        752.05        714.19        49.45 o                         
   0  -4  10       2593.36       2554.46       130.83 o                         
   2  -4  10        567.49        588.36        42.55 o                         
   4  -4  10       1073.60       1180.33        66.35 o                         
   6  -4  10         12.19         14.48        18.16 o                         
   8  -4  10       1652.22       1824.45       112.89 o                         
  10  -4  10          9.82         10.56        16.62 o                         
  12  -4  10         19.57         19.62        11.82 o                         
 -19  -3  10        124.28        161.77        21.63 o                         
 -17  -3  10         76.67        119.56        25.00 o                         
 -15  -3  10        961.42       1027.23        95.25 o                         
 -13  -3  10        357.79        485.52        58.70 o                         
 -11  -3  10        508.89        557.72        48.08 o                         
  -9  -3  10       1748.49       1502.34       109.90 o                         
  -7  -3  10       2829.69       2551.02       155.48 o                         
  -5  -3  10       1383.67       1306.79        71.44 o                         
  -3  -3  10       4226.11       4177.34       208.69 o                         
  -1  -3  10        237.82        251.16        22.80 o                         
   1  -3  10        441.16        410.93        36.88 o                         
   3  -3  10        331.05        357.08        26.55 o                         
   5  -3  10       1641.27       1770.65        90.09 o                         
   7  -3  10        418.14        415.86        42.23 o                         
   9  -3  10       1145.69       1351.17        84.51 o                         
  11  -3  10        140.30        141.36        26.22 o                         
  13  -3  10         58.38         63.41        23.90 o                         
 -18  -2  10        357.17        528.68        53.91 o                         
 -16  -2  10         34.07         26.91        16.41 o                         
 -12  -2  10        781.47        751.41        75.51 o                         
 -10  -2  10        220.81        265.07        25.54 o                         
  -8  -2  10         51.98         62.46        16.52 o                         
  -6  -2  10        586.79        575.14        53.77 o                         
  -4  -2  10        255.14        228.40        29.48 o                         
  -2  -2  10        431.55        406.14        34.28 o                         
   0  -2  10        891.44        903.95        49.96 o                         
   2  -2  10       3741.76       3743.02       146.18 o                         
   4  -2  10       3173.17       3341.45       175.22 o                         
   6  -2  10       3589.17       3884.15       250.63 o                         
   8  -2  10        151.29        122.81        27.18 o                         
  10  -2  10        896.50        874.79        62.04 o                         
  12  -2  10        518.05        428.84        75.36 o                         
  14  -2  10          0.70          8.90        13.31 o                         
 -19  -1  10        355.18        553.39        54.63 o                         
 -15  -1  10        930.94       1057.79        96.16 o                         
 -13  -1  10        722.88        791.68        82.01 o                         
 -11  -1  10        987.40       1071.07        93.56 o                         
  -9  -1  10       2086.61       2070.84       135.70 o                         
  -7  -1  10       2315.31       2061.53       107.70 o                         
  -5  -1  10       4086.12       3862.63       235.29 o                         
  -3  -1  10       3196.61       3474.07       224.77 o                         
  -1  -1  10       4281.84       4190.00       294.78 o                         
   1  -1  10        296.20        317.86        24.26 o                         
   3  -1  10       1387.86       1434.75       149.10 o                         
   5  -1  10        244.13        241.58        29.71 o                         
   7  -1  10        314.77        321.76        42.00 o                         
   9  -1  10        701.17        718.85        94.25 o                         
  11  -1  10        127.75        154.22        26.56 o                         
 -18   0  10         21.36         10.51        13.10 o                         
 -16   0  10        280.86        362.23        45.56 o                         
 -14   0  10         54.81         70.80        22.85 o                         
 -12   0  10          3.72         32.42        14.51 o                         
 -10   0  10        927.52        852.75        53.12 o                         
  -8   0  10       1705.02       1751.21        93.84 o                         
  -6   0  10         13.50         35.64        11.66 o                         
  -4   0  10       2163.68       1971.43       278.64 o                         
  -2   0  10       6119.60       6166.20       816.72 o                         
   0   0  10         42.02        124.49        20.34 o                         
   2   0  10       8372.17       8396.73       313.33 o                         
   4   0  10          7.43         22.88        13.72 o                         
   6   0  10        317.88        302.72        32.50 o                         
   8   0  10       1026.43       1267.66        96.43 o                         
  10   0  10          1.29          7.93        16.81 o                         
  12   0  10         26.96         42.29        14.02 o                         
  14   0  10         11.28         15.39        15.07 o                         
 -17   1  10        625.65        789.08        78.12 o                         
 -15   1  10        784.78        901.86        94.00 o                         
 -13   1  10        736.99        872.74        83.85 o                         
 -11   1  10        888.95        943.62        58.87 o                         
  -9   1  10       1966.29       1975.79       109.47 o                         
  -7   1  10       2167.46       2027.27       107.69 o                         
  -5   1  10       4410.77       3890.27       192.14 o                         
  -3   1  10       2950.20       3021.16       165.84 o                         
  -1   1  10       4322.09       4052.33       197.50 o                         
   1   1  10        233.02        256.42        21.25 o                         
   3   1  10       1362.46       1412.79        73.09 o                         
   5   1  10        232.07        229.95        27.76 o                         
   7   1  10        321.90        377.54        44.21 o                         
   9   1  10        710.11        721.48        63.83 o                         
  11   1  10        123.68        135.10        25.93 o                         
  13   1  10          5.64          2.59        14.89 o                         
 -16   2  10         28.17         36.12        16.90 o                         
 -14   2  10        227.07        190.07        25.02 o                         
 -12   2  10        716.87        758.12        49.71 o                         
 -10   2  10        229.81        297.44        25.64 o                         
  -8   2  10         92.32         83.97        16.19 o                         
  -6   2  10        745.36        836.98        47.87 o                         
  -4   2  10        291.55        254.52        37.93 o                         
  -2   2  10        615.92        611.27        34.68 o                         
   0   2  10       1038.18       1140.77        51.44 o                         
   2   2  10       3802.90       3566.78       145.31 o                         
   4   2  10       3472.98       3431.16       159.13 o                         
   6   2  10       3468.41       3820.16       245.56 o                         
   8   2  10        140.03        148.14        30.54 o                         
  10   2  10        904.32        843.73       312.29 o                         
  12   2  10        497.50        491.38       139.62 o                         
  14   2  10          0.12          4.34        14.56 o                         
 -15   3  10       1056.32       1064.38       190.43 o                         
 -13   3  10        447.31        578.51        41.20 o                         
 -11   3  10        514.39        613.75        42.02 o                         
  -9   3  10       1816.92       1782.64        92.03 o                         
  -7   3  10       2521.37       2336.73       127.50 o                         
  -5   3  10       1239.30       1155.49        64.46 o                         
  -3   3  10       4389.99       3796.36       369.74 o                         
  -1   3  10        251.55        248.89        58.82 o                         
   1   3  10        471.48        425.04        31.43 o                         
   3   3  10        337.48        347.54        42.77 o                         
   5   3  10       1643.52       1772.46       101.96 o                         
   7   3  10        400.55        371.65        56.28 o                         
   9   3  10       1135.62       1208.77       153.67 o                         
  11   3  10        130.51        127.49        33.08 o                         
  13   3  10         56.04         26.74        18.44 o                         
 -16   4  10        313.12        315.56        44.50 o                         
 -14   4  10        803.10        852.96        72.94 o                         
 -12   4  10        451.18        486.40        36.84 o                         
 -10   4  10       1151.70       1206.73        94.20 o                         
  -8   4  10        347.61        345.50        27.73 o                         
  -6   4  10        635.23        645.78        47.61 o                         
  -4   4  10       4687.69       4698.65       227.18 o                         
  -2   4  10        647.07        656.93        46.15 o                         
   0   4  10       2628.64       2336.39       184.05 o                         
   2   4  10        704.94        604.16        55.11 o                         
   4   4  10       1084.82       1216.06        67.92 o                         
   6   4  10         14.36         16.62        15.75 o                         
   8   4  10       1631.94       1694.90       491.04 o                         
  10   4  10         18.66         16.79        15.96 o                         
  12   4  10         12.91          8.66        19.24 o                         
 -17   5  10        387.21        378.60        49.50 o                         
 -15   5  10        887.58        964.36        99.53 o                         
 -13   5  10        687.19        712.81        69.52 o                         
 -11   5  10       1892.94       1717.57       116.89 o                         
  -9   5  10       3205.87       3270.72       147.97 o                         
  -7   5  10       4252.22       4053.28       206.18 o                         
  -5   5  10       3543.41       3308.01       143.15 o                         
  -3   5  10        955.07        892.74        48.87 o                         
  -1   5  10        677.55        746.87        42.28 o                         
   1   5  10         98.53        130.86        17.92 o                         
   3   5  10        109.26         97.40        26.05 o                         
   5   5  10        125.02        168.86        26.90 o                         
   7   5  10        158.65        116.07        23.47 o                         
   9   5  10         96.69         83.58        25.37 o                         
  11   5  10         48.88         53.03        14.92 o                         
 -16   6  10        615.41        711.71        82.61 o                         
 -14   6  10        474.01        515.87        57.61 o                         
 -12   6  10       1429.85       1317.75       103.83 o                         
 -10   6  10        433.01        564.64        47.96 o                         
  -8   6  10       1125.89       1248.33        80.05 o                         
  -6   6  10        414.69        472.70        39.88 o                         
  -4   6  10        104.30        171.05        19.66 o                         
  -2   6  10       1721.63       1613.06        72.53 o                         
   0   6  10        319.56        279.45        28.55 o                         
   2   6  10        417.31        395.97        38.20 o                         
   4   6  10       1218.13       1091.97        87.60 o                         
   6   6  10        557.29        510.55        44.09 o                         
   8   6  10         14.83         20.67        17.94 o                         
  10   6  10         61.55         38.17        17.61 o                         
  12   6  10         56.80         59.28        22.58 o                         
 -17   7  10        336.81        324.48        43.58 o                         
 -15   7  10        248.00        297.50        44.25 o                         
 -13   7  10        524.86        452.24        59.20 o                         
 -11   7  10       1763.45       1586.07       104.78 o                         
  -9   7  10       1208.54       1290.39        66.58 o                         
  -7   7  10       1433.69       1254.09        69.00 o                         
  -5   7  10        377.29        388.41        28.97 o                         
  -3   7  10        197.85        202.33        21.63 o                         
  -1   7  10        975.21        849.61        90.30 o                         
   1   7  10        258.42        304.39        38.02 o                         
   3   7  10        371.74        321.70        37.07 o                         
   5   7  10       1154.65       1145.71        87.61 o                         
   7   7  10         72.40         69.20        20.02 o                         
   9   7  10         14.26         34.64        21.74 o                         
  11   7  10         82.44         58.49        23.85 o                         
 -16   8  10         83.27        118.07        24.97 o                         
 -14   8  10        150.19        203.87        37.82 o                         
 -12   8  10         55.97        132.78        37.13 o                         
 -10   8  10        784.40        892.93        66.78 o                         
  -8   8  10        495.56        527.15        99.69 o                         
  -6   8  10        281.55        360.94        32.11 o                         
  -4   8  10        142.22        169.81        20.91 o                         
  -2   8  10       1029.12        915.85        48.51 o                         
   0   8  10       1711.71       1398.18       135.26 o                         
   2   8  10        823.07        850.09        70.33 o                         
   4   8  10        149.87         89.25        26.64 o                         
   6   8  10        176.13        133.45        23.35 o                         
   8   8  10        135.29        155.37        21.22 o                         
  10   8  10          5.26          3.15         8.10 o                         
 -15   9  10        490.84        474.21        55.54 o                         
 -13   9  10         81.12         92.84        28.05 o                         
 -11   9  10        730.13        799.73        75.62 o                         
  -9   9  10        881.31        873.80        52.72 o                         
  -7   9  10        707.66        753.05        49.30 o                         
  -5   9  10        589.32        543.19        82.30 o                         
  -3   9  10        531.48        456.47        32.58 o                         
  -1   9  10        471.28        411.01        36.97 o                         
   1   9  10        343.70        248.56        39.82 o                         
   3   9  10         91.02        104.81        30.77 o                         
   5   9  10         84.37         75.07        33.43 o                         
   7   9  10        162.19        205.29        25.25 o                         
   9   9  10        148.66        125.41        24.23 o                         
 -14  10  10        138.14        157.76        29.65 o                         
 -12  10  10        237.43        308.84        45.96 o                         
 -10  10  10       1312.36       1368.70       101.44 o                         
  -8  10  10        494.55        499.69        48.06 o                         
  -6  10  10         83.84        165.35        20.42 o                         
  -4  10  10         56.95        146.66        21.29 o                         
  -2  10  10        196.68        161.50        23.18 o                         
   0  10  10        147.10        124.02        24.40 o                         
   2  10  10        280.19        281.67        47.55 o                         
   4  10  10        152.67        144.84        36.53 o                         
   6  10  10         61.66         55.79        19.04 o                         
   8  10  10        198.55        114.45        23.67 o                         
 -13  11  10        150.73        119.89        24.68 o
[truncated: 207,930 more chars]
