# Supplementary material for: Maleate salts of bedaquiline
Source: Acta Crystallogr E Crystallogr Commun. 2021 Mar 26;77(Pt 4):433–45. doi: 10.1107/S2056989021002991 (PMC8025853; doi:10.1107/S2056989021002991)
Supplement: Supplementary file 5 [file e-77-00433-ethyl_acetatesup4.hkl]

data_ethyl_acetate                                                              
_shelx_title ' 91_4_0m_a.res in P2(1)'                                          
_shelx_refln_list_code          4                                               
_shelx_F_calc_maximum      204.73                                               
_exptl_crystal_F_000      1549.58                                               
_reflns_d_resolution_high  0.6495                                               
                                                                                
loop_                                                                           
 _space_group_symop_operation_xyz                                               
 'x, y, z'                                                                      
 '-x, y+1/2, -z'                                                                
                                                                                
_cell_length_a    16.1525                                                       
_cell_length_b    13.5353                                                       
_cell_length_c    17.8572                                                       
_cell_angle_alpha  90.000                                                       
_cell_angle_beta  107.359                                                       
_cell_angle_gamma  90.000                                                       
                                                                                
_shelx_F_squared_multiplier     1.000                                           
                                                                                
loop_                                                                           
 _refln_index_h                                                                 
 _refln_index_k                                                                 
 _refln_index_l                                                                 
 _refln_F_squared_calc                                                          
 _refln_F_squared_meas                                                          
 _refln_F_squared_sigma                                                         
 _refln_observed_status                                                         
   0 -20   0          2.35        -15.52        20.29 o                         
   1 -20   0         12.89        -18.52        18.93 o                         
   2 -20   0         20.51         20.50        14.44 o                         
   3 -20   0          2.76         10.08        15.67 o                         
   4 -20   0         13.56        -13.11        16.27 o                         
   5 -20   0          5.18        -15.33        15.33 o                         
   6 -20   0          5.15         17.26        15.46 o                         
   1 -19   0          3.99         13.22        12.54 o                         
   2 -19   0          7.60         -9.23        13.31 o                         
   3 -19   0          7.64          1.57        16.00 o                         
   4 -19   0          9.02          8.17        14.92 o                         
   5 -19   0          7.80         13.11        14.76 o                         
   6 -19   0          0.79          7.28        14.82 o                         
   7 -19   0          7.45         -2.94        15.12 o                         
   8 -19   0          0.57         -5.98        23.58 o                         
   9 -19   0          2.19         -6.92        14.99 o                         
   0 -18   0         16.70          9.75        13.59 o                         
   1 -18   0         15.73         12.17        10.08 o                         
   2 -18   0         17.13         13.85         9.75 o                         
   3 -18   0          9.91         13.39        11.31 o                         
   4 -18   0         24.38         18.46        12.77 o                         
   5 -18   0          0.79        -14.53        14.53 o                         
   6 -18   0         10.90         -2.55        12.85 o                         
   7 -18   0         12.01         17.49        16.45 o                         
   8 -18   0         67.18         79.46        17.38 o                         
   9 -18   0          0.66          8.82        13.52 o                         
  10 -18   0         11.39        -14.07        14.90 o                         
  11 -18   0          3.49         21.82        15.51 o                         
   1 -17   0         84.03        118.86        11.70 o                         
   2 -17   0          6.39         17.27         9.09 o                         
   3 -17   0         50.35         36.04        12.81 o                         
   4 -17   0          2.61         -8.92         8.92 o                         
   5 -17   0          3.69         -3.58        12.48 o                         
   6 -17   0          4.94         29.70        13.61 o                         
   7 -17   0          5.91        -14.08        14.08 o                         
   8 -17   0         11.23         13.08        12.99 o                         
   9 -17   0        132.23        118.59        15.94 o                         
  10 -17   0         10.01          1.25        13.24 o                         
  11 -17   0         53.04         55.39        14.76 o                         
  12 -17   0          3.17         -9.97        14.79 o                         
  13 -17   0         63.04         46.16        16.58 o                         
   0 -16   0        133.66        152.53        23.83 o                         
   1 -16   0         16.64          5.87         9.20 o                         
   2 -16   0        108.95        134.37        13.90 o                         
   3 -16   0         53.07         61.25        10.06 o                         
   4 -16   0        100.71         81.76        10.09 o                         
   5 -16   0         12.22          9.51        10.35 o                         
   6 -16   0          1.29         23.14        12.93 o                         
   7 -16   0          4.82        -12.81        12.81 o                         
   8 -16   0         47.74         47.38        18.44 o                         
   9 -16   0          3.12          2.06        12.56 o                         
  10 -16   0         39.18         56.94        18.66 o                         
  11 -16   0          1.24         -7.52        13.05 o                         
  12 -16   0         69.23         65.18        14.95 o                         
  13 -16   0         13.55        -14.44        14.44 o                         
  14 -16   0         10.01         -9.97        15.19 o                         
  15 -16   0          2.03         -4.32        16.43 o                         
   1 -15   0        111.45         95.56        13.64 o                         
   2 -15   0          0.44         -4.16         7.99 o                         
   3 -15   0          7.14         21.83         8.82 o                         
   4 -15   0         17.80         14.59         8.56 o                         
   5 -15   0         78.99         76.71        10.13 o                         
   6 -15   0         26.15         32.46         9.07 o                         
   7 -15   0         79.88         58.96        13.84 o                         
   8 -15   0         10.63          4.62        11.59 o                         
   9 -15   0          4.53          7.86        11.78 o                         
  10 -15   0          2.88         -6.81        12.21 o                         
  11 -15   0         15.48         28.93        13.05 o                         
  12 -15   0         27.43         35.85        15.09 o                         
  13 -15   0         96.13         94.56        15.50 o                         
  14 -15   0         13.07         36.18        18.18 o                         
  15 -15   0         10.07          3.17        14.62 o                         
  16 -15   0          2.47        -16.42        16.42 o                         
   0 -14   0       1366.34       1459.51       137.27 o                         
   1 -14   0        180.62        201.30        13.94 o                         
   2 -14   0        147.95        141.33        11.11 o                         
   3 -14   0         48.22         54.69        13.70 o                         
   4 -14   0         26.74         41.94         9.05 o                         
   5 -14   0          0.50         16.17         8.31 o                         
   6 -14   0        321.26        335.17        24.97 o                         
   7 -14   0          8.99         15.97        10.67 o                         
   8 -14   0         53.15         51.22        18.75 o                         
   9 -14   0          0.31         26.14        18.28 o                         
  10 -14   0         29.25         35.92        12.43 o                         
  11 -14   0          1.23        -10.26        12.64 o                         
  12 -14   0         21.66         14.16        15.22 o                         
  13 -14   0          0.47          5.04        13.42 o                         
  14 -14   0         37.77         63.65        11.89 o                         
  15 -14   0          3.96        -14.35        14.35 o                         
  16 -14   0          1.50         11.92        15.22 o                         
  17 -14   0          2.25          2.65        17.41 o                         
   1 -13   0        831.31        737.75        37.43 o                         
   2 -13   0         34.03         32.84         7.37 o                         
   3 -13   0         28.40         28.18         6.57 o                         
   4 -13   0         11.96         24.94         6.82 o                         
   5 -13   0         84.71         96.95         8.48 o                         
   6 -13   0        111.17         97.87         9.79 o                         
   7 -13   0        823.45        821.57        44.35 o                         
   8 -13   0         69.54         68.29        12.10 o                         
   9 -13   0        348.31        336.05        28.50 o                         
  10 -13   0         55.65         67.66        12.41 o                         
  11 -13   0         53.09         30.11        14.66 o                         
  12 -13   0         11.83        -10.48        12.68 o                         
  13 -13   0         84.40         72.01        14.59 o                         
  14 -13   0         10.82         11.55        13.51 o                         
  15 -13   0         71.29         68.13        12.61 o                         
  16 -13   0          1.14          7.74        14.62 o                         
  17 -13   0         11.48        -15.31        15.32 o                         
  18 -13   0          2.14        -16.81        17.31 o                         
   0 -12   0        711.29        812.25        84.97 o                         
   1 -12   0         36.76         42.02         6.35 o                         
   2 -12   0        790.31        826.85        48.33 o                         
   3 -12   0        165.46        148.80        12.84 o                         
   4 -12   0        168.24        158.33        11.72 o                         
   5 -12   0         57.69         59.89         6.91 o                         
   6 -12   0        291.77        241.76        16.09 o                         
   7 -12   0          7.74         13.03         5.33 o                         
   8 -12   0        143.04        129.83        15.46 o                         
   9 -12   0         11.51         22.79         9.61 o                         
  10 -12   0        330.51        335.38        26.98 o                         
  11 -12   0          3.62         -3.81        10.18 o                         
  12 -12   0         13.63         31.62        12.58 o                         
  13 -12   0          8.87         -0.58        12.75 o                         
  14 -12   0        116.63        117.67        14.08 o                         
  15 -12   0          8.38         10.81        10.98 o                         
  16 -12   0        110.63         89.46        17.35 o                         
  17 -12   0          5.14         22.16        15.16 o                         
  18 -12   0         19.48         25.30        17.35 o                         
  19 -12   0          3.72          3.24        20.32 o                         
   1 -11   0       2324.70       2455.97       134.96 o                         
   2 -11   0        623.78        682.27        40.43 o                         
   3 -11   0        516.92        485.33        29.98 o                         
   4 -11   0        163.64        133.07         8.62 o                         
   5 -11   0        891.82        888.87        53.42 o                         
   6 -11   0        352.92        439.38        26.45 o                         
   7 -11   0        926.41        947.07        53.41 o                         
   8 -11   0        111.01        118.70         8.61 o                         
   9 -11   0         26.83         39.89         8.96 o                         
  10 -11   0         69.69         70.90        10.74 o                         
  11 -11   0        220.42        261.13        19.71 o                         
  12 -11   0         55.44         53.00        10.72 o                         
  13 -11   0         27.78         24.48        10.92 o                         
  14 -11   0          6.83          3.88        10.10 o                         
  15 -11   0         26.87         28.33        10.95 o                         
  16 -11   0          2.15        -13.01        13.01 o                         
  17 -11   0        181.14        229.05        24.11 o                         
  18 -11   0          5.67         -9.21        16.74 o                         
  19 -11   0          3.73          8.77        29.04 o                         
  20 -11   0          3.96         35.10        18.97 o                         
   0 -10   0       2081.91       2046.77       162.19 o                         
   1 -10   0        456.59        526.54        31.59 o                         
   2 -10   0       1500.58       1472.63        91.96 o                         
   3 -10   0         58.28         61.60         5.89 o                         
   4 -10   0        152.85        152.35        10.62 o                         
   5 -10   0         10.67         16.58         4.56 o                         
   6 -10   0        135.74        112.75         9.10 o                         
   7 -10   0         59.13         45.84         5.51 o                         
   8 -10   0        186.05        250.76        14.69 o                         
   9 -10   0         24.71          8.40         3.84 o                         
  10 -10   0         21.21          6.70         8.73 o                         
  11 -10   0         23.23         36.65        10.05 o                         
  12 -10   0         97.76        121.79        18.92 o                         
  13 -10   0         12.75         17.44        11.46 o                         
  14 -10   0         12.25          3.28        10.93 o                         
  15 -10   0         38.01         54.99        11.40 o                         
  16 -10   0          7.14          3.49        10.08 o                         
  17 -10   0         10.91        -17.20        17.20 o                         
  18 -10   0         86.28         79.65        18.96 o                         
  19 -10   0         24.17         21.75        18.17 o                         
  20 -10   0         13.90        -14.74        20.89 o                         
   1  -9   0       2816.42       2769.05       152.67 o                         
   2  -9   0        190.57        222.40        11.90 o                         
   3  -9   0        459.89        426.72        25.13 o                         
   4  -9   0        122.68        120.91         8.96 o                         
   5  -9   0        622.56        669.75        47.02 o                         
   6  -9   0        192.06        189.76        13.19 o                         
   7  -9   0       1257.22       1213.58        68.18 o                         
   8  -9   0        138.82        156.40        12.43 o                         
   9  -9   0        207.51        264.81        14.43 o                         
  10  -9   0         64.84         53.59         5.12 o                         
  11  -9   0        103.67         98.14        13.16 o                         
  12  -9   0         75.32         75.52        12.39 o                         
  13  -9   0        123.86        102.88        10.15 o                         
  14  -9   0         40.00         51.94        12.73 o                         
  15  -9   0        230.81        208.51        16.93 o                         
  16  -9   0         39.68         19.12        11.76 o                         
  17  -9   0         29.55          5.72        14.91 o                         
  18  -9   0         11.59         27.47        18.68 o                         
  19  -9   0         75.30         67.94        19.35 o                         
  20  -9   0         13.42         -4.21        18.33 o                         
  21  -9   0         43.64         45.17        19.41 o                         
   0  -8   0       3371.44       3352.40       309.44 o                         
   1  -8   0        330.25        340.66        20.25 o                         
   2  -8   0       6564.29       6543.63       380.13 o                         
   3  -8   0        897.27        898.32        46.26 o                         
   4  -8   0       1509.82       1629.67        82.71 o                         
   5  -8   0         21.19         31.27         7.57 o                         
   6  -8   0        977.47       1112.83        70.84 o                         
   7  -8   0        118.51        113.12         7.82 o                         
   8  -8   0         97.84        127.09         8.34 o                         
   9  -8   0        183.66        189.32        13.61 o                         
  10  -8   0        948.67        921.36        61.13 o                         
  11  -8   0         40.41         38.49         5.04 o                         
  12  -8   0        205.27        258.68        18.41 o                         
  13  -8   0         23.45         32.54        11.27 o                         
  14  -8   0         42.80         63.60         9.11 o                         
  15  -8   0          9.38         16.42         9.39 o                         
  16  -8   0        403.97        400.48        28.49 o                         
  17  -8   0         29.74         15.58        13.49 o                         
  18  -8   0         98.66         66.92        17.53 o                         
  19  -8   0          2.34          9.77        14.77 o                         
  20  -8   0          0.98         14.43        18.87 o                         
  21  -8   0          7.76        -16.60        20.12 o                         
   1  -7   0       3543.73       3461.60       184.56 o                         
   2  -7   0         30.13         52.31         4.61 o                         
   3  -7   0       5280.69       5064.95       277.19 o                         
   4  -7   0         59.57         61.67         6.75 o                         
   5  -7   0        800.42        613.57        38.18 o                         
   6  -7   0        184.76        164.69        12.92 o                         
   7  -7   0       3900.59       4143.20       268.10 o                         
   8  -7   0        276.77        289.55        18.91 o                         
   9  -7   0        437.76        504.87        32.56 o                         
  10  -7   0        311.94        346.16        27.80 o                         
  11  -7   0       2525.68       2443.01       163.48 o                         
  12  -7   0        320.03        317.82        21.85 o                         
  13  -7   0          5.31          1.83         7.38 o                         
  14  -7   0         51.73         59.19         9.19 o                         
  15  -7   0         99.97         65.11        10.03 o                         
  16  -7   0         46.09         62.53        10.83 o                         
  17  -7   0        191.76        206.29        20.89 o                         
  18  -7   0          7.49         21.78        13.62 o                         
  19  -7   0        181.92        200.64        20.62 o                         
  20  -7   0          8.46         -0.83        15.96 o                         
  21  -7   0         33.66          2.49        19.08 o                         
  22  -7   0          0.67         -3.18        20.03 o                         
   0  -6   0       3405.42       2823.00       266.38 o                         
   1  -6   0        493.75        480.00        29.49 o                         
   2  -6   0       1752.75       1764.96        99.36 o                         
   3  -6   0        285.23        337.15        24.59 o                         
   4  -6   0       7018.59       8370.88      1315.99 o                         
   5  -6   0        343.52        348.96        23.47 o                         
   6  -6   0        278.37        347.79        20.76 o                         
   7  -6   0        454.21        392.72        20.55 o                         
   8  -6   0       1788.97       1735.19        91.18 o                         
   9  -6   0         28.13         22.60         3.67 o                         
  10  -6   0        159.49        144.79        10.63 o                         
  11  -6   0        292.30        347.26        17.32 o                         
  12  -6   0         94.21        108.73         6.46 o                         
  13  -6   0         51.26         44.43         5.54 o                         
  14  -6   0        127.80        141.64         9.27 o                         
  15  -6   0        146.31        176.25        11.16 o                         
  16  -6   0         94.19        123.57        10.58 o                         
  17  -6   0         77.08        113.85        12.10 o                         
  18  -6   0         37.98         38.36        14.04 o                         
  19  -6   0         42.41         53.01        14.57 o                         
  20  -6   0         42.21         36.92        15.24 o                         
  21  -6   0         12.53         31.64        19.52 o                         
  22  -6   0         18.38         29.17        23.78 o                         
   1  -5   0       4021.39       3671.35       235.55 o                         
   2  -5   0        401.12        337.44        20.32 o                         
   4  -5   0        172.98        250.92        16.36 o                         
   5  -5   0      19463.11      19703.36      3050.77 o                         
   6  -5   0        259.73        305.06        15.47 o                         
   7  -5   0       1253.21       1314.42        68.20 o                         
   8  -5   0         66.49         59.29         4.76 o                         
   9  -5   0       2058.93       2199.74       108.32 o                         
  10  -5   0        275.96        283.15        14.59 o                         
  11  -5   0        272.23        301.25        13.97 o                         
  12  -5   0        178.82        183.68        10.19 o                         
  13  -5   0        513.70        559.75        27.89 o                         
  14  -5   0        187.67        195.99        10.68 o                         
  15  -5   0        289.67        268.36        15.58 o                         
  16  -5   0          5.44         -3.13         5.65 o                         
  17  -5   0          9.89          3.85         6.70 o                         
  18  -5   0         14.35          7.05         8.54 o                         
  19  -5   0          2.31         -4.17         8.68 o                         
  20  -5   0          6.95          6.82        14.76 o                         
  21  -5   0          0.43        -18.46        18.46 o                         
  22  -5   0          0.35         -8.37        19.55 o                         
  23  -5   0          2.25        -11.24        20.52 o                         
   1  -4   0        625.63        649.30        34.78 o                         
   3  -4   0       1824.28       1637.13        86.63 o                         
   5  -4   0        408.32        406.05        19.24 o                         
   6  -4   0       3898.63       4915.85       244.11 o                         
   7  -4   0        580.07        550.03        29.51 o                         
   8  -4   0       1857.90       1954.98        99.87 o                         
   9  -4   0        258.10        269.04        12.82 o                         
  10  -4   0        290.58        249.68        12.60 o                         
  11  -4   0          9.05          7.85         4.67 o                         
  12  -4   0        625.30        537.95        28.63 o                         
  13  -4   0         32.18         21.38         4.68 o                         
  14  -4   0        621.96        713.65        32.15 o                         
  15  -4   0         56.57         67.41         6.38 o                         
  16  -4   0        606.12        612.93        35.42 o                         
  17  -4   0         20.33          6.19         6.63 o                         
  18  -4   0        117.22        112.72        10.70 o                         
  19  -4   0         23.68         32.85         9.38 o                         
  20  -4   0          7.80          7.23        10.34 o                         
  21  -4   0          4.22         -7.21         9.37 o                         
  22  -4   0          5.17          2.18        19.93 o                         
  23  -4   0          1.06         12.05        20.73 o                         
   1  -3   0       8833.42      11909.46      1706.07 o                         
   2  -3   0         12.44         20.13         2.00 o                         
   3  -3   0      15254.71      15445.05      2147.16 o                         
   4  -3   0        850.50        747.97        36.09 o                         
   6  -3   0        335.90        390.12        20.13 o                         
   7  -3   0       8094.16       8994.73       980.40 o                         
   8  -3   0        423.55        378.09        19.44 o                         
   9  -3   0       1879.67       1999.83       100.07 o                         
  10  -3   0        282.54        277.85        15.65 o                         
  11  -3   0       1460.11       1663.73        86.43 o                         
  12  -3   0        846.05        941.80        48.63 o                         
  13  -3   0         77.18         68.56         6.34 o                         
  14  -3   0         75.93         79.40         7.05 o                         
  15  -3   0         97.00         73.35         6.77 o                         
  16  -3   0        163.10        203.47        14.72 o                         
  17  -3   0         63.40         67.00         8.50 o                         
  18  -3   0         37.36         28.61         8.72 o                         
  19  -3   0          2.55          7.49        14.48 o                         
  20  -3   0          5.30          3.10        14.15 o                         
  21  -3   0         17.16         15.80        16.56 o                         
  22  -3   0          1.33         22.32        19.62 o                         
  23  -3   0          0.45         20.51        21.08 o                         
   1  -2   0         25.75         98.98         6.52 o                         
   3  -2   0        134.27        107.15         6.16 o                         
   4  -2   0      10909.49      13072.46      1259.72 o                         
   5  -2   0        713.50        556.85        28.26 o                         
   6  -2   0        657.48        750.70        42.21 o                         
   7  -2   0       1340.88       1280.25        59.35 o                         
   8  -2   0       4454.88       3777.46       188.66 o                         
   9  -2   0        596.39        612.62        30.72 o                         
  10  -2   0       1690.25       1634.04        90.89 o                         
  11  -2   0        113.48        112.00         7.36 o                         
  12  -2   0       2898.51       3066.49       164.91 o                         
  13  -2   0         16.74         12.65         4.77 o                         
  14  -2   0        316.26        298.49        19.19 o                         
  15  -2   0         82.24         56.27         7.14 o                         
  16  -2   0         41.15         41.42         7.12 o                         
  17  -2   0        189.70        222.14        16.62 o                         
  18  -2   0          8.92          6.92        11.76 o                         
  19  -2   0          2.14         -9.23         9.23 o                         
  20  -2   0         30.85         29.25        16.25 o                         
  21  -2   0         15.77         15.47        22.47 o                         
  22  -2   0          0.35         12.81        19.18 o                         
  23  -2   0          3.58         -9.79        23.49 o                         
   2  -1   0        239.53        153.97         9.36 o                         
   3  -1   0      15959.18      13026.56      2203.74 o                         
   4  -1   0        239.33        164.09         9.56 o                         
   5  -1   0       9308.98       9561.27      1428.72 o                         
   6  -1   0         50.46         52.19         3.15 o                         
   7  -1   0       1456.36       1468.16        68.85 o                         
   8  -1   0        378.36        320.39        15.12 o                         
   9  -1   0       3192.20       3535.24       160.97 o                         
  10  -1   0        344.55        335.17        18.22 o                         
  11  -1   0        185.49        184.31        10.17 o                         
  12  -1   0        471.85        471.36        24.31 o                         
  13  -1   0         20.02         26.11         5.47 o                         
  14  -1   0        387.33        435.78        26.38 o                         
  15  -1   0        344.84        325.32        17.24 o                         
  16  -1   0         66.97         90.78         9.10 o                         
  17  -1   0        184.27        155.49        12.16 o                         
  18  -1   0          9.26         35.53        11.27 o                         
  19  -1   0         48.14         38.51        10.41 o                         
  20  -1   0         46.60         34.43        10.19 o                         
  21  -1   0         83.06         78.43        18.00 o                         
  22  -1   0          5.05          1.34        13.18 o                         
  23  -1   0          8.73          4.25        17.88 o                         
   3   0   0        728.93        515.11        27.13 o                         
   5   0   0        282.31        207.91        12.10 o                         
   6   0   0       1017.00       1202.13        63.31 o                         
   7   0   0        117.35         90.21         6.32 o                         
   8   0   0       1363.56       1241.12        65.41 o                         
   9   0   0        385.64        392.55        20.21 o                         
  10   0   0       1196.23       1207.57        63.90 o                         
  11   0   0         24.64         14.28         4.30 o                         
  12   0   0         13.99          9.81         4.63 o                         
  13   0   0          7.96         11.45         4.73 o                         
  14   0   0        224.82        187.45        12.48 o                         
  15   0   0         32.37         29.20         6.43 o                         
  16   0   0         42.56         38.18         7.02 o                         
  17   0   0          5.34          8.84         7.50 o                         
  18   0   0        287.31        297.02        20.19 o                         
  19   0   0        169.99        220.08        16.04 o                         
  20   0   0         66.33         59.63        11.45 o                         
  21   0   0          7.23          4.54        12.09 o                         
  22   0   0         36.51         17.47        14.07 o                         
  23   0   0          2.44         -1.23        14.23 o                         
   2   1   0        227.36        155.51         8.68 o                         
   3   1   0      17384.21      15709.15      1558.43 o                         
   4   1   0        280.46        189.16        10.30 o                         
   5   1   0       9438.49       9600.55      1010.11 o                         
   6   1   0         48.89         46.72         3.58 o                         
   8   1   0        363.93        298.69        17.03 o                         
   9   1   0       2642.30       2918.33       170.82 o                         
  10   1   0        365.71        360.29        19.36 o                         
  11   1   0        169.07        161.86        10.06 o                         
  12   1   0        392.18        407.44        22.95 o                         
  13   1   0         19.14         36.80         5.10 o                         
  14   1   0        406.28        447.23        26.53 o                         
  15   1   0        306.74        282.08        16.71 o                         
  16   1   0         61.86         64.00         8.37 o                         
  17   1   0        161.38        151.70        12.29 o                         
  18   1   0         13.38         16.66         8.09 o                         
  19   1   0         59.42         46.78         9.29 o                         
  20   1   0         47.08         50.29         9.35 o                         
  21   1   0         76.86         19.46        15.77 o                         
  22   1   0          4.20         11.39        14.52 o                         
  23   1   0          8.63         11.80        15.71 o                         
   0   2   0       5891.02       6020.96       896.33 o                         
   1   2   0         42.04         90.82         6.05 o                         
   2   2   0      24418.21      24929.16      3707.48 o                         
   3   2   0        184.50        144.19         9.32 o                         
   4   2   0       9029.71      10865.39      1259.42 o                         
   5   2   0        645.22        513.70        26.67 o                         
   6   2   0        721.76        843.72        39.80 o                         
   7   2   0       1168.82       1110.55        59.35 o                         
   8   2   0       4489.15       3845.62       188.66 o                         
   9   2   0        543.42        539.60        30.85 o                         
  10   2   0       1901.59       1831.37        97.19 o                         
  11   2   0        111.39        120.88         8.79 o                         
  12   2   0       2654.55       2813.80       154.28 o                         
  13   2   0         18.42          9.92         5.48 o                         
  14   2   0        444.55        419.81        21.39 o                         
  15   2   0         75.74         52.38         6.25 o                         
  16   2   0         42.31         33.83         9.02 o                         
  17   2   0        200.63        206.86        14.93 o                         
  18   2   0         12.12          6.97         8.07 o                         
  19   2   0          6.23          9.07         8.30 o                         
  20   2   0         29.27         16.56         8.75 o                         
  21   2   0         17.08         30.73        12.99 o                         
  22   2   0          0.47          5.38        15.29 o                         
  23   2   0          2.58         13.27        16.93 o                         
   1   3   0       8156.42      11268.34      1206.07 o                         
   2   3   0         26.64         19.18         1.70 o                         
   3   3   0      14784.54      14123.12      1240.16 o                         
   4   3   0        791.23        702.89        38.29 o                         
   5   3   0       6625.00       5488.56       816.17 o                         
   6   3   0        353.53        411.48        21.42 o                         
   7   3   0       8659.42       9600.48       980.86 o                         
   8   3   0        424.74        370.33        20.64 o                         
   9   3   0       1938.78       2032.11       100.19 o                         
  10   3   0        330.28        315.01        15.87 o                         
  11   3   0       1627.23       1817.91        86.43 o                         
  12   3   0        904.36        999.11        48.72 o                         
  13   3   0         77.88         82.49         6.91 o                         
  14   3   0        108.93        102.88         8.63 o                         
  15   3   0        121.71         88.99        11.33 o                         
  16   3   0        167.80        203.04        15.96 o                         
  17   3   0         81.91         73.20        10.76 o                         
  18   3   0         30.60         32.67         9.22 o                         
  19   3   0          1.08         -5.62         8.14 o                         
  20   3   0          4.91         -7.51         8.30 o                         
  21   3   0         19.73         20.47        10.04 o                         
  22   3   0          0.90         11.19        18.98 o                         
  23   3   0          0.60         -5.57        17.47 o                         
   1   4   0        626.90        673.00        32.82 o                         
   3   4   0       1839.37       1656.33        77.48 o                         
   4   4   0       3944.71       3790.96       187.75 o                         
   5   4   0        396.23        370.47        19.26 o                         
   6   4   0       3934.23       4942.71       258.95 o                         
   7   4   0        653.33        633.14        31.33 o                         
   8   4   0       1753.10       1845.54        94.18 o                         
   9   4   0        277.52        238.60        13.58 o                         
  10   4   0        287.01        250.81        13.44 o                         
  11   4   0         22.03         15.86         4.82 o                         
  12   4   0        825.54        702.02        37.82 o                         
  13   4   0         30.33         30.73         5.38 o                         
  14   4   0        482.33        527.21        32.21 o                         
  15   4   0         59.03         53.23         7.96 o                         
  16   4   0        652.54        691.62        45.68 o                         
  17   4   0         26.70         39.00        11.83 o                         
  18   4   0        108.09         97.52        14.67 o                         
  19   4   0         19.71          8.84        10.70 o                         
  20   4   0          7.79         -5.46         9.30 o                         
  21   4   0          5.85         13.64        13.49 o                         
  22   4   0          4.23         24.51        16.71 o                         
  23   4   0          0.52        -28.63        28.63 o                         
   1   5   0       4463.35       4044.42       203.99 o                         
   2   5   0        444.95        374.15        17.01 o                         
   3   5   0       4143.66       4817.52       253.21 o                         
   4   5   0        181.85        272.22        13.81 o                         
   5   5   0      19917.36      20974.91      2158.44 o                         
   6   5   0        250.30        298.65        15.58 o                         
   7   5   0       1376.65       1439.20        68.24 o                         
   8   5   0         77.44         76.72         5.37 o                         
   9   5   0       1983.43       2167.25       114.95 o                         
  10   5   0        273.43        269.70        14.54 o                         
  11   5   0        187.94        211.58        13.56 o                         
  12   5   0        215.45        202.47        10.93 o                         
  13   5   0        541.63        588.49        29.63 o                         
  14   5   0        186.78        202.32        16.27 o                         
  15   5   0        334.16        315.15        18.27 o                         
  16   5   0         14.71         -0.30         7.14 o                         
  17   5   0          3.53          4.07         8.06 o                         
  18   5   0         14.81         14.27         8.27 o                         
  19   5   0          5.24        -12.87        12.87 o                         
  20   5   0          7.29         -2.84         8.57 o                         
  21   5   0          0.80         17.20        13.83 o                         
  22   5   0          0.18         22.00        24.10 o                         
  23   5   0          2.72        -17.72        17.72 o                         
   0   6   0       3798.34       3383.57       266.38 o                         
   1   6   0        548.40        557.65        27.60 o                         
   2   6   0       2066.33       1988.61        88.88 o                         
   3   6   0        404.98        435.41        19.06 o                         
   4   6   0       7906.60       8988.43       761.19 o                         
   5   6   0        392.14        400.36        18.20 o                         
   6   6   0        244.65        301.05        17.07 o                         
   7   6   0        414.99        357.67        20.66 o                         
   8   6   0       1761.25       1721.65        85.92 o                         
   9   6   0         32.81         24.16         6.10 o                         
  10   6   0        163.93        151.87         8.28 o                         
  11   6   0        258.86        329.32        20.77 o                         
  12   6   0         30.40         46.71         6.62 o                         
  13   6   0         47.89         36.99         5.91 o                         
  14   6   0        121.14        156.89        10.92 o                         
  15   6   0        160.57        207.69        14.24 o                         
  16   6   0         69.45         95.77        10.36 o                         
  17   6   0         60.54         71.88        10.63 o                         
  18   6   0         31.35         28.49         8.68 o                         
  19   6   0         33.72         32.14         8.87 o                         
  20   6   0         37.67         30.11         8.72 o                         
  21   6   0         11.69         26.51        15.53 o                         
  22   6   0         18.42         29.00        41.15 o                         
   1   7   0       3234.41       3135.89       172.62 o                         
   2   7   0         36.00         56.60         3.97 o                         
   3   7   0       5789.07       5444.84       247.93 o                         
   4   7   0         75.09         49.95         4.80 o                         
   5   7   0        800.93        625.35        35.43 o                         
   6   7   0        212.95        227.62        10.84 o                         
   7   7   0       4384.15       4610.30       232.12 o                         
   8   7   0        281.16        290.74        15.55 o                         
   9   7   0        466.85        518.96        26.60 o                         
  10   7   0        335.88        345.94        18.13 o                         
  11   7   0       2509.48       2461.44       115.60 o                         
  12   7   0        366.93        418.13        19.00 o                         
  13   7   0          9.40         -4.96         6.25 o                         
  14   7   0         54.12         56.96         8.01 o                         
  15   7   0        117.72         62.98         8.79 o                         
  16   7   0         36.30         36.78         8.44 o                         
  17   7   0        191.36        220.21        16.02 o                         
  18   7   0          8.92          0.21        10.03 o                         
  19   7   0        191.62        182.13        16.30 o                         
  20   7   0          8.97         -2.43        11.39 o                         
  21   7   0         37.18         21.19        17.78 o                         
  22   7   0          0.74        -12.97        19.24 o                         
   0   8   0       3703.86       3756.13       239.70 o                         
   1   8   0        343.94        345.49        19.02 o                         
   2   8   0       6178.55       6036.61       351.90 o                         
   3   8   0        851.32        850.61        41.41 o                         
   4   8   0       1420.26       1513.63        77.97 o                         
   5   8   0         27.38         31.78         4.38 o                         
   6   8   0       1105.35       1212.91        54.99 o                         
   7   8   0        127.81        106.38         6.88 o                         
   8   8   0         96.71        101.27         7.55 o                         
   9   8   0        183.78        214.44        11.46 o                         
  10   8   0       1074.26       1052.66        50.02 o                         
  11   8   0         43.55         52.24         6.36 o                         
  12   8   0        116.80        163.48        10.47 o                         
  13   8   0         27.58         34.78         7.44 o                         
  14   8   0         29.05         30.54         7.39 o                         
  15   8   0         10.61         23.60         7.91 o                         
  16   8   0        409.83        438.09        37.64 o                         
  17   8   0         33.65         37.77         8.40 o                         
  18   8   0        112.74        118.06        11.98 o                         
  19   8   0          3.14         -7.99         7.99 o                         
  20   8   0          0.85         18.76        14.32 o                         
  21   8   0          9.78          8.42        27.04 o                         
   1   9   0       2641.31       2661.94       134.46 o                         
   2   9   0        167.92        155.47        10.41 o                         
   3   9   0        571.47        507.10        26.96 o                         
   4   9   0        106.92        101.05         6.85 o                         
   5   9   0        776.07        811.75        38.20 o                         
   6   9   0        182.43        182.87         9.90 o                         
   7   9   0       1238.63       1197.48        63.90 o                         
   8   9   0        170.05        196.82        11.10 o                         
   9   9   0        158.09        203.53        13.70 o                         
  10   9   0         65.48         64.46         7.19 o                         
  11   9   0        130.49        117.70        13.22 o                         
  12   9   0         89.82         95.72         9.57 o                         
  13   9   0         92.14         71.77         9.96 o                         
  14   9   0         35.12         19.59         9.77 o                         
  15   9   0        252.60        234.60        21.10 o                         
  16   9   0         39.81         24.74        13.21 o                         
  17   9   0         33.47         30.06         9.85 o                         
  18   9   0         13.54         11.96        10.03 o                         
  19   9   0         66.14         82.07        10.75 o                         
  20   9   0         14.03         19.64        17.94 o                         
  21   9   0         47.63         34.98        27.04 o                         
   0  10   0       2278.71       2285.95       145.16 o                         
   1  10   0        506.52        569.28        28.04 o                         
   2  10   0       1581.56       1535.75        71.42 o                         
   3  10   0         97.09         91.28         6.06 o                         
   4  10   0        239.70        219.95        13.63 o                         
   5  10   0          1.44          4.44         5.89 o                         
   6  10   0        185.77        160.23         8.35 o                         
   7  10   0         53.02         50.19         5.87 o                         
   8  10   0        170.71        225.25        13.09 o                         
   9  10   0         36.47         30.85         5.76 o                         
  10  10   0         50.05         15.91         7.26 o                         
  11  10   0         21.53         29.70         7.86 o                         
  12  10   0         83.62         90.77        10.49 o                         
  13  10   0         10.15         -6.22         9.01 o                         
  14  10   0         26.23         19.80         8.18 o                         
  15  10   0         37.41         32.41         9.34 o                         
  16  10   0         13.28         11.46        10.37 o                         
  17  10   0         16.54         33.65        12.56 o                         
  18  10   0         80.22         82.48        11.53 o                         
  19  10   0         22.68         29.28        14.04 o                         
  20  10   0         16.39        -22.72        30.86 o                         
   1  11   0       2459.30       2650.34       115.16 o                         
   2  11   0        641.85        729.68        33.94 o                         
   3  11   0        586.13        542.49        24.11 o                         
   4  11   0        154.20        133.52         8.35 o                         
   5  11   0        985.82        982.70        47.31 o                         
   6  11   0        356.06        406.88        23.51 o                         
   7  11   0        883.09        924.53        53.56 o                         
   8  11   0         91.01         90.09         8.42 o                         
   9  11   0         34.03         16.46         6.83 o                         
  10  11   0         70.05         72.11         9.25 o                         
  11  11   0        175.07        189.49        16.43 o                         
  12  11   0         48.89         40.55         9.07 o                         
  13  11   0         31.37         52.22         8.92 o                         
  14  11   0         10.72          3.38         8.94 o                         
  15  11   0         22.49         25.31         9.37 o                         
  16  11   0          2.98         18.98         9.68 o                         
  17  11   0        186.66        247.95        19.94 o                         
  18  11   0          6.10         -3.90        13.89 o                         
  19  11   0          2.04        -18.11        18.11 o                         
  20  11   0          4.92         37.15        18.72 o                         
   0  12   0        980.01       1086.15        66.06 o                         
   1  12   0         81.64         96.74         6.01 o                         
   2  12   0        849.93        860.24        38.67 o                         
   3  12   0        179.80        159.02         8.68 o                         
   4  12   0        141.91        150.64         8.96 o                         
   5  12   0         62.61         55.68         5.79 o                         
   6  12   0        298.66        265.70        13.99 o                         
   7  12   0          6.60         -5.83         5.92 o                         
   8  12   0        157.97        138.50        12.63 o                         
   9  12   0         13.05         25.61         8.35 o                         
  10  12   0        309.60        312.73        23.35 o                         
  11  12   0          4.11         -3.54         8.50 o                         
  12  12   0          4.20         27.96         9.21 o                         
  13  12   0          8.35         -8.17        10.34 o                         
  14  12   0         98.89        133.96        13.38 o                         
  15  12   0         10.43         21.82         9.89 o                         
  16  12   0        130.01        142.08        15.84 o                         
  17  12   0          7.84        -13.55        13.55 o                         
  18  12   0         19.26         26.88        14.06 o                         
  19  12   0          5.59          4.79        18.49 o                         
   1  13   0        773.63        666.04        32.09 o                         
   2  13   0         24.41         19.17         5.45 o                         
   3  13   0         25.29         56.60         6.51 o                         
   4  13   0         24.80         18.81         5.46 o                         
   5  13   0         81.18         93.80         7.85 o                         
   6  13   0         94.99        101.97         9.39 o                         
   7  13   0        696.66        707.32        38.95 o                         
   8  13   0         84.22         73.37         9.14 o                         
   9  13   0        397.27        354.57        25.37 o                         
  10  13   0         52.92         51.44         9.89 o                         
  11  13   0         39.47         31.44        10.65 o                         
  12  13   0         16.67          7.77        15.28 o                         
  13  13   0        100.13         87.70        10.81 o                         
  14  13   0          7.30          8.30         8.65 o                         
  15  13   0         83.30         80.57         9.87 o                         
  16  13   0          1.58         -9.96         9.96 o                         
  17  13   0         15.26          4.11        11.60 o                         
  18  13   0          2.86        -12.58        17.78 o                         
   0  14   0       1531.61       1662.67       106.43 o                         
   1  14   0        171.19        177.32        11.44 o                         
   2  14   0        111.40        119.84         9.10 o                         
   3  14   0         38.14         29.82         6.70 o                         
   4  14   0         20.31         16.70         6.53 o                         
   5  14   0          3.74         14.97         6.78 o                         
   6  14   0        355.22        373.66        19.02 o                         
   7  14   0         13.10         10.87         7.16 o                         
   8  14   0         65.77         61.34         9.37 o                         
   9  14   0          0.29         19.84        10.82 o                         
  10  14   0         36.78         53.29        10.17 o                         
  11  14   0          1.16         11.24         8.92 o                         
  12  14   0         36.41         27.96         9.67 o                         
  13  14   0          0.32          1.16         9.52 o                         
  14  14   0         32.21         52.02         9.73 o                         
  15  14   0          2.17         -6.39        12.81 o                         
  16  14   0          0.49          0.33        10.48 o                         
  17  14   0          3.08         -1.43        11.93 o                         
   1  15   0         99.82        107.88        13.03 o                         
   2  15   0          0.25         11.14         7.21 o                         
   3  15   0          5.11          1.50         7.22 o                         
   4  15   0         19.60         22.91         7.35 o                         
   5  15   0         94.91        110.22         9.82 o                         
   6  15   0         29.04         38.15        10.58 o                         
   7  15   0         95.79         99.00        12.14 o                         
   8  15   0         14.27         26.12         9.06 o                         
   9  15   0          8.58         10.05         8.92 o                         
  10  15   0          6.58         -9.24        10.69 o                         
  11  15   0         24.80         15.35         9.77 o                         
  12  15   0         27.17         28.59         9.79 o                         
  13  15   0         79.73         55.36        10.66 o                         
  14  15   0         12.78          2.78        11.24 o                         
  15  15   0         10.64        -11.07        11.84 o                         
  16  15   0          3.07          6.96        12.80 o                         
   0  16   0        103.56         74.76        14.22 o                         
   1  16   0         11.17          9.70         8.09 o                         
   2  16   0        115.02        105.89        10.01 o                         
   3  16   0         57.00         56.45         8.80 o                         
   4  16   0         97.20         80.97        10.97 o                         
   5  16   0         13.45         15.57         8.42 o                         
   6  16   0          0.12         10.14         9.04 o                         
   7  16   0          3.31          6.92        10.15 o                         
   8  16   0         60.76         56.00        11.00 o                         
   9  16   0          3.35          1.76        10.51 o                         
  10  16   0         34.30         54.88        12.19 o                         
  11  16   0          1.86          5.70        11.78 o                         
  12  16   0         70.21         45.62        12.58 o                         
  13  16   0         14.61         27.79        12.12 o                         
  14  16   0          8.75         35.50        16.94 o                         
  15  16   0          3.17         19.81        13.32 o                         
   1  17   0         86.45         92.82        11.03 o                         
   2  17   0          5.01          1.76        11.50 o                         
   3  17   0         41.01         44.04        10.78 o                         
   4  17   0          1.69          2.18         8.88 o                         
   5  17   0          9.11         11.53        16.05 o                         
   6  17   0          9.55          0.80         8.90 o                         
   7  17   0         10.03         22.91        11.44 o                         
   8  17   0          8.17        -11.04        11.04 o                         
   9  17   0        117.16         98.39        21.41 o                         
  10  17   0         11.12          7.99        12.63 o                         
  11  17   0         62.51         70.19        14.40 o                         
  12  17   0          4.22        -27.46        27.46 o                         
  13  17   0         53.72         65.61        17.10 o                         
   0  18   0         24.84         30.98        15.90 o                         
   1  18   0         14.47         18.05        11.43 o                         
   2  18   0         20.32         41.92        10.65 o                         
   3  18   0          6.32          1.34         9.61 o                         
   4  18   0         25.91          1.49        10.46 o                         
   5  18   0          1.33          2.31        15.89 o                         
   6  18   0         14.23         17.39        11.66 o                         
   7  18   0         13.60         -3.23        13.01 o                         
   8  18   0         69.37        118.20        15.00 o                         
   9  18   0          0.78         -0.25        15.31 o                         
  10  18   0         15.55          6.18        17.94 o                         
  11  18   0          3.35         11.29        18.15 o                         
   1  19   0          4.00         21.00        14.17 o                         
   2  19   0          6.26         -7.06        14.18 o                         
   3  19   0          6.26         23.63        14.84 o                         
   4  19   0          9.72         18.57        16.24 o                         
   5  19   0         11.48         16.85        16.49 o                         
   6  19   0          1.38         -8.55        16.61 o                         
   7  19   0          9.97         12.02        16.69 o                         
   8  19   0          1.18        -20.28        20.28 o                         
   9  19   0          1.57         -9.03        16.83 o                         
   0  20   0          1.13         -9.45        24.08 o                         
   1  20   0         13.41          6.37        17.32 o                         
   2  20   0         22.51         36.56        17.44 o                         
   3  20   0          2.58         -6.32        17.07 o                         
   4  20   0         11.71         10.28        19.80 o                         
   5  20   0          4.07        -17.16        22.63 o                         
   6  20   0          4.78        -13.53        17.79 o                         
  -6 -20   1          3.88         28.21        23.22 o                         
  -5 -20   1          0.95          6.26        22.57 o                         
  -4 -20   1         10.78         -6.79        16.90 o                         
  -3 -20   1          3.26          4.85        15.60 o                         
  -2 -20   1          5.82        -23.22        25.14 o                         
  -1 -20   1          9.43        -12.69        16.11 o                         
   0 -20   1         12.00         -3.73        14.07 o                         
   1 -20   1          0.88          2.57        14.01 o                         
   2 -20   1          4.15         -7.74        14.49 o                         
   3 -20   1          1.28        -14.24        16.41 o                         
   4 -20   1          2.26          1.00        15.59 o                         
   5 -20   1          3.27          7.33        14.45 o                         
   6 -20   1          8.22        -10.24        14.22 o                         
  -9 -19   1         14.71         -9.88        23.55 o                         
  -8 -19   1          3.04         -9.43        20.81 o                         
  -7 -19   1         15.83         11.72        16.13 o                         
  -6 -19   1         14.75         31.44        24.99 o                         
  -5 -19   1         57.70         50.26        16.56 o                         
  -4 -19   1         18.82        -33.80        33.80 o                         
  -3 -19   1         16.39         22.69        13.13 o                         
  -2 -19   1          0.43        -12.81        12.81 o                         
  -1 -19   1          9.72          4.53        12.44 o                         
   0 -19   1         12.18          7.50        12.70 o                         
   1 -19   1          2.17         -0.91        13.38 o                         
   2 -19   1          1.31         -6.22        14.29 o                         
   3 -19   1         25.52          6.76        13.17 o                         
   4 -19   1          3.98          2.76        14.11 o                         
   5 -19   1         39.40         50.05        15.34 o                         
   6 -19   1          1.75         -2.36        31.88 o                         
   7 -19   1         15.55         31.63        14.42 o                         
   8 -19   1          1.15         17.24        22.15 o                         
   9 -19   1         33.26         46.67        16.18 o                         
 -12 -18   1         15.66         18.03        16.08 o                         
 -11 -18   1          3.47         -5.45        17.26 o                         
 -10 -18   1         38.00         53.00        14.92 o                         
  -9 -18   1          1.98          0.42        14.15 o                         
  -8 -18   1         14.24         25.37        13.92 o                         
  -7 -18   1          0.12         11.71        15.19 o                         
  -6 -18   1         17.38         19.08        21.27 o                         
  -5 -18   1          9.15         10.07        12.94 o                         
  -4 -18   1         59.86         39.34        12.37 o                         
  -3 -18   1          4.17          4.62        17.91 o                         
  -2 -18   1         25.02         11.59        10.48 o                         
  -1 -18   1         22.01         18.95         9.70 o                         
   0 -18   1         35.47         31.50        10.26 o                         
   1 -18   1         10.77          3.64        10.16 o                         
   2 -18   1         23.56         37.60        10.32 o                         
   3 -18   1          9.66          9.62        10.24 o                         
   4 -18   1          9.22        -11.34        15.31 o                         
   5 -18   1         43.26         47.93        13.34 o                         
   6 -18   1         92.27        101.21        14.75 o                         
   7 -18   1          4.53          5.37        17.26 o                         
   8 -18   1         17.58        -12.75        14.37 o                         
   9 -18   1          1.53         -5.32        26.83 o                         
  10 -18   1         13.96         29.23        14.45 o                         
  11 -18   1          1.98         -1.09        24.60 o                         
 -13 -17   1          6.50          8.23        26.79 o                         
 -12 -17   1          0.89          1.13        28.15 o                         
 -11 -17   1         20.02         21.65        14.29 o                         
 -10 -17   1         12.60         55.11        14.04 o                         
  -9 -17   1         69.50         53.88        14.86 o                         
  -8 -17   1          2.11        -13.18        14.73 o                         
  -7 -17   1         26.03         54.49        14.85 o                         
  -6 -17   1         22.70          1.41        14.07 o                         
  -5 -17   1        146.03        154.89        20.22 o                         
  -4 -17   1         16.04         25.15        11.33 o                         
  -3 -17   1         36.16         37.58         9.87 o                         
  -2 -17   1         35.19         42.64         9.37 o                         
  -1 -17   1          0.46          0.29        10.67 o                         
   0 -17   1          6.71         21.08         9.89 o                         
   1 -17   1         35.00         31.46        10.09 o                         
   2 -17   1          5.18         14.09         9.21 o                         
   3 -17   1         40.81         40.47        11.60 o                         
   4 -17   1          6.37          9.64         9.24 o                         
   5 -17   1         14.20          9.21        12.68 o                         
   6 -17   1         10.70         12.62        13.23 o                         
   7 -17   1         78.99         86.96        15.62 o                         
   8 -17   1         22.87         56.34        25.50 o                         
   9 -17   1          7.37          0.58        12.46 o                         
  10 -17   1          2.50          6.92        12.56 o                         
  11 -17   1         14.25          9.95        12.57 o                         
  12 -17   1          0.17        -15.65        15.65 o                         
  13 -17   1         61.24         68.59        23.04 o                         
 -15 -16   1          9.42          5.84        15.87 o                         
 -14 -16   1         19.32         -6.71        23.53 o                         
 -13 -16   1         15.18         29.64        15.00 o                         
 -12 -16   1          1.82          3.52        14.05 o                         
 -11 -16   1          7.25         -0.87        13.57 o                         
 -10 -16   1         78.32         56.12        14.51 o                         
  -9 -16   1          3.41         -7.04        12.86 o                         
  -8 -16   1          3.78          1.05        12.54 o                         
  -7 -16   1          0.17         -9.84        12.27 o                         
  -6 -16   1         74.11         92.21        13.50 o                         
  -5 -16   1         15.44          7.06        13.38 o                         
  -4 -16   1        129.56        121.35        12.99 o                         
  -3 -16   1          8.69         14.83         8.95 o                         
  -2 -16   1         14.61          2.07         9.07 o                         
  -1 -16   1          0.59         11.54         9.60 o                         
   0 -16   1         73.29         47.64        10.10 o                         
   1 -16   1         47.81         55.06        10.27 o                         
   2 -16   1          7.53         -0.18         9.54 o                         
   3 -16   1         32.08         26.31         9.49 o                         
   4 -16   1         25.17         27.18         8.88 o                         
   5 -16   1         17.71         14.25         8.70 o                         
   6 -16   1          2.50         18.84        13.12 o                         
   7 -16   1          4.09          0.66        13.90 o                         
   8 -16   1          0.84          5.43        11.71 o                         
   9 -16   1          1.79        -12.44        12.44 o                         
  10 -16   1         37.21         42.57        12.60 o                         
  11 -16   1          5.02          8.09        24.11 o                         
  12 -16   1         15.85         19.02        12.98 o                         
  13 -16   1          0.98         -5.61        14.73 o                         
  14 -16   1         82.78         64.21        22.09 o                         
 -16 -15   1          2.30        -16.75        16.75 o                         
 -15 -15   1         17.72         17.88        15.02 o                         
 -14 -15   1         14.31          9.10        14.67 o                         
 -13 -15   1         92.62        102.19        17.06 o                         
 -12 -15   1         23.90         18.84        14.28 o                         
 -11 -15   1         25.83         -3.76        13.14 o                         
 -10 -15   1          1.37         -5.06        14.21 o                         
  -9 -15   1         13.52        -12.18        12.18 o                         
  -8 -15   1         43.00         54.61        12.65 o                         
  -7 -15   1        124.20        169.92        18.32 o                         
  -6 -15   1         36.45         29.20        11.75 o                         
  -5 -15   1        188.30        226.88        15.63 o                         
  -4 -15   1         59.63         57.91         9.15 o                         
  -3 -15   1         83.49         61.82        10.04 o                         
  -2 -15   1         61.60         63.41         9.26 o                         
  -1 -15   1        208.73        272.36        18.44 o                         
   0 -15   1         34.51         32.26         8.50 o                         
   1 -15   1          3.00          1.00         8.30 o                         
   2 -15   1         16.59         21.65         8.75 o                         
   3 -15   1         16.93         16.88         8.35 o                         
   4 -15   1          9.75         17.10         8.53 o                         
   5 -15   1        174.25        191.42        21.78 o                         
   6 -15   1          6.46          8.19        14.97 o                         
   7 -15   1         15.06          4.48        10.99 o                         
   8 -15   1         32.87         50.93        15.26 o                         
   9 -15   1         31.58         40.90        13.20 o                         
  10 -15   1          6.37        -11.81        11.81 o                         
  11 -15   1        103.81        118.18        15.62 o                         
  12 -15   1         28.40         62.38        13.81 o                         
  13 -15   1         12.03         20.63        11.78 o                         
  14 -15   1          0.18         -6.13        13.88 o                         
  15 -15   1         78.74         83.50        16.71 o                         
  16 -15   1          5.57          0.28        14.72 o                         
 -17 -14   1          0.78         10.40        33.01 o                         
 -16 -14   1         17.16         28.34        15.65 o                         
 -15 -14   1          2.15         14.61        18.25 o                         
 -14 -14   1        238.80        254.80        26.61 o                         
 -13 -14   1          3.21         -8.27        13.65 o                         
 -12 -14   1         56.55         32.74        14.68 o                         
 -11 -14   1          1.15         -3.81        12.97 o                         
 -10 -14   1         19.95         53.90        12.60 o                         
  -9 -14   1          4.77          4.97        17.32 o                         
  -8 -14   1         69.42         74.57        12.25 o                         
  -7 -14   1         12.58          1.00        13.98 o                         
  -6 -14   1         29.96         22.69        10.82 o                         
  -5 -14   1          2.11         -4.29         6.84 o                         
  -4 -14   1         20.93         25.87         7.89 o                         
  -3 -14   1         20.84         18.10         9.08 o                         
  -2 -14   1        116.60        105.56        12.88 o                         
  -1 -14   1         43.41         56.65         8.34 o                         
   0 -14   1        264.84        239.89        15.20 o                         
   1 -14   1         53.88         53.66         8.22 o                         
   2 -14   1        163.21        180.45        15.18 o                         
   3 -14   1         92.94         81.54        10.97 o                         
   4 -14   1        130.10        148.51        14.00 o                         
   5 -14   1         67.98         28.37         9.86 o                         
   6 -14   1         89.20         95.68        11.80 o                         
   7 -14   1         35.32         53.65         9.92 o                         
   8 -14   1         26.53         10.08        17.63 o                         
   9 -14   1          8.34         15.19        11.70 o                         
  10 -14   1        313.65        358.67        28.40 o                         
  11 -14   1          3.89         -0.28        11.94 o                         
  12 -14   1         66.16         39.09        14.55 o                         
  13 -14   1          3.48         10.54        12.88 o                         
  14 -14   1        151.96        161.59        15.56 o                         
  15 -14   1          4.83         10.14        14.08 o                         
  16 -14   1         11.78          2.39        14.91 o                         
  17 -14   1          8.78        -12.50        17.45 o                         
 -18 -13   1          0.04          6.52        29.13 o                         
 -17 -13   1          2.69         13.61        17.08 o                         
 -16 -13   1         11.81         -0.03        15.90 o                         
 -15 -13   1        403.38        549.78        45.06 o                         
 -14 -13   1          1.08        -13.39        13.69 o                         
 -13 -13   1          1.64         23.47        13.28 o                         
 -12 -13   1         23.23         26.00        18.53 o                         
 -11 -13   1         17.30         27.04        13.88 o                         
 -10 -13   1         57.12         60.18        12.36 o                         
  -9 -13   1         80.52         94.27        12.80 o                         
  -8 -13   1         77.06         66.02        13.97 o                         
  -7 -13   1        258.23        204.16        17.78 o                         
  -6 -13   1         25.71         48.25         8.04 o                         
  -5 -13   1        360.78        384.45        24.42 o                         
  -4 -13   1         88.52        118.55        12.59 o                         
  -3 -13   1        304.12        296.32        19.21 o                         
  -2 -13   1        157.13        143.62        12.07 o                         
  -1 -13   1         22.69         21.88         5.49 o                         
   0 -13   1        135.55        141.08        11.57 o                         
   1 -13   1        266.70        298.21        22.77 o                         
   2 -13   1         57.44         28.72         6.01 o                         
   3 -13   1         13.38          4.92         7.38 o                         
   4 -13   1          0.25         -6.50         6.50 o                         
   5 -13   1        593.55        615.49        37.86 o                         
   6 -13   1        121.13        141.52        13.98 o                         
   7 -13   1        196.83        201.94        15.38 o                         
   8 -13   1         17.33         13.39         9.74 o                         
   9 -13   1         48.94         43.50        13.59 o                         
  10 -13   1         29.09         39.54        11.52 o                         
  11 -13   1        191.58        204.33        19.02 o                         
  12 -13   1         25.46         43.56        13.35 o                         
  13 -13   1         49.79         47.48        10.99 o                         
  14 -13   1         10.25         32.69        11.46 o                         
  15 -13   1         78.68        110.11        13.76 o                         
  16 -13   1          5.19          0.63        14.56 o                         
  17 -13   1          7.58        -14.02        14.97 o                         
  18 -13   1          3.50         -3.16        15.61 o                         
 -19 -12   1          3.54        -24.22        24.22 o                         
 -18 -12   1          7.93          0.83        17.63 o                         
 -17 -12   1         26.71         20.91        17.11 o                         
 -16 -12   1        160.85        172.64        19.89 o                         
 -15 -12   1         13.03          9.19        11.89 o                         
 -14 -12   1        111.62        104.76        21.59 o                         
 -13 -12   1          2.19          5.88        20.17 o                         
 -12 -12   1         70.22         96.00        13.17 o                         
 -11 -12   1         10.43         15.91        11.11 o                         
 -10 -12   1        414.29        435.97        31.44 o                         
  -9 -12   1          4.15         12.84         9.31 o                         
  -8 -12   1        194.28        217.18        15.97 o                         
  -7 -12   1          1.26         16.45         9.88 o                         
  -6 -12   1        175.22        211.29        13.57 o                         
  -5 -12   1         17.27         23.34         5.50 o                         
  -4 -12   1         88.11         77.86         7.19 o                         
  -3 -12   1          5.70         18.28         5.34 o                         
  -2 -12   1        843.94        848.14        49.04 o                         
  -1 -12   1         16.72         28.56         5.80 o                         
   0 -12   1        490.09        505.78        45.78 o                         
   1 -12   1        134.37        135.03         9.31 o                         
   2 -12   1       1724.09       1847.95        95.04 o                         
   3 -12   1        474.44        543.42        30.96 o                         
   4 -12   1        357.31        350.13        18.42 o                         
   5 -12   1         70.38         68.84         7.60 o                         
   6 -12   1        206.64        259.88        14.91 o                         
   7 -12   1         62.36         40.45         6.19 o                         
   8 -12   1        217.90        241.20        15.45 o                         
   9 -12   1         26.33         12.47         6.93 o                         
  10 -12   1         39.66         41.55        13.49 o                         
  11 -12   1         34.69         23.02        12.15 o                         
  12 -12   1        146.08        125.09        16.59 o                         
  13 -12   1          3.70         17.98        15.91 o                         
  14 -12   1         56.57         28.27        10.48 o                         
  15 -12   1          4.37          6.59        13.43 o                         
  16 -12   1         35.55         38.58        11.61 o                         
  17 -12   1          1.78          8.06        14.76 o                         
  18 -12   1         23.43         34.02        17.33 o                         
  19 -12   1          5.69         18.68        21.31 o                         
 -20 -11   1          9.39         31.35        18.88 o                         
 -19 -11   1         25.76         22.40        22.86 o                         
 -18 -11   1          6.14         -4.81        17.00 o                         
 -17 -11   1         10.08         15.05        16.61 o                         
 -16 -11   1          3.08         25.82        14.03 o                         
 -15 -11   1        112.03        160.99        14.97 o                         
 -14 -11   1         11.94        -14.61        15.29 o                         
 -13 -11   1         33.61         27.36        11.02 o                         
 -12 -11   1         57.37         44.29        12.55 o                         
 -11 -11   1        275.36        320.29        23.56 o                         
 -10 -11   1         49.72         38.98         9.40 o                         
  -9 -11   1         12.99          3.01         8.66 o                         
  -8 -11   1        111.94        107.47        11.31 o                         
  -7 -11   1        500.35        483.53        36.14 o                         
  -6 -11   1        102.25        102.64         7.79 o                         
  -5 -11   1        367.59        378.11        22.91 o                         
  -4 -11   1        130.67        154.86        10.74 o                         
  -3 -11   1         24.69         19.43         5.34 o                         
  -2 -11   1        266.26        251.78        16.81 o                         
  -1 -11   1       1301.89       1316.99        75.75 o                         
   0 -11   1        252.43        338.78        18.21 o                         
   1 -11   1       2379.84       2333.33       127.04 o                         
   2 -11   1         26.34         31.15         5.51 o                         
   3 -11   1        121.27        132.66         8.40 o                         
   4 -11   1         87.43         90.75         7.70 o                         
   5 -11   1        347.81        410.92        26.67 o                         
   6 -11   1        112.60        106.36         8.67 o                         
   7 -11   1         57.53         64.86         7.53 o                         
   8 -11   1         12.44         14.02         6.25 o                         
   9 -11   1        269.98        260.35        17.19 o                         
  10 -11   1         88.91         98.02         8.99 o                         
  11 -11   1         24.52         25.47        11.34 o                         
  12 -11   1          3.74         -3.01         8.66 o                         
  13 -11   1        123.06        101.26        13.55 o                         
  14 -11   1          4.21         -6.92        12.94 o                         
  15 -11   1        283.37        295.30        23.20 o                         
  16 -11   1          2.01         15.74        10.90 o                         
  17 -11   1         45.58         51.93        16.33 o                         
  18 -11   1          5.07         -9.76        16.72 o                         
  19 -11   1          1.90         -8.28        27.22 o                         
 -21 -10   1          0.14          2.57        19.64 o                         
 -20 -10   1         70.09         20.17        19.21 o                         
 -19 -10   1          2.04          5.46        26.19 o                         
 -18 -10   1         15.05         -7.21        19.78 o                         
 -17 -10   1          9.82         50.62        16.37 o                         
 -16 -10   1          7.58         -3.56        11.92 o                         
 -15 -10   1         18.29          4.06        10.32 o                         
 -14 -10   1        135.54        149.05        13.24 o                         
 -13 -10   1         19.90         14.14        10.41 o                         
 -12 -10   1        105.06        126.96        12.21 o                         
 -11 -10   1         24.38         36.03         9.55 o                         
 -10 -10   1         46.28         69.80         9.12 o                         
  -9 -10   1          0.67         -8.11         8.11 o                         
  -8 -10   1        344.85        330.40        26.16 o                         
  -7 -10   1        185.95        182.58        10.65 o                         
  -6 -10   1        240.00        234.93        18.02 o                         
  -5 -10   1          3.16         16.82         4.06 o                         
  -4 -10   1        471.38        505.11        30.30 o                         
  -3 -10   1        236.49        239.30        15.99 o                         
  -2 -10   1        920.36       1017.96        60.15 o                         
  -1 -10   1        297.38        371.65        23.99 o                         
   0 -10   1       2487.69       2461.70       130.12 o                         
   1 -10   1        230.88        259.89        19.09 o                         
   2 -10   1       1736.59       1811.26       110.24 o                         
   3 -10   1        288.09        308.22        21.73 o                         
   4 -10   1        340.22        355.84        17.40 o                         
   5 -10   1        105.23        101.65         8.08 o                         
   6 -10   1        734.45        771.91        42.70 o                         
   7 -10   1        386.31        435.84        27.49 o                         
   8 -10   1        416.18        487.78        25.92 o                         
   9 -10   1          3.59          3.26         6.04 o                         
  10 -10   1        492.97        460.48        26.70 o                         
  11 -10   1         47.29         44.25         5.83 o                         
  12 -10   1          4.91          7.72         8.00 o                         
  13 -10   1          0.81         -1.20         8.66 o                         
  14 -10   1         32.68         17.79        10.31 o                         
  15 -10   1          2.99         -9.58         9.58 o                         
  16 -10   1        241.05        301.14        21.67 o                         
  17 -10   1          4.99         -2.02        14.65 o                         
  18 -10   1         28.98         25.76        16.90 o                         
  19 -10   1         10.96          3.44        30.11 o                         
  20 -10   1          4.97         -2.07        21.81 o                         
 -21  -9   1          3.20         24.71        22.24 o                         
 -20  -9   1          0.65         -5.72        18.07 o                         
 -19  -9   1         21.39         17.39        18.95 o                         
 -18  -9   1          8.42         20.51        13.99 o                         
 -17  -9   1         62.16         28.38        16.71 o                         
 -16  -9   1         30.72         41.83        10.35 o                         
 -15  -9   1        195.88        236.90        17.29 o                         
 -14  -9   1         19.57          7.09         8.84 o                         
 -13  -9   1         12.54         18.49        10.01 o                         
 -12  -9   1         18.58          1.63         9.25 o                         
 -11  -9   1        765.05        669.62        51.37 o                         
 -10  -9   1         63.04         51.55         9.39 o                         
  -9  -9   1       1042.53        980.61        68.90 o                         
  -8  -9   1        152.37        159.24        13.82 o                         
  -7  -9   1       1888.54       2104.38       127.87 o                         
  -6  -9   1        142.08        126.36         7.86 o                         
  -5  -9   1       1578.74       1467.58        84.50 o                         
  -4  -9   1        252.54        299.12        15.38 o                         
  -3  -9   1       5020.73       4738.29       258.93 o                         
  -2  -9   1        283.12        329.13        17.40 o                         
  -1  -9   1         87.97         96.82         7.93 o                         
   0  -9   1          1.31         14.50         5.55 o                         
   1  -9   1         72.51         77.53         6.74 o                         
   2  -9   1         38.16         42.13         5.33 o                         
   3  -9   1       1876.03       1671.14        84.89 o                         
   4  -9   1        238.60        209.62        14.91 o                         
   5  -9   1       1082.64       1024.28        55.36 o                         
   6  -9   1         98.58        107.91        10.66 o                         
   7  -9   1       1015.10       1116.63        58.32 o                         
   8  -9   1        205.98        227.07        14.29 o                         
   9  -9   1        156.34        120.55         9.52 o                         
  10  -9   1         60.22         41.44         7.45 o                         
  11  -9   1        287.71        258.56        17.30 o                         
  12  -9   1        173.64        196.12        13.60 o                         
  13  -9   1          4.45          2.52         6.36 o                         
  14  -9   1          9.51          1.96        10.03 o                         
  15  -9   1         64.17         60.94        11.71 o                         
  16  -9   1         17.12         13.84         9.97 o                         
  17  -9   1        175.20        213.14        19.81 o                         
  18  -9   1          0.28         25.66        16.86 o                         
  19  -9   1         80.45         66.57        20.58 o                         
  20  -9   1          3.05        -15.35        18.57 o                         
  21  -9   1         20.63         10.47        19.04 o                         
 -22  -8   1          9.71          5.99        20.38 o                         
 -21  -8   1          3.50         -5.89        18.82 o                         
 -20  -8   1         29.91         48.29        18.77 o                         
 -19  -8   1         23.22         79.79        16.87 o                         
 -18  -8   1          7.68          8.36        19.86 o                         
 -17  -8   1         69.68         53.96        21.41 o                         
 -16  -8   1        452.57        486.08        34.71 o                         
 -15  -8   1         30.49         35.59        10.45 o                         
 -14  -8   1        104.41         70.58        10.61 o                         
 -13  -8   1          3.86          8.91         9.81 o                         
 -12  -8   1       2724.17       2826.80       193.50 o                         
 -11  -8   1          3.79         -5.95         9.34 o                         
 -10  -8   1        934.94        956.56        58.74 o                         
  -9  -8   1         36.04         35.31         8.46 o                         
  -8  -8   1        609.51        622.51        37.34 o                         
  -7  -8   1         70.10         60.51         4.97 o                         
  -6  -8   1        888.08        978.42        60.58 o                         
  -5  -8   1        263.68        260.30        15.77 o                         
  -4  -8   1       1862.42       1911.70        95.66 o                         
  -3  -8   1        325.64        314.05        17.11 o                         
  -2  -8   1        273.26        180.89        21.43 o                         
  -1  -8   1         51.83         62.51         6.07 o                         
   0  -8   1       2058.93       1850.47        99.06 o                         
   1  -8   1        508.40        494.13        29.63 o                         
   2  -8   1       3822.81       3982.49       279.92 o                         
   3  -8   1        771.71        840.73        47.85 o                         
   4  -8   1       1778.08       1798.82       155.28 o                         
   5  -8   1         80.44         60.26         6.78 o                         
   6  -8   1        468.63        574.14        31.84 o                         
   7  -8   1        205.68        188.68        13.84 o                         
   8  -8   1        155.56        162.66        10.34 o                         
   9  -8   1        137.98        117.43         9.25 o                         
  10  -8   1        102.37        123.43         9.31 o                         
  11  -8   1         80.41         71.54         6.94 o                         
  12  -8   1        222.33        218.08        13.94 o                         
  13  -8   1          9.07          2.57         6.53 o                         
  14  -8   1         43.23         68.39         7.02 o                         
  15  -8   1          6.05         -8.01         8.95 o                         
  16  -8   1         20.46         14.49        10.27 o                         
  17  -8   1         15.35         29.60        16.59 o                         
  18  -8   1         29.90         27.96        14.21 o                         
  19  -8   1         12.15          8.13        17.37 o                         
  20  -8   1         64.51         71.67        19.91 o                         
  21  -8   1         10.15         -0.94        32.11 o                         
 -22  -7   1          2.60         -3.40        23.25 o                         
 -21  -7   1          2.77         -6.19        18.85 o                         
 -20  -7   1          5.86          6.42        16.39 o                         
 -19  -7   1          9.72          3.59        16.83 o                         
 -18  -7   1          6.55         15.77        13.45 o                         
 -17  -7   1        291.84        350.10        27.28 o                         
 -16  -7   1         51.25         53.55        10.88 o                         
 -15  -7   1        213.13        195.58        16.44 o                         
 -14  -7   1        105.52        111.52        10.68 o                         
 -13  -7   1       1239.41       1365.02        74.96 o                         
 -12  -7   1        343.03        338.34        26.21 o                         
 -11  -7   1         68.71         62.98        13.67 o                         
 -10  -7   1        226.95        252.35        18.94 o                         
  -9  -7   1        385.19        420.82        28.86 o                         
  -8  -7   1        116.32        110.63         9.04 o                         
  -7  -7   1       1432.91       1241.77        71.49 o                         
  -6  -7   1        126.61        116.95         7.76 o                         
  -4  -7   1         54.18         40.62         3.85 o                         
  -3  -7   1       4597.17       4945.50       257.00 o                         
  -2  -7   1        262.87        339.61        20.24 o                         
  -1  -7   1       2234.51       2600.42       128.16 o                         
   0  -7   1        360.18        393.68        21.50 o                         
   1  -7   1       2234.86       2418.59       148.98 o                         
   2  -7   1         69.05         93.07         8.00 o                         
   3  -7   1        533.22        522.86        34.51 o                         
   4  -7   1        459.13        475.77        32.05 o                         
   5  -7   1        655.54        530.78        30.82 o                         
   6  -7   1        156.13        146.91         8.41 o                         
   7  -7   1        858.69        928.87        61.57 o                         
   8  -7   1         14.14         16.33         5.12 o                         
   9  -7   1        230.84        216.21        13.16 o                         
  10  -7   1        205.06        158.63         9.63 o                         
  11  -7   1        435.65        359.33        18.43 o                         
  12  -7   1          5.92         14.07         5.35 o                         
  13  -7   1        560.07        538.69        28.14 o                         
  14  -7   1         23.82         24.45         5.72 o                         
  15  -7   1         82.84         93.99         8.80 o                         
  16  -7   1         61.28         64.61        10.68 o                         
  17  -7   1        240.07        242.91        23.78 o                         
  18  -7   1          1.37        -12.67        17.08 o                         
  19  -7   1         27.04          5.54        14.46 o                         
  20  -7   1          0.74          6.45        18.06 o                         
  21  -7   1         38.15         35.84        19.86 o                         
  22  -7   1         12.21         -2.40        19.68 o                         
 -22  -6   1         18.26        -20.21        20.21 o                         
 -21  -6   1          0.59         20.37        18.88 o                         
 -20  -6   1         17.66         18.03        24.01 o                         
 -19  -6   1         14.40         17.07        14.13 o                         
 -18  -6   1         13.43        -13.05        13.05 o                         
 -17  -6   1         21.98         22.54        13.18 o                         
 -16  -6   1         12.96         -1.57         9.96 o                         
 -15  -6   1        110.50        114.02        12.15 o                         
 -14  -6   1        581.06        650.00        38.06 o                         
 -13  -6   1         98.06         96.07         9.57 o                         
 -12  -6   1        763.15        748.91        50.69 o                         
 -11  -6   1        149.52        170.40        12.31 o                         
 -10  -6   1       1041.31       1062.00        85.68 o                         
  -9  -6   1        170.58        146.94        11.23 o                         
  -8  -6   1        517.42        409.54        42.10 o                         
  -7  -6   1        697.05        715.07        47.19 o                         
  -6  -6   1        657.89        761.21        50.54 o                         
  -5  -6   1         16.84         34.38         4.22 o                         
  -4  -6   1      17717.20      19088.24      3072.21 o                         
  -3  -6   1        216.32        243.71        15.60 o                         
  -2  -6   1       2263.91       1910.68       109.65 o                         
  -1  -6   1        279.81        272.12        15.18 o                         
   0  -6   1       9341.67       8858.26      1353.28 o                         
   1  -6   1        971.31        992.91        58.07 o                         
   2  -6   1       3346.81       3430.08       189.56 o                         
   3  -6   1        333.19        420.37        24.95 o                         
   5  -6   1       1086.11        987.39        52.00 o                         
   6  -6   1        382.11        357.45        21.19 o                         
   7  -6   1         59.39         42.15         4.35 o                         
   8  -6   1        802.31        842.15        40.45 o                         
   9  -6   1        129.73        127.56         7.34 o                         
  10  -6   1        763.45        799.65        37.35 o                         
  11  -6   1          5.55          6.25         4.29 o                         
  12  -6   1        611.43        559.21        31.02 o                         
  13  -6   1         67.57         54.35         5.83 o                         
  14  -6   1        142.12        141.13         8.51 o                         
  15  -6   1         63.80         66.03         7.06 o                         
  16  -6   1        157.89        181.75        11.48 o                         
  17  -6   1         33.30         36.12        10.40 o                         
  18  -6   1        221.45        167.53        19.86 o                         
  19  -6   1         49.77         55.90        16.71 o                         
  20  -6   1         32.12         18.35        21.54 o                         
  21  -6   1         18.70         34.39        19.66 o                         
  22  -6   1         10.34         47.77        20.44 o                         
 -23  -5   1          1.39         -8.83        20.41 o                         
 -22  -5   1          6.13        -20.52        30.60 o                         
 -21  -5   1          5.57        -10.62        16.55 o                         
 -20  -5   1          0.96         -4.54        14.57 o                         
 -19  -5   1         28.00         43.98        14.03 o                         
 -18  -5   1         47.55         34.72        16.77 o                         
 -17  -5   1         92.58         72.73        14.29 o                         
 -16  -5   1          0.50          8.06         6.77 o                         
 -15  -5   1          9.73         18.34         4.95 o                         
 -14  -5   1         29.30         20.81         7.61 o                         
 -13  -5   1       2375.50       2310.21       119.06 o                         
 -12  -5   1        356.61        430.39        23.30 o                         
 -11  -5   1         16.33         15.96         4.75 o                         
 -10  -5   1        338.57        274.13        13.82 o                         
  -9  -5   1       3793.00       4166.16       251.13 o                         
  -8  -5   1        222.13        233.88        14.43 o                         
  -7  -5   1       6439.71       6002.10       358.20 o                         
  -6  -5   1        275.13        339.60        21.95 o                         
  -5  -5   1      25415.75      27887.34      4006.26 o                         
  -4  -5   1        174.79        208.64        15.93 o                         
  -3  -5   1       4858.94       4975.09       426.92 o                         
  -2  -5   1        428.21        422.82        23.02 o                         
  -1  -5   1       2368.31       2457.44       123.76 o                         
   0  -5   1        206.43        227.36        12.70 o                         
   1  -5   1       1681.26       1587.54       103.06 o                         
   2  -5   1        671.59        608.17        30.52 o                         
   3  -5   1       6899.54       6473.20      1012.07 o                         
   4  -5   1        142.61        163.89         8.61 o                         
   5  -5   1       3319.61       2722.15       139.11 o                         
   6  -5   1        173.26        189.36        10.08 o                         
   7  -5   1       5539.96       5464.77       346.85 o                         
   8  -5   1        254.37        278.43        14.46 o                         
   9  -5   1       1228.13       1313.55        60.55 o                         
  10  -5   1         51.43         33.79         4.65 o                         
  11  -5   1        628.88        685.60        32.47 o                         
  12  -5   1         96.15        114.14         7.13 o                         
  13  -5   1        705.93        803.28        37.16 o                         
  14  -5   1        118.45        126.73         8.14 o                         
  15  -5   1         55.70         56.51         6.89 o                         
  16  -5   1          5.66         -3.42         6.77 o                         
  17  -5   1        247.67        264.76        18.24 o                         
  18  -5   1         49.09         55.03        10.18 o                         
  19  -5   1         42.58         27.73        14.34 o                         
  20  -5   1          9.22         -4.80        14.76 o                         
  21  -5   1         13.90         55.59        19.71 o                         
  22  -5   1          9.00         15.86        23.76 o                         
 -23  -4   1          7.47          7.65        21.35 o                         
 -22  -4   1         10.08         49.94        19.99 o                         
 -21  -4   1          6.54         28.56        16.21 o                         
 -20  -4   1         39.59         30.38        16.38 o                         
 -19  -4   1         17.42         23.18         8.99 o                         
 -18  -4   1        153.53        134.39        13.90 o                         
 -17  -4   1          0.31         -7.75         7.75 o                         
 -16  -4   1        278.00        304.40        18.75 o                         
 -15  -4   1        112.63        104.61         7.88 o                         
 -14  -4   1       2770.80       2717.72       138.00 o                         
 -13  -4   1        135.63         89.13         6.11 o                         
 -12  -4   1        795.26        688.11        36.97 o                         
 -11  -4   1         99.44         97.34         6.69 o                         
 -10  -4   1       1095.23        980.44        63.27 o                         
  -9  -4   1        561.41        583.78        29.68 o                         
  -8  -4   1        337.53        272.83        15.70 o                         
  -7  -4   1        353.57        361.70        17.58 o                         
  -6  -4   1       1872.86       2162.25       116.77 o                         
  -5  -4   1        692.97        596.67        34.01 o                         
  -4  -4   1        730.50        844.72        48.82 o                         
  -3  -4   1        763.05        725.62        37.09 o                         
  -2  -4   1      14776.87      16139.78      1563.74 o                         
  -1  -4   1        111.12        131.58         7.02 o                         
   1  -4   1       1054.00       1104.78        64.41 o                         
   3  -4   1        564.33        504.19        24.57 o                         
   4  -4   1       9530.92      10251.84      1573.61 o                         
   5  -4   1        437.65        401.38        21.32 o                         
   6  -4   1       2822.61       3306.92       160.32 o                         
   7  -4   1        779.15        827.98        39.13 o                         
   8  -4   1       1063.67       1142.17        55.03 o                         
   9  -4   1         50.25         43.90         4.99 o                         
  10  -4   1        340.68        276.88        16.68 o                         
  11  -4   1        168.84        158.13        10.05 o                         
  12  -4   1        413.30        400.80        20.52 o                         
  13  -4   1        101.22        127.03         7.93 o                         
  14  -4   1        168.80        160.14         8.68 o                         
  15  -4   1          1.73         -0.39         6.00 o                         
  16  -4   1        697.24        722.55        47.73 o                         
  17  -4   1         24.91          7.18         7.79 o                         
  18  -4   1        420.88        397.03        23.84 o                         
  19  -4   1          3.97          9.59        11.41 o                         
  20  -4   1         10.71          5.74        14.63 o                         
  21  -4   1          5.20          6.68        18.73 o                         
  22  -4   1         20.20         15.62        21.68 o                         
  23  -4   1          6.39        -17.79        25.33 o                         
 -23  -3   1         22.11         -2.12        24.40 o                         
 -22  -3   1         20.49         40.24        23.63 o                         
 -21  -3   1         37.56         30.92         9.46 o                         
 -20  -3   1         11.90         18.41         9.43 o                         
 -19  -3   1         75.48         67.92        10.09 o                         
 -18  -3   1         11.46         -7.77         8.49 o                         
 -17  -3   1        692.81        576.85        39.71 o                         
 -16  -3   1         81.56         47.16         6.99 o                         
 -15  -3   1       1273.69       1402.96        73.34 o                         
 -14  -3   1        579.43        700.50        36.45 o                         
 -13  -3   1        620.72        621.91        34.26 o                         
 -12  -3   1        686.63        735.39        40.12 o                         
 -11  -3   1        689.64        789.68        40.14 o                         
 -10  -3   1        394.49        384.29        24.85 o                         
  -9  -3   1       2275.39       2215.41       146.21 o                         
  -8  -3   1        187.37        190.76        10.93 o                         
  -7  -3   1        331.40        321.01        16.80 o                         
  -6  -3   1        107.24        130.13         7.71 o                         
  -5  -3   1       1541.07       1280.43        63.54 o                         
  -4  -3   1        394.27        377.37        21.26 o                         
  -3  -3   1      26556.12      27951.39      2860.59 o                         
  -2  -3   1         88.28         74.02         8.25 o                         
  -1  -3   1       4898.69       4555.99       452.39 o                         
   0  -3   1        171.29        131.82         7.22 o                         
   2  -3   1        932.94        977.79        52.84 o                         
   3  -3   1       8399.81       9299.35      1551.75 o                         
   4  -3   1        386.32        364.42        17.62 o                         
   5  -3   1       9861.11      10401.60      1025.72 o                         
   6  -3   1          2.02          4.83         2.66 o                         
   7  -3   1       3303.89       3204.26       162.25 o                         
   8  -3   1        160.58        135.08         6.98 o                         
   9  -3   1        861.19        937.55        47.44 o                         
  10  -3   1        177.04        189.43        11.31 o                         
  11  -3   1         11.73          7.90         4.24 o                         
  12  -3   1        117.04         99.00         7.52 o                         
  13  -3   1         25.21         21.09         5.29 o                         
  14  -3   1         76.79         85.31         7.43 o                         
  15  -3   1         72.25        109.41         8.44 o                         
  16  -3   1        180.12        193.82        14.09 o                         
  17  -3   1        453.98        478.91        32.05 o                         
  18  -3   1         37.15         50.80        11.11 o                         
  19  -3   1         57.86         42.59        11.77 o                         
  20  -3   1         21.85         12.82         9.59 o                         
  21  -3   1         12.41          7.78        13.07 o                         
  22  -3   1          5.28          4.02        11.74 o                         
  23  -3   1         68.09         58.42        21.71 o                         
 -23  -2   1          5.76         24.92        21.23 o                         
 -22  -2   1         99.84         93.92        14.16 o                         
 -21  -2   1          1.26        -11.34        18.37 o                         
 -20  -2   1        106.76        103.59        15.34 o                         
 -19  -2   1          5.58          3.17         9.51 o                         
 -18  -2   1        100.91         99.00        12.91 o                         
 -17  -2   1        173.44        175.92        13.50 o                         
 -16  -2   1        402.50        394.05        22.77 o                         
 -15  -2   1         37.24         49.06         5.35 o                         
 -14  -2   1       1699.14       1683.41        84.85 o                         
 -13  -2   1         52.15         32.02         6.72 o                         
 -12  -2   1       1331.39       1382.47        67.23 o                         
 -11  -2   1        119.53        131.89         7.63 o                         
 -10  -2   1       2415.25       2199.79       123.95 o                         
  -9  -2   1       1108.37       1184.68        57.15 o                         
  -8  -2   1       3295.40       3570.10       188.32 o                         
  -7  -2   1        826.75        895.60        49.39 o                         
  -6  -2   1       1923.23       2000.24       103.63 o                         
  -5  -2   1       1117.75        976.54        51.93 o                         
  -4  -2   1       2061.92       1962.41       101.80 o                         
  -3  -2   1        165.11        131.92         7.43 o                         
  -2  -2   1      11803.78      12018.77      2015.13 o                         
  -1  -2   1         50.72         73.40         5.51 o                         
   1  -2   1        627.17        489.68        26.20 o                         
   3  -2   1        677.90        632.44        35.27 o                         
   4  -2   1      13193.35      12725.21      2025.42 o                         
   5  -2   1        500.11        449.06        20.65 o                         
   6  -2   1       2261.14       2349.56       113.82 o                         
   7  -2   1        172.50        138.47         8.05 o                         
   8  -2   1        712.37        919.38        43.66 o                         
   9  -2   1        394.06        398.83        21.72 o                         
  10  -2   1        112.71        112.85         8.77 o                         
  11  -2   1          1.71         -2.87         4.36 o                         
  12  -2   1        774.51        693.74        39.78 o                         
  13  -2   1         10.33          1.66         5.71 o                         
  14  -2   1        476.86        446.58        25.04 o                         
  15  -2   1        116.30        137.82        10.71 o                         
  16  -2   1        113.83        111.50         9.06 o                         
  17  -2   1         28.45         32.79         9.36 o                         
  18  -2   1        311.47        297.34        20.98 o                         
  19  -2   1         16.50         31.55         9.89 o                         
  20  -2   1          0.50         -8.55         8.55 o                         
  21  -2   1         14.25          2.82        11.99 o                         
  22  -2   1         26.99         42.63        13.04 o                         
  23  -2   1          3.25          2.08        14.38 o                         
 -23  -1   1         17.87        -14.97        20.23 o                         
 -22  -1   1          2.12        -23.62        23.62 o                         
 -21  -1   1         80.19        116.30        25.13 o                         
 -20  -1   1         15.97          2.97        12.07 o                         
 -19  -1   1        186.06        151.70        20.46 o                         
 -18  -1   1          6.27         -9.04         9.04 o                         
 -17  -1   1         24.10         13.43         6.90 o                         
 -16  -1   1        100.53        113.10         9.60 o                         
 -15  -1   1        670.17        597.17        35.06 o                         
 -14  -1   1        250.87        286.23        15.44 o                         
 -13  -1   1          8.98         13.46         5.47 o                         
 -12  -1   1        450.94        485.81        24.66 o                         
 -11  -1   1        420.25        437.90        27.71 o                         
 -10  -1   1        684.41        676.13        34.76 o                         
  -9  -1   1       3526.64       3437.86       160.84 o                         
  -8  -1   1        517.22        526.81        26.34 o                         
  -7  -1   1       3988.63       4285.52       246.71 o                         
  -6  -1   1         88.37         58.52         3.94 o                         
  -5  -1   1      14438.15      14959.63      1579.35 o                         
  -4  -1   1         79.98         56.36         3.32 o                         
  -3  -1   1      12253.50      13729.13      1458.86 o                         
  -2  -1   1        214.49        158.66        17.58 o                         
   2  -1   1        729.84        592.03        32.15 o                         
   3  -1   1      12138.67      12564.46      1917.40 o                         
   4  -1   1        619.43        598.90        30.12 o                         
   6  -1   1         14.89          7.84         2.80 o                         
   7  -1   1       3867.40       3850.63       204.41 o                         
   8  -1   1        153.15        139.92        14.66 o                         
   9  -1   1       5810.50       5881.38       283.68 o                         
  10  -1   1        161.84        153.00         8.43 o                         
  11  -1   1        451.11        464.55        21.87 o                         
  12  -1   1        422.64        438.58        24.75 o                         
  13  -1   1        390.37        495.02        27.70 o                         
  14  -1   1        153.75        143.99         9.40 o                         
  15  -1   1        274.70        255.43        14.95 o                         
  16  -1   1         17.80         27.34         7.94 o                         
  17  -1   1         43.73         35.50         8.32 o                         
  18  -1   1         61.16         45.41        12.91 o                         
  19  -1   1         29.75         15.25         9.08 o                         
  20  -1   1         11.60          5.17        10.19 o                         
  21  -1   1         29.55         24.19        10.48 o                         
  22  -1   1          4.13         -3.29        13.82 o                         
  23  -1   1         10.35         -8.03        19.27 o                         
 -23   0   1          3.58          4.36        18.07 o                         
 -22   0   1         31.98          0.23        12.06 o                         
 -21   0   1         20.49         31.19        11.70 o                         
 -20   0   1         20.80         34.20        11.36 o                         
 -19   0   1        120.33        125.98        15.16 o                         
 -18   0   1         79.05        115.28        10.73 o                         
 -17   0   1         30.15         30.15         7.80 o                         
 -16   0   1        342.63        380.62        23.71 o                         
 -15   0   1        174.11        176.67        11.79 o                         
 -14   0   1        851.15        840.39        42.53 o                         
 -13   0   1          4.00         -0.03         4.31 o                         
 -12   0   1        221.95        193.76        10.54 o                         
 -11   0   1        256.41        249.57        14.18 o                         
 -10   0   1        257.00        493.54        26.56 o                         
  -9   0   1        615.83        593.22        31.80 o                         
  -8   0   1       1044.59       1203.85        59.84 o                         
  -7   0   1        509.09        413.62        21.11 o                         
  -6   0   1          8.26          5.55         2.85 o                         
  -5   0   1        797.62        766.06        37.91 o                         
  -4   0   1         18.85         35.27         2.79 o                         
  -3   0   1        309.38        233.12        14.23 o                         
  -2   0   1       7720.92       9082.88      1351.14 o                         
   2   0   1       5643.58       3740.22       394.65 o                         
   3   0   1        789.53        551.47        27.43 o                         
   4   0   1      29712.38      29814.17      4434.92 o                         
   5   0   1        146.82        113.09         6.02 o                         
   6   0   1         17.28         13.35         3.99 o                         
   7   0   1         74.86         77.78         4.87 o                         
   8   0   1       2368.57       2327.57       122.47 o                         
   9   0   1        437.74        349.99        20.62 o                         
  10   0   1        279.78        214.87        14.33 o                         
  11   0   1         15.01         13.37         4.74 o                         
  12   0   1        815.20        764.77        38.58 o                         
  13   0   1        112.35        104.19         7.31 o                         
  14   0   1         44.72         37.24         5.94 o                         
  15   0   1          7.68          4.41         7.26 o                         
  16   0   1         11.15         11.65         7.02 o                         
  17   0   1         30.80         42.49         8.46 o                         
  18   0   1         14.76          4.82         8.72 o                         
  19   0   1          0.89         -3.68         8.98 o                         
  20   0   1         56.92         49.79        10.59 o                         
  21   0   1          0.49         -4.10        11.43 o                         
  22   0   1         11.45         16.91        14.66 o                         
  23   0   1          3.13         -8.72        14.65 o                         
 -23   1   1         17.55         -0.25        13.49 o                         
 -22   1   1          0.97         -2.88        12.56 o                         
 -21   1   1         83.45         82.14        14.16 o                         
 -20   1   1         16.96          8.57        11.41 o                         
 -19   1   1        187.70        163.38        14.49 o                         
 -18   1   1          8.14          2.31        11.00 o                         
 -17   1   1         27.16          7.57        10.12 o                         
 -16   1   1         80.49         97.56         8.88 o                         
 -15   1   1        764.36        696.56        33.08 o                         
 -14   1   1        213.02        262.05        16.58 o                         
 -13   1   1         13.68         18.88         4.57 o                         
 -12   1   1        359.63        416.87        23.33 o                         
 -11   1   1        541.07        587.81        26.38 o                         
 -10   1   1        638.44        626.93        32.77 o                         
  -9   1   1       3088.43       2988.73       182.41 o                         
  -8   1   1        530.21        533.14        27.96 o                         
  -7   1   1       4304.35       4637.92       376.92 o                         
  -6   1   1         83.26         58.90         3.83 o                         
  -5   1   1      14583.53      15102.13      2233.32 o                         
  -4   1   1        103.44         59.30         5.94 o                         
  -3   1   1      12601.01      14039.76      1458.86 o                         
  -2   1   1        201.48        167.83        11.12 o                         
   2   1   1        666.61        549.99        32.13 o                         
   3   1   1      12530.86      13048.01      1355.80 o                         
   4   1   1        653.58        611.54        30.13 o                         
   5   1   1       1191.66       1054.42        52.41 o                         
   6   1   1         23.38         25.13         4.27 o                         
   7   1   1       4534.69       4437.09       216.86 o                         
   8   1   1        168.01        141.15         9.06 o                         
   9   1   1       5420.24       5560.25       300.87 o                         
  10   1   1        148.18        129.62         9.14 o                         
  11   1   1        294.49        323.69        21.87 o                         
  12   1   1        446.12        457.37        24.74 o                         
  13   1   1        410.47        518.86        29.71 o                         
  14   1   1        133.19        134.60         9.90 o                         
  15   1   1        259.59        230.30        17.41 o                         
  16   1   1         23.33         27.60         7.75 o                         
  17   1   1         54.82         43.96         8.41 o                         
  18   1   1         52.04         43.90         9.44 o                         
  19   1   1         23.95          8.89        12.41 o                         
  20   1   1         10.89         13.22        10.16 o                         
  21   1   1         27.39         26.60        10.11 o                         
  22   1   1          4.51          0.02        15.53 o                         
  23   1   1         10.90          9.18        18.03 o                         
 -23   2   1          7.37         -3.42        15.15 o                         
 -22   2   1         98.98         78.76        15.16 o                         
 -21   2   1          2.21         -4.35        12.31 o                         
 -20   2   1        108.36         76.19        14.01 o                         
 -19   2   1         15.04         14.44        10.60 o                         
 -18   2   1        110.76        100.35        10.05 o                         
 -17   2   1        178.85        197.83        13.80 o                         
 -16   2   1        384.94        345.80        24.14 o                         
 -15   2   1         19.31         11.43         5.53 o                         
 -14   2   1       1527.66       1537.33        84.95 o                         
 -13   2   1         47.27         41.51         4.97 o                         
 -12   2   1       1086.77       1157.18        67.25 o                         
 -11   2   1        111.19        115.27         7.65 o                         
 -10   2   1       2641.47       2515.02       124.01 o                         
  -9   2   1       1056.64       1103.15        64.81 o                         
  -8   2   1       3730.66       4066.20       199.79 o                         
  -7   2   1        902.52        980.79        46.60 o                         
  -6   2   1       1889.00       1944.21        97.72 o                         
  -5   2   1       1133.97       1004.08        48.96 o                         
  -4   2   1       2199.17       2162.85       107.96 o                         
  -3   2   1        147.96        113.64         5.94 o                         
  -2   2   1      15000.50      14321.14      1424.76 o                         
  -1   2   1         42.33         76.57        10.72 o                         
   1   2   1        655.07        507.99        23.45 o                         
   3   2   1        695.37        622.19        33.02 o                         
   4   2   1      13717.43      14047.70      1432.34 o                         
   5   2   1        405.04        373.31        21.92 o                         
   6   2   1       2213.01       2245.21       113.86 o                         
   7   2   1        215.83        169.95        10.40 o                         
   8   2   1        638.03        833.55        43.64 o                         
   9   2   1        386.86        401.14        20.76 o                         
  10   2   1         44.83         58.62         5.50 o                         
  11   2   1         12.27         -2.53         4.97 o                         
  12   2   1        875.66        800.24        42.66 o                         
  13   2   1         13.76         11.26         6.50 o                         
  14   2   1        467.81        435.00        29.44 o                         
  15   2   1        111.38        110.29         9.67 o                         
  16   2   1         83.93         81.18         9.86 o                         
  17   2   1         18.37         18.07         9.17 o                         
  18   2   1        314.13        309.69        21.18 o                         
  19   2   1         18.63         16.32         8.98 o                         
  20   2   1          0.33          4.20         9.19 o                         
  21   2   1         14.23         19.00        11.87 o                         
  22   2   1         27.85         11.69        17.91 o                         
  23   2   1          2.32         -7.21        16.39 o                         
 -23   3   1         21.46         38.48        17.51 o                         
 -22   3   1         21.58         33.00        19.43 o                         
 -21   3   1         42.98         42.14        13.01 o                         
 -20   3   1         13.62          9.61        11.90 o                         
 -19   3   1         59.12         49.73        10.29 o                         
 -18   3   1          8.68          6.41         7.40 o                         
 -17   3   1        755.98        683.20        39.98 o                         
 -16   3   1        111.84         81.00        11.95 o                         
 -15   3   1       1172.73       1212.36        64.76 o                         
 -14   3   1        553.67        645.83        42.39 o                         
 -13   3   1        638.58        649.58        34.38 o                         
 -12   3   1        694.20        770.98        40.20 o                         
 -11   3   1        597.37        711.01        40.16 o                         
 -10   3   1        452.73        458.79        24.90 o                         
  -9   3   1       2566.57       2583.08       135.52 o                         
  -8   3   1        216.31        227.30        11.12 o                         
  -7   3   1        299.37        297.99        15.82 o                         
  -6   3   1        143.18        176.08         9.12 o                         
  -4   3   1        356.19        329.53        17.32 o                         
  -3   3   1      25279.68      26489.63      2860.74 o                         
  -2   3   1         63.63         63.54         6.86 o                         
  -1   3   1       4322.48       4037.64       452.39 o                         
   0   3   1        163.39        118.28         6.38 o                         
   2   3   1        981.01       1029.92        49.84 o                         
   3   3   1       9939.79      10976.05      1097.25 o                         
   4   3   1        329.29        331.20        20.02 o                         
   5   3   1       8400.82       9063.58      1025.42 o                         
   6   3   1          0.22          1.13         2.91 o                         
   7   3   1       2540.35       2514.00       175.17 o                         
   8   3   1        130.26        107.74         6.99 o                         
   9   3   1        883.16        959.19        50.46 o                         
  10   3   1        188.39        185.17        10.11 o                         
  11   3   1         17.95         11.69         4.61 o                         
  12   3   1        144.87        136.12         8.16 o                         
  13   3   1         17.10         20.18         5.45 o                         
  14   3   1         92.03        102.43         7.49 o                         
  15   3   1         63.12         78.10        11.05 o                         
  16   3   1        187.82        179.66        15.18 o                         
  17   3   1        438.96        496.75        35.13 o                         
  18   3   1         46.41         37.57         8.98 o                         
  19   3   1         67.30         66.71         9.53 o                         
  20   3   1         20.90          9.26         9.06 o                         
  21   3   1         13.03          1.98         9.42 o                         
  22   3   1          5.13          2.50        16.56 o                         
  23   3   1         67.84         37.98        22.78 o                         
 -23   4   1          5.98         -8.06        18.45 o                         
 -22   4   1          9.10         48.28        16.48 o                         
 -21   4   1          5.47          1.56        24.69 o                         
 -20   4   1         41.49         32.60        14.30 o                         
 -19   4   1          9.04         28.10         9.92 o                         
 -18   4   1        138.58        121.60        11.70 o                         
 -17   4   1          5.02          7.69         6.84 o                         
 -16   4   1        291.68        312.35        22.16 o                         
 -15   4   1        100.66        111.82        18.17 o                         
 -14   4   1       2973.30       2857.96       156.56 o                         
 -13   4   1        122.44         74.89         8.41 o                         
 -12   4   1       1056.94        913.73        44.39 o                         
 -11   4   1        115.12        117.44         7.12 o                         
 -10   4   1        761.15        760.04        44.46 o                         
  -9   4   1        564.40        594.20        29.77 o                         
  -8   4   1        513.00        381.73        21.43 o                         
  -7   4   1        351.47        355.01        18.71 o                         
  -6   4   1       1728.76       2001.50       109.21 o                         
  -5   4   1        628.71        535.51        27.77 o                         
  -4   4   1        601.41        779.18        37.79 o                         
  -3   4   1        737.47        695.11        33.17 o                         
  -2   4   1      12172.85      13582.26      1563.58 o                         
  -1   4   1        112.43        123.32         6.60 o                         
   0   4   1       7602.59       7960.81       836.88 o                         
   1   4   1       1144.00       1178.99        53.91 o                         
   2   4   1       8711.40       8521.95       730.91 o                         
   3   4   1        467.10        431.25        23.13 o                         
   4   4   1      10448.78      10720.01      1113.47 o                         
   5   4   1        483.98        453.06        22.71 o                         
   6   4   1       2667.88       3154.84       170.04 o                         
   7   4   1        727.79        740.31        41.56 o                         
   8   4   1       1086.97       1195.97        65.76 o                         
   9   4   1         55.34         45.48         5.00 o                         
  10   4   1        468.26        381.58        18.19 o                         
  11   4   1        143.60        148.97         9.34 o                         
  12   4   1        355.53        364.70        21.76 o                         
  13   4   1         91.52         90.54         8.44 o                         
  14   4   1        105.98         92.41         8.80 o                         
  15   4   1          3.34          3.69        13.80 o                         
  16   4   1        777.95        796.91        47.50 o                         
  17   4   1         32.13         37.04        16.94 o                         
  18   4   1        418.34        386.64        31.61 o                         
  19   4   1          2.18         -2.17         9.24 o                         
  20   4   1          9.89          3.06         9.01 o                         
  21   4   1          3.51         10.25        12.67 o                         
  22   4   1         19.91         26.00        24.31 o                         
  23   4   1          7.75         46.72        41.58 o                         
 -23   5   1          1.29          5.59        19.52 o                         
 -22   5   1          4.25         34.11        15.80 o                         
 -21   5   1          5.19        -12.90        15.22 o                         
 -20   5   1          0.56         -2.63        13.18 o                         
 -19   5   1         20.18         14.10         7.64 o                         
 -18   5   1         50.23         33.21         8.02 o                         
 -17   5   1         80.14         92.39         9.97 o                         
 -16   5   1          3.31          2.76         6.93 o                         
 -15   5   1          5.98          1.67        10.45 o                         
 -14   5   1         43.24         19.80         5.43 o                         
 -13   5   1       2544.86       2507.51       119.28 o                         
 -12   5   1        340.02        400.03        21.96 o                         
 -11   5   1         46.14         54.16         6.53 o                         
 -10   5   1        297.99        240.16        15.76 o                         
  -9   5   1       4182.74       4707.07       221.46 o                         
  -8   5   1        239.32        255.13        13.71 o                         
  -7   5   1       6412.58       5836.41       292.52 o                         
  -6   5   1        264.65        356.33        17.87 o                         
  -5   5   1      24608.14      26616.09      2314.42 o                         
  -4   5   1        232.04        251.56        12.63 o                         
  -2   5   1        455.68        449.68        24.58 o                         
  -1   5   1       2144.71       2262.80       116.67 o                         
   0   5   1        193.86        211.76        11.21 o                         
   1   5   1       1612.03       1528.98        72.91 o                         
   2   5   1        608.79        552.96        27.27 o                         
   3   5   1       6731.49       6892.51       585.22 o                         
   4   5   1        141.75        148.13        11.44 o                         
   5   5   1       3512.97       2893.96       139.16 o                         
   6   5   1        171.45        183.36        10.02 o                         
   7   5   1       5934.62       5908.54       300.40 o                         
   8   5   1        247.13        270.51        16.49 o                         
   9   5   1        836.39        981.04        90.98 o                         
  10   5   1         68.71         64.03         5.27 o                         
  11   5   1        570.81        663.15        34.24 o                         
  12   5   1         95.42        103.05         7.81 o                         
  13   5   1        639.72        726.27        39.26 o                         
  14   5   1        100.52         97.89        11.07 o                         
  15   5   1         70.80         68.85        10.57 o                         
  16   5   1         14.36         17.98         7.91 o                         
  17   5   1        225.47        224.19        17.79 o                         
  18   5   1         44.88         52.52        10.05 o                         
  19   5   1         36.80         38.36         9.80 o                         
  20   5   1          8.96         13.95         9.15 o                         
  21   5   1         14.88         29.12        19.93 o                         
  22   5   1          9.12         21.50        18.76 o                         
 -22   6   1         20.30          8.52        24.16 o                         
 -21   6   1          0.32         -7.27        13.28 o                         
 -20   6   1         22.06          0.69        12.63 o                         
 -19   6   1          8.12          2.77        12.07 o                         
 -18   6   1         19.49          7.90         6.99 o                         
 -17   6   1         11.70          3.85        10.63 o                         
 -16   6   1         22.51         21.24         6.80 o                         
 -15   6   1        107.14         89.82         9.43 o                         
 -14   6   1        454.99        491.92        27.66 o                         
 -13   6   1        105.47         91.68         7.91 o                         
 -12   6   1        908.32        850.90        41.24 o                         
 -11   6   1        131.08        173.16        10.01 o                         
 -10   6   1       1158.95       1166.43        54.02 o                         
  -9   6   1        191.11        183.93        10.90 o                         
  -8   6   1        736.25        600.38        27.89 o                         
  -7   6   1        684.90        694.69        35.09 o                         
  -6   6   1        776.53        872.01        39.24 o                         
  -5   6   1         50.69         76.39         4.22 o                         
  -4   6   1      19060.35      21452.49      2174.05 o                         
  -3   6   1        308.57        331.45        15.68 o                         
  -2   6   1       1784.81       1485.64        86.65 o                         
  -1   6   1        250.27        250.89        14.26 o                         
   0   6   1       9076.56       9182.34       957.07 o                         
   1   6   1        912.98        928.84        44.99 o                         
   2   6   1       3227.85       3334.96       158.60 o                         
   3   6   1        371.10        444.78        20.91 o                         
   4   6   1       7199.15       7284.75       483.82 o                         
   5   6   1       1048.50        991.89        49.09 o                         
   6   6   1        468.16        435.90        22.79 o                         
   7   6   1         86.51         64.13         4.73 o                         
   8   6   1        688.89        762.78        40.53 o                         
   9   6   1        120.47        111.90         7.49 o                         
  10   6   1        623.17        668.92        37.39 o                         
  11   6   1         15.40          7.82         6.96 o                         
  12   6   1        719.10        674.89        35.40 o                         
  13   6   1         70.12         52.65         6.48 o                         
  14   6   1        131.77        133.54        10.65 o                         
  15   6   1         71.71         70.27        11.96 o                         
  16   6   1        125.73        137.74        13.31 o                         
  17   6   1         24.85         28.42        10.67 o                         
  18   6   1        228.45        207.74        15.38 o                         
  19   6   1         56.08         38.98        10.05 o                         
  20   6   1         34.42         17.73        14.66 o                         
  21   6   1         22.30         20.58        18.30 o                         
  22   6   1          9.19         11.79        22.94 o                         
 -22   7   1          2.27        -38.72        41.79 o                         
 -21   7   1          1.60          5.99        13.65 o                         
 -20   7   1          4.26        -12.99        12.99 o                         
 -19   7   1          5.68        -10.68        12.25 o                         
 -18   7   1          8.18          6.58         8.22 o                         
 -17   7   1        251.19        294.06        23.36 o                         
 -16   7   1         44.43         39.10         7.81 o                         
 -15   7   1        261.40        241.58        15.79 o                         
 -14   7   1         97.72         93.69         8.83 o                         
 -13   7   1       1111.87       1122.76        60.84 o                         
 -12   7   1        400.34        375.13        20.59 o                         
 -11   7   1         31.26         36.71         5.38 o                         
 -10   7   1        229.40        254.18        13.73 o                         
  -9   7   1        424.97        401.82        21.20 o                         
  -8   7   1        148.66        128.58         7.48 o                         
  -7   7   1       1402.30       1279.05        62.97 o                         
  -6   7   1        109.79         92.07         5.91 o                         
  -5   7   1        496.20        595.21        31.88 o                         
  -4   7   1         49.13         37.22         4.20 o                         
  -3   7   1       4598.84       4850.77       257.04 o                         
  -2   7   1        203.29        266.24        14.37 o                         
  -1   7   1       1988.88       2271.51       128.20 o                         
   0   7   1        331.44        358.42        19.02 o                         
   1   7   1       2311.33       2478.80       115.40 o                         
   2   7   1         77.45         88.15         5.60 o                         
   3   7   1        751.30        711.43        37.55 o                         
   4   7   1        537.06        543.12        24.86 o                         
   5   7   1        593.83        466.56        25.12 o                         
   6   7   1        136.09        126.84         7.76 o                         
   7   7   1       1097.41       1210.12        54.31 o                         
   8   7   1         25.52         19.02         6.12 o                         
   9   7   1        315.85        311.86        17.29 o                         
  10   7   1        170.42        147.06         8.81 o                         
  11   7   1        409.49        332.41        17.54 o                         
  12   7   1          1.23          1.47         5.41 o                         
  13   7   1        580.49        552.30        32.48 o                         
  14   7   1         24.78         35.05         7.73 o                         
  15   7   1         77.63         72.74         9.85 o                         
  16   7   1         59.94         66.04         9.50 o                         
  17   7   1        263.37        269.46        18.81 o                         
  18   7   1          2.30         -1.83         8.77 o                         
  19   7   1         25.90         18.89        11.77 o                         
  20   7   1          0.84         15.00        14.29 o                         
  21   7   1         34.40         35.27        18.44 o                         
  22   7   1         11.03         13.61        18.52 o                         
 -22   8   1         10.57         42.84        18.46 o                         
 -21   8   1          4.51          4.00        29.47 o                         
 -20   8   1         33.41         28.78        13.79 o                         
 -19   8   1         16.75         47.90        14.42 o                         
 -18   8   1          5.50          7.33        11.54 o                         
 -17   8   1         72.99         55.17         8.96 o                         
 -16   8   1        441.64        460.77        37.98 o                         
 -15   8   1         33.39         20.97         7.46 o                         
 -14   8   1        149.42        118.60        14.66 o                         
 -13   8   1          5.43         10.33         6.65 o                         
 -12   8   1       2928.23       2951.79       136.76 o                         
 -11   8   1          6.51         -5.58         5.58 o                         
 -10   8   1        761.60        823.15        43.50 o                         
  -9   8   1         48.58         40.14         5.03 o                         
  -8   8   1        508.56        494.89        27.67 o                         
  -7   8   1         48.44         42.83         4.97 o                         
  -6   8   1        892.22        999.10        47.05 o                         
  -5   8   1        210.69        226.08        15.53 o                         
  -4   8   1       1494.28       1533.18        84.27 o                         
  -3   8   1        259.55        265.74        15.98 o                         
  -2   8   1        117.30         85.97         5.81 o                         
  -1   8   1         77.74         89.92         5.33 o                         
   0   8   1       1859.05       1677.21        92.62 o                         
   1   8   1        482.78        464.59        23.04 o                         
   2   8   1       4174.90       4340.95       208.74 o                         
   3   8   1        892.63        967.53        43.02 o                         
   4   8   1       2258.74       2212.43       103.55 o                         
   5   8   1         86.79         85.80         5.24 o                         
   6   8   1        374.23        460.49        26.05 o                         
   7   8   1        242.37        226.49        11.98 o                         
   8   8   1        117.21        123.09         8.47 o                         
   9   8   1        124.65        115.77         7.73 o                         
  10   8   1         87.16         95.67         7.92 o                         
  11   8   1         65.43         71.90         7.07 o                         
  12   8   1        239.20        205.86        13.32 o                         
  13   8   1          8.44          6.22         8.18 o                         
  14   8   1         20.15         18.85         8.00 o                         
  15   8   1          8.70         22.01         8.21 o                         
  16   8   1         32.50         24.42         8.84 o                         
  17   8   1         21.35         32.41         9.14 o                         
  18   8   1         24.38         34.64         9.80 o                         
  19   8   1         11.78         10.89        12.36 o                         
  20   8   1         60.12         80.33        16.88 o                         
  21   8   1          9.19        -27.86        27.86 o                         
 -21   9   1          2.86         -2.57        27.46 o                         
 -20   9   1          0.94         20.11        13.46 o                         
 -19   9   1         29.44         14.79        20.79 o                         
 -18   9   1          7.37         14.57        13.50 o                         
 -17   9   1         84.66         72.62         9.50 o                         
 -16   9   1         29.93         20.66         8.17 o                         
 -15   9   1        184.14        217.57        17.69 o                         
 -14   9   1         33.52         23.00         7.54 o                         
 -13   9   1         29.93         37.77         7.19 o                         
 -12   9   1         27.17         16.01         8.35 o                         
 -11   9   1        893.02        777.28        37.94 o                         
 -10   9   1         35.77         11.79         5.89 o                         
  -9   9   1       1103.04       1038.00        51.25 o                         
  -8   9   1        177.52        195.43        14.60 o                         
  -7   9   1       1930.98       2100.17       104.40 o                         
  -6   9   1        101.81         96.31         7.06 o                         
  -5   9   1       1607.56       1520.51        74.54 o                         
  -4   9   1        213.47        250.97        15.15 o                         
  -3   9   1       4782.88       4534.65       206.61 o                         
  -2   9   1        241.61        253.28        16.14 o                         
  -1   9   1        115.88        115.53         6.80 o                         
   0   9   1          3.57         16.60         4.22 o                         
   1   9   1         61.65         59.42         5.13 o                         
   2   9   1         43.93         56.92         4.73 o                         
   3   9   1       1795.15       1562.07        80.02 o                         
   4   9   1        193.83        164.30        10.33 o                         
   5   9   1        964.40        944.20        48.87 o                         
   6   9   1         82.64        100.26        10.65 o                         
   7   9   1        892.11        952.17        51.53 o                         
   8   9   1        209.88        228.05        12.78 o                         
   9   9   1         68.52         57.20         6.70 o                         
  10   9   1         42.16         31.13         5.93 o                         
  11   9   1        281.56        245.74        14.27 o                         
  12   9   1        194.09        208.94        13.72 o                         
  13   9   1         12.00          2.34        12.89 o                         
  14   9   1          2.79         16.83         8.10 o                         
  15   9   1         57.15         42.04        10.70 o                         
  16   9   1         21.99         21.47         8.92 o                         
  17   9   1        160.08        151.14        14.72 o                         
  18   9   1          0.75         -8.91         8.91 o                         
  19   9   1         84.73         98.22        15.72 o                         
  20   9   1          2.48         19.49        18.79 o                         
  21   9   1         23.41         16.26        18.85 o                         
 -21  10   1          0.57         -6.81        18.17 o                         
 -20  10   1         75.62         76.81        17.79 o                         
 -19  10   1          1.07         -7.17        13.21 o                         
 -18  10   1         21.64         19.60         7.45 o                         
 -17  10   1          9.09          1.05        12.03 o                         
 -16  10   1          6.27         10.21         8.25 o                         
 -15  10   1         12.55         12.00         8.11 o                         
 -14  10   1        154.58        142.63        13.78 o                         
 -13  10   1         15.59         23.86         9.13 o                         
 -12  10   1         69.04         89.84        11.02 o                         
 -11  10   1         20.71          1.99        10.69 o                         
 -10  10   1         15.47         16.73         6.07 o                         
  -9  10   1          3.04         -0.08         5.52 o                         
  -8  10   1        452.46        395.94        21.11 o                         
  -7  10   1        177.97        156.53        10.01 o                         
  -6  10   1        306.31        267.23        14.86 o                         
  -5  10   1          2.21          8.35         4.35 o                         
  -4  10   1        579.46        612.47        25.96 o                         
  -3  10   1        280.84        306.01        13.27 o                         
  -2  10   1       1195.79       1257.97        57.01 o                         
  -1  10   1        319.87        381.45        21.02 o                         
   0  10   1       2265.83       2212.86       103.80 o                         
   1  10   1        251.58        247.20        13.19 o                         
   2  10   1       1999.36       2082.65        97.31 o                         
   3  10   1        317.24        355.27        17.12 o                         
   4  10   1        238.59        276.48        20.61 o                         
   5  10   1         91.38         83.05         6.57 o                         
   6  10   1        714.05        726.84        37.95 o                         
   7  10   1        417.96        489.15        24.70 o                         
   8  10   1        346.14        383.01        24.25 o                         
   9  10   1          0.83          3.95         5.65 o                         
  10  10   1        486.54        436.90        23.49 o                         
  11  10   1         49.71         38.93         9.27 o                         
  12  10   1         17.86          4.13         7.36 o                         
  13  10   1          0.75          1.48         7.52 o                         
  14  10   1         17.76         26.83         9.07 o                         
  15  10   1          4.29          2.35         9.34 o                         
  16  10   1        216.88        252.11        20.97 o                         
  17  10   1          5.73         22.43         9.56 o                         
  18  10   1         33.93         12.08        12.98 o                         
  19  10   1          9.41         -0.72        30.04 o                         
  20  10   1          6.45         10.06        28.75 o                         
 -20  11   1         11.23         -8.96        18.45 o                         
 -19  11   1         30.86          6.50        14.77 o                         
 -18  11   1          6.29          2.55         7.90 o                         
 -17  11   1         13.59         10.47         6.49 o                         
 -16  11   1          2.20         -8.64         8.64 o                         
 -15  11   1         94.39        120.67        15.32 o                         
 -14  11   1         15.18          7.03         8.37 o                         
 -13  11   1         48.53         48.67         8.98 o                         
 -12  11   1         51.43         46.52         8.82 o                         
 -11  11   1        224.67        240.24        19.72 o                         
 -10  11   1         34.74         12.89         8.82 o                         
  -9  11   1          9.77         -6.46         9.03 o                         
  -8  11   1        100.15        107.17         8.21 o                         
  -7  11   1        426.52        436.77        24.16 o                         
  -6  11   1        108.33        106.48         6.66 o                         
  -5  11   1        287.54        286.88        15.16 o                         
  -4  11   1        148.87        167.58         8.68 o                         
  -3  11   1         40.38         43.23         4.81 o                         
  -2  11   1        264.26        271.40        16.02 o                         
  -1  11   1       1352.98       1363.71        63.45 o                         
   0  11   1        227.89        323.58        16.50 o                         
   1  11   1       2427.33       2467.37       108.30 o                         
   2  11   1         30.00         35.57         5.17 o                         
   3  11   1         94.92         95.20         7.56 o                         
   4  11   1        114.06        108.47         7.04 o                         
   5  11   1        445.89        487.75        22.65 o                         
   6  11   1        130.36        132.91         8.59 o                         
   7  11   1         99.38        106.28         7.56 o                         
   8  11   1         14.28         15.10         6.98 o                         
   9  11   1        253.21        237.55        15.93 o                         
  10  11   1         92.36         99.08         9.94 o                         
  11  11   1          9.81          9.91         7.99 o                         
  12  11   1          5.92         -5.65         8.49 o                         
  13  11   1        114.00        117.28        15.31 o                         
  14  11   1          7.63         -0.13         9.32 o                         
  15  11   1        283.07        302.13        21.07 o                         
  16  11   1          2.55          2.96        10.06 o                         
  17  11   1         40.45         56.10        11.13 o                         
  18  11   1          4.42         14.82        15.78 o                         
  19  11   1          3.13        -23.76        27.18 o                         
 -19  12   1          4.63         -5.19        28.43 o                         
 -18  12   1          9.64         -4.03        14.60 o                         
 -17  12   1         30.71         21.01         8.48 o                         
 -16  12   1        153.12        165.26        14.99 o                         
 -15  12   1         11.86          8.13         8.72 o                         
 -14  12   1        138.08        125.36        11.76 o                         
 -13  12   1          1.74          5.05         7.91 o                         
 -12  12   1         53.69         81.01         9.26 o                         
 -11  12   1          9.94          8.68         7.25 o                         
 -10  12   1        442.63        430.73        28.65 o                         
  -9  12   1          6.12          3.29         6.38 o                         
  -8  12   1        129.26        137.93        10.64 o                         
  -7  12   1          1.89         -1.93         5.02 o                         
  -6  12   1        181.48        209.48        11.00 o                         
  -5  12   1         27.61         29.87         5.25 o                         
  -4  12   1        115.16        108.20         7.60 o                         
  -3  12   1          8.78         10.19         6.33 o                         
  -2  12   1        662.31        652.25        32.47 o                         
  -1  12   1         29.84         35.24         5.35 o                         
   0  12   1        731.46        739.91        30.93 o                         
   1  12   1        134.81        157.70         8.62 o                         
   2  12   1       1597.08       1772.04        81.17 o                         
   3  12   1        404.52        432.23        27.05 o                         
   4  12   1        302.05        273.10        16.20 o                         
   5  12   1         52.83         52.75         6.92 o                         
   6  12   1        164.62        205.59        13.79 o                         
   7  12   1         55.88         39.69         8.61 o                         
   8  12   1        195.54        186.71        15.30 o                         
   9  12   1         31.32         49.96         8.28 o                         
  10  12   1         61.46         54.44        11.34 o                         
  11  12   1         33.09         36.02         8.65 o                         
  12  12   1        139.52         94.75        13.39 o                         
  13  12   1          3.48         -9.57         9.57 o                         
  14  12   1         75.43         36.03        14.15 o                         
  15  12   1          6.09         12.67        10.38 o                         
  16  12   1         27.23         36.40        10.92 o                         
  17  12   1          1.51         -4.76        20.23 o                         
  18  12   1         26.95         -9.83        18.93 o                         
  19  12   1          7.73          9.73        19.32 o                         
 -18  13   1          0.17        -13.96        24.39 o                         
 -17  13   1          3.37         -0.37        12.38 o                         
 -16  13   1         14.13          2.81         9.51 o                         
 -15  13   1        428.80        571.94        33.84 o                         
 -14  13   1          0.39         -3.59         8.06 o                         
 -13  13   1          6.31          1.03         8.13 o                         
 -12  13   1         21.92         41.71         8.66 o                         
 -11  13   1          9.57         -0.97         7.97 o                         
 -10  13   1         49.82         40.75         7.93 o                         
  -9  13   1         68.93         66.78         8.59 o                         
  -8  13   1         87.52         88.79         8.49 o                         
  -7  13   1        289.49        243.24        13.05 o                         
  -6  13   1         37.44         50.32         6.39 o                         
  -5  13   1        474.82        518.66        23.81 o                         
  -4  13   1        116.04        130.98         7.77 o                         
  -3  13   1        376.75        363.51        24.03 o                         
  -2  13   1        164.76        146.13         8.45 o                         
  -1  13   1         11.02         10.92         5.35 o                         
   0  13   1        147.68        137.27         8.15 o                         
   1  13   1        252.91        280.39        14.61 o                         
   2  13   1         61.23         57.88         7.03 o                         
   3  13   1          5.19          6.27         6.24 o                         
   4  13   1          0.45         -7.13         7.13 o                         
   5  13   1        486.05        502.33        34.48 o                         
   6  13   1        106.33        127.86        11.44 o                         
   7  13   1        180.98        170.81        14.22 o                         
   8  13   1         23.74         23.39         9.07 o                         
   9  13   1         81.84         64.84         9.87 o                         
  10  13   1         31.94         27.08         9.48 o                         
  11  13   1        174.20        131.82        15.71 o                         
  12  13   1         27.11         28.91        10.48 o                         
  13  13   1         64.74         75.76        12.19 o                         
  14  13   1          9.68         -1.66        10.49 o                         
  15  13   1         64.95         81.04        13.21 o                         
  16  13   1          3.52          1.03        13.62 o                         
  17  13   1         11.29         -5.13        12.42 o                         
  18  13   1          4.02        -13.73        17.70 o                         
 -17  14   1          1.27         -5.53        26.02 o                         
 -16  14   1         23.48          8.15         9.94 o                         
 -15  14   1          4.52         -9.75         9.75 o                         
 -14  14   1        276.14        312.95        20.76 o                         
 -13  14   1          3.93         22.31         8.86 o                         
 -12  14   1         60.88         49.14         9.21 o                         
 -11  14   1          1.85          6.21         8.08 o                         
 -10  14   1         16.90         32.30         8.82 o                         
  -9  14   1          4.54         12.56         8.27 o                         
  -8  14   1         46.79         49.06         8.57 o                         
  -7  14   1         14.16         15.00         6.66 o                         
  -6  14   1         40.43         29.06         7.01 o                         
  -5  14   1          1.95          3.40         7.02 o                         
  -4  14   1         34.74         28.73         6.57 o                         
  -3  14   1         29.15         21.07         6.55 o                         
  -2  14   1        171.34        157.80         9.29 o                         
  -1  14   1         56.13         57.06         7.06 o                         
   0  14   1        173.46        151.77        11.31 o                         
   1  14   1         31.74         34.45         6.74 o                         
   2  14   1        115.44        112.96         9.40 o                         
   3  14   1         90.57         96.09         8.10 o                         
   4  14   1        143.44        159.01        10.38 o                         
   5  14   1         60.51         58.50         9.66 o                         
   6  14   1         77.05         82.87         8.62 o                         
   7  14   1         32.22         39.57         9.26 o                         
   8  14   1         41.06         42.34         9.90 o                         
   9  14   1          9.33         16.96        10.89 o                         
  10  14   1        303.58        310.05        24.48 o                         
  11  14   1          3.74         -9.94         9.94 o                         
  12  14   1         68.81         41.58        11.80 o                         
  13  14   1          2.94         17.85        11.44 o                         
  14  14   1        137.72        150.93        13.78 o                         
  15  14   1          3.70          3.29        11.18 o                         
  16  14   1          8.35         -6.47        12.42 o                         
  17  14   1          9.11         13.80        20.54 o                         
 -16  15   1          1.72         10.78        12.95 o                         
 -15  15   1         19.22          5.67        10.45 o                         
 -14  15   1         11.39         13.03        10.89 o                         
 -13  15   1        106.12        116.85        12.32 o                         
 -12  15   1         18.25         38.10         9.61 o                         
 -11  15   1         27.03          4.73        11.05 o                         
 -10  15   1          2.02          3.69         8.51 o                         
  -9  15   1         19.61         13.13         8.64 o                         
  -8  15   1         38.66         47.76         9.31 o                         
  -7  15   1        116.27        131.50        11.65 o                         
  -6  15   1         34.97         44.57         7.87 o                         
  -5  15   1        147.46        160.57        11.99 o                         
  -4  15   1         57.25         38.74         8.83 o                         
  -3  15   1         94.61         84.82         8.39 o                         
  -2  15   1         57.02         55.09         8.03 o                         
  -1  15   1        213.02        266.96        16.05 o                         
   0  15   1         33.05         20.42         7.29 o                         
   1  15   1          3.24         -4.72         8.47 o                         
   2  15   1         18.39         22.97         7.19 o                         
   3  15   1         25.93         21.77         7.37 o                         
   4  15   1         12.72         18.81         8.63 o                         
   5  15   1        191.24        174.81        14.00 o                         
   6  15   1         12.75         15.63         8.19 o                         
   7  15   1         31.66         11.19        13.12 o                         
   8  15   1         39.25         27.29        10.12 o                         
   9  15   1         38.27         34.40        10.26 o                         
  10  15   1          5.53          4.27         9.98 o                         
  11  15   1         86.88         95.24        13.70 o                         
  12  15   1         34.11         26.64        11.82 o                         
  13  15   1         12.72         -6.81        11.52 o                         
  14  15   1          0.23        -11.34        11.34 o                         
  15  15   1         72.61         68.12        15.32 o                         
  16  15   1          6.45          8.86        13.33 o                         
 -15  16   1          8.05         23.37        13.78 o                         
 -14  16   1         13.69          3.05        12.92 o                         
 -13  16   1         13.87          8.34        11.47 o                         
 -12  16   1          3.22         -5.28        11.29 o                         
 -11  16   1          5.26        -10.96        10.96 o                         
 -10  16   1         80.73         74.17        12.42 o                         
  -9  16   1          3.97         -7.59        10.07 o                         
  -8  16   1          3.40         -6.65        10.05 o                         
  -7  16   1          0.23         -8.41         8.41 o                         
  -6  16   1         77.13         71.30         9.90 o                         
  -5  16   1         19.59         40.50         8.89 o                         
  -4  16   1        129.50        130.70        11.34 o                         
  -3  16   1         11.89         -3.52         8.19 o                         
  -2  16   1          6.80          5.15         8.41 o                         
  -1  16   1          0.70          3.57        10.54 o                         
   0  16   1         83.98         82.42        10.15 o                         
   1  16   1         52.66         46.46         8.31 o                         
   2  16   1         17.51         20.44         9.03 o                         
   3  16   1         30.95         21.18         8.80 o                         
   4  16   1         29.78         36.50         9.70 o                         
   5  16   1         13.65          1.48         8.44 o                         
   6  16   1          4.02         -0.60        10.38 o                         
   7  16   1          2.04          0.84        10.36 o                         
   8  16   1          3.13        -12.81        12.81 o                         
   9  16   1          1.39         11.26        10.70 o                         
  10  16   1         33.81         31.81        11.74 o                         
  11  16   1          5.49          3.11        11.87 o                         
  12  16   1          9.83         12.60        12.37 o                         
  13  16   1          1.67         10.44        14.72 o                         
  14  16   1         83.29        102.06        38.15 o                         
 -13  17   1         10.65         -9.71        17.72 o                         
 -12  17   1          1.12         -0.10        14.84 o                         
 -11  17   1         13.80         14.17        12.09 o                         
 -10  17   1         14.54          3.78        14.22 o                         
  -9  17   1         85.14         81.01        13.14 o                         
  -8  17   1          3.37         15.48        10.79 o                         
  -7  17   1         19.32         22.10         9.35 o                         
  -6  17   1         31.57         36.17         9.29 o                         
  -5  17   1        177.44        173.97        14.05 o                         
  -4  17   1         20.52         17.17         9.14 o                         
  -3  17   1         39.31         42.57        14.62 o                         
  -2  17   1         38.02         32.23         9.06 o                         
  -1  17   1          0.95          0.92         8.64 o                         
   0  17   1          6.87          7.96        10.89 o                         
   1  17   1         36.20         44.35        13.86 o                         
   2  17   1          5.05         10.94         9.73 o                         
   3  17   1         33.83         15.00        10.14 o                         
   4  17   1          4.13          2.82         9.65 o                         
   5  17   1          7.84         13.14         9.48 o                         
   6  17   1          6.88          7.16        11.73 o                         
   7  17   1         61.68         75.14        13.04 o                         
   8  17   1         17.97         14.94        17.78 o                         
   9  17   1          7.33          4.37        12.75 o                         
  10  17   1          4.94         25.77        16.71 o                         
  11  17   1         12.14          0.58        17.39 o                         
  12  17   1          0.01        -12.19        21.63 o                         
  13  17   1         61.59         59.43        29.06 o                         
 -12  18   1         12.82         22.27        16.24 o                         
 -11  18   1          2.47         -7.74        20.07 o                         
 -10  18   1         38.93         47.03        15.94 o                         
  -9  18   1          2.47          1.89        12.78 o                         
  -8  18   1         11.32         18.40        13.54 o                         
  -7  18   1          0.05        -12.41        12.41 o                         
  -6  18   1         12.84        -10.36        10.36 o                         
  -5  18   1          7.63          2.35        11.41 o                         
  -4  18   1         64.18         46.73        11.85 o                         
  -3  18   1          3.12         -3.26        11.13 o                         
  -2  18   1         26.40         15.57        11.27 o                         
  -1  18   1         20.70         38.54        11.71 o                         
   0  18   1         26.17         29.30         9.94 o                         
   1  18   1          9.30          5.01         9.56 o                         
   2  18   1         28.14         41.75        11.39 o                         
   3  18   1          9.63         -3.80        12.32 o                         
   4  18   1         12.57         18.88        10.97 o                         
   5  18   1         45.65         45.88        10.01 o                         
   6  18   1         84.48         74.35        13.31 o                         
   7  18   1          3.88         13.20        13.27 o                         
   8  18   1         22.70         24.54        16.36 o                         
   9  18   1          1.27         13.77        18.30 o                         
  10  18   1         10.23         16.45        17.79 o                         
  11  18   1          1.92        -15.93        16.41 o                         
  -9  19   1         18.10         39.66        17.11 o                         
  -8  19   1          2.05        -20.30        20.30 o                         
  -7  19   1         15.46         27.39        16.58 o                         
  -6  19   1         13.52         24.54        16.39 o                         
  -5  19   1         54.76         74.50        17.20 o                         
  -4  19   1         16.07        -11.12        14.17 o                         
  -3  19   1         12.98         19.69        13.99 o                         
  -2  19   1          0.43         -5.84        25.22 o                         
  -1  19   1         10.43         24.84        14.10 o                         
   0  19   1         12.77         29.58        14.12 o                         
   1  19   1          2.07          4.72        15.99 o                         
   2  19   1          1.54         12.38        18.07 o                         
   3  19   1         30.21         12.24        16.08 o                         
   4  19   1          4.12         -4.04        16.32 o                         
   5  19   1         37.96         46.36        16.98 o                         
   6  19   1          2.17         15.65        16.61 o                         
   7  19   1         17.44         11.79        16.94 o                         
   8  19   1          1.18         -5.13        21.48 o                         
   9  19   1         29.52         32.15        17.18 o                         
  -6  20   1          2.82        -16.91        16.91 o                         
  -5  20   1          1.08        -22.43        22.43 o                         
  -4  20   1         12.91         20.51        18.72 o                         
  -3  20   1          4.68          7.03        17.02 o                         
  -2  20   1          5.90         21.56        17.38 o                         
  -1  20   1          8.12         -6.39        17.02 o                         
   0  20   1         11.37         17.60        17.38 o                         
   1  20   1          0.24         -4.21        16.96 o                         
   2  20   1          3.88         -0.47        17.29 o                         
   3  20   1          2.64        -17.45        17.45 o                         
   4  20   1          3.29          0.00        18.63 o                         
   5  20   1          2.07          7.05        21.56 o                         
   6  20   1          7.36        -13.34        17.58 o                         
  -6 -20   2          0.34        -11.55        20.52 o                         
  -5 -20   2          0.57         16.72        25.72 o                         
  -4 -20   2         15.95          3.17        18.18 o                         
  -3 -20   2          1.36         18.68        18.38 o                         
  -2 -20   2          4.90          1.39        14.67 o                         
  -1 -20   2          1.47        -13.97        13.97 o                         
   0 -20   2          8.64          0.98        13.78 o                         
   1 -20   2          5.17          2.65        16.27 o                         
   2 -20   2         20.13          6.13        14.33 o                         
   3 -20   2          0.31        -10.53        27.86 o                         
   4 -20   2         22.71         17.48        14.30 o                         
   5 -20   2          0.35        -13.20        13.20 o                         
 -10 -19   2         11.44         41.65        25.17 o                         
  -9 -19   2         23.45         26.05        18.23 o                         
  -8 -19   2          1.84        -16.00        16.00 o                         
  -7 -19   2         18.88         17.53        16.06 o                         
  -6 -19   2          8.10          1.83        15.80 o                         
  -5 -19   2         65.56         77.25        19.61 o                         
  -4 -19   2          1.36        -14.30        14.30 o                         
  -3 -19   2         20.38         22.89        12.91 o                         
  -2 -19   2          9.99          3.04        13.28 o                         
  -1 -19   2         20.03         -5.81        13.45 o                         
   0 -19   2          4.77         -1.20        15.34 o                         
   1 -19   2         11.49         -1.70        17.01 o                         
   2 -19   2          1.05        -13.92        13.92 o                         
   3 -19   2         56.36         43.90        14.77 o                         
   4 -19   2          0.34         13.76        13.63 o                         
   5 -19   2          8.36         16.27        13.43 o                         
   6 -19   2          0.14         -8.26        26.09 o                         
   7 -19   2         33.75         16.61        34.29 o                         
   8 -19   2         13.78         10.14        25.15 o                         
   9 -19   2          8.11         -1.36        25.27 o                         
 -12 -18   2          0.92         11.63        19.61 o                         
 -11 -18   2          1.78         -8.53        16.00 o                         
 -10 -18   2          5.77        -11.24        14.47 o                         
  -9 -18   2         17.96         39.10        14.24 o                         
  -8 -18   2         54.49         53.34        17.57 o                         
  -7 -18   2          1.85         23.64        17.57 o                         
  -6 -18   2         11.17         26.62        15.09 o                         
  -5 -18   2          6.53         -5.21        13.74 o                         
  -4 -18   2          5.58          8.45        16.49 o                         
  -3 -18   2          7.02         10.76        11.79 o                         
  -2 -18   2         39.14         51.60        12.40 o                         
  -1 -18   2         20.79         30.86         9.80 o                         
   0 -18   2          3.93          8.52         9.37 o                         
   1 -18   2          5.80          9.17         9.88 o                         
   2 -18   2         22.34         22.40        10.96 o                         
   3 -18   2         27.91         31.51        11.37 o                         
   4 -18   2         94.22        115.24        12.50 o                         
   5 -18   2         20.52         12.53        12.06 o                         
   6 -18   2         22.01          2.00        18.81 o                         
   7 -18   2          3.07        -12.14        12.14 o                         
   8 -18   2         37.95         54.06        36.01 o                         
   9 -18   2         10.79        -27.43        27.43 o                         
  10 -18   2          9.16         37.72        36.01 o                         
  11 -18   2          1.09        -21.20        26.32 o                         
 -14 -17   2          2.84        -15.55        15.55 o                         
 -13 -17   2          5.03          6.50        16.55 o                         
 -12 -17   2         12.16         43.49        15.56 o                         
 -11 -17   2         16.39         28.91        14.58 o                         
 -10 -17   2          5.77          1.24        14.39 o                         
  -9 -17   2          2.63        -17.01        17.01 o                         
  -8 -17   2          7.50          6.00        15.38 o                         
  -7 -17   2         91.86        128.43        15.60 o                         
  -6 -17   2         25.08         45.41        14.75 o                         
  -5 -17   2          8.31         -8.05        13.74 o                         
  -4 -17   2         32.01         -5.42        12.37 o                         
  -3 -17   2        161.14        174.61        15.80 o                         
  -2 -17   2          7.86         17.64        13.20 o                         
  -1 -17   2         20.49         48.32        10.21 o                         
   0 -17   2         45.11         54.91        11.62 o                         
   1 -17   2         32.07         26.46         9.62 o                         
   2 -17   2          0.01          2.32        10.01 o                         
   3 -17   2         53.58         66.60        15.25 o                         
   4 -17   2          1.56          7.05        10.22 o                         
   5 -17   2         10.19         -0.53        10.92 o                         
   6 -17   2         20.94         22.25        11.49 o                         
   7 -17   2         61.87         56.07        23.37 o                         
   8 -17   2          5.44        -16.11        22.20 o                         
   9 -17   2         10.13        -23.52        34.51 o                         
  10 -17   2          3.36         -2.31        25.42 o                         
  11 -17   2          0.66        -20.19        20.19 o                         
  12 -17   2          1.97         11.41        29.66 o                         
  13 -17   2          8.45         -5.01        32.72 o                         
 -15 -16   2          1.22          2.27        16.30 o                         
 -14 -16   2         40.43         27.61        15.36 o                         
 -13 -16   2         13.33         14.07        14.97 o                         
 -12 -16   2         16.70         34.67        23.63 o                         
 -11 -16   2          0.74         -8.49        22.83 o                         
 -10 -16   2         34.06         37.42        13.59 o                         
  -9 -16   2          3.55         -8.48        13.36 o                         
  -8 -16   2         71.42         62.96        14.60 o                         
  -7 -16   2         12.35         15.13        12.34 o                         
  -6 -16   2         52.84         28.44        12.65 o                         
  -5 -16   2          0.50          4.91        13.61 o                         
  -4 -16   2         17.28         15.08        14.27 o                         
  -3 -16   2          5.56          0.45         9.23 o                         
  -2 -16   2        130.65        110.24        12.28 o                         
  -1 -16   2         31.73         35.85         9.12 o                         
   0 -16   2         75.43         92.13        11.31 o                         
   1 -16   2         30.03         17.81         8.92 o                         
   2 -16   2        208.62        203.85        15.44 o                         
   3 -16   2         13.16         19.97         9.75 o                         
   4 -16   2          4.23          5.00         9.19 o                         
   5 -16   2          0.49         -6.58        10.92 o                         
   6 -16   2         65.00         75.89        15.66 o                         
   7 -16   2         21.11         91.58        25.90 o                         
   8 -16   2         12.96         22.13        27.85 o                         
   9 -16   2          0.71        -10.85        17.65 o                         
  10 -16   2         46.34         41.61        18.94 o                         
  11 -16   2          1.32          0.04        11.61 o                         
  12 -16   2         20.08         14.03        15.45 o                         
  13 -16   2          1.96         -5.07        14.60 o                         
  14 -16   2         31.93         32.48        19.52 o                         
 -16 -15   2          0.17        -12.27        19.14 o                         
 -15 -15   2         84.13         74.78        17.28 o                         
 -14 -15   2          3.23         13.01        15.04 o                         
 -13 -15   2        297.22        316.26        28.32 o                         
 -12 -15   2          4.74         -7.66        13.78 o                         
 -11 -15   2        177.13        194.33        22.54 o                         
 -10 -15   2         10.76         14.95        12.97 o                         
  -9 -15   2         28.91         19.01        12.55 o                         
  -8 -15   2         58.78         67.09        13.50 o                         
  -7 -15   2         35.76         46.45        13.00 o                         
  -6 -15   2         45.74         40.59        11.72 o                         
  -5 -15   2        147.07        136.85        14.22 o                         
  -4 -15   2         56.59         53.76        10.01 o                         
  -3 -15   2         84.39         88.91        13.48 o                         
  -2 -15   2         18.04         13.54         8.05 o                         
  -1 -15   2         50.99         74.25         9.36 o                         
   0 -15   2          3.37          5.89         8.74 o                         
   1 -15   2         14.26         28.47         9.39 o                         
   2 -15   2          1.53         -4.19         8.24 o                         
   3 -15   2         16.91         16.20         9.95 o                         
   4 -15   2          0.33         16.65         8.80 o                         
   5 -15   2         20.87         17.38         9.29 o                         
   6 -15   2          3.33         -2.76        10.40 o                         
   7 -15   2        286.16        293.05        27.83 o                         
   8 -15   2         26.29         30.54        10.58 o                         
   9 -15   2          4.24          5.59        16.77 o                         
  10 -15   2          1.57         -7.89        17.29 o                         
  11 -15   2          6.75          9.95        12.09 o                         
  12 -15   2          0.61         -3.89         9.12 o                         
  13 -15   2         59.57         55.82        17.16 o                         
  14 -15   2          0.50        -18.81        18.81 o                         
  15 -15   2          1.19         20.49        14.60 o                         
 -18 -14   2          2.61         18.60        21.36 o                         
 -17 -14   2          0.10        -12.05        24.83 o                         
 -16 -14   2        166.02        185.80        21.54 o                         
 -15 -14   2          3.41         16.49        14.96 o                         
 -14 -14   2        256.03        317.49        26.58 o                         
 -13 -14   2         20.53         28.17        13.91 o                         
 -12 -14   2        198.42        178.10        18.99 o                         
 -11 -14   2          1.22          6.81        16.21 o                         
 -10 -14   2         34.21         31.33        13.46 o                         
  -9 -14   2         13.23         25.80        11.89 o                         
  -8 -14   2        183.04        172.64        19.52 o                         
  -7 -14   2          0.71         17.99        10.99 o                         
  -6 -14   2         59.18         66.48        11.44 o                         
  -5 -14   2         11.91         16.76         6.02 o                         
  -4 -14   2         45.91         64.75         9.17 o                         
  -3 -14   2         32.12         40.80         8.31 o                         
  -2 -14   2        400.81        435.16        28.48 o                         
  -1 -14   2         85.55         84.04         9.09 o                         
   0 -14   2        160.29        144.25        17.45 o                         
   1 -14   2        104.53        101.77        10.08 o                         
   2 -14   2        195.39        228.00        16.45 o                         
   3 -14   2        101.87         98.01        11.40 o                         
   4 -14   2        107.83        110.13        11.95 o                         
   5 -14   2         96.58         78.95        11.48 o                         
   6 -14   2         68.83         73.09        10.59 o                         
   7 -14   2         36.17         42.18         9.24 o                         
   8 -14   2        128.96        136.16        17.40 o                         
   9 -14   2         10.60          5.21        11.04 o                         
  10 -14   2         43.41         76.25        13.31 o                         
  11 -14   2          3.10        -10.32        10.32 o                         
  12 -14   2        101.52        122.44        12.12 o                         
  13 -14   2          1.30        -10.48        10.74 o                         
  14 -14   2         55.85         68.27        11.78 o                         
  15 -14   2          6.90         -0.09        13.68 o                         
  16 -14   2         12.15        -15.46        15.46 o                         
 -19 -13   2         12.31          9.09        21.40 o                         
 -18 -13   2          0.27        -13.05        18.52 o                         
 -17 -13   2        148.60        121.99        21.70 o                         
 -16 -13   2          3.71         10.27        15.12 o                         
 -15 -13   2         69.12         81.28        20.73 o                         
 -14 -13   2          0.85         16.42        18.62 o                         
 -13 -13   2         72.38         78.87        14.85 o                         
 -12 -13   2          7.58          4.46        13.23 o                         
 -11 -13   2         39.14         40.19        12.86 o                         
 -10 -13   2         22.69         22.74        11.64 o                         
  -9 -13   2        189.20        225.17        16.63 o                         
  -8 -13   2         14.46          5.96        15.31 o                         
  -7 -13   2         33.91         18.94        13.13 o                         
  -6 -13   2         20.93         19.42        11.43 o                         
  -5 -13   2        105.96        125.45         9.31 o                         
  -4 -13   2         75.95         68.99         6.53 o                         
  -3 -13   2        510.52        552.72        27.16 o                         
  -2 -13   2        145.53        137.20        11.05 o                         
  -1 -13   2        282.90        253.94        15.56 o                         
   0 -13   2         22.32         26.22         5.72 o                         
   1 -13   2         21.35         12.98         7.58 o                         
   2 -13   2         21.33         20.37         5.54 o                         
   3 -13   2        215.51        213.28        13.73 o                         
   4 -13   2         12.23         12.94         9.85 o                         
   5 -13   2        212.92        238.32        22.52 o                         
   6 -13   2         21.76         35.36         7.91 o                         
   7 -13   2        139.91        110.08        12.84 o                         
   8 -13   2          9.02         19.66         8.00 o                         
   9 -13   2         15.12          4.90         9.03 o                         
  10 -13   2         15.93         37.07        14.03 o                         
  11 -13   2         72.43         75.08        13.52 o                         
  12 -13   2         23.20         31.55         9.43 o                         
  13 -13   2        203.19        205.59        19.94 o                         
  14 -13   2         17.20         18.75        11.33 o                         
  15 -13   2         64.28         44.53        11.25 o                         
  16 -13   2          0.89          7.78        14.10 o                         
  17 -13   2         32.91         37.58        18.40 o                         
 -19 -12   2         15.58        -15.88        19.84 o                         
 -18 -12   2        121.70        210.31        29.24 o                         
 -17 -12   2          8.76         18.03        17.06 o                         
 -16 -12   2         33.76         19.92        14.94 o                         
 -15 -12   2         13.02          1.04        13.97 o                         
 -14 -12   2         13.80          8.28        13.51 o                         
 -13 -12   2          8.93         -1.25        13.63 o                         
 -12 -12   2        118.31        109.34        13.49 o                         
 -11 -12   2         22.98         21.32        12.59 o                         
 -10 -12   2        153.09        134.11        16.47 o                         
  -9 -12   2          8.17         13.22        10.05 o                         
  -8 -12   2        141.63        171.20        14.46 o                         
  -7 -12   2          4.30         12.42         8.37 o                         
  -6 -12   2        140.00        119.36        11.38 o                         
  -5 -12   2         39.91         33.50         6.05 o                         
  -4 -12   2        157.38        151.40        10.62 o                         
  -3 -12   2        150.45        132.32         8.81 o                         
  -2 -12   2        316.31        344.26        21.33 o                         
  -1 -12   2         40.09         58.52         8.18 o                         
   0 -12   2        171.50        181.99        11.09 o                         
   1 -12   2        436.39        458.89        25.54 o                         
   2 -12   2       1388.48       1401.43        64.66 o                         
   3 -12   2          6.70         11.98         6.43 o                         
   4 -12   2        412.31        335.50        24.32 o                         
   5 -12   2         24.62         28.41         5.70 o                         
   6 -12   2          5.14         -5.49         5.49 o                         
   7 -12   2         14.82         28.56         9.43 o                         
   8 -12   2        216.82        227.65        16.74 o                         
   9 -12   2          5.44         -3.55        10.63 o                         
  10 -12   2         52.36         65.20        10.92 o                         
  11 -12   2          0.97         -0.91         8.62 o                         
  12 -12   2        213.59        203.24        19.63 o                         
  13 -12   2          8.65         10.33         9.56 o                         
  14 -12   2         79.93         74.15        11.59 o                         
  15 -12   2          7.31         -2.83        16.14 o                         
  16 -12   2         45.43         20.43        11.49 o                         
  17 -12   2          0.60        -14.35        14.35 o                         
  18 -12   2          0.62         -1.50        19.85 o                         
 -20 -11   2         12.12         -6.00        27.86 o                         
 -19 -11   2         93.76        112.73        22.00 o                         
 -18 -11   2         12.29         16.03        20.17 o                         
 -17 -11   2         17.70         24.03        16.90 o                         
 -16 -11   2          4.10        -13.38        31.85 o                         
 -15 -11   2         99.59         87.12        14.06 o                         
 -14 -11   2         42.02         30.74        14.17 o                         
 -13 -11   2         93.76        122.16        15.34 o                         
 -12 -11   2         12.95          9.21        11.30 o                         
 -11 -11   2        561.87        574.48        41.36 o                         
 -10 -11   2         61.33         75.10        10.49 o                         
  -9 -11   2         10.42         13.25         8.81 o                         
  -8 -11   2         90.71        108.86        16.72 o                         
  -7 -11   2        999.38        933.45        60.08 o                         
  -6 -11   2        186.27        184.04        14.29 o                         
  -5 -11   2        687.59        729.65        41.80 o                         
  -4 -11   2        110.42        112.45         7.37 o                         
  -3 -11   2        985.12        961.81        45.24 o                         
  -2 -11   2        321.39        331.11        16.21 o                         
  -1 -11   2         82.60         83.74         8.23 o                         
   0 -11   2         72.74         77.85         6.82 o                         
   1 -11   2        534.60        568.39        31.80 o                         
   2 -11   2        276.83        343.49        20.12 o                         
   3 -11   2       2391.76       2346.76       135.08 o                         
   4 -11   2        152.01        174.10        14.70 o                         
   5 -11   2       1077.15       1056.83        54.39 o                         
   6 -11   2         15.01         -2.08         5.73 o                         
   7 -11   2        314.96        305.41        17.73 o                         
   8 -11   2          6.67          6.13         6.26 o                         
   9 -11   2        337.42        327.20        20.12 o                         
  10 -11   2         42.39         63.22         8.53 o                         
  11 -11   2        127.33        126.64        10.07 o                         
  12 -11   2         13.73         15.09         7.33 o                         
  13 -11   2         31.34         32.82        16.44 o                         
  14 -11   2         16.01         32.51         9.86 o                         
  15 -11   2         34.85         28.10        10.45 o                         
  16 -11   2          4.97         -5.70        10.75 o                         
  17 -11   2          0.94         -0.59        16.10 o                         
  18 -11   2          2.80         13.57        15.25 o                         
  19 -11   2          9.28         15.62        19.30 o                         
 -21 -10   2          2.17         18.83        23.03 o                         
 -20 -10   2         33.19         51.01        19.64 o                         
 -19 -10   2          2.46         24.79        21.25 o                         
 -18 -10   2         40.15         35.66        17.83 o                         
 -17 -10   2         21.52         26.47        14.11 o                         
 -16 -10   2         37.79         41.10        14.70 o                         
 -15 -10   2         25.93         41.93        11.18 o                         
 -14 -10   2        121.47        119.91        13.48 o                         
 -13 -10   2         51.14         43.68        12.94 o                         
 -12 -10   2        637.26        666.71        46.04 o                         
 -11 -10   2         44.14         65.41        10.24 o                         
 -10 -10   2        829.69        786.29        57.47 o                         
  -9 -10   2         53.88         72.99        10.43 o                         
  -8 -10   2        252.66        217.20        21.93 o                         
  -7 -10   2        115.99         94.52        10.44 o                         
  -6 -10   2        694.88        804.23        56.21 o                         
  -5 -10   2        142.71        141.63        12.55 o                         
  -4 -10   2       3453.63       3571.48       204.20 o                         
  -3 -10   2        392.88        403.47        23.57 o                         
  -2 -10   2        597.73        608.89        34.32 o                         
  -1 -10   2        376.69        404.66        23.44 o                         
   0 -10   2       1012.21        991.06        56.75 o                         
   1 -10   2        217.05        205.87        13.62 o                         
   2 -10   2       2347.46       2381.21       130.47 o                         
   3 -10   2        313.39        378.88        22.25 o                         
   4 -10   2         61.25         79.35         8.59 o                         
   5 -10   2         26.86         29.58         5.49 o                         
   6 -10   2        797.86        840.26        45.31 o                         
   7 -10   2        129.99        141.19         9.68 o                         
   8 -10   2          4.64         17.30         6.84 o                         
   9 -10   2         19.11         10.64         6.52 o                         
  10 -10   2        352.48        374.24        22.23 o                         
  11 -10   2         19.28         19.70         6.42 o                         
  12 -10   2        125.07        175.25        11.71 o                         
  13 -10   2          4.63          9.09         7.20 o                         
  14 -10   2        435.31        408.34        27.46 o                         
  15 -10   2         10.74          3.84        10.10 o                         
  16 -10   2         98.66         80.37        12.94 o                         
  17 -10   2         13.33         33.98        12.39 o                         
  18 -10   2          5.72         14.42        16.29 o                         
  19 -10   2          2.80        -17.46        17.46 o                         
  20 -10   2         21.58         21.20        18.69 o                         
 -21  -9   2         21.38         -8.23        19.80 o                         
 -20  -9   2          0.35         -7.87        32.47 o                         
 -19  -9   2         40.20         -7.42        18.04 o                         
 -18  -9   2         11.33         16.26        15.18 o                         
 -17  -9   2         70.96         63.01        14.78 o                         
 -16  -9   2         32.38         12.63        13.08 o                         
 -15  -9   2        250.38        312.60        19.38 o                         
 -14  -9   2         25.52         -0.65        16.44 o                         
 -13  -9   2        213.34        225.69        17.07 o                         
 -12  -9   2         70.43         68.65        13.45 o                         
 -11  -9   2        309.09        354.27        24.23 o                         
 -10  -9   2         17.13         29.38         8.29 o                         
  -9  -9   2        214.85        220.06        20.39 o                         
  -8  -9   2        107.30        112.99        10.16 o                         
  -7  -9   2        392.28        374.30        29.93 o                         
  -6  -9   2         30.51         29.13         7.63 o                         
  -5  -9   2         37.79         54.61         5.25 o                         
  -4  -9   2        117.73        124.47         8.35 o                         
  -3  -9   2       2505.88       2612.00       138.18 o                         
  -2  -9   2        227.02        246.64        14.46 o                         
  -1  -9   2        629.76        723.55        44.65 o                         
   0  -9   2         66.21         62.33         7.56 o                         
   1  -9   2        283.06        217.34        12.74 o                         
   2  -9   2        109.64         81.77         7.77 o                         
   3  -9   2       1227.08       1056.93        55.39 o                         
   4  -9   2         12.61         19.07         6.06 o                         
   5  -9   2        806.66        802.18        53.17 o                         
   6  -9   2         71.71         59.97         8.11 o                         
   7  -9   2        236.61        224.08        19.81 o                         
   8  -9   2         50.47         52.48         6.81 o                         
   9  -9   2        277.38        225.77        16.84 o                         
  10  -9   2        107.95        119.59         9.55 o                         
  11  -9   2         21.97         18.53        10.24 o                         
  12  -9   2         10.65          8.60         6.76 o                         
  13  -9   2         64.72         73.50        10.53 o                         
  14  -9   2         45.43         47.05         7.57 o                         
  15  -9   2         59.02         46.94        10.38 o                         
  16  -9   2         19.10          9.83        10.32 o                         
  17  -9   2        370.34        417.38        30.32 o                         
  18  -9   2         35.25         45.47        17.20 o                         
  19  -9   2         84.22         76.94        24.81 o                         
  20  -9   2          1.54         26.20        20.56 o                         
 -22  -8   2          7.22         18.72        20.30 o                         
 -21  -8   2         14.76         18.92        19.60 o                         
 -20  -8   2         17.21         20.96        18.43 o                         
 -19  -8   2         27.90         44.31        24.11 o                         
 -18  -8   2         78.12         70.37        15.12 o                         
 -17  -8   2         60.13         62.67        13.74 o                         
 -16  -8   2        232.46        262.83        18.28 o                         
 -15  -8   2         39.22         55.75        10.38 o                         
 -14  -8   2        176.88        173.38        16.96 o                         
 -13  -8   2         19.00          1.52         9.40 o                         
 -12  -8   2        209.85        170.11        18.24 o                         
 -11  -8   2         18.44         11.85         8.20 o                         
 -10  -8   2        719.39        829.69        54.44 o                         
  -9  -8   2         16.65         -4.95         7.89 o                         
  -8  -8   2       1524.81       1498.47       100.22 o                         
  -7  -8   2        162.83        160.24        12.01 o                         
  -6  -8   2        571.86        649.38        46.77 o                         
  -5  -8   2        167.52        149.29        10.10 o                         
  -4  -8   2         91.16         88.74         7.88 o                         
  -3  -8   2        135.51        125.81         7.69 o                         
  -2  -8   2       1643.67       1698.27       131.01 o                         
  -1  -8   2        110.82        100.73         6.87 o                         
   0  -8   2       2167.62       1861.92       173.53 o                         
   1  -8   2        245.27        320.91        20.88 o                         
   2  -8   2       1392.47       1264.83        76.07 o                         
   3  -8   2        270.18        228.29        15.64 o                         
   5  -8   2        442.96        426.04        24.07 o                         
   6  -8   2        730.45        701.29        37.15 o                         
   7  -8   2         71.39         63.36         5.68 o                         
   8  -8   2        115.40         96.31         7.73 o                         
   9  -8   2        122.09        104.41         7.60 o                         
  10  -8   2        460.61        492.49        25.33 o                         
  11  -8   2          1.38         -1.88         5.04 o                         
  12  -8   2         88.18         73.06         6.94 o                         
  13  -8   2         20.44         26.85         6.55 o                         
  14  -8   2         42.94         20.81         7.13 o                         
  15  -8   2         26.91         35.41         7.51 o                         
  16  -8   2        203.06        187.27        17.69 o                         
  17  -8   2          7.27          3.12        10.60 o                         
  18  -8   2        482.97        620.35        52.32 o                         
  19  -8   2         22.32         34.52        18.07 o                         
  20  -8   2        135.47        109.20        22.50 o                         
  21  -8   2         12.71         17.56        19.43 o                         
 -22  -7   2          4.92        -21.51        21.51 o                         
 -21  -7   2         14.30         28.14        22.67 o                         
 -20  -7   2          4.44        -10.25        14.83 o                         
 -19  -7   2         80.00         80.28        15.29 o                         
 -18  -7   2         24.39          0.63        13.22 o                         
 -17  -7   2         67.89         74.73        15.37 o                         
 -16  -7   2         15.57          7.84        10.11 o                         
 -15  -7   2        985.95        975.87        80.53 o                         
 -14  -7   2         87.66         95.64        10.28 o                         
 -13  -7   2        515.48        590.26        46.19 o                         
 -12  -7   2        260.70        270.14        24.86 o                         
 -11  -7   2        457.49        373.63        29.69 o                         
 -10  -7   2         68.60         54.77         8.04 o                         
  -9  -7   2       2027.26       2134.09       165.89 o                         
  -8  -7   2        141.14        132.02        11.37 o                         
  -7  -7   2       1905.95       1757.35       120.02 o                         
  -6  -7   2        317.40        306.12        22.18 o                         
  -5  -7   2       1477.57       1406.86        93.32 o                         
  -4  -7   2        340.57        381.35        19.67 o                         
  -3  -7   2       2637.36       2708.99       133.35 o                         
  -2  -7   2        130.92        126.00         9.16 o                         
  -1  -7   2        887.06        824.37        58.24 o                         
   0  -7   2         85.54         77.56         5.22 o                         
   1  -7   2         47.17         21.53         5.18 o                         
   2  -7   2        286.39        303.48        22.04 o                         
   3  -7   2       2951.79       3338.85       159.16 o                         
   4  -7   2        115.33         88.84         6.62 o                         
   5  -7   2       3001.35       2876.20       150.63 o                         
   6  -7   2         51.64         52.31         5.80 o                         
   8  -7   2         95.19         69.16         5.39 o                         
   9  -7   2       1586.66       1675.80        76.82 o                         
  10  -7   2         89.58         92.23         6.04 o                         
  11  -7   2        500.24        468.43        24.89 o                         
  12  -7   2         18.89         18.07         5.41 o                         
  13  -7   2         79.62         75.77         7.59 o                         
  14  -7   2         78.91         83.01         7.41 o                         
  15  -7   2         87.87         92.08         9.24 o                         
  16  -7   2         35.67         33.93         7.39 o                         
  17  -7   2         62.40         41.50         8.26 o                         
  18  -7   2         30.53         31.59        11.96 o                         
  19  -7   2        136.61        201.95        42.04 o                         
  20  -7   2         27.56         20.75        18.78 o                         
  21  -7   2         34.73         21.04        24.86 o                         
 -23  -6   2          2.76        -17.88        20.24 o                         
 -22  -6   2          2.24        -17.61        19.90 o                         
 -21  -6   2          5.95         -7.09        18.47 o                         
 -20  -6   2         10.68          6.09        14.73 o                         
 -19  -6   2         15.40         18.15        28.46 o                         
 -18  -6   2         79.76         58.31        14.35 o                         
 -17  -6   2         13.39          2.91        12.47 o                         
 -16  -6   2        226.25        239.72        21.17 o                         
 -15  -6   2        108.39         90.99        11.21 o                         
 -14  -6   2       1001.00       1048.41        68.80 o                         
 -13  -6   2         22.53         29.87         9.01 o                         
 -12  -6   2       2189.12       2150.93       156.16 o                         
 -11  -6   2         20.24          4.90         7.84 o                         
 -10  -6   2        764.53        863.93        51.80 o                         
  -9  -6   2        257.70        255.04        20.21 o                         
  -8  -6   2        182.11        140.17        19.72 o                         
  -7  -6   2        339.13        322.09        24.11 o                         
  -6  -6   2       1291.77       1452.08       104.06 o                         
  -5  -6   2        118.38        130.16         9.04 o                         
  -4  -6   2       8021.91       8683.19       916.60 o                         
  -3  -6   2        375.53        371.49        19.01 o                         
  -2  -6   2       1446.13       1424.55        71.48 o                         
  -1  -6   2        112.14        184.57        10.28 o                         
   0  -6   2       4236.32       4186.15       247.31 o                         
   1  -6   2        615.19        647.11        40.33 o                         
   3  -6   2        503.65        582.28        29.31 o                         
   4  -6   2       1210.94       1248.71        60.36 o                         
   5  -6   2        345.08        330.42        17.32 o                         
   6  -6   2       2777.51       3077.19       157.98 o                         
   7  -6   2        186.48        169.37        11.66 o                         
   8  -6   2        316.23        410.72        19.22 o                         
   9  -6   2         62.87         57.03         4.97 o                         
  10  -6   2         71.66         63.13         5.99 o                         
  11  -6   2        101.49         94.29         6.73 o                         
  12  -6   2        144.63        183.38         9.72 o                         
  13  -6   2         36.89         21.86         5.67 o                         
  14  -6   2        304.48        306.98        17.71 o                         
  15  -6   2         64.06         87.13         7.94 o                         
  16  -6   2        208.47        231.67        13.88 o                         
  17  -6   2          0.21          4.09         8.28 o                         
  18  -6   2         89.53         73.91        13.20 o                         
  19  -6   2          2.19          1.69        11.25 o                         
  20  -6   2         19.12         17.17        11.73 o                         
  21  -6   2         16.19          3.41        19.07 o                         
  22  -6   2         12.34         -5.00        19.70 o                         
 -23  -5   2          8.70         28.26        21.94 o                         
 -22  -5   2          2.02        -16.56        19.22 o                         
 -21  -5   2          5.60          6.73        24.41 o                         
 -20  -5   2          2.04         13.73        19.30 o                         
 -19  -5   2         35.08         28.99        13.97 o                         
 -18  -5   2          7.70          1.19        15.99 o                         
 -17  -5   2         10.52         -0.24        12.09 o                         
 -16  -5   2         66.34         57.70        10.30 o                         
 -15  -5   2        265.69        275.93        21.57 o                         
 -14  -5   2         62.59         54.25         9.71 o                         
 -13  -5   2        805.38        961.90        65.52 o                         
 -12  -5   2        626.97        692.15        46.31 o                         
 -11  -5   2        478.09        524.79        36.91 o                         
 -10  -5   2        232.85        209.38        16.18 o                         
  -9  -5   2       1138.43        977.77       128.60 o                         
  -8  -5   2        473.30        421.62        37.12 o                         
  -6  -5   2        168.35        199.25        45.22 o                         
  -4  -5   2         88.47         77.90         9.22 o                         
  -3  -5   2       6579.19       6642.50       697.15 o                         
  -2  -5   2        210.20        238.45        11.87 o                         
  -1  -5   2       8342.97       9627.71      1286.41 o                         
   0  -5   2         36.09         54.57         4.60 o                         
   1  -5   2       2896.82       2490.86       141.67 o                         
   2  -5   2        628.49        538.18        28.72 o                         
   3  -5   2       3904.22       3503.71       199.62 o                         
   4  -5   2        126.89        154.05         8.52 o                         
   5  -5   2        910.84       1009.75        53.25 o                         
   6  -5   2        676.08        739.22        37.28 o                         
   7  -5   2       4383.76       4916.47       224.21 o                         
   8  -5   2         41.39         52.30         4.34 o                         
   9  -5   2        724.66        651.72        34.43 o                         
  10  -5   2         18.75         17.70         4.69 o                         
  11  -5   2       1098.17       1025.75        56.22 o                         
  12  -5   2         76.46         90.56         6.68 o                         
  13  -5   2        241.16        227.26        11.92 o                         
  14  -5   2         18.87         17.20         6.60 o                         
  15  -5   2        346.43        394.16        21.81 o                         
  16  -5   2          0.88         -2.73         9.98 o                         
  17  -5   2         71.56         67.69         9.41 o                         
  18  -5   2          2.11          6.40         8.34 o                         
  19  -5   2         45.15         36.26         9.55 o                         
  20  -5   2         11.34         10.08        11.98 o                         
  21  -5   2          1.20          0.54        11.81 o                         
  22  -5   2          7.32         -1.73        20.23 o                         
 -23  -4   2          3.59          9.26        25.51 o                         
 -22  -4   2          3.03         32.60        19.62 o                         
 -21  -4   2         22.73          4.35        15.10 o                         
 -20  -4   2         59.29        104.03        19.12 o                         
 -19  -4   2          3.11          8.74        14.96 o                         
 -18  -4   2         45.83          8.11        14.04 o                         
 -17  -4   2         58.72         57.12         8.74 o                         
 -16  -4   2        221.59        180.24        14.94 o                         
 -15  -4   2         67.55         65.93         7.82 o                         
 -14  -4   2        904.86        959.73        58.23 o                         
 -13  -4   2        131.21        122.50         9.67 o                         
 -12  -4   2       1591.78       1602.38        87.51 o                         
 -11  -4   2         62.14         67.07         6.99 o                         
 -10  -4   2       5728.33       5190.83       326.99 o                         
  -9  -4   2         24.92         13.02         4.34 o                         
  -8  -4   2       4575.41       4858.94       305.04 o                         
  -7  -4   2        211.59        188.99        16.37 o                         
  -6  -4   2         20.22         81.47         8.39 o                         
  -5  -4   2        597.25        613.94        43.25 o                         
  -4  -4   2        303.12        321.07        61.30 o                         
  -3  -4   2        357.39        347.17        21.58 o                         
  -2  -4   2       8333.18       7512.70      1104.66 o                         
  -1  -4   2        161.39        183.51        10.55 o                         
   0  -4   2       3904.17       3568.59       305.81 o                         
   1  -4   2        220.62        264.07        14.28 o                         
   3  -4   2        719.94        558.55        26.18 o                         
   4  -4   2       3838.03       4471.83       284.32 o                         
   5  -4   2        134.01        171.68         9.63 o                         
   6  -4   2        314.46        409.47        19.65 o                         
   7  -4   2        563.55        512.82        24.61 o                         
   8  -4   2        982.58       1169.33        58.57 o                         
   9  -4   2        390.86        412.59        21.09 o                         
  10  -4   2         49.88         32.12         4.57 o                         
  11  -4   2        295.08        318.48        16.13 o                         
  12  -4   2        509.56        628.15        28.55 o                         
  13  -4   2         69.33         77.27         6.55 o                         
  14  -4   2        724.87        654.12        39.87 o                         
  15  -4   2          5.41          7.08         9.64 o                         
  16  -4   2         61.86         46.84         8.85 o                         
  17  -4   2         48.84         57.39         9.14 o                         
  18  -4   2         49.69         60.68         9.31 o                         
  19  -4   2          8.19         12.96         8.80 o                         
  20  -4   2         12.78          2.68         9.93 o                         
  21  -4   2          3.01          7.73        12.20 o                         
  22  -4   2          1.99         -8.03        13.61 o                         
 -23  -3   2          1.09          1.92        20.01 o                         
 -22  -3   2          6.55         21.02        19.32 o                         
 -21  -3   2         54.92         48.68        15.52 o                         
 -20  -3   2          4.81          7.92         9.15 o                         
 -19  -3   2          3.64         -1.19         8.11 o                         
 -18  -3   2         77.71         65.12        10.19 o                         
 -17  -3   2        105.38        101.99        11.70 o                         
 -16  -3   2         27.65         20.29         5.18 o                         
 -15  -3   2        847.57        927.55        47.27 o                         
 -14  -3   2        431.56        480.50        27.87 o                         
 -13  -3   2        548.80        564.30        29.04 o                         
 -12  -3   2        168.39        163.94         7.89 o                         
 -11  -3   2       1537.22       1616.10        76.00 o                         
 -10  -3   2        813.33        783.69        40.90 o                         
  -9  -3   2        453.75        430.04        24.22 o                         
  -8  -3   2         57.25         59.67         4.96 o                         
  -6  -3   2        275.17        333.38        22.51 o                         
  -5  -3   2      17149.92      16595.15      2375.21 o                         
  -4  -3   2        251.48        257.24        17.87 o                         
  -3  -3   2       1392.76       1252.53        86.21 o                         
  -2  -3   2         55.89        111.51         8.09 o                         
  -1  -3   2       3610.68       4177.29       621.13 o                         
   0  -3   2        192.49        175.86         8.27 o                         
   2  -3   2        478.47        550.76        30.59 o                         
   3  -3   2      25533.71      26147.84      3728.06 o                         
   4  -3   2        112.30         84.72         4.86 o                         
   5  -3   2        287.65        391.97        19.91 o                         
   6  -3   2         76.31         62.14         4.89 o                         
   7  -3   2       2264.14       2005.48       101.97 o                         
   8  -3   2         15.82         13.30         5.45 o                         
   9  -3   2       2966.78       3020.15       142.25 o                         
  10  -3   2          1.30         -0.61         5.57 o                         
  11  -3   2        534.86        558.83        26.98 o                         
  12  -3   2         64.30         68.93         6.25 o                         
  13  -3   2        500.98        533.50        27.74 o                         
  14  -3   2        158.44        180.32        12.07 o                         
  15  -3   2        148.89        141.02        11.04 o                         
  16  -3   2          4.31         14.79         9.26 o                         
  17  -3   2        171.56        164.85        13.42 o                         
  18  -3   2          2.11         -1.40         8.82 o                         
  19  -3   2         24.80         24.17        10.07 o                         
  20  -3   2         10.01         14.40         9.58 o                         
  21  -3   2          1.23         -0.16        12.65 o                         
  22  -3   2          1.21         -0.52        12.82 o                         
 -24  -2   2          1.12        -22.83        22.83 o                         
 -23  -2   2          0.70        -20.06        20.06 o                         
 -22  -2   2          0.12         -0.51        14.73 o                         
 -21  -2   2          5.59         -3.47         8.71 o                         
 -20  -2   2         52.13         30.37         8.93 o                         
 -19  -2   2         67.89         74.44         9.16 o                         
 -18  -2   2        120.10         84.90        11.67 o                         
 -17  -2   2         24.72         28.46         8.77 o                         
 -16  -2   2         78.06         62.98         7.00 o                         
 -15  -2   2          7.03         12.87         6.20 o                         
 -14  -2   2        246.23        270.45        13.11 o                         
 -13  -2   2         26.26         19.81         7.45 o                         
 -12  -2   2         95.10         68.34         5.60 o                         
 -11  -2   2         14.54         22.89         4.90 o                         
 -10  -2   2       3768.80       3989.13       200.64 o                         
  -9  -2   2        504.86        508.70        30.43 o                         
  -8  -2   2        940.88       1301.69       129.68 o                         
  -7  -2   2        640.66        660.50        38.74 o                         
  -6  -2   2        383.06        465.67        24.90 o                         
  -5  -2   2        975.98        931.69        60.96 o                         
  -4  -2   2        729.31        800.72        69.71 o                         
  -3  -2   2        312.08        254.92        17.25 o                         
  -2  -2   2      21945.59      20537.11      2952.18 o                         
  -1  -2   2        745.20        554.97        27.55 o                         
   0  -2   2      14377.58      16687.36      1650.12 o                         
   1  -2   2         22.39         23.86         3.37 o                         
   2  -2   2      13177.08      14106.15      1627.69 o                         
   3  -2   2        431.04        516.06        28.66 o                         
   4  -2   2      12395.44      11950.13      1540.39 o                         
   5  -2   2         95.93         64.52         4.64 o                         
   6  -2   2        959.65       1077.60       115.33 o                         
   7  -2   2        437.11        380.27        21.05 o                         
   8  -2   2         81.18         85.72         5.53 o                         
   9  -2   2        112.24         95.79         5.62 o                         
  10  -2   2       1244.90       1406.96        77.10 o                         
  11  -2   2         51.59         71.56         5.33 o                         
  12  -2   2        380.03        397.06        21.93 o                         
  13  -2   2         19.64         23.78         7.01 o                         
  14  -2   2        340.24        417.67        20.27 o                         
  15  -2   2         14.50         12.10         7.77 o                         
  16  -2   2         46.41         23.06         7.30 o                         
  17  -2   2         52.12         39.20         8.97 o                         
  18  -2   2         84.54         88.31        11.35 o                         
  19  -2   2         24.40         24.59         9.74 o                         
  20  -2   2         11.69          9.02        10.60 o                         
  21  -2   2         11.43         23.23        23.36 o                         
  22  -2   2          2.65        -13.24        14.24 o                         
  23  -2   2          3.12         -5.74        14.62 o                         
 -24  -1   2          6.48         -0.46        24.66 o                         
 -23  -1   2          8.45         16.06        20.37 o                         
 -22  -1   2          3.47         -9.83        12.65 o                         
 -21  -1   2          0.87          2.56        16.76 o                         
 -20  -1   2         11.02          6.80         7.91 o                         
 -19  -1   2        253.39        272.42        23.84 o                         
 -18  -1   2         21.23         38.93        13.12 o                         
 -17  -1   2        419.33        431.74        35.79 o                         
 -16  -1   2         42.05         38.29         6.48 o                         
 -15  -1   2        113.71        112.57         7.78 o                         
 -14  -1   2        105.09        107.71         6.95 o                         
 -13  -1   2         86.28         81.53         5.62 o                         
 -12  -1   2        287.11        339.37        20.06 o                         
 -11  -1   2        174.85        199.10        13.16 o                         
 -10  -1   2        387.28        358.45        20.79 o                         
  -9  -1   2       1773.82       1971.92        96.14 o                         
  -8  -1   2       1189.74       1205.46        70.89 o                         
  -7  -1   2       5631.88       5958.92       678.51 o                         
  -6  -1   2         37.96         35.46         3.21 o                         
  -5  -1   2      25422.36      25672.40      2569.75 o                         
  -4  -1   2        132.43        116.98         9.32 o                         
  -3  -1   2       7786.59       8412.07       716.56 o                         
  -2  -1   2        405.41        291.32        19.55 o                         
  -1  -1   2       4344.39       5128.92       710.72 o                         
   0  -1   2        933.15        447.86        33.65 o                         
   1  -1   2       5859.50       6006.18       633.35 o                         
   2  -1   2         71.52         55.39         5.18 o                         
   3  -1   2      25435.98      24525.30      2593.24 o                         
   4  -1   2        546.81        484.37        23.00 o                         
   5  -1   2       4125.80       4061.64       259.87 o                         
   6  -1   2        524.22        507.61        26.93 o                         
   7  -1   2       2265.92       2313.02       110.26 o                         
   8  -1   2        110.20        130.89         7.83 o                         
   9  -1   2       1573.29       1505.48        85.80 o                         
  10  -1   2         59.48         50.21         5.15 o                         
  11  -1   2         63.86         44.44         6.95 o                         
  12  -1   2        145.45        172.06        13.69 o                         
  13  -1   2        492.96        493.46        30.78 o                         
  14  -1   2         16.16         18.01         6.00 o                         
  15  -1   2        282.78        275.14        17.15 o                         
  16  -1   2         48.79         49.44         8.20 o                         
  17  -1   2         70.71         58.19         9.53 o                         
  18  -1   2         61.55         73.92         9.83 o                         
  19  -1   2         13.54         12.17         9.42 o                         
  20  -1   2          3.86         -8.52         9.59 o                         
  21  -1   2         10.12          1.29        13.10 o                         
  22  -1   2          0.94        -12.56        15.07 o                         
  23  -1   2         13.23          9.61        15.12 o                         
 -24   0   2         29.06         -6.43        40.29 o                         
 -23   0   2         18.99        -21.93        59.80 o                         
 -22   0   2          0.14         -4.43        17.08 o                         
 -21   0   2          8.93          1.95        12.65 o                         
 -20   0   2         18.26         30.91        12.52 o                         
 -19   0   2         20.35         34.91        14.48 o                         
 -18   0   2        305.47        240.48        20.75 o                         
 -17   0   2        254.98        341.65        33.35 o                         
 -16   0   2          1.60         -5.72         5.72 o                         
 -15   0   2         58.06         61.57         6.62 o                         
 -14   0   2        123.81        111.27         7.39 o                         
 -13   0   2         48.57         53.31         5.23 o                         
 -12   0   2       3951.62       3925.44       194.42 o                         
 -11   0   2        151.93        171.16        10.99 o                         
 -10   0   2       1112.16       1230.99        64.96 o                         
  -9   0   2        197.39        162.09         8.93 o                         
  -8   0   2      15652.43      15902.90      1673.92 o                         
  -7   0   2       1727.32       1819.46        90.10 o                         
  -6   0   2        173.04        232.80        11.90 o                         
  -5   0   2        223.45        189.63        10.27 o                         
  -4   0   2       3432.72       3193.73       275.21 o                         
  -3   0   2        515.28        371.19        24.73 o                         
  -2   0   2        260.01        782.02        47.42 o                         
   0   0   2         85.80        192.19        16.75 o                         
   1   0   2        404.73        306.53        16.14 o                         
   2   0   2      10116.96      10957.38      1153.02 o                         
   3   0   2        357.36        411.51        19.52 o                         
   4   0   2         80.46         89.30         4.66 o                         
   5   0   2         28.08          6.40         2.26 o                         
   6   0   2       4709.89       5705.83       599.55 o                         
   7   0   2        546.05        464.48        23.54 o                         
   8   0   2       2955.62       3087.27       145.21 o                         
   9   0   2        952.81       1021.09        51.23 o                         
  10   0   2          5.71          3.00         4.68 o                         
  11   0   2        110.16        133.23         8.54 o                         
  12   0   2         63.30         66.90         8.86 o                         
  13   0   2        141.53        136.27         9.43 o                         
  14   0   2         85.32         73.72         7.64 o                         
  15   0   2         18.66         25.51         7.09 o                         
  16   0   2        311.53        308.80        20.83 o                         
  17   0   2          0.12         -0.25        10.93 o                         
  18   0   2         41.12         55.51         9.44 o                         
  19   0   2          0.95          2.64         9.60 o                         
  20   0   2          1.32         -1.48         9.57 o                         
  21   0   2          0.44         -1.68        11.01 o                         
  22   0   2          0.23          7.42        15.44 o                         
  23   0   2          6.69         -8.63        15.52 o                         
 -24   1   2          4.69         52.30        40.29 o                         
 -23   1   2          8.79         18.02        29.50 o                         
 -22   1   2          1.68          1.30        11.36 o                         
 -21   1   2          1.65         -9.37         9.37 o                         
 -20   1   2          7.78         14.95        12.00 o                         
 -19   1   2        224.47        270.81        24.09 o                         
 -18   1   2         19.31         15.02        10.44 o                         
 -17   1   2        492.38        478.01        32.17 o                         
 -16   1   2         40.76         49.76         6.54 o                         
 -15   1   2         96.12         90.41         9.58 o                         
 -14   1   2         83.25         80.58         6.82 o                         
 -13   1   2         57.00         54.96         5.48 o                         
 -12   1   2        330.12        387.32        18.99 o                         
 -11   1   2        217.80        266.46        12.73 o                         
 -10   1   2        388.80        362.28        18.39 o                         
  -9   1   2       1492.29       1696.66        90.67 o                         
  -8   1   2       1304.25       1309.15        62.54 o                         
  -7   1   2       6684.58       6912.74       678.81 o                         
  -6   1   2         51.94         55.71         3.10 o                         
  -5   1   2      23779.03      23211.53      2569.60 o                         
  -4   1   2        121.43         94.52         7.03 o                         
  -3   1   2       7605.73       8303.72       877.80 o                         
  -2   1   2        380.36        297.38        21.86 o                         
  -1   1   2       3513.72       4600.11       501.95 o                         
   0   1   2        912.30        459.69        27.47 o                         
   1   1   2       6043.33       6020.91       633.35 o                         
   2   1   2        108.19         65.96         5.46 o                         
   3   1   2      26699.71      24944.01      2593.09 o                         
   4   1   2        549.86        486.81        23.00 o                         
   5   1   2       4657.53       4611.08       318.28 o                         
   6   1   2        564.48        566.40        26.96 o                         
   7   1   2       2159.32       2132.35       110.28 o                         
   8   1   2        116.29        158.46        10.05 o                         
   9   1   2       1726.30       1739.27        80.91 o                         
  10   1   2         73.55         63.28         6.40 o                         
  11   1   2        141.18        121.69         6.78 o                         
  12   1   2        150.03        149.51        10.09 o                         
  13   1   2        558.08        553.13        28.99 o                         
  14   1   2         38.23         22.04         6.23 o                         
  15   1   2        284.68        258.73        18.44 o                         
  16   1   2         57.78         68.08         9.00 o                         
  17   1   2         72.35         72.17         9.58 o                         
  18   1   2         55.64         55.55        10.35 o                         
  19   1   2         14.18          0.01         9.25 o                         
  20   1   2          4.44         -2.41         9.99 o                         
  21   1   2          8.86         -7.93        11.82 o                         
  22   1   2          1.01        -11.43        15.73 o                         
  23   1   2         12.79          4.72        18.69 o                         
 -24   2   2          1.38        -13.71        18.91 o                         
 -23   2   2          1.37         -4.48        13.87 o                         
 -22   2   2          0.02        -11.31        11.31 o                         
 -21   2   2          5.75         -4.67        10.03 o                         
 -20   2   2         58.01         36.16        11.57 o                         
 -19   2   2         65.07         94.58        14.39 o                         
 -18   2   2        117.57         94.92        14.48 o                         
 -17   2   2         56.74         34.81         7.60 o                         
 -16   2   2         53.84         38.48         7.08 o                         
 -15   2   2          1.33          0.65         5.16 o                         
 -14   2   2        173.27        178.51        11.87 o                         
 -13   2   2         24.70         22.56         5.39 o                         
 -12   2   2        190.28        145.32        17.15 o                         
 -11   2   2         12.24         17.68         3.68 o                         
 -10   2   2       3401.76       3643.44       200.70 o                         
  -9   2   2        578.29        563.62        28.86 o                         
  -8   2   2       1358.05       1651.92       100.64 o                         
  -7   2   2        686.89        718.54        36.33 o                         
  -6   2   2        370.81        418.00        23.30 o                         
  -5   2   2       1010.28        902.41        51.38 o                         
  -4   2   2        518.33        622.79        37.17 o                         
  -3   2   2        240.13        209.15        14.00 o                         
  -2   2   2      21374.78      19152.54      2951.75 o                         
  -1   2   2        724.76        562.05        27.55 o                         
   0   2   2      13448.21      14715.97      1649.97 o                         
   1   2   2         25.00         22.78         1.80 o                         
   2   2   2      15941.78      16860.67      1628.30 o                         
   3   2   2        507.39        569.84        28.70 o                         
   4   2   2      10776.73      12075.36      1255.48 o                         
   5   2   2        119.65         80.16         4.70 o                         
   6   2   2       1335.34       1455.25        75.50 o                         
   7   2   2        453.40        398.18        19.91 o                         
   8   2   2         75.02         62.91         5.84 o                         
   9   2   2         74.77         62.00         6.00 o                         
  10   2   2       1325.15       1505.60        72.82 o                         
  11   2   2         29.72         34.73         5.57 o                         
  12   2   2        428.02        433.63        21.97 o                         
  13   2   2         12.53         28.45         5.66 o                         
  14   2   2        268.53        299.56        19.46 o                         
  15   2   2         14.83         19.61         8.99 o                         
  16   2   2         56.67         10.31         8.81 o                         
  17   2   2         42.65         60.79        10.00 o                         
  18   2   2         89.83         83.23        10.65 o                         
  19   2   2         29.40         38.11         9.73 o                         
  20   2   2         12.95          0.77         9.81 o                         
  21   2   2          9.28          3.11        14.34 o                         
  22   2   2          2.78          1.73        16.86 o                         
  23   2   2          2.60          3.86        40.29 o                         
 -23   3   2          0.94         12.76        14.89 o                         
 -22   3   2          6.51         12.90        12.92 o                         
 -21   3   2         53.00         40.74        13.09 o                         
 -20   3   2          5.89         -7.48        11.32 o                         
 -19   3   2          5.00         -2.27        12.87 o                         
 -18   3   2         78.78         79.20        13.52 o                         
 -17   3   2        102.69         94.94        10.14 o                         
 -16   3   2         23.82          4.39         9.25 o                         
 -15   3   2        711.46        741.57        41.81 o                         
 -14   3   2        429.85        457.98        24.65 o                         
 -13   3   2        471.09        495.10        29.15 o                         
 -12   3   2        129.95         95.15         8.19 o                         
 -11   3   2       1386.23       1428.53        80.63 o                         
 -10   3   2        735.65        748.14        41.05 o                         
  -9   3   2        457.07        406.73        26.16 o                         
  -8   3   2         35.10         36.65         3.84 o                         
  -7   3   2       5466.78       5428.84       403.58 o                         
  -6   3   2        288.14        327.25        17.67 o                         
  -5   3   2      16930.24      15764.41      1372.56 o                         
  -4   3   2        245.82        266.73        14.02 o                         
  -3   3   2       1086.11       1126.43        57.46 o                         
  -2   3   2         62.73        114.31         6.24 o                         
  -1   3   2       4169.05       4137.00       621.13 o                         
   0   3   2        209.92        176.01         8.27 o                         
   1   3   2      41912.50      42866.02      6374.18 o                         
   2   3   2        562.78        613.90        28.86 o                         
   3   3   2      24204.84      24513.23      2635.98 o                         
   4   3   2        104.53         69.52         4.84 o                         
   5   3   2        283.27        348.90        19.99 o                         
   6   3   2        110.81         93.38         5.31 o                         
   7   3   2       2385.13       2107.68       102.02 o                         
   8   3   2         11.20         21.59         4.42 o                         
   9   3   2       2555.57       2712.95       142.17 o                         
  10   3   2          8.66          4.48         4.66 o                         
  11   3   2        445.15        490.27        27.05 o                         
  12   3   2         64.07         78.79         6.55 o                         
  13   3   2        436.59        464.93        26.30 o                         
  14   3   2        112.31        114.42         9.27 o                         
  15   3   2        152.43        167.62        12.24 o                         
  16   3   2         10.42         -0.61         9.36 o                         
  17   3   2        172.78        156.95        14.76 o                         
  18   3   2          4.22         -3.30         9.73 o                         
  19   3   2         28.84         18.95         9.56 o                         
  20   3   2          9.92         -3.20         9.70 o                         
  21   3   2          0.96         -0.79        14.69 o                         
  22   3   2          1.35        -21.67        21.67 o                         
 -23   4   2          3.50          1.16        17.68 o                         
 -22   4   2          1.82          3.50        12.84 o                         
 -21   4   2         27.19         29.52        20.44 o                         
 -20   4   2         63.58         73.15        13.65 o                         
 -19   4   2         11.49         12.01        11.13 o                         
 -18   4   2         55.37         34.16        10.98 o                         
 -17   4   2         50.72         59.56         8.08 o                         
 -16   4   2        246.60        219.40        14.94 o                         
 -15   4   2         51.07         36.46         8.10 o                         
 -14   4   2       1082.45       1097.87        54.69 o                         
 -13   4   2        106.64         76.52         7.25 o                         
 -12   4   2       1428.44       1504.40        87.54 o                         
 -11   4   2         64.31         90.28         5.78 o                         
 -10   4   2       5943.08       5518.21       266.99 o                         
  -9   4   2         39.42         38.19         3.50 o                         
  -8   4   2       4109.23       4398.30       257.82 o                         
  -7   4   2        231.40        211.93        11.30 o                         
  -6   4   2         17.34         66.98         6.18 o                         
  -5   4   2        629.19        666.84        32.18 o                         
  -4   4   2        452.52        415.99        23.07 o                         
  -3   4   2        354.02        358.36        19.95 o                         
  -2   4   2       7726.03       7354.85       780.50 o                         
  -1   4   2        173.37        190.99         8.94 o                         
   1   4   2        243.90        275.22        12.75 o                         
   2   4   2       3278.64       3267.82       153.30 o                         
   3   4   2        599.09        437.19        24.69 o                         
   4   4   2       4675.14       5339.71       492.55 o                         
   5   4   2        206.11        227.14        13.64 o                         
   7   4   2        502.57        451.67        24.62 o                         
   8   4   2        963.11       1180.33        58.62 o                         
   9   4   2        386.78        401.97        22.61 o                         
  10   4   2         40.79         22.61         5.56 o                         
  11   4   2        262.91        281.35        15.86 o                         
  12   4   2        382.82        473.99        28.62 o                         
  13   4   2         65.09         61.79         7.11 o                         
  14   4   2        817.32        712.75        35.05 o                         
  15   4   2          5.50          6.58         7.74 o                         
  16   4   2         71.17         59.78         9.11 o                         
  17   4   2         49.91         67.23        12.10 o                         
  18   4   2         45.13         30.83        18.82 o                         
  19   4   2          5.39         -3.43         9.92 o                         
  20   4   2         11.43          6.30        12.03 o                         
  21   4   2          4.72         -0.13        16.64 o                         
  22   4   2          1.81        -19.29        19.29 o                         
 -23   5   2          8.31        -19.26        19.26 o                         
 -22   5   2          2.73         14.49        13.68 o                         
 -21   5   2          4.64         12.25        11.40 o                         
 -20   5   2          3.75          4.52        11.94 o                         
 -19   5   2         32.54         31.85        11.62 o                         
 -18   5   2          6.34        -12.30        12.30 o                         
 -17   5   2          8.76         15.29         5.93 o                         
 -16   5   2         54.24         34.17         7.03 o                         
 -15   5   2        294.12        299.96        21.06 o                         
 -14   5   2         59.06         64.64         6.41 o                         
 -13   5   2        822.64        971.59        48.61 o                         
 -12   5   2        603.44        658.49        34.20 o                         
 -11   5   2        432.03        461.56        24.12 o                         
 -10   5   2        193.09        188.37        11.17 o                         
  -9   5   2        854.93        836.92        48.30 o                         
  -8   5   2        463.50        412.98        21.24 o                         
  -7   5   2        862.95        829.97        43.91 o                         
  -6   5   2        108.04        160.31        11.07 o                         
  -5   5   2       1126.45       1086.41        53.96 o                         
  -4   5   2         49.84         76.47         5.86 o                         
  -3   5   2       5997.61       6575.17       697.45 o                         
  -2   5   2        163.12        194.90        11.17 o                         
  -1   5   2       7202.17       8159.61       908.57 o                         
   0   5   2         38.15         60.30         3.68 o                         
   1   5   2       3028.01       2543.20       118.53 o                         
   2   5   2        559.90        485.63        24.01 o                         
   3   5   2       4465.03       4037.65       178.59 o                         
   4   5   2        171.76        184.04        12.25 o                         
   6   5   2        675.56        744.43        39.61 o                         
   7   5   2       4068.75       4557.39       268.02 o                         
   8   5   2         33.66         42.01         5.04 o                         
   9   5   2        922.28        838.05        41.34 o                         
  10   5   2         37.45         37.29         5.00 o                         
  11   5   2       1172.99       1093.29        53.14 o                         
  12   5   2         55.45         66.41         7.06 o                         
  13   5   2        252.25        219.73        12.74 o                         
  14   5   2         20.30          3.20         8.34 o                         
  15   5   2        359.19        433.69        27.08 o                         
  16   5   2          1.83          5.10         8.32 o                         
  17   5   2         71.11         45.84         9.95 o                         
  18   5   2          4.16         -5.20         8.97 o                         
  19   5   2         45.26         60.63        12.50 o                         
  20   5   2         12.54          5.50        10.15 o                         
  21   5   2          0.73         13.47        17.38 o                         
  22   5   2          6.82          0.57        19.31 o                         
 -23   6   2          3.32          7.91        21.57 o                         
 -22   6   2          1.33        -10.17        16.17 o                         
 -21   6   2          8.55          2.56        11.71 o                         
 -20   6   2          8.37        -10.93        10.93 o                         
 -19   6   2          7.28          6.87        11.64 o                         
 -18   6   2         68.58         78.31        12.63 o                         
 -17   6   2         21.43         22.80         5.93 o                         
 -16   6   2        243.61        230.42        17.79 o                         
 -15   6   2         80.66         74.92         8.69 o                         
 -14   6   2        799.77        842.26        48.30 o                         
 -13   6   2         35.14         24.27         5.08 o                         
 -12   6   2       2468.57       2443.00       116.29 o                         
 -11   6   2         27.11         21.73         4.64 o                         
 -10   6   2        622.29        707.11        40.59 o                         
  -9   6   2        280.85        296.69        15.12 o                         
  -8   6   2         97.50         83.73         6.84 o                         
  -7   6   2        311.12        302.01        15.79 o                         
  -6   6   2       1544.63       1623.77        77.51 o                         
  -5   6   2        100.83        113.18        10.00 o                         
  -4   6   2       7594.55       8699.23      1294.98 o                         
  -3   6   2        354.54        349.15        19.02 o                         
  -2   6   2       1317.92       1293.41        67.35 o                         
  -1   6   2        102.43        186.91         9.89 o                         
   0   6   2       4613.71       4558.68       206.96 o                         
   1   6   2        564.19        581.12        28.55 o                         
   2   6   2       6463.57       6267.99       416.57 o                         
   3   6   2        498.66        588.89        27.83 o                         
   4   6   2       1145.09       1190.05        60.39 o                         
   5   6   2        361.54        339.18        17.52 o                         
   6   6   2       3034.70       3352.06       193.52 o                         
   7   6   2        210.82        218.86        11.69 o                         
   8   6   2        294.71        367.92        21.70 o                         
   9   6   2         76.70         70.89         6.03 o                         
  10   6   2        107.66        113.75         7.31 o                         
  11   6   2        101.82         71.61         7.34 o                         
  12   6   2         86.09        123.68         9.89 o                         
  13   6   2         37.56         31.69         6.75 o                         
  14   6   2        343.30        358.27        20.40 o                         
  15   6   2         66.98         79.30         9.92 o                         
  16   6   2        176.86        183.05        15.79 o                         
  17   6   2          0.22         -8.96         8.96 o                         
  18   6   2         97.62         79.13        10.83 o                         
  19   6   2          4.34         -0.11         9.44 o                         
  20   6   2         18.24          6.96        14.34 o                         
  21   6   2         13.16         29.69        18.27 o                         
  22   6   2         11.51         16.36        19.07 o                         
 -22   7   2          5.41         -2.08        20.46 o                         
 -21   7   2         10.78          0.13        13.54 o                         
 -20   7   2          4.64          4.54        11.57 o                         
 -19   7   2         66.20         63.02        16.64 o                         
 -18   7   2         22.40         10.88        15.22 o                         
 -17   7   2         41.24         48.99        14.72 o                         
 -16   7   2          9.75         12.06         6.02 o                         
 -15   7   2       1078.58       1114.47        71.46 o                         
 -14   7   2         80.71         83.83         8.31 o                         
 -13   7   2        410.05        471.44        25.86 o                         
 -12   7   2        303.08        320.21        16.80 o                         
 -11   7   2        553.25        430.18        21.81 o                         
 -10   7   2         59.53         43.09         6.54 o                         
  -9   7   2       2049.24       2263.24       110.53 o                         
  -8   7   2        141.53        148.07        11.63 o                         
  -7   7   2       1566.11       1548.86        79.92 o                         
  -6   7   2        308.29        303.52        16.23 o                         
  -5   7   2       1523.83       1390.65        73.79 o                         
  -4   7   2        302.47        348.67        17.67 o                         
  -3   7   2       2371.33       2397.64       119.31 o                         
  -2   7   2        112.72        115.43         9.47 o                         
  -1   7   2        706.35        758.01        44.21 o                         
   0   7   2         58.19         48.18         4.81 o                         
   1   7   2         53.86         52.15         4.41 o                         
   2   7   2        318.94        325.76        15.60 o                         
   3   7   2       2721.54       3104.68       150.99 o                         
   4   7   2        132.13        108.59         6.47 o                         
   5   7   2       2941.71       2850.60       142.01 o                         
   6   7   2         31.61         27.05         5.25 o                         
   7   7   2         68.37         86.36         6.19 o                         
   8   7   2         88.71         58.16         5.69 o                         
   9   7   2       1506.45       1570.91        81.05 o                         
  10   7   2         68.03         70.08         7.75 o                         
  11   7   2        485.23        468.65        25.05 o                         
  12   7   2          7.02         -3.97         5.72 o                         
  13   7   2         89.52         94.76         9.65 o                         
  14   7   2         83.77         81.75         9.09 o                         
  15   7   2         76.73         84.39        12.78 o                         
  16   7   2         31.80         37.79        10.48 o                         
  17   7   2         66.13         39.18         9.74 o                         
  18   7   2         29.00         37.29         9.76 o                         
  19   7   2        126.94        126.15        18.44 o                         
  20   7   2         27.18          7.08        15.79 o                         
  21   7   2         35.86         38.24        21.46 o                         
 -22   8   2          9.69          0.90        17.66 o                         
 -21   8   2         12.79          7.64        13.64 o                         
 -20   8   2         11.99         17.35        13.31 o                         
 -19   8   2         25.97         36.41        12.77 o                         
 -18   8   2         85.09         83.15        13.16 o                         
 -17   8   2         52.51         29.72        11.50 o                         
 -16   8   2        186.82        184.60        17.05 o                         
 -15   8   2         41.60         40.73         7.72 o                         
 -14   8   2        247.54        227.69        21.15 o                         
 -13   8   2         17.85          9.90         7.30 o                         
 -12   8   2        315.51        270.46        13.29 o                         
 -11   8   2         12.86         -0.35         5.03 o                         
 -10   8   2        559.19        661.67        37.92 o                         
  -9   8   2         31.32         19.85         5.70 o                         
  -8   8   2       1523.52       1486.30        78.85 o                         
  -7   8   2        135.09        136.22         8.09 o                         
  -6   8   2        519.85        593.52        30.81 o                         
  -5   8   2        190.66        187.52         9.39 o                         
  -4   8   2        136.64        106.62         7.60 o                         
  -3   8   2        104.57        112.02         6.36 o                         
  -2   8   2       2149.20       2172.63       110.84 o                         
  -1   8   2        104.20         93.76         5.96 o                         
   0   8   2       1600.46       1603.30        77.54 o                         
   1   8   2        258.58        335.24        17.21 o                         
   2   8   2       1347.22       1230.82        65.98 o                         
   3   8   2        255.14        239.52        13.07 o                         
   4   8   2        538.20        566.09        28.73 o                         
   5   8   2        383.44        381.27        22.52 o                         
   6   8   2        732.05        688.71        35.46 o                         
   7   8   2         64.97         55.98         5.79 o                         
   8   8   2        152.90        136.82         7.68 o                         
   9   8   2         94.35         88.46         7.13 o                         
  10   8   2        419.27        461.55        25.77 o                         
  11   8   2          1.62         -2.08         5.51 o                         
  12   8   2         90.94         90.18         8.48 o                         
  13   8   2         22.61         24.96         8.01 o                         
  14   8   2         50.69         36.86         9.25 o                         
  15   8   2         29.43         44.22         9.32 o                         
  16   8   2        233.12        217.39        17.51 o                         
  17   8   2         10.28          0.32         9.60 o                         
  18   8   2        462.94        517.99        35.33 o                         
  19   8   2         19.82         15.75        10.49 o                         
  20   8   2        141.39        163.21        19.68 o                         
  21   8   2         15.17        -21.24        21.24 o                         
 -21   9   2         26.25         27.49        24.10 o                         
 -20   9   2          0.31         15.71        11.93 o                         
 -19   9   2         40.35         28.78        11.64 o                         
 -18   9   2         10.44        -10.16        13.15 o                         
 -17   9   2         88.68         75.58        12.82 o                         
 -16   9   2         28.07         27.53         5.60 o                         
 -15   9   2        188.04        248.82        20.13 o                         
 -14   9   2         41.72         22.87         7.57 o                         
 -13   9   2        185.33        196.46        14.56 o                         
 -12   9   2         43.73         53.99         7.60 o                         
 -11   9   2        290.76        318.13        18.77 o                         
 -10   9   2          3.35         -1.93         5.42 o                         
  -9   9   2        329.03        330.60        16.70 o                         
  -8   9   2        103.73         98.03         7.41 o                         
  -7   9   2        246.62        305.74        15.50 o                         
  -6   9   2         11.75         13.05         3.97 o                         
  -5   9   2         32.42         74.95         4.99 o                         
  -4   9   2        133.29        149.61         7.34 o                         
  -3   9   2       2471.61       2633.63       123.57 o                         
  -2   9   2        246.40        273.95        13.22 o                         
  -1   9   2        772.19        842.91        41.87 o                         
   0   9   2         47.96         57.70         5.92 o                         
   1   9   2        255.00        200.69        10.56 o                         
   2   9   2         94.69         88.98        11.44 o                         
   3   9   2       1196.65       1042.56        49.64 o                         
   4   9   2          5.85         27.43         4.39 o                         
   5   9   2        907.23        908.74        43.48 o                         
   6   9   2         81.05         64.86         5.92 o                         
   7   9   2        123.86        133.29         9.20 o                         
   8   9   2         44.56         43.55         6.39 o                         
   9   9   2        356.77        280.18        14.98 o                         
  10   9   2         91.71         90.82         8.27 o                         
  11   9   2         10.64         -3.53         6.98 o                         
  12   9   2         13.44          7.11        10.90 o                         
  13   9   2         76.20         59.69         9.47 o                         
  14   9   2         29.78         24.96         9.01 o                         
  15   9   2         47.62         43.89         9.84 o                         
  16   9   2         25.81         24.62        12.23 o                         
  17   9   2        353.46        399.80        27.40 o                         
  18   9   2         33.33         21.88        10.42 o                         
  19   9   2         90.51         65.45        17.04 o                         
  20   9   2          1.52        -20.66        20.66 o                         
 -21  10   2          1.76         18.85        17.85 o                         
 -20  10   2         33.46         38.07        12.81 o                         
 -19  10   2          0.87        -11.44        11.44 o                         
 -18  10   2         52.99         52.37        11.85 o                         
 -17  10   2         24.60         28.30        13.49 o                         
 -16  10   2         43.09         33.15         6.23 o                         
 -15  10   2         14.86         18.59         6.64 o                         
 -14  10   2        113.34        112.87        10.03 o                         
 -13  10   2         49.26         37.47         7.45 o                         
 -12  10   2        586.90        637.88        45.36 o                         
 -11  10   2         45.65         69.94         7.60 o                         
 -10  10   2        928.38        864.40        48.23 o                         
  -9  10   2         50.36         72.52         6.75 o                         
  -8  10   2        367.52        363.65        16.12 o                         
  -7  10   2        120.06        113.86         6.65 o                         
  -6  10   2        635.59        711.44        33.74 o                         
  -5  10   2        162.07        175.94        11.16 o                         
  -4  10   2       3175.79       3255.39       150.83 o                         
  -3  10   2        389.22        452.61        21.33 o                         
  -2  10   2        626.33        665.08        30.86 o                         
  -1  10   2        317.39        329.25        20.55 o                         
   0  10   2       1030.34       1006.51        50.15 o                         
   1  10   2        246.35        254.21        14.95 o                         
   2  10   2       2223.29       2269.53       109.05 o                         
   3  10   2        271.37        360.02        18.71 o                         
   4  10   2        111.89        100.62         6.22 o                         
   5  10   2         35.58         51.53         5.03 o                         
   6  10   2        686.81        759.19        40.09 o                         
   7  10   2        120.24        145.31         9.61 o                         
   8  10   2          2.67          6.16         6.45 o                         
   9  10   2         11.68          6.22         5.92 o                         
  10  10   2        308.19        297.00        20.18 o                         
  11  10   2         20.95         22.92         7.99 o                         
  12  10   2         86.39        128.62        11.86 o                         
  13  10   2          4.78         13.74         8.24 o                         
  14  10   2        415.28        402.11        34.34 o                         
  15  10   2         10.41          8.40        10.18 o                         
  16  10   2        108.65        101.64        11.93 o                         
  17  10   2         10.23         14.98        10.73 o                         
  18  10   2          7.84         19.14        15.67 o                         
  19  10   2          4.39        -18.24        18.24 o                         
  20  10   2         20.15         13.88        31.76 o                         
 -20  11   2         10.60        -10.64        22.14 o                         
 -19  11   2         78.87         90.62        14.18 o                         
 -18  11   2          9.93         20.02        11.88 o                         
 -17  11   2         21.81         15.81         5.10 o                         
 -16  11   2          5.09         -6.05         6.05 o                         
 -15  11   2        107.72        110.92         9.52 o                         
 -14  11   2         41.96         29.29         7.14 o                         
 -13  11   2         91.18        114.84        12.13 o                         
 -12  11   2         12.66         15.79         7.86 o                         
 -11  11   2        599.85        592.77        37.38 o                         
 -10  11   2         54.89         49.58         6.69 o                         
  -9  11   2         18.11         20.05         6.33 o                         
  -8  11   2         82.78         82.76         6.31 o                         
  -7  11   2        927.09        859.38        40.30 o                         
  -6  11   2        175.95        174.11         9.61 o                         
  -5  11   2        772.69        818.51        35.81 o                         
  -4  11   2         85.87         85.84         6.43 o                         
  -3  11   2        745.11        758.52        40.58 o                         
  -2  11   2        266.43        253.50        14.82 o                         
  -1  11   2        100.54        103.73         6.28 o                         
   0  11   2         71.22         82.78         6.50 o                         
   1  11   2        555.45        604.34        30.13 o                         
   2  11   2        289.82        368.84        19.16 o                         
   3  11   2       2503.07       2434.98       113.05 o                         
   4  11   2        170.86        195.14        10.04 o                         
   5  11   2        916.72        878.67        45.63 o                         
   6  11   2         19.78          8.19         6.00 o                         
   7  11   2        314.05        270.15        16.62 o                         
   8  11   2          4.77         -0.67         6.14 o                         
   9  11   2        350.23        330.64        21.78 o                         
  10  11   2         47.91         50.91         8.82 o                         
  11  11   2        114.03        138.03        13.39 o                         
  12  11   2          9.82         28.87         9.22 o                         
  13  11   2         36.98         21.95        10.45 o                         
  14  11   2         12.23         14.81        11.63 o                         
  15  11   2         44.46         40.82        10.01 o                         
  16  11   2          3.25         -5.51        10.01 o                         
  17  11   2          1.88         -1.32        11.48 o                         
  18  11   2          3.71         -1.56        18.22 o                         
  19  11   2          9.69          8.29        29.39 o                         
 -19  12   2         13.61         17.89        24.36 o                         
 -18  12   2        111.72        112.67        16.21 o                         
 -17  12   2          6.34          4.35         5.28 o                         
 -16  12   2         26.80         24.81         9.37 o                         
 -15  12   2         10.86          5.33         8.39 o                         
 -14  12   2         22.71         28.79         9.77 o                         
 -13  12   2          9.26         16.51         7.46 o                         
 -12  12   2        129.17        136.79        15.31 o                         
 -11  12   2         21.47          3.63         9.86 o                         
 -10  12   2        208.91        219.84        13.20 o                         
  -9  12   2         12.31          9.66         7.05 o                         
  -8  12   2        122.90        161.12        10.81 o                         
  -7  12   2          4.03         -6.22         6.22 o                         
  -6  12   2        137.57        121.49         9.70 o                         
  -5  12   2         47.57         46.69         5.46 o                         
  -4  12   2        150.94        158.79         8.71 o                         
  -3  12   2        143.95        133.00         8.00 o                         
  -2  12   2        318.62        364.53        17.38 o                         
  -1  12   2         48.59         63.91         5.69 o                         
   0  12   2        160.94        175.74         9.78 o                         
   1  12   2        377.97        404.36        22.55 o                         
   2  12   2       1072.05       1042.79        61.05 o                         
   3  12   2          6.41         38.39         5.78 o                         
   4  12   2        552.48        481.47        22.13 o                         
   5  12   2         19.24         20.73         5.44 o                         
   6  12   2         15.50          0.22         6.13 o                         
   7  12   2         10.68         14.12         7.42 o                         
   8  12   2        230.11        260.40        18.24 o                         
   9  12   2          8.03          3.99         8.24 o                         
  10  12   2         67.13         72.47         9.54 o                         
  11  12   2          0.65         -8.80         8.80 o                         
  12  12   2        202.62        193.21        22.66 o                         
  13  12   2          8.25         -8.27         9.46 o                         
  14  12   2         77.87         92.65        15.88 o                         
  15  12   2          5.80         -6.32        10.05 o                         
  16  12   2         41.62         41.16        11.34 o                         
  17  12   2          1.12         19.07        16.21 o                         
  18  12   2          0.39          4.72        36.86 o                         
 -19  13   2         17.08         -7.72        39.44 o                         
 -18  13   2          0.44         -0.71        20.58 o                         
 -17  13   2        157.10        129.11        12.60 o                         
 -16  13   2          3.35         -9.18        11.41 o                         
 -15  13   2         48.00         41.05        14.12 o                         
 -14  13   2          2.12         -0.83         8.99 o                         
 -13  13   2         52.75         81.72         9.60 o                         
 -12  13   2          3.48          9.44        12.43 o                         
 -11  13   2         57.85         50.67         8.55 o                         
 -10  13   2         15.87         13.88        11.37 o                         
  -9  13   2        164.58        180.02        13.22 o                         
  -8  13   2         22.12         27.82         6.21 o                         
  -7  13   2         79.05         82.56         8.61 o                         
  -6  13   2         12.37         18.32         5.92 o                         
  -5  13   2         87.69        109.98         8.43 o                         
  -4  13   2         71.46         80.99         6.39 o                         
  -3  13   2        431.52        448.82        23.21 o                         
  -2  13   2        148.47        152.32         8.44 o                         
  -1  13   2        250.56        227.01        11.65 o                         
   0  13   2         31.90         44.08         5.54 o                         
   1  13   2         23.40         22.14         5.48 o                         
   2  13   2         17.58         26.13         6.06 o                         
   3  13   2        264.00        262.29        13.60 o                         
   4  13   2          8.79          5.99         6.57 o                         
   5  13   2        198.54        189.93        13.69 o                         
   6  13   2         25.43          9.09        11.82 o                         
   7  13   2        206.52        196.97        15.24 o                         
   8  13   2         15.92         28.36         9.25 o                         
   9  13   2         15.98          8.61        12.36 o                         
  10  13   2         18.26         18.25        10.72 o                         
  11  13   2         84.80         91.76        11.41 o                         
  12  13   2         25.31         29.43        12.15 o                         
  13  13   2        181.28        226.68        18.77 o                         
  14  13   2         13.49         -0.33        10.99 o                         
  15  13   2         65.18         47.34        11.92 o                         
  16  13   2          1.62        -14.91        14.91 o                         
  17  13   2         30.23         49.79        25.14 o                         
 -18  14   2          4.61         24.55        21.03 o                         
 -17  14   2          0.80        -22.38        25.30 o                         
 -16  14   2        186.84        197.37        18.24 o                         
 -15  14   2          2.37          0.49         8.34 o                         
 -14  14   2        234.49        284.59        20.09 o                         
 -13  14   2         19.14         20.62         8.55 o                         
 -12  14   2        186.92        169.91        13.84 o                         
 -11  14   2          1.37         -8.25         8.25 o                         
 -10  14   2         16.74         22.74         8.13 o                         
  -9  14   2         10.03          5.84         7.88 o                         
  -8  14   2        188.70        178.95        11.84 o                         
  -7  14   2          0.35         -8.32         8.32 o                         
  -6  14   2         38.06         51.81         8.88 o                         
  -5  14   2          9.85         14.87         6.70 o                         
  -4  14   2         29.49         41.47         8.90 o                         
  -3  14   2         31.17         40.10         6.67 o                         
  -2  14   2        367.98        374.33        21.04 o                         
  -1  14   2         70.40         74.79         8.36 o                         
   0  14   2        132.99        115.58         9.59 o                         
   1  14   2        101.12         99.48         8.22 o                         
   2  14   2        204.60        242.88        13.93 o                         
   3  14   2        111.33        101.03         8.28 o                         
   4  14   2        114.71        104.59         9.09 o                         
   5  14   2         85.41         74.66         9.27 o                         
   6  14   2         52.22         50.85        10.97 o                         
   7  14   2         36.27         49.01        10.38 o                         
   8  14   2        108.64        126.55        13.68 o                         
   9  14   2          9.71         -2.46        12.56 o                         
  10  14   2         33.57         53.30        12.23 o                         
  11  14   2          3.52         -0.21        10.20 o                         
  12  14   2         87.13         49.82        14.35 o                         
  13  14   2          1.07        -15.06        15.06 o                         
  14  14   2         57.76         44.37        16.21 o                         
  15  14   2          6.98          5.80        16.62 o                         
  16  14   2         13.81         16.48        25.90 o                         
 -16  15   2          0.05         -7.93        15.93 o                         
 -15  15   2        104.23         98.44        12.14 o                         
 -14  15   2          2.94         -8.43        12.97 o                         
 -13  15   2        315.62        326.02        21.94 o                         
 -12  15   2          7.40         17.48         9.72 o                         
 -11  15   2        177.40        178.92        16.62 o                         
 -10  15   2          9.57         14.13         8.36 o                         
  -9  15   2         17.82         14.85         9.87 o                         
  -8  15   2         56.19         64.52         8.48 o                         
  -7  15   2         49.21         63.20         9.02 o                         
  -6  15   2         43.09         34.37         7.13 o                         
  -5  15   2        150.74        150.84        10.16 o                         
  -4  15   2         59.06         43.96         7.61 o                         
  -3  15   2         95.11         91.08         9.19 o                         
  -2  15   2         21.88         35.67         7.43 o                         
  -1  15   2         49.56         54.35         8.23 o                         
   0  15   2          6.33          8.05         7.24 o                         
   1  15   2         15.02         23.04         7.39 o                         
   2  15   2          2.34          2.43         7.14 o                         
   3  15   2          9.75         19.78         7.83 o                         
   4  15   2          0.72          9.16         7.72 o                         
   5  15   2         28.17         31.55         8.02 o                         
   6  15   2          3.94          9.56        10.31 o                         
   7  15   2        261.53        254.84        21.76 o                         
   8  15   2         21.11          4.87        12.10 o                         
   9  15   2          5.57        -10.92        12.73 o                         
  10  15   2          4.36         -2.68        14.42 o                         
  11  15   2          5.18        -13.69        14.36 o                         
  12  15   2          1.36         12.44        14.92 o                         
  13  15   2         63.49         83.91        17.17 o                         
  14  15   2          0.40         -8.17        14.27 o                         
  15  15   2          1.84          7.16        17.65 o                         
 -15  16   2          0.37         -8.55        12.95 o                         
 -14  16   2         43.47         17.11        16.85 o                         
 -13  16   2          9.72         10.04        11.01 o                         
 -12  16   2         27.62         29.02         9.94 o                         
 -11  16   2          1.81         -2.38        10.96 o                         
 -10  16   2         45.76         32.93        11.32 o                         
  -9  16   2          2.95          8.80        10.00 o                         
  -8  16   2         51.44         37.61         9.71 o                         
  -7  16   2         11.77         13.06         8.45 o                         
  -6  16   2         63.20         58.47         9.21 o                         
  -5  16   2          0.89         11.38         8.00 o                         
  -4  16   2         10.78          1.37         7.96 o                         
  -3  16   2          3.81          7.54         8.67 o                         
  -2  16   2        161.32        124.56        10.15 o                         
  -1  16   2         43.90         31.81         7.93 o                         
   0  16   2         66.25         66.56         8.72 o                         
   1  16   2         20.79          8.28         8.22 o                         
   2  16   2        164.00        151.39        13.43 o                         
   3  16   2          7.03         19.00         8.71 o                         
   4  16   2          8.74          3.97         8.85 o                         
   5  16   2          0.27         -8.18         8.18 o                         
   6  16   2         75.86         94.79        13.88 o                         
   7  16   2         20.85         22.04        11.04 o                         
   8  16   2          8.57          9.41        10.62 o                         
   9  16   2          0.22         -0.69        12.03 o                         
  10  16   2         45.18         31.09        13.24 o                         
  11  16   2          1.00         -1.86        12.07 o                         
  12  16   2         26.27         26.18        13.01 o                         
  13  16   2          2.64          2.98        15.65 o                         
  14  16   2         34.50         22.72        16.61 o                         
 -14  17   2          2.48         -1.36        14.09 o                         
 -13  17   2          3.19        -34.01        37.45 o                         
 -12  17   2         11.34         19.28        12.03 o                         
 -11  17   2         12.29         13.17        11.87 o                         
 -10  17   2          7.14          8.16        11.84 o                         
  -9  17   2          2.17          9.21        11.59 o                         
  -8  17   2          3.91          0.92        10.64 o                         
  -7  17   2         79.40         99.81        12.49 o                         
  -6  17   2         27.92          3.42        10.23 o                         
  -5  17   2         17.78         13.00         9.03 o                         
  -4  17   2         27.83         37.35        10.75 o                         
  -3  17   2        140.50        152.64        13.01 o                         
  -2  17   2          8.52         -1.37         9.18 o                         
  -1  17   2         26.37         37.11        10.18 o                         
   0  17   2         48.30         53.78        11.06 o                         
   1  17   2         31.70         27.79         9.27 o                         
   2  17   2          0.05         -3.95         8.70 o                         
   3  17   2         57.09         75.05        10.13 o                         
   4  17   2          1.46          0.86         9.01 o                         
   5  17   2         12.97         34.72        11.93 o                         
   6  17   2         19.65          3.94        12.29 o                         
   7  17   2         68.06         69.88        12.42 o                         
   8  17   2          8.77          4.33        13.94 o                         
   9  17   2         15.23         31.15        13.05 o                         
  10  17   2          1.60          4.61        15.52 o                         
  11  17   2          0.69        -17.14        17.14 o                         
  12  17   2          0.86         -6.83        21.24 o                         
  13  17   2         10.61         19.55        15.95 o                         
 -12  18   2          0.35         -9.58        17.61 o                         
 -11  18   2          0.87         -9.43        30.65 o                         
 -10  18   2          7.19         -1.17        14.51 o                         
  -9  18   2         17.77         12.47        13.03 o                         
  -8  18   2         55.12         52.03        14.02 o                         
  -7  18   2          1.46          8.60        12.16 o                         
  -6  18   2          7.36        -13.40        13.40 o                         
  -5  18   2          5.89          3.81        11.06 o                         
  -4  18   2          3.83        -11.00        11.00 o                         
  -3  18   2          8.77          8.21        11.13 o                         
  -2  18   2         39.38         30.70        12.21 o                         
  -1  18   2         20.99          9.89         9.83 o                         
   0  18   2          2.89          9.57         9.95 o                         
   1  18   2          9.00          5.77         9.53 o                         
   2  18   2         29.82         13.34        10.02 o                         
   3  18   2         28.96          6.38         9.92 o                         
   4  18   2         83.10         94.75        11.42 o                         
   5  18   2         21.67         24.62        12.17 o                         
   6  18   2         25.98         11.71        16.22 o                         
   7  18   2          1.65         17.25        13.98 o                         
   8  18   2         32.23         48.33        16.65 o                         
   9  18   2         10.45          1.29        16.02 o                         
  10  18   2          8.63         13.87        19.89 o                         
  11  18   2          1.24        -14.90        16.15 o                         
 -10  19   2          9.25         20.21        16.14 o                         
  -9  19   2         18.19         12.61        16.69 o                         
  -8  19   2          1.74         18.14        19.40 o                         
  -7  19   2         25.12         24.89        16.52 o                         
  -6  19   2          7.69         22.76        16.52 o                         
  -5  19   2         54.69         69.32        17.10 o                         
  -4  19   2          0.67         -6.36        13.42 o                         
  -3  19   2         26.04          5.59        13.65 o                         
  -2  19   2         12.69          8.19        13.57 o                         
  -1  19   2         20.76         29.80        13.73 o                         
   0  19   2          4.69         -1.78        14.70 o                         
   1  19   2         11.87         15.23        16.28 o                         
   2  19   2          1.08         13.31        18.62 o                         
   3  19   2         50.95         42.73        16.80 o                         
   4  19   2          0.49         17.44        16.70 o                         
   5  19   2         11.48         17.27        16.90 o                         
   6  19   2          0.00         -6.34        16.56 o                         
   7  19   2         29.36         34.52        18.62 o                         
   8  19   2         12.63          7.56        20.57 o                         
  -6  20   2          0.45        -17.28        17.28 o                         
  -5  20   2          0.60         30.39        22.76 o                         
  -4  20   2         15.20         22.90        20.27 o                         
  -3  20   2          1.82          8.20        17.59 o                         
  -2  20   2          4.14         -3.48        17.06 o                         
  -1  20   2          0.64         11.37        17.22 o                         
   0  20   2          8.18         16.25        17.13 o                         
   1  20   2          7.89         11.19        17.53 o                         
   2  20   2         21.26         16.10        17.35 o                         
   3  20   2          0.38        -16.79        17.44 o                         
   4  20   2         23.05         28.01        20.29 o                         
   5  20   2          0.86        -20.98        20.98 o                         
  -6 -20   3         16.12          5.09        16.62 o                         
  -5 -20   3          2.76         -2.52        17.68 o                         
  -4 -20   3          3.93         22.96        18.47 o                         
  -3 -20   3          2.59          2.95        15.35 o                         
  -2 -20   3          5.87        -12.84        14.52 o                         
  -1 -20   3          1.66         -6.16        14.76 o                         
   0 -20   3         20.96         28.43        22.97 o                         
   1 -20   3          9.64          2.79        13.94 o                         
   2 -20   3          1.93          4.45        20.79 o                         
   3 -20   3         10.44          4.25        16.56 o                         
   4 -20   3         17.34          5.36        27.65 o                         
   5 -20   3         18.07         57.05        25.33 o                         
 -10 -19   3          6.19         -1.72        17.63 o                         
  -9 -19   3         28.74         25.29        30.01 o                         
  -8 -19   3          3.61         -3.75        21.95 o                         
  -7 -19   3         49.80         41.75        16.94 o                         
  -6 -19   3         12.38          1.00        16.94 o                         
  -5 -19   3         27.15         40.56        15.19 o                         
  -4 -19   3          9.20         -1.19        13.67 o                         
  -3 -19   3          1.50        -13.95        13.95 o                         
  -2 -19   3          5.56        -11.58        14.10 o                         
  -1 -19   3          6.52          3.54        12.39 o                         
   0 -19   3          2.91         -1.87        12.82 o                         
   1 -19   3          2.61         -0.75        12.75 o                         
   2 -19   3          4.62         -1.64        13.94 o                         
   3 -19   3         61.85         69.67        14.74 o                         
   4 -19   3          1.19         -1.85        16.07 o                         
   5 -19   3         19.56        -12.25        23.92 o                         
   6 -19   3          4.23         38.31        25.41 o                         
   7 -19   3         21.99         -2.46        33.01 o                         
   8 -19   3          3.51         -4.08        25.69 o                         
 -12 -18   3         16.93          6.99        40.51 o                         
 -11 -18   3          4.49         17.75        15.72 o                         
 -10 -18   3         60.87         54.71        15.41 o                         
  -9 -18   3         12.10          8.51        14.64 o                         
  -8 -18   3         19.31         27.59        15.41 o                         
  -7 -18   3          1.97          6.23        15.70 o                         
  -6 -18   3         25.33         57.66        16.02 o                         
  -5 -18   3          1.30         12.91        14.99 o                         
  -4 -18   3         37.12         14.31        12.54 o                         
  -3 -18   3         16.16         -3.81        20.01 o                         
  -2 -18   3         13.35          7.06        11.47 o                         
  -1 -18   3          4.23        -11.12        11.12 o                         
   0 -18   3          5.49         -0.20        13.20 o                         
   1 -18   3          3.94         -1.13        11.06 o                         
   2 -18   3         21.98         16.65        12.90 o                         
   3 -18   3         19.13          6.33        10.37 o                         
   4 -18   3         64.51         45.57        15.34 o                         
   5 -18   3          5.72         27.90        17.76 o                         
   6 -18   3         89.92         98.72        20.43 o                         
   7 -18   3          3.71          7.47        11.01 o                         
   8 -18   3          6.30          3.77         9.27 o                         
   9 -18   3          6.16        -10.99        26.84 o                         
  10 -18   3          6.67         52.67        26.11 o                         
 -14 -17   3         14.31         16.13        17.21 o                         
 -13 -17   3         57.25         64.31        16.88 o                         
 -12 -17   3         11.04         16.64        15.07 o                         
 -11 -17   3        245.34        275.41        28.40 o                         
 -10 -17   3          4.02         19.82        14.45 o                         
  -9 -17   3         23.45         30.51        13.94 o                         
  -8 -17   3          8.43        -10.80        13.32 o                         
  -7 -17   3         12.81         11.59        13.14 o                         
  -6 -17   3         14.87        -13.38        13.38 o                         
  -5 -17   3         55.54         25.80        13.99 o                         
  -4 -17   3         20.93         19.65        12.44 o                         
  -3 -17   3         19.35         -6.79        11.15 o                         
  -2 -17   3          2.07         -5.68        14.50 o                         
  -1 -17   3         76.23         77.12         9.88 o                         
   0 -17   3         12.31         22.34         9.23 o                         
   1 -17   3         80.49        101.69        11.14 o                         
   2 -17   3         26.44         39.93         9.97 o                         
   3 -17   3         48.06         38.03        17.82 o                         
   4 -17   3         20.63         12.17        11.34 o                         
   5 -17   3        176.97        233.34        22.46 o                         
   6 -17   3          0.60        -16.03        19.14 o                         
   7 -17   3        230.41        217.94        22.14 o                         
   8 -17   3          7.33          9.06        19.99 o                         
   9 -17   3         46.15         51.08        20.90 o                         
  10 -17   3         14.63          2.20        13.44 o                         
  11 -17   3         11.77          3.48        27.26 o                         
  12 -17   3          3.23         35.55        29.48 o                         
 -15 -16   3          0.45         14.18        23.05 o                         
 -14 -16   3         67.81         60.30        16.59 o                         
 -13 -16   3          6.60         12.63        15.30 o                         
 -12 -16   3        382.22        462.70        35.14 o                         
 -11 -16   3         11.06         24.07        14.41 o                         
 -10 -16   3          9.61         18.72        14.89 o                         
  -9 -16   3          1.90         12.33        13.20 o                         
  -8 -16   3         28.55         23.18        13.10 o                         
  -7 -16   3          4.19         14.54        12.35 o                         
  -6 -16   3         27.92         30.30        12.62 o                         
  -5 -16   3          2.72          6.22        11.04 o                         
  -4 -16   3         21.56         44.21        16.56 o                         
  -3 -16   3         19.52         -2.98         9.99 o                         
  -2 -16   3        254.33        318.74        21.87 o                         
  -1 -16   3         69.78         61.07        11.79 o                         
   0 -16   3         77.65         66.65         9.79 o                         
   1 -16   3         57.14         60.74         9.51 o                         
   2 -16   3        242.43        235.96        21.40 o                         
   3 -16   3         43.41         49.67         9.58 o                         
   4 -16   3         15.18          4.61        12.84 o                         
   5 -16   3         34.88         29.91        13.58 o                         
   6 -16   3        406.43        445.97        35.22 o                         
   7 -16   3         48.00         38.24        10.69 o                         
   8 -16   3        159.77        209.38        21.93 o                         
   9 -16   3          0.69         -9.45         9.45 o                         
  10 -16   3         24.29         19.04         8.42 o                         
  11 -16   3         23.07         24.31        10.58 o                         
  12 -16   3         36.47         35.62        18.75 o                         
  13 -16   3          0.06          1.46        26.37 o                         
  14 -16   3          4.14         17.74        29.06 o                         
 -17 -15   3         73.94         96.34        20.90 o                         
 -16 -15   3          5.68         -0.44        19.66 o                         
 -15 -15   3         68.35         44.34        17.94 o                         
 -14 -15   3          2.26         -4.76        14.81 o                         
 -13 -15   3        150.22        187.16        30.01 o                         
 -12 -15   3          1.62        -15.89        15.89 o                         
 -11 -15   3          1.97         23.70        15.88 o                         
 -10 -15   3         40.54         46.82        13.88 o                         
  -9 -15   3         24.99         33.04        13.26 o                         
  -8 -15   3         17.12         18.77        15.99 o                         
  -7 -15   3        197.53        173.76        17.09 o                         
  -6 -15   3         22.78         48.21        11.93 o                         
  -5 -15   3         11.08         29.82        12.16 o                         
  -4 -15   3         27.24         26.02        10.11 o                         
  -3 -15   3        179.93        202.08        15.83 o                         
  -2 -15   3         26.29         25.04         7.93 o                         
  -1 -15   3         26.34         26.68         8.29 o                         
   0 -15   3          1.97         -7.94         7.94 o                         
   1 -15   3         49.10         37.62        10.05 o                         
   2 -15   3          2.30         -4.48         8.70 o                         
   3 -15   3         57.78         57.81         9.26 o                         
   4 -15   3          5.44          4.24         8.35 o                         
   5 -15   3         31.68          4.78        14.19 o                         
   6 -15   3         12.08         21.25        10.83 o                         
   7 -15   3        106.66        120.04        12.78 o                         
   8 -15   3          7.47          9.08         8.27 o                         
   9 -15   3         60.16         49.07        11.33 o                         
  10 -15   3          3.74          2.38         8.50 o                         
  11 -15   3         11.19         21.99        10.85 o                         
  12 -15   3          7.27         -6.45        19.37 o                         
  13 -15   3         64.63         97.77        24.65 o                         
  14 -15   3          3.27         43.00        22.92 o                         
  15 -15   3          1.47         -3.17        24.50 o                         
 -18 -14   3         10.79         10.06        28.72 o                         
 -17 -14   3          4.80         22.11        17.89 o                         
 -16 -14   3        103.28         84.83        20.19 o                         
 -15 -14   3         17.97         -0.01        15.34 o                         
 -14 -14   3          8.29         17.69        14.64 o                         
 -13 -14   3          1.88          0.75        16.71 o                         
 -12 -14   3         10.11        -16.53        16.53 o                         
 -11 -14   3          6.82         13.41        13.00 o                         
 -10 -14   3         86.12         81.76        16.56 o                         
  -9 -14   3         12.58         13.01        12.15 o                         
  -8 -14   3         45.30         30.40        17.20 o                         
  -7 -14   3          4.62         11.27        11.16 o                         
  -6 -14   3        195.84        222.88        26.73 o                         
  -5 -14   3          0.43         15.44        14.06 o                         
  -4 -14   3        206.89        204.97        12.80 o                         
  -3 -14   3         30.92         35.16         7.11 o                         
  -2 -14   3        122.76        104.82        12.58 o                         
  -1 -14   3         64.56         55.71        11.01 o                         
   0 -14   3        318.73        389.04        28.62 o                         
   1 -14   3         89.59         80.59        11.10 o                         
   2 -14   3        295.65        298.54        19.20 o                         
   3 -14   3         34.93         26.28         7.63 o                         
   4 -14   3         15.63         17.74         8.26 o                         
   5 -14   3         10.38         16.30         8.56 o                         
   6 -14   3         16.58         17.51        10.64 o                         
   7 -14   3          1.13          8.94         8.04 o                         
   8 -14   3        161.23        146.78        14.31 o                         
   9 -14   3          6.28          6.06         8.36 o                         
  10 -14   3         32.10         30.84        11.32 o                         
  11 -14   3          0.71          6.17        13.80 o                         
  12 -14   3         15.63          8.82        10.38 o                         
  13 -14   3          1.76         13.22        19.29 o                         
  14 -14   3         66.17         36.91        16.47 o                         
  15 -14   3         12.51         14.70        12.85 o                         
  16 -14   3         11.24         -7.53        13.42 o                         
 -19 -13   3         13.19          4.20        23.97 o                         
 -18 -13   3          0.68          2.63        23.55 o                         
 -17 -13   3        256.49        356.13        37.06 o                         
 -16 -13   3         30.12         37.24        17.36 o                         
 -15 -13   3         19.63         22.29        14.66 o                         
 -14 -13   3          7.16        -13.60        13.60 o                         
 -13 -13   3        180.73        229.21        24.97 o                         
 -12 -13   3          2.64         -9.19        13.56 o                         
 -11 -13   3        210.43        190.75        20.54 o                         
 -10 -13   3         13.23          2.55        11.07 o                         
  -9 -13   3        720.79        743.75        52.60 o                         
  -8 -13   3         26.46         21.59        10.43 o                         
  -7 -13   3         35.65         49.74        14.53 o                         
  -6 -13   3         98.79        114.23        10.58 o                         
  -5 -13   3        416.32        430.24        26.54 o                         
  -4 -13   3        205.03        217.09        15.71 o                         
  -3 -13   3        579.29        584.21        28.67 o                         
  -2 -13   3        128.65         92.58         7.97 o                         
  -1 -13   3        151.96        165.06        11.94 o                         
   0 -13   3         16.72         23.99         7.28 o                         
   1 -13   3        503.92        538.90        29.52 o                         
   2 -13   3          3.64         -4.20         8.25 o                         
   3 -13   3        579.05        571.57        32.62 o                         
   4 -13   3         13.62         -4.82         7.25 o                         
   5 -13   3         80.22        111.82        13.24 o                         
   6 -13   3          2.44         16.18         8.38 o                         
   7 -13   3         33.05         48.81         8.96 o                         
   8 -13   3          4.71          2.05         7.83 o                         
   9 -13   3        272.25        268.10        20.50 o                         
  10 -13   3         23.64         18.96         8.18 o                         
  11 -13   3         66.41         49.85        10.76 o                         
  12 -13   3          8.73         13.70        10.49 o                         
  13 -13   3         45.72         50.71        12.15 o                         
  14 -13   3          9.44          5.07         9.17 o                         
  15 -13   3         12.92        -14.82        17.76 o                         
  16 -13   3          3.95         15.27        13.50 o                         
  17 -13   3         27.59         15.44        14.52 o                         
 -20 -12   3         46.75         16.09        23.18 o                         
 -19 -12   3         11.21        -18.27        18.27 o                         
 -18 -12   3        264.99        313.49        31.28 o                         
 -17 -12   3         27.12         11.99        17.39 o                         
 -16 -12   3         84.27         57.69        18.86 o                         
 -15 -12   3          6.36          3.75        14.18 o                         
 -14 -12   3        125.33        158.69        17.97 o                         
 -13 -12   3         14.12         25.12        11.77 o                         
 -12 -12   3         28.33         52.18        15.42 o                         
 -11 -12   3          4.13        -11.18        11.18 o                         
 -10 -12   3        450.42        488.51        29.53 o                         
  -9 -12   3         35.12         42.47         9.94 o                         
  -8 -12   3        205.63        180.10        18.77 o                         
  -7 -12   3         13.71         16.16         8.57 o                         
  -6 -12   3        258.58        294.32        18.77 o                         
  -5 -12   3         30.12         34.95        10.38 o                         
  -4 -12   3        272.66        276.65        14.49 o                         
  -3 -12   3        125.46        119.09         8.92 o                         
  -2 -12   3        252.63        265.71        18.23 o                         
  -1 -12   3        211.02        243.38        13.86 o                         
   0 -12   3       1788.12       1682.23        89.02 o                         
   1 -12   3        287.99        272.12        16.48 o                         
   2 -12   3       1876.58       1953.82       124.01 o                         
   3 -12   3        130.74        130.93         9.78 o                         
   4 -12   3       1547.86       1477.80        83.68 o                         
   5 -12   3        234.87        253.98        21.02 o                         
   6 -12   3        218.02        210.05        14.62 o                         
   7 -12   3         55.27         42.68         7.29 o                         
   8 -12   3         12.84         20.94         9.04 o                         
   9 -12   3         16.37         11.12         7.88 o                         
  10 -12   3         65.16         76.95        11.15 o                         
  11 -12   3         19.01         22.69         7.91 o                         
  12 -12   3         22.40         10.03         8.75 o                         
  13 -12   3          7.06          0.78         9.43 o                         
  14 -12   3        191.60        230.23        18.85 o                         
  15 -12   3          5.42         10.52         9.97 o                         
  16 -12   3          4.46         21.40        13.65 o                         
  17 -12   3          6.37          2.01        13.93 o                         
  18 -12   3         30.12         17.68        15.18 o                         
 -20 -11   3          4.16         19.49        19.79 o                         
 -19 -11   3         46.54         39.62        19.86 o                         
 -18 -11   3          6.73         27.15        19.54 o                         
 -17 -11   3        187.84        268.52        29.47 o                         
 -16 -11   3          4.53          5.61        13.62 o                         
 -15 -11   3          1.64          9.10        12.81 o                         
 -14 -11   3         17.57         12.41        13.02 o                         
 -13 -11   3        102.70        122.33        14.46 o                         
 -12 -11   3         17.19         24.40        10.25 o                         
 -11 -11   3         90.83         80.86        11.82 o                         
 -10 -11   3         25.26         50.96        10.61 o                         
  -9 -11   3         64.26         71.11        17.01 o                         
  -8 -11   3        145.01        141.04        12.59 o                         
  -7 -11   3        866.85        933.76        60.08 o                         
  -6 -11   3         16.48         23.67         7.78 o                         
  -5 -11   3         93.94         99.08        10.57 o                         
  -4 -11   3        217.96        191.22        10.47 o                         
  -3 -11   3       1459.81       1414.15        71.91 o                         
  -2 -11   3         64.91         62.80         5.94 o                         
  -1 -11   3        404.44        474.03        34.29 o                         
   0 -11   3        201.60        178.51        14.57 o                         
   1 -11   3       1543.84       1621.75        93.44 o                         
   2 -11   3        151.63        140.68         9.30 o                         
   3 -11   3       2147.79       2158.28       117.09 o                         
   4 -11   3        111.88        129.48        10.68 o                         
   5 -11   3        270.54        323.05        19.73 o                         
   6 -11   3         27.74         28.78         5.69 o                         
   7 -11   3         14.79         18.30         6.33 o                         
   8 -11   3         12.14         12.11         6.75 o                         
   9 -11   3         40.59         55.93         7.73 o                         
  10 -11   3         35.56         45.35        10.41 o                         
  11 -11   3         72.03        101.97         9.30 o                         
  12 -11   3         34.89         37.44         9.36 o                         
  13 -11   3         29.62         24.76         8.55 o                         
  14 -11   3         18.89         32.64         9.74 o                         
  15 -11   3         79.60        101.07        12.43 o                         
  16 -11   3         20.42         12.66        11.38 o                         
  17 -11   3         16.34         -0.65        14.28 o                         
  18 -11   3          0.18         -0.24        14.82 o                         
  19 -11   3         23.42         14.08        17.66 o                         
 -21 -10   3          1.55         -2.77        22.07 o                         
 -20 -10   3          8.60         35.61        18.90 o                         
 -19 -10   3          9.98         44.91        21.83 o                         
 -18 -10   3        136.92        154.14        17.31 o                         
 -17 -10   3         30.98         37.45        14.64 o                         
 -16 -10   3         75.08         57.66        14.34 o                         
 -15 -10   3         37.81         38.47        13.25 o                         
 -14 -10   3         63.07         48.62        11.72 o                         
 -13 -10   3         42.02         52.33        10.90 o                         
 -12 -10   3        519.04        481.04        34.45 o                         
 -11 -10   3         11.34         24.10         9.45 o                         
 -10 -10   3         18.46          8.53         9.96 o                         
  -9 -10   3          3.74          7.30         8.30 o                         
  -8 -10   3       1249.99       1216.05        75.72 o                         
  -7 -10   3         43.04         47.46         8.97 o                         
  -6 -10   3         64.13         33.27         8.07 o                         
  -5 -10   3        104.23        121.68         9.55 o                         
  -4 -10   3         73.48         79.60         6.36 o                         
  -3 -10   3        162.17        152.41         8.64 o                         
  -2 -10   3        968.60       1000.46        54.72 o                         
  -1 -10   3         94.09         82.30         7.53 o                         
   0 -10   3       1352.54       1549.92       100.80 o                         
   1 -10   3        384.84        497.91        27.60 o                         
   2 -10   3       3670.64       3527.27       180.69 o                         
   3 -10   3         75.40         79.69         6.73 o                         
   4 -10   3        799.25       1019.08       205.33 o                         
   5 -10   3         39.48         36.96         7.71 o                         
   6 -10   3         83.43         90.84         8.63 o                         
   7 -10   3         53.63         69.36        10.08 o                         
   8 -10   3        379.48        376.53        25.80 o                         
   9 -10   3         30.90         34.76         5.80 o                         
  10 -10   3        327.67        302.58        20.79 o                         
  11 -10   3         23.13         22.33         6.69 o                         
  12 -10   3        140.92        123.08        11.55 o                         
  13 -10   3          1.62         -3.59         6.88 o                         
  14 -10   3         84.01         99.64        10.38 o                         
  15 -10   3          3.11         -6.60         9.84 o                         
  16 -10   3          5.71         30.01        11.15 o                         
  17 -10   3         14.40          6.58        11.22 o                         
  18 -10   3          9.59         22.00        15.22 o                         
  19 -10   3          3.99          5.01        19.28 o                         
 -22  -9   3          2.36        -10.91        23.60 o                         
 -21  -9   3          1.79        -22.67        22.67 o                         
 -20  -9   3          5.83          0.92        18.37 o                         
 -19  -9   3         55.50         31.26        16.76 o                         
 -18  -9   3          7.14        -13.77        13.77 o                         
 -17  -9   3        191.65        189.51        21.78 o                         
 -16  -9   3          7.04        -11.82        24.39 o                         
 -15  -9   3        214.94        235.84        19.35 o                         
 -14  -9   3         43.37         17.70        12.08 o                         
 -13  -9   3        174.20        191.59        15.42 o                         
 -12  -9   3        189.17        208.16        14.39 o                         
 -11  -9   3        303.02        333.19        24.64 o                         
 -10  -9   3        126.62        106.51        12.31 o                         
  -9  -9   3        706.75        825.10        52.03 o                         
  -8  -9   3        130.01        147.64        12.53 o                         
  -7  -9   3        633.96        677.76        47.08 o                         
  -6  -9   3         62.36         70.80         9.71 o                         
  -5  -9   3       1445.44       1400.66        91.82 o                         
  -4  -9   3        372.12        379.03        23.34 o                         
  -3  -9   3       1267.48       1355.07        76.29 o                         
  -2  -9   3        389.55        425.55        22.97 o                         
  -1  -9   3       3463.05       3137.97       153.33 o                         
   0  -9   3        192.69        206.80        15.11 o                         
   1  -9   3         26.46         12.36         4.20 o                         
   2  -9   3        149.26        130.89         9.01 o                         
   3  -9   3       1168.50       1305.02        77.44 o                         
   4  -9   3        212.03        250.22        17.99 o                         
   5  -9   3       1106.94       1142.10        69.50 o                         
   6  -9   3        179.85        188.67        10.89 o                         
   7  -9   3       1257.17       1144.57        65.83 o                         
   8  -9   3         19.10         22.49         5.53 o                         
   9  -9   3        598.32        556.54        29.92 o                         
  10  -9   3         64.59         61.43         5.83 o                         
  11  -9   3        513.60        519.68        29.27 o                         
  12  -9   3         39.25         55.50         7.70 o                         
  13  -9   3        211.83        172.61        12.94 o                         
  14  -9   3         19.52         20.99         7.98 o                         
  15  -9   3          1.46          4.20         7.98 o                         
  16  -9   3         10.97         21.55        12.35 o                         
  17  -9   3         34.77         28.35        15.25 o                         
  18  -9   3          5.73         -4.84        15.12 o                         
  19  -9   3          2.09        -17.28        17.28 o                         
  20  -9   3          3.22          3.18        20.09 o                         
 -22  -8   3          6.97         -2.76        23.25 o                         
 -21  -8   3          3.12          8.09        18.94 o                         
 -20  -8   3          2.56        -18.01        18.01 o                         
 -19  -8   3          2.88         12.62        15.88 o                         
 -18  -8   3         55.13         88.08        14.80 o                         
 -17  -8   3         18.17         -2.36        12.91 o                         
 -16  -8   3         60.21         52.32        12.91 o                         
 -15  -8   3         68.20         67.88        12.47 o                         
 -14  -8   3        585.56        608.44        50.47 o                         
 -13  -8   3          1.62         -8.87         9.25 o                         
 -11  -8   3        140.43        159.41        12.12 o                         
 -10  -8   3       1244.36       1244.89        93.23 o                         
  -9  -8   3         83.38         78.79         9.27 o                         
  -8  -8   3        184.24        191.61        47.15 o                         
  -7  -8   3         81.14         94.65         8.92 o                         
  -6  -8   3        346.28        305.53        29.94 o                         
  -5  -8   3        200.42        204.82        15.24 o                         
  -4  -8   3         63.24         64.30         6.64 o                         
  -3  -8   3        199.08        197.27        11.35 o                         
  -2  -8   3       1969.32       2087.93       102.26 o                         
  -1  -8   3        191.65        209.26        14.37 o                         
   0  -8   3       5654.83       5762.81       333.85 o                         
   1  -8   3        389.61        395.07        24.84 o                         
   2  -8   3       2767.04       2798.61       215.64 o                         
   3  -8   3        658.08        712.25        38.79 o                         
   4  -8   3       2271.32       2385.40       121.16 o                         
   5  -8   3        112.32        118.15         8.51 o                         
   6  -8   3        133.63        151.26         8.79 o                         
   7  -8   3         60.38         46.89         5.47 o                         
   8  -8   3        669.95        693.24        34.21 o                         
   9  -8   3         12.99          9.33         4.48 o                         
  10  -8   3         36.28         22.21         5.54 o                         
  11  -8   3         62.74         49.11         5.53 o                         
  12  -8   3        249.77        326.37        16.23 o                         
  13  -8   3          7.38          0.60         7.01 o                         
  14  -8   3         42.03         48.92         9.40 o                         
  15  -8   3         30.20         31.75         7.64 o                         
  16  -8   3         44.21         54.16         8.74 o                         
  17  -8   3          4.72          4.50         9.16 o                         
  18  -8   3         29.10         25.52        16.78 o                         
  19  -8   3          9.98          4.17        17.68 o                         
  20  -8   3          9.65         22.17        19.73 o                         
 -23  -7   3          5.31          3.40        28.93 o                         
 -22  -7   3          5.97        -20.02        20.02 o                         
 -21  -7   3          7.10        -14.39        18.62 o                         
 -20  -7   3         13.16         25.67        14.85 o                         
 -19  -7   3         15.26          8.77        14.17 o                         
 -18  -7   3          0.95         -8.03        13.40 o                         
 -17  -7   3         75.90         50.93        13.98 o                         
 -16  -7   3          1.17         -7.50        10.01 o                         
 -15  -7   3        453.96        515.61        38.25 o                         
 -14  -7   3        143.11        159.22        17.01 o                         
 -13  -7   3        739.32        747.95        60.71 o                         
 -12  -7   3        174.26        166.15        15.46 o                         
 -11  -7   3       1223.19       1266.94        81.32 o                         
 -10  -7   3        105.71        103.41        22.15 o                         
  -9  -7   3        683.07        635.42        45.66 o                         
  -8  -7   3        420.62        456.56        33.12 o                         
  -7  -7   3       2054.64       2002.43       135.89 o                         
  -6  -7   3        399.39        427.64        36.92 o                         
  -5  -7   3       3575.47       3583.88       239.82 o                         
  -4  -7   3        531.59        525.51        32.55 o                         
  -3  -7   3       3047.94       3329.75       200.17 o                         
  -2  -7   3        164.86        215.24        12.74 o                         
  -1  -7   3       1296.37       1335.95        70.23 o                         
   0  -7   3        188.08        208.48        12.57 o                         
   1  -7   3       2968.42       3388.51       178.45 o                         
   2  -7   3         48.37         50.34         7.70 o                         
   3  -7   3       2717.05       2668.13       149.50 o                         
   4  -7   3        314.17        419.57        21.48 o                         
   5  -7   3       2546.86       2609.83       123.31 o                         
   6  -7   3        145.02        127.02        10.26 o                         
   7  -7   3        131.80        123.58         8.50 o                         
   8  -7   3         28.74         26.41         5.48 o                         
   9  -7   3        243.80        306.58        17.45 o                         
  10  -7   3         30.30         34.72         5.12 o                         
  11  -7   3        480.85        458.54        24.86 o                         
  12  -7   3         70.49         69.02         7.52 o                         
  13  -7   3        126.63        132.86         8.96 o                         
  14  -7   3         73.08         81.33         8.44 o                         
  15  -7   3        177.94        176.73        12.03 o                         
  16  -7   3          0.88         -7.84         7.84 o                         
  17  -7   3        103.50         80.83         9.10 o                         
  18  -7   3         39.50         44.17        11.99 o                         
  19  -7   3        159.59        137.50        18.25 o                         
  20  -7   3          7.58          8.72        18.76 o                         
  21  -7   3         36.69         23.93        19.72 o                         
 -23  -6   3          1.38          1.33        20.73 o                         
 -22  -6   3         11.56          8.46        31.70 o                         
 -21  -6   3          0.51         10.03        15.75 o                         
 -20  -6   3         17.42         16.33        14.74 o                         
 -19  -6   3         24.30         57.87        14.13 o                         
 -18  -6   3         20.33         37.09        13.50 o                         
 -17  -6   3        121.96        139.93        21.65 o                         
 -16  -6   3        120.35        133.85        13.38 o                         
 -15  -6   3        108.04         93.70        12.40 o                         
 -14  -6   3        163.61        197.65        13.72 o                         
 -13  -6   3        119.70         99.41        13.05 o                         
 -12  -6   3        465.16        413.25        39.01 o                         
 -11  -6   3         34.76         53.48         8.69 o                         
 -10  -6   3         12.46         29.21         8.06 o                         
  -9  -6   3         41.77         36.36         8.06 o                         
  -8  -6   3       2321.06       2061.05       151.83 o                         
  -7  -6   3        414.19        422.52        30.67 o                         
  -6  -6   3       2379.12       2273.02       168.54 o                         
  -5  -6   3         57.15         74.78         9.23 o                         
  -4  -6   3       1913.00       1763.11       111.27 o                         
  -3  -6   3        207.25        248.69        14.15 o                         
  -2  -6   3       1905.45       1803.59       100.63 o                         
  -1  -6   3        223.11        259.01        14.43 o                         
   0  -6   3       6589.53       5944.74       413.87 o                         
   1  -6   3        515.58        456.39        22.50 o                         
   2  -6   3       3887.69       3935.19       217.57 o                         
   3  -6   3         41.24         79.85         6.55 o                         
   5  -6   3        118.05         98.19         8.13 o                         
   6  -6   3       1292.23       1524.17        78.22 o                         
   7  -6   3        431.38        414.91        20.65 o                         
   8  -6   3        578.12        672.74        32.13 o                         
   9  -6   3        263.63        289.66        14.24 o                         
  10  -6   3        894.82        841.11        42.03 o                         
  11  -6   3        240.52        256.74        13.10 o                         
  12  -6   3        375.43        352.90        19.76 o                         
  13  -6   3          0.52         -0.56         6.63 o                         
  14  -6   3          6.56         10.59         6.34 o                         
  15  -6   3         16.30         18.53         7.42 o                         
  16  -6   3        155.93        176.14        13.18 o                         
  17  -6   3         13.85         21.50         8.33 o                         
  18  -6   3         12.32         -4.83        10.50 o                         
  19  -6   3         27.15         36.96        11.67 o                         
  20  -6   3         64.31         66.39        13.85 o                         
  21  -6   3          6.58         13.28        13.14 o                         
 -23  -5   3          0.15         11.83        23.64 o                         
 -22  -5   3          9.49         27.29        19.77 o                         
 -21  -5   3          9.58         23.41        18.80 o                         
 -20  -5   3         26.31         40.55        14.90 o                         
 -19  -5   3         91.69         84.39        14.81 o                         
 -18  -5   3          2.56        -12.99        12.99 o                         
 -17  -5   3        321.53        354.62        29.08 o                         
 -16  -5   3         53.15         56.68        10.54 o                         
 -15  -5   3         71.00         96.34        12.85 o                         
 -14  -5   3         47.85         53.87         9.89 o                         
 -13  -5   3       1347.35       1307.26       102.66 o                         
 -12  -5   3        470.66        532.19        38.79 o                         
 -11  -5   3        200.38        209.47        20.04 o                         
 -10  -5   3        453.57        449.09        36.16 o                         
  -9  -5   3       4049.10       4429.12       303.27 o                         
  -8  -5   3        449.27        479.09        33.93 o                         
  -6  -5   3        324.74        317.75        24.07 o                         
  -5  -5   3      16733.09      17390.31      2830.44 o                         
  -4  -5   3        776.11        758.41        47.51 o                         
  -3  -5   3       9403.16       9547.55      1310.41 o                         
  -2  -5   3        288.33        287.12        17.31 o                         
   0  -5   3         33.46         18.97         3.20 o                         
   1  -5   3       5300.15       4532.78       252.87 o                         
   2  -5   3         37.37         41.64         5.01 o                         
   3  -5   3       9087.13       9453.24      1403.86 o                         
   4  -5   3        237.60        228.35        13.19 o                         
   5  -5   3        228.04        192.24         9.05 o                         
   6  -5   3        191.26        176.26        12.33 o                         
   7  -5   3       4987.65       5175.70       241.90 o                         
   8  -5   3         32.08         28.62         4.03 o                         
   9  -5   3       1825.64       1793.08        88.63 o                         
  10  -5   3         82.18         71.39         5.41 o                         
  11  -5   3        553.40        438.75        27.36 o                         
  12  -5   3        110.85        107.51         7.71 o                         
  13  -5   3        477.46        448.03        22.78 o                         
  14  -5   3        112.38        125.80        15.63 o                         
  15  -5   3         85.84        108.74         8.74 o                         
  16  -5   3         13.58         25.54         7.81 o                         
  17  -5   3          9.30          9.76         8.75 o                         
  18  -5   3         17.35         13.78         9.33 o                         
  19  -5   3         32.60         51.34        11.51 o                         
  20  -5   3          3.51         -4.98        14.66 o                         
  21  -5   3         17.94         38.36        13.04 o                         
  22  -5   3          3.70          2.85        15.75 o                         
 -23  -4   3         10.97        -10.23        19.99 o                         
 -22  -4   3         11.62          3.46        19.31 o                         
 -21  -4   3         26.28         32.21        16.42 o                         
 -20  -4   3         75.05         93.19        15.03 o                         
 -19  -4   3         56.58         48.15        18.25 o                         
 -18  -4   3        111.46        129.89        15.82 o                         
 -17  -4   3         76.30         78.79        12.44 o                         
 -16  -4   3        152.44        119.63        18.82 o                         
 -15  -4   3         32.39         30.37        11.95 o                         
 -14  -4   3        141.19        138.02        12.26 o                         
 -13  -4   3         86.15         72.65         9.02 o                         
 -12  -4   3        901.46        924.44        80.17 o                         
 -11  -4   3         43.08         31.81         9.07 o                         
 -10  -4   3       3294.50       3270.01       297.50 o                         
  -9  -4   3         91.91         73.50        10.46 o                         
  -8  -4   3       3357.01       3509.90       253.05 o                         
  -7  -4   3         43.30         56.21         5.74 o                         
  -6  -4   3       5083.98       5088.21       318.61 o                         
  -5  -4   3        702.39        577.88        36.04 o                         
  -4  -4   3         41.81         61.88         7.83 o                         
  -3  -4   3        171.09        229.04        16.45 o                         
  -2  -4   3      10284.76       9424.52      1336.13 o                         
  -1  -4   3         35.86         39.74         4.05 o                         
   0  -4   3       9417.94       8648.22      1245.26 o                         
   1  -4   3        310.49        258.73        13.01 o                         
   2  -4   3       3449.20       3468.52       207.87 o                         
   3  -4   3        489.39        454.13        25.61 o                         
   4  -4   3      10575.47      10992.54      1102.10 o                         
   5  -4   3         65.88         36.85         3.22 o                         
   6  -4   3       1285.43       1472.88       121.70 o                         
   7  -4   3        245.43        237.07        12.80 o                         
   8  -4   3       1503.06       1613.53        81.84 o                         
   9  -4   3        453.72        467.98        23.00 o                         
  10  -4   3        901.87        869.21        43.77 o                         
  11  -4   3         87.21         91.45         7.07 o                         
  12  -4   3        496.95        585.32        30.26 o                         
  13  -4   3        146.87        125.95         8.90 o                         
  14  -4   3        111.45        138.52        12.02 o                         
  15  -4   3         29.06         27.95         7.76 o                         
  16  -4   3        151.17        159.53        12.49 o                         
  17  -4   3          7.24         -1.61        15.44 o                         
  18  -4   3         17.13         15.11        11.09 o                         
  19  -4   3         39.12         31.14        10.03 o                         
  20  -4   3         11.63         12.85        11.46 o                         
  21  -4   3          2.17         -0.03        12.93 o                         
  22  -4   3         20.88          7.30        13.29 o                         
 -24  -3   3          3.86         24.64        21.30 o                         
 -23  -3   3         13.45          2.89        19.83 o                         
 -22  -3   3         19.67         39.34        16.63 o                         
 -21  -3   3          6.09        -14.30        14.30 o                         
 -20  -3   3         22.43         22.35        17.86 o                         
 -19  -3   3         15.73         11.49        13.67 o                         
 -18  -3   3          5.27        -10.62        17.14 o                         
 -17  -3   3        410.72        416.37        29.87 o                         
 -16  -3   3         24.85         37.40         8.18 o                         
 -15  -3   3        497.78        466.00        27.00 o                         
 -14  -3   3         60.11         72.53         5.67 o                         
 -13  -3   3        143.45        139.96         9.61 o                         
 -12  -3   3        327.86        360.14        19.40 o                         
 -11  -3   3        484.48        510.61        36.94 o                         
 -10  -3   3        549.21        576.27        49.86 o                         
  -9  -3   3       4296.13       4693.99       372.93 o                         
  -8  -3   3        303.03        346.56        28.45 o                         
  -7  -3   3       2105.96       2173.22       171.04 o                         
  -6  -3   3        205.90        170.72        10.88 o                         
  -4  -3   3        228.66        222.24        16.37 o                         
  -3  -3   3       3176.52       3160.98       212.60 o                         
  -2  -3   3        115.12         98.20         5.96 o                         
  -1  -3   3      10554.75      12859.80      1942.69 o                         
   0  -3   3        408.73        327.54        17.51 o                         
   1  -3   3       9327.99       9460.10      1444.16 o                         
   2  -3   3         36.16         36.05         4.10 o                         
   3  -3   3       5388.40       4992.60       751.87 o                         
   4  -3   3        291.24        197.49         9.65 o                         
   5  -3   3        601.40        519.89        31.58 o                         
   6  -3   3         35.56         25.50         3.81 o                         
   7  -3   3       2970.73       2812.93       164.01 o                         
   8  -3   3        201.93        201.07        12.45 o                         
   9  -3   3        493.86        611.63        30.55 o                         
  10  -3   3         35.63         16.94         4.95 o                         
  11  -3   3        303.62        272.45        16.31 o                         
  12  -3   3         34.53         30.11         6.32 o                         
  13  -3   3       1311.22       1334.59        65.95 o                         
  14  -3   3         13.52         17.57         6.89 o                         
  15  -3   3        141.67        194.20        14.01 o                         
  16  -3   3         21.70         27.33         8.01 o                         
  17  -3   3        145.11        149.31        14.16 o                         
  18  -3   3         11.72          1.51        11.00 o                         
  19  -3   3        155.64        125.17        14.74 o                         
  20  -3   3          3.20         12.06        10.92 o                         
  21  -3   3          9.78          9.12        13.50 o                         
  22  -3   3          1.18         15.45        13.84 o                         
 -24  -2   3         35.78         36.04        21.64 o                         
 -23  -2   3          3.41         37.16        20.04 o                         
 -22  -2   3          4.31          8.23        15.20 o                         
 -21  -2   3         27.94         36.20        14.56 o                         
 -20  -2   3         28.38         21.72         6.72 o                         
 -19  -2   3         69.67         84.28        10.96 o                         
 -18  -2   3         39.39         45.24         9.01 o                         
 -17  -2   3        276.79        290.28        23.45 o                         
 -16  -2   3        626.05        682.26        40.45 o                         
 -15  -2   3        218.10        241.76        15.66 o                         
 -14  -2   3        488.46        509.67        36.84 o                         
 -13  -2   3         76.85         74.87         7.19 o                         
 -11  -2   3          6.01         13.02         3.96 o                         
 -10  -2   3       2106.29       2000.59       170.60 o                         
  -9  -2   3        265.27        247.95        18.29 o                         
  -8  -2   3       6073.44       5408.74       361.86 o                         
  -7  -2   3        502.54        501.75        37.61 o                         
  -6  -2   3       9988.05      10320.23      1034.51 o                         
  -5  -2   3        770.50        737.69        52.73 o                         
  -4  -2   3       2305.85       2459.36       215.40 o                         
  -3  -2   3        325.83        344.97        21.93 o                         
  -2  -2   3      18843.57      21903.68      2934.61 o                         
  -1  -2   3        933.62        861.47        44.25 o                         
   0  -2   3       7337.08       6440.19       826.89 o                         
   1  -2   3         16.12          9.71         2.08 o                         
   2  -2   3      21007.93      21042.42      2214.21 o                         
   3  -2   3        109.40        132.85         9.62 o                         
   4  -2   3      11490.70      13658.49      1450.37 o                         
   5  -2   3        475.75        383.42        20.42 o                         
   6  -2   3        442.29        529.79        28.88 o                         
   7  -2   3        271.12        277.36        16.00 o                         
   8  -2   3        777.54        990.86        52.00 o                         
   9  -2   3        164.18        146.21         9.86 o                         
  10  -2   3         11.69          6.01         6.22 o                         
  11  -2   3        288.85        298.46        14.90 o                         
  12  -2   3        883.84        983.87        52.93 o                         
  13  -2   3        141.73        153.44        12.21 o                         
  14  -2   3         75.79         87.69         7.41 o                         
  15  -2   3         19.50         13.30         8.47 o                         
  16  -2   3        111.20         96.71        11.79 o                         
  17  -2   3         14.90         37.28         9.28 o                         
  18  -2   3        149.31        127.28        12.67 o                         
  19  -2   3         36.91         25.56        12.10 o                         
  20  -2   3        117.07        125.06        14.33 o                         
  21  -2   3          1.60          3.64        16.92 o                         
  22  -2   3         45.62         44.61        24.86 o                         
 -24  -1   3          4.96          9.43        27.99 o                         
 -23  -1   3         15.27         45.02        20.27 o                         
 -22  -1   3         13.20         17.07         8.42 o                         
 -21  -1   3         19.19         -6.74         7.32 o                         
 -20  -1   3         14.81         18.90        11.41 o                         
 -19  -1   3        153.14        141.38        12.86 o                         
 -18  -1   3          3.28          2.97         6.56 o                         
 -17  -1   3          5.33         -4.77         7.57 o                         
 -16  -1   3         36.89         23.77         8.40 o                         
 -15  -1   3        167.05        165.89        11.82 o                         
 -14  -1   3        265.64        304.07        19.89 o                         
 -13  -1   3        634.39        638.42        46.42 o                         
 -12  -1   3        365.74        359.79        22.40 o                         
 -11  -1   3       1689.06       1955.35       143.12 o                         
 -10  -1   3        636.75        627.29        48.36 o                         
  -9  -1   3        792.09        608.70        80.59 o                         
  -8  -1   3        275.95        230.05        16.00 o                         
  -7  -1   3       9463.13      10162.22       801.36 o                         
  -6  -1   3         62.95         71.45         4.57 o                         
  -5  -1   3       7647.30       7030.75       604.60 o                         
  -4  -1   3        173.10        181.14        14.27 o                         
  -3  -1   3      27205.42      31662.12      4370.19 o                         
  -2  -1   3        351.46        292.11        16.59 o                         
  -1  -1   3       6146.21       5747.29       554.23 o                         
   0  -1   3         61.86         59.29         3.50 o                         
   1  -1   3       4078.09       5557.03       607.73 o                         
   2  -1   3        128.89         55.71         3.03 o                         
   3  -1   3      21623.01      23721.81      2497.77 o                         
   4  -1   3       1103.74       1065.18        51.65 o                         
   5  -1   3       1615.40       1558.90        74.41 o                         
   6  -1   3        102.36        106.18         5.42 o                         
   7  -1   3       2504.29       2419.32       111.70 o                         
   8  -1   3        200.41        222.11        12.72 o                         
   9  -1   3        765.22        890.75        55.80 o                         
  10  -1   3         32.47         28.04         7.47 o                         
  11  -1   3        322.57        360.81        18.13 o                         
  12  -1   3         36.02         42.83         6.24 o                         
  13  -1   3          6.09         -0.05         6.53 o                         
  14  -1   3         54.76         59.12         9.21 o                         
  15  -1   3         14.15         12.67         7.22 o                         
  16  -1   3         58.40         67.12         8.90 o                         
  17  -1   3        260.83        291.32        20.02 o                         
  18  -1   3         12.63          7.65         9.55 o                         
  19  -1   3         48.70         54.89        10.72 o                         
  20  -1   3         13.19         -3.05        12.11 o                         
  21  -1   3         75.15         53.49        17.54 o                         
  22  -1   3          4.63         19.03        16.83 o                         
 -24   0   3         63.23         58.01        27.68 o                         
 -23   0   3          0.44         -8.19         8.19 o                         
 -22   0   3         27.22         24.51        14.60 o                         
 -21   0   3          1.01         -9.41         9.41 o                         
 -20   0   3         20.06         27.13         7.97 o                         
 -19   0   3         35.36         42.16         8.75 o                         
 -18   0   3         20.63         22.79         7.61 o                         
 -17   0   3        178.22        164.79        19.56 o                         
 -16   0   3          1.70         -4.52         7.13 o                         
 -15   0   3        308.14        288.07        21.12 o                         
 -14   0   3        161.60        175.64        11.75 o                         
 -13   0   3        354.84        350.19        20.82 o                         
 -12   0   3         86.11         77.59         6.31 o                         
 -11   0   3         70.15         53.33         4.85 o                         
 -10   0   3       3413.59       3045.27       202.51 o                         
  -9   0   3         76.50         79.06         5.46 o                         
  -8   0   3       2445.19       2145.83       120.77 o                         
  -7   0   3        400.61        324.59        20.09 o                         
  -6   0   3       5110.56       5474.43       471.22 o                         
  -5   0   3       1391.69       1281.72        71.82 o                         
  -4   0   3        767.83       1240.83        69.71 o                         
  -3   0   3        311.80        306.12        15.24 o                         
  -2   0   3       3267.64       3111.40       327.96 o                         
  -1   0   3          6.16         12.92         1.55 o                         
   1   0   3         10.25         10.43         1.39 o                         
   3   0   3        479.72        330.49        15.93 o                         
   4   0   3       9679.84      10889.06      1147.87 o                         
   5   0   3        301.62        261.11        12.90 o                         
   6   0   3         42.32         54.61         5.23 o                         
   7   0   3        433.52        486.81        23.55 o                         
   8   0   3        878.42        778.11        36.87 o                         
   9   0   3        486.35        498.80        24.26 o                         
  10   0   3       1240.59       1271.24        60.21 o                         
  11   0   3          7.23         -0.48         5.46 o                         
  12   0   3         65.33         72.42         6.85 o                         
  13   0   3         22.21         11.67         5.93 o                         
  14   0   3        140.31        130.31         9.47 o                         
  15   0   3          0.08         -7.33         7.33 o                         
  16   0   3          0.84         -8.44         8.44 o                         
  17   0   3         24.96         11.37         8.91 o                         
  18   0   3        169.20        152.71        14.56 o                         
  19   0   3          0.06         -2.93        10.76 o                         
  20   0   3         32.85         13.68        11.95 o                         
  21   0   3          2.30          4.04        23.99 o                         
  22   0   3          6.38          4.05        16.62 o                         
 -24   1   3          3.22         21.43        45.01 o                         
 -23   1   3         15.35         27.07        23.89 o                         
 -22   1   3          8.11         35.69        21.19 o                         
 -21   1   3         17.34          1.76        10.97 o                         
 -20   1   3          8.85          3.92         9.33 o                         
 -19   1   3        124.54        107.43        15.64 o                         
 -18   1   3          3.14          0.04        12.07 o                         
 -17   1   3          0.40         -0.60        13.38 o                         
 -16   1   3         34.67         10.38         8.46 o                         
 -15   1   3        133.95         98.81         9.43 o                         
 -14   1   3        260.67        304.03        18.80 o                         
 -13   1   3        775.77        707.34        36.61 o                         
 -12   1   3        330.25        335.51        18.15 o                         
 -11   1   3       1639.27       1899.98        95.49 o                         
 -10   1   3        679.14        646.42        33.98 o                         
  -9   1   3        527.81        518.94        30.32 o                         
  -8   1   3        254.90        222.33        13.67 o                         
  -7   1   3       8112.49       8474.45       801.36 o                         
  -6   1   3         61.67         63.24         4.12 o                         
  -4   1   3        155.33        154.40         9.88 o                         
  -3   1   3      25660.20      28261.24      3089.43 o                         
  -2   1   3        324.75        251.76        16.54 o                         
  -1   1   3       5054.72       4788.93       554.08 o                         
   0   1   3         68.27         61.89         5.14 o                         
   1   1   3       4247.96       5992.95       607.88 o                         
   2   1   3        103.14         44.46         2.82 o                         
   3   1   3      22284.66      23766.59      2497.77 o                         
   4   1   3       1164.83       1128.58        51.65 o                         
   5   1   3       1711.24       1599.42        74.39 o                         
   6   1   3         82.16         87.71         5.41 o                         
   7   1   3       2410.54       2327.24       111.70 o                         
   8   1   3        196.00        227.66        11.85 o                         
   9   1   3        986.23       1070.74        52.23 o                         
  10   1   3         44.28         41.45         4.90 o                         
  11   1   3        258.67        276.76        16.47 o                         
  12   1   3         18.19         23.66         6.77 o                         
  13   1   3         17.42          9.79         6.04 o                         
  14   1   3         78.28         79.68         8.20 o                         
  15   1   3         11.63         10.96         7.90 o                         
  16   1   3         58.13         58.46        11.04 o                         
  17   1   3        258.34        276.24        20.02 o                         
  18   1   3         17.54         18.05        10.19 o                         
  19   1   3         49.70         38.53        10.75 o                         
  20   1   3         14.96         23.67        11.16 o                         
  21   1   3         74.48         99.35        19.28 o                         
  22   1   3          4.60         11.98        31.72 o                         
 -24   2   3         35.12         31.11        30.41 o                         
 -23   2   3          2.79          1.06        20.97 o                         
 -22   2   3          2.69          5.85        10.69 o                         
 -21   2   3         26.31         34.12        10.62 o                         
 -20   2   3         28.11         33.80        10.54 o                         
 -19   2   3         62.34         82.66        12.25 o                         
 -18   2   3         37.96         32.45        14.08 o                         
 -17   2   3        347.56        432.14        33.60 o                         
 -16   2   3        633.02        717.10        44.92 o                         
 -15   2   3        232.99        226.15        15.04 o                         
 -14   2   3        632.42        662.82        31.91 o                         
 -13   2   3         99.30         91.60         6.38 o                         
 -12   2   3         95.97        105.25         7.30 o                         
 -11   2   3          6.98         10.18         3.12 o                         
 -10   2   3       2115.42       1980.75        98.61 o                         
  -9   2   3        295.05        278.07        14.72 o                         
  -8   2   3       6108.25       5496.13       404.60 o                         
  -7   2   3        513.27        499.83        28.28 o                         
  -6   2   3       9092.20       9338.42      1035.72 o                         
  -5   2   3        790.51        693.13        42.90 o                         
  -4   2   3       2384.05       2547.38       186.57 o                         
  -3   2   3        305.21        317.69        18.49 o                         
  -2   2   3      16583.27      18655.33      2074.17 o                         
  -1   2   3        892.74        835.42        41.72 o                         
   0   2   3       5704.89       5103.67       584.70 o                         
   1   2   3         27.93         18.93         1.47 o                         
   2   2   3      20304.91      21060.77      2214.21 o                         
   3   2   3        127.24        142.81         7.05 o                         
   4   2   3      12360.59      13905.74      1450.37 o                         
   5   2   3        484.52        371.58        19.27 o                         
   6   2   3        506.01        625.94        28.96 o                         
   7   2   3        291.48        292.26        15.13 o                         
   8   2   3        715.28        977.37        48.98 o                         
   9   2   3        187.16        181.41         9.85 o                         
  10   2   3         10.72          7.02         4.83 o                         
  11   2   3        275.58        243.99        14.56 o                         
  12   2   3        891.41       1005.21        49.95 o                         
  13   2   3        123.98        137.82        11.16 o                         
  14   2   3         57.80         63.90         7.21 o                         
  15   2   3         20.76         21.57         8.17 o                         
  16   2   3        130.98        111.65        15.15 o                         
  17   2   3         14.57         15.51         9.93 o                         
  18   2   3        139.04        150.89        13.23 o                         
  19   2   3         35.35         34.54        10.34 o                         
  20   2   3        120.84        106.03        12.92 o                         
  21   2   3          1.56          2.76        16.89 o                         
  22   2   3         44.93         48.16        30.65 o                         
 -24   3   3          4.79         -1.52        14.80 o                         
 -23   3   3         14.59          7.12        13.71 o                         
 -22   3   3         17.32          4.36        11.09 o                         
 -21   3   3          7.35          1.98         9.93 o                         
 -20   3   3         26.40         26.26         9.97 o                         
 -19   3   3         27.40         17.89         9.38 o                         
 -18   3   3          6.61          0.43        13.98 o                         
 -17   3   3        492.90        463.86        33.80 o                         
 -16   3   3         15.04         23.53        10.14 o                         
 -15   3   3        572.68        552.05        31.38 o                         
 -14   3   3         71.47         77.55         6.33 o                         
 -13   3   3        198.58        179.93         9.81 o                         
 -12   3   3        296.66        310.25        17.90 o                         
 -11   3   3        460.15        460.49        25.87 o                         
 -10   3   3        453.74        432.97        24.56 o                         
  -9   3   3       4793.04       5178.11       263.69 o                         
  -8   3   3        356.25        375.79        19.81 o                         
  -7   3   3       2280.33       2366.42       129.17 o                         
  -6   3   3        192.14        140.61         8.62 o                         
  -5   3   3       9268.96       9346.79       984.65 o                         
  -4   3   3        266.08        245.39        13.72 o                         
  -3   3   3       3442.54       3232.88       212.60 o                         
  -2   3   3        117.58        106.46         6.23 o                         
  -1   3   3      11778.73      13142.28      1373.08 o                         
   0   3   3        451.02        370.32        16.60 o                         
   1   3   3       9657.66       9828.37      1020.87 o                         
   2   3   3         20.75         31.36         3.23 o                         
   3   3   3       5520.19       5121.20       751.87 o                         
   4   3   3        242.20        150.51        10.61 o                         
   5   3   3        747.27        669.73        29.82 o                         
   6   3   3         63.36         43.46         6.24 o                         
   7   3   3       3093.40       3007.49       153.49 o                         
   8   3   3        219.63        209.59        11.67 o                         
   9   3   3        304.30        429.24        49.74 o                         
  10   3   3         30.53         20.52         4.88 o                         
  11   3   3        363.93        359.88        17.00 o                         
  12   3   3         35.08         47.29         6.64 o                         
  13   3   3       1274.00       1303.68        66.03 o                         
  14   3   3          3.62         -2.16         8.45 o                         
  15   3   3        148.42        218.25        17.23 o                         
  16   3   3         29.24         28.08         8.82 o                         
  17   3   3        139.41        169.94        21.84 o                         
  18   3   3         16.32         22.00        11.19 o                         
  19   3   3        162.95        155.44        14.79 o                         
  20   3   3          2.87          5.74        12.69 o                         
  21   3   3          8.69          4.58        21.41 o                         
  22   3   3          1.17         10.95        33.86 o                         
 -23   4   3         12.47         10.53        15.33 o                         
 -22   4   3         14.93         11.93        12.41 o                         
 -21   4   3         26.42         18.74        11.48 o                         
 -20   4   3         65.19         45.61        10.97 o                         
 -19   4   3         52.90         60.16        10.47 o                         
 -18   4   3         94.17        119.58        15.09 o                         
 -17   4   3         55.71         39.24        10.43 o                         
 -16   4   3        116.41         82.95        11.55 o                         
 -15   4   3         48.55         29.19         6.52 o                         
 -14   4   3        133.65        127.65         9.65 o                         
 -13   4   3         72.02         62.10         6.09 o                         
 -12   4   3        710.58        710.94        39.59 o                         
 -11   4   3         37.21         34.03         4.54 o                         
 -10   4   3       2667.40       2720.98       148.49 o                         
  -9   4   3         78.11         59.90         4.62 o                         
  -8   4   3       4014.14       4012.58       213.86 o                         
  -7   4   3         27.59         44.90         3.81 o                         
  -6   4   3       4779.52       4653.11       225.24 o                         
  -5   4   3        670.11        515.75        25.33 o                         
  -4   4   3         74.64         88.69         6.32 o                         
  -3   4   3        199.67        256.27        12.17 o                         
  -2   4   3       9786.53       8739.00       943.73 o                         
  -1   4   3         18.94         21.20         2.49 o                         
   0   4   3       8834.99       8205.80       880.08 o                         
   1   4   3        267.67        225.55        13.01 o                         
   2   4   3       3761.46       3940.27       207.87 o                         
   3   4   3        519.83        514.71        24.23 o                         
   4   4   3       8756.48       9919.03      1100.44 o                         
   5   4   3         27.49         19.75         5.37 o                         
   6   4   3        884.48       1071.52        60.87 o                         
   7   4   3        234.75        206.00        11.57 o                         
   8   4   3       1566.22       1674.92        81.89 o                         
   9   4   3        422.61        417.62        23.08 o                         
  10   4   3        873.61        875.93        43.83 o                         
  11   4   3         98.46         96.40         7.33 o                         
  12   4   3        440.69        513.78        28.56 o                         
  13   4   3        149.58        131.51         9.02 o                         
  14   4   3         77.12        107.03         9.47 o                         
  15   4   3         29.51         36.79         8.69 o                         
  16   4   3        165.89        180.59        13.85 o                         
  17   4   3          6.47         19.94         9.66 o                         
  18   4   3         20.60         24.69         9.49 o                         
  19   4   3         45.11         48.52        11.10 o                         
  20   4   3         10.54          3.04        11.50 o                         
  21   4   3          2.57         12.99        18.23 o                         
  22   4   3         21.14         32.55        27.29 o                         
 -23   5   3          0.23         -3.86        21.00 o                         
 -22   5   3         12.00         13.25        13.00 o                         
 -21   5   3         10.92         10.30        10.87 o                         
 -20   5   3         28.72         42.94        10.88 o                         
 -19   5   3         90.80         50.20        11.08 o                         
 -18   5   3          2.23         19.26        13.60 o                         
 -17   5   3        281.18        352.98        28.65 o                         
 -16   5   3         43.09         60.26        10.18 o                         
 -15   5   3         27.66         19.80        12.17 o                         
 -14   5   3         43.90         43.80         5.08 o                         
 -13   5   3       1332.95       1406.09        72.31 o                         
 -12   5   3        428.66        468.09        26.89 o                         
 -11   5   3        276.56        266.73        14.18 o                         
 -10   5   3        478.56        464.89        25.02 o                         
  -9   5   3       4230.22       4663.08       256.27 o                         
  -8   5   3        494.49        505.18        28.39 o                         
  -7   5   3        808.83        957.95        50.43 o                         
  -6   5   3        262.71        297.72        16.02 o                         
  -5   5   3      17839.12      20464.66      2824.01 o                         
  -4   5   3        783.49        791.65        41.11 o                         
  -3   5   3       8732.61       8417.83       925.24 o                         
  -2   5   3        301.35        323.51        14.53 o                         
  -1   5   3        545.28        586.68        27.76 o                         
   0   5   3         31.63         30.02         3.10 o                         
   1   5   3       4749.88       3965.23       195.86 o                         
   2   5   3         64.01         61.95         4.22 o                         
   3   5   3       8755.99       9382.75       992.68 o                         
   4   5   3        288.22        247.42        13.35 o                         
   5   5   3        214.61        138.59         8.90 o                         
   6   5   3        199.50        170.67        13.09 o                         
   7   5   3       4884.34       5106.96       270.52 o                         
   8   5   3         35.78         38.82         5.51 o                         
   9   5   3       2077.25       1984.91        93.51 o                         
  10   5   3         70.30         55.94         6.33 o                         
  11   5   3        669.56        546.91        25.94 o                         
  12   5   3         92.70         97.85         8.53 o                         
  13   5   3        504.85        473.35        24.18 o                         
  14   5   3        106.85        122.89        10.29 o                         
  15   5   3         94.82        109.73        11.07 o                         
  16   5   3          8.45         16.94         8.89 o                         
  17   5   3         10.87          8.60         9.52 o                         
  18   5   3         17.62          9.31         9.64 o                         
  19   5   3         29.28         31.37        10.54 o                         
  20   5   3          3.05        -14.00        16.35 o                         
  21   5   3         17.38          8.76        18.45 o                         
  22   5   3          3.51        -11.54        22.76 o                         
 -23   6   3          1.96          0.28        19.59 o                         
 -22   6   3          9.06         17.57        13.10 o                         
 -21   6   3          0.16        -12.14        12.14 o                         
 -20   6   3         11.32         34.36        11.08 o                         
 -19   6   3         28.52         25.78        10.67 o                         
 -18   6   3         21.28         24.49        10.68 o                         
 -17   6   3        136.43        158.40        15.33 o                         
 -16   6   3        120.15        126.96        13.94 o                         
 -15   6   3         75.67         64.93        10.59 o                         
 -14   6   3        104.57         96.40         8.20 o                         
 -13   6   3        124.29        121.53         8.86 o                         
 -12   6   3        537.23        524.07        25.51 o                         
 -11   6   3         40.34         61.96         5.25 o                         
 -10   6   3         32.01         33.63         4.28 o                         
  -9   6   3         62.82         54.46         7.11 o                         
  -8   6   3       2634.53       2452.36       138.42 o                         
  -7   6   3        417.12        453.35        23.92 o                         
  -6   6   3       1911.53       1870.52        92.24 o                         
  -5   6   3         77.90        121.15         6.35 o                         
  -4   6   3       2110.58       1897.83        96.35 o                         
  -3   6   3        208.24        249.02        12.47 o                         
  -2   6   3       2070.21       2006.45        90.06 o                         
  -1   6   3        208.81        243.28        12.19 o                         
   0   6   3       6074.32       5409.69       275.90 o                         
   1   6   3        457.18        393.41        20.14 o                         
   2   6   3       3746.40       3830.61       182.04 o                         
   3   6   3         23.60         66.67         5.87 o                         
   4   6   3        292.55        293.23        15.57 o                         
   5   6   3        122.30         90.02         6.84 o                         
   6   6   3       1373.46       1627.96        78.27 o                         
   7   6   3        455.16        437.59        25.06 o                         
   8   6   3        595.82        668.50        33.86 o                         
   9   6   3        267.46        278.19        15.90 o                         
  10   6   3        992.37        936.37        44.48 o                         
  11   6   3        241.26        270.51        20.39 o                         
  12   6   3        408.56        447.92        21.58 o                         
  13   6   3          2.11         -5.92         7.04 o                         
  14   6   3         16.21          0.68         7.57 o                         
  15   6   3         16.44         26.59         9.68 o                         
  16   6   3        133.71        149.83        13.93 o                         
  17   6   3         13.71         37.03         9.69 o                         
  18   6   3          9.35         17.55         9.79 o                         
  19   6   3         22.92         12.94        10.40 o                         
  20   6   3         62.62         67.63        16.95 o                         
  21   6   3          5.42         -0.90        18.81 o                         
 -23   7   3          6.17        -21.86        40.29 o                         
 -22   7   3          8.46         19.04        15.94 o                         
 -21   7   3          8.29         12.98        11.44 o                         
 -20   7   3         15.23         11.96        11.01 o                         
 -19   7   3         16.75         27.19        11.72 o                         
 -18   7   3          0.40         13.13        10.62 o                         
 -17   7   3        116.30         97.16        14.99 o                         
 -16   7   3          0.18         12.59         9.47 o                         
 -15   7   3        402.63        533.82        41.76 o                         
 -14   7   3        137.53        136.34        11.65 o                         
 -13   7   3        847.47        805.88        40.08 o                         
 -12   7   3        190.10        185.41        10.22 o                         
 -11   7   3       1099.91       1173.13        63.84 o                         
 -10   7   3        119.06         88.40         7.77 o                         
  -9   7   3        685.28        682.92        35.80 o                         
  -8   7   3        423.89        473.83        25.55 o                         
  -7   7   3       1803.96       1752.29        85.83 o                         
  -6   7   3        423.33        497.10        22.16 o                         
  -5   7   3       3578.06       3635.99       178.85 o                         
  -4   7   3        548.34        525.33        28.11 o                         
  -3   7   3       3919.19       4238.49       188.82 o                         
  -2   7   3        204.45        246.47        11.65 o                         
  -1   7   3        993.94       1046.35        54.40 o                         
   0   7   3        210.23        220.98        11.40 o                         
   1   7   3       3256.53       3793.10       169.29 o                         
   2   7   3         76.03         76.45         6.61 o                         
   3   7   3       2730.28       2657.86       125.06 o                         
   4   7   3        259.65        361.21        20.13 o                         
   5   7   3       2257.62       2352.61       130.81 o                         
   6   7   3        178.68        150.81         8.76 o                         
   7   7   3        243.06        195.21        10.31 o                         
   8   7   3         41.67         45.13         5.71 o                         
   9   7   3        123.09        185.81        12.05 o                         
  10   7   3         46.57         61.74         5.86 o
[truncated: 1,897,833 more chars]
