# Supplementary material for: Maleate salts of bedaquiline
Source: Acta Crystallogr E Crystallogr Commun. 2021 Mar 26;77(Pt 4):433–45. doi: 10.1107/S2056989021002991 (PMC8025853; doi:10.1107/S2056989021002991)
Supplement: Supplementary file 6 [file e-77-00433-acetone_hexanesup5.hkl]

data_acetone_hexane                                                             
_shelx_title ' RPI_46_1_2_0m in C2'                                             
_shelx_refln_list_code          4                                               
_shelx_F_calc_maximum      200.68                                               
_exptl_crystal_F_000      1570.15                                               
_reflns_d_resolution_high  0.6500                                               
                                                                                
loop_                                                                           
 _space_group_symop_operation_xyz                                               
 'x, y, z'                                                                      
 '-x, y, -z'                                                                    
 'x+1/2, y+1/2, z'                                                              
 '-x+1/2, y+1/2, -z'                                                            
                                                                                
_cell_length_a    16.0678                                                       
_cell_length_b    13.6440                                                       
_cell_length_c    17.8720                                                       
_cell_angle_alpha  90.000                                                       
_cell_angle_beta  107.635                                                       
_cell_angle_gamma  90.000                                                       
                                                                                
_shelx_F_squared_multiplier     1.000                                           
                                                                                
loop_                                                                           
 _refln_index_h                                                                 
 _refln_index_k                                                                 
 _refln_index_l                                                                 
 _refln_F_squared_calc                                                          
 _refln_F_squared_meas                                                          
 _refln_F_squared_sigma                                                         
 _refln_observed_status                                                         
   0 -20   0         26.01        109.45        62.79 o                         
   2 -20   0         24.78         63.62        35.56 o                         
   4 -20   0         46.38         43.16        34.83 o                         
   1 -19   0          3.82        -21.93        26.69 o                         
   3 -19   0          5.15         10.32        12.32 o                         
   5 -19   0          1.62         20.75        36.29 o                         
   7 -19   0          5.80          6.26        26.03 o                         
   9 -19   0         13.17          5.68        37.78 o                         
   0 -18   0         17.84         47.33        27.70 o                         
   2 -18   0         21.24         19.24         9.69 o                         
   4 -18   0         39.97         56.95        13.83 o                         
   6 -18   0          3.62        -14.66        14.66 o                         
   8 -18   0         55.31         61.63        20.52 o                         
  10 -18   0         15.61         27.16        20.44 o                         
  12 -18   0         69.73         56.10        41.57 o                         
   1 -17   0        142.46        168.66         8.79 o                         
   3 -17   0        124.50        139.99        22.38 o                         
   5 -17   0          9.58          7.09        15.58 o                         
   7 -17   0         24.24         17.35        13.24 o                         
   9 -17   0        254.49        264.61        23.46 o                         
  11 -17   0         20.80         23.13        20.52 o                         
  13 -17   0        108.23         84.83        67.36 o                         
   0 -16   0        173.31        179.83        12.99 o                         
   2 -16   0        105.53        106.48         7.47 o                         
   4 -16   0        218.39        182.43        14.92 o                         
   6 -16   0         10.34         12.31        11.40 o                         
   8 -16   0         44.09         47.41         8.67 o                         
  10 -16   0         63.61         69.80        12.16 o                         
  12 -16   0         68.30         82.80        12.34 o                         
  14 -16   0         10.87        -31.94        31.94 o                         
   1 -15   0        156.70        158.83         8.13 o                         
   3 -15   0         20.41         30.71         5.67 o                         
   5 -15   0         90.75        104.56         7.54 o                         
   7 -15   0        101.71         86.79         7.34 o                         
   9 -15   0         28.88         22.74         6.89 o                         
  11 -15   0          4.22         -2.82        35.68 o                         
  13 -15   0        167.14        190.45        17.81 o                         
  15 -15   0         11.01         34.59        23.09 o                         
   0 -14   0       1291.02       1437.86        73.68 o                         
   2 -14   0        412.50        392.84        14.61 o                         
   4 -14   0         42.48         29.29         7.93 o                         
   6 -14   0        188.81        201.66        11.25 o                         
   8 -14   0          2.38         -1.43         5.98 o                         
  10 -14   0         25.71         15.48        13.28 o                         
  12 -14   0         12.56         40.68        20.08 o                         
  14 -14   0         70.05         82.58        14.57 o                         
  16 -14   0          1.43         -5.85        15.14 o                         
   1 -13   0        745.45        755.02        27.02 o                         
   3 -13   0        106.84        116.79         8.79 o                         
   5 -13   0         59.23         85.01         8.15 o                         
   7 -13   0       1350.74       1354.21        46.56 o                         
   9 -13   0        351.93        308.53        18.23 o                         
  11 -13   0        123.62        143.90        16.88 o                         
  13 -13   0         68.73         71.02        14.24 o                         
  15 -13   0         90.83        117.83        15.86 o                         
  17 -13   0         17.30         17.35        15.88 o                         
   0 -12   0       1303.85       1394.73        81.44 o                         
   2 -12   0        802.51        807.32        27.80 o                         
   4 -12   0        470.75        418.43        17.17 o                         
   6 -12   0        397.26        321.76        14.07 o                         
   8 -12   0        163.72        145.00         9.44 o                         
  10 -12   0        352.03        355.92        18.92 o                         
  12 -12   0         33.16         39.61        16.67 o                         
  14 -12   0        206.20        203.20        30.94 o                         
  16 -12   0         51.23         46.73        15.26 o                         
  18 -12   0         26.03         32.53        27.10 o                         
   1 -11   0       2206.44       2227.99        72.13 o                         
   3 -11   0        702.20        752.78        26.98 o                         
   5 -11   0       1180.53       1189.88        44.25 o                         
   7 -11   0       1217.36       1279.56        48.77 o                         
   9 -11   0        121.76        106.79         8.80 o                         
  11 -11   0        364.65        356.92        21.20 o                         
  13 -11   0         56.12         59.58        11.71 o                         
  15 -11   0         57.26         51.30        22.91 o                         
  17 -11   0         76.53        102.69        16.96 o                         
  19 -11   0          2.78         -0.77        21.09 o                         
   0 -10   0       2750.93       2691.37       132.35 o                         
   2 -10   0       2036.16       1916.11        61.64 o                         
   4 -10   0        145.67        148.17         8.76 o                         
   6 -10   0         11.10         26.59         6.18 o                         
   8 -10   0        218.37        221.14        11.14 o                         
  10 -10   0          5.08         15.35        10.22 o                         
  12 -10   0         23.53         17.67         9.14 o                         
  14 -10   0          2.25         -4.58        11.74 o                         
  16 -10   0          2.82        -17.47        17.96 o                         
  18 -10   0         92.57        101.51        20.46 o                         
  20 -10   0         27.46         14.71        36.04 o                         
   1  -9   0       2545.60       2673.68        92.00 o                         
   3  -9   0        263.73        268.11        12.10 o                         
   5  -9   0        304.11        314.93        15.55 o                         
   7  -9   0       1376.45       1373.99        51.37 o                         
   9  -9   0        452.57        568.04        21.02 o                         
  11  -9   0        408.34        403.63        20.53 o                         
  13  -9   0        329.44        292.43        16.79 o                         
  15  -9   0         62.76         35.00        15.74 o                         
  17  -9   0         77.26         65.49        16.00 o                         
  19  -9   0        151.09        116.56        19.07 o                         
  21  -9   0         33.08         36.04        28.90 o                         
   0  -8   0       4410.59       4485.13       213.86 o                         
   2  -8   0       8411.08       8361.97       276.12 o                         
   4  -8   0       2357.05       2250.15        82.59 o                         
   6  -8   0        711.76        850.28        38.10 o                         
   8  -8   0        466.65        484.40        19.48 o                         
  10  -8   0        744.62        775.07        37.41 o                         
  12  -8   0        306.57        322.66        20.01 o                         
  14  -8   0         96.00         92.40        16.27 o                         
  16  -8   0        303.27        347.48        34.17 o                         
  18  -8   0        100.46        101.75        17.64 o                         
  20  -8   0         16.88         15.14        17.84 o                         
   1  -7   0       2399.26       2324.70        77.48 o                         
   3  -7   0       5361.23       5586.47       213.70 o                         
   5  -7   0        310.75        245.19        11.58 o                         
   7  -7   0       3603.33       4054.10       157.54 o                         
   9  -7   0        712.72        811.22        31.67 o                         
  11  -7   0       2749.66       2655.84        99.01 o                         
  13  -7   0         18.29         25.49         8.14 o                         
  15  -7   0        144.17        156.24        14.01 o                         
  17  -7   0        121.58         92.97        13.17 o                         
  19  -7   0        140.82        145.32        16.62 o                         
  21  -7   0         39.60         30.27        19.41 o                         
   0  -6   0       3141.26       2698.47       128.49 o                         
   2  -6   0       2498.53       2579.25       107.01 o                         
   4  -6   0       6627.19       6564.32       266.36 o                         
   6  -6   0        315.38        303.14        16.27 o                         
   8  -6   0       1413.88       1404.67        50.33 o                         
  10  -6   0        120.63        116.86         7.54 o                         
  12  -6   0         98.88         71.99         7.90 o                         
  14  -6   0         50.81         59.31         8.78 o                         
  16  -6   0        117.02        152.69        12.67 o                         
  18  -6   0        136.24        159.91        14.29 o                         
  20  -6   0         58.57         80.31        15.92 o                         
  22  -6   0          8.93         72.74        25.25 o                         
   1  -5   0       3125.11       2800.26       115.33 o                         
   3  -5   0       6421.97       5477.31       224.93 o                         
   5  -5   0      16383.45      17259.78      1268.58 o                         
   7  -5   0       1243.28       1202.10        45.69 o                         
   9  -5   0       2215.86       2381.79        78.88 o                         
  11  -5   0        360.40        403.08        17.64 o                         
  13  -5   0        491.28        439.93        21.34 o                         
  15  -5   0        193.72        198.95        13.54 o                         
  17  -5   0         46.50         37.47        11.56 o                         
  19  -5   0          7.31         26.74        13.58 o                         
  21  -5   0          2.92          0.32        20.84 o                         
   4  -4   0       7160.52       7171.59       456.90 o                         
   6  -4   0       5195.34       5465.24       194.27 o                         
   8  -4   0       1288.26       1262.26        47.93 o                         
  10  -4   0        103.88        107.67         7.52 o                         
  12  -4   0        425.49        389.35        18.93 o                         
  14  -4   0        988.21       1060.14        36.19 o                         
  16  -4   0        829.87        885.02        40.65 o                         
  18  -4   0         60.02         62.90        13.67 o                         
  20  -4   0         24.03         24.64        15.47 o                         
  22  -4   0          8.80         20.73        28.84 o                         
   1  -3   0       9712.81      10098.41       693.92 o                         
   3  -3   0       8266.69       7264.35       523.94 o                         
   5  -3   0       7617.73       7908.67       574.33 o                         
   7  -3   0       6314.09       6512.35       230.86 o                         
   9  -3   0       2155.49       2215.37        76.51 o                         
  11  -3   0       1296.27       1346.98        52.41 o                         
  13  -3   0        161.61        154.95         9.28 o                         
  15  -3   0         95.46         55.08         9.22 o                         
  17  -3   0         16.16         -8.80        11.15 o                         
  19  -3   0          9.63         -1.37        12.60 o                         
  21  -3   0         11.14         21.83        15.78 o                         
  23  -3   0          4.41        -13.53        22.56 o                         
   0  -2   0       5829.61       5159.34       372.24 o                         
   4  -2   0      12826.63      12149.76       814.74 o                         
   6  -2   0        462.92        422.36        17.13 o                         
   8  -2   0       2333.00       2279.02        81.21 o                         
  10  -2   0       1023.58        960.59        36.85 o                         
  12  -2   0       1644.53       1792.44        60.25 o                         
  14  -2   0        449.76        450.03        20.90 o                         
  16  -2   0         50.32         65.23        12.60 o                         
  18  -2   0         36.93         36.89        12.17 o                         
  20  -2   0         53.65         80.12        15.22 o                         
  22  -2   0         14.45         -6.31        17.41 o                         
   3  -1   0      12691.32      12387.86       948.10 o                         
   5  -1   0       6039.86       5467.10       412.22 o                         
   7  -1   0       2604.61       2354.93        83.33 o                         
   9  -1   0       2194.34       2446.02        72.38 o                         
  11  -1   0        302.94        276.73        10.41 o                         
  13  -1   0        260.53        250.19        11.39 o                         
  15  -1   0        755.88        755.14        30.41 o                         
  17  -1   0        127.58        117.73        12.88 o                         
  19  -1   0          7.45         -0.98        13.37 o                         
  21  -1   0         99.69        102.28        16.56 o                         
  23  -1   0          6.33         21.12        23.72 o                         
   2   0   0        288.89        268.54        11.57 o                         
   6   0   0         12.94         41.64         4.59 o                         
   8   0   0       1372.59       1220.59        40.42 o                         
  10   0   0        423.30        531.24        20.37 o                         
  12   0   0          5.17         -4.17         6.61 o                         
  14   0   0        193.62        181.32        10.55 o                         
  16   0   0          2.57         -2.95         8.22 o                         
  18   0   0        272.41        308.21        18.11 o                         
  20   0   0         95.52         76.66        13.78 o                         
  22   0   0         52.06         29.05        19.16 o                         
   3   1   0      13856.88      13888.16       952.38 o                         
   5   1   0       6439.43       5888.58       412.80 o                         
   7   1   0       1658.74       1559.24       237.73 o                         
   9   1   0       1780.04       1959.09        76.20 o                         
  11   1   0        225.88        206.09         9.77 o                         
  13   1   0        276.81        272.48        11.61 o                         
  15   1   0        781.21        823.25        28.64 o                         
  17   1   0        124.35        150.12        12.92 o                         
  19   1   0          9.48         10.15        12.37 o                         
  21   1   0         94.84         81.43        16.46 o                         
  23   1   0          6.29        -15.59        25.50 o                         
   4   2   0      10690.22      10299.63       809.76 o                         
   6   2   0        548.93        502.78        16.37 o                         
   8   2   0       2427.19       2433.41        77.06 o                         
  10   2   0       1147.03       1104.60        37.05 o                         
  12   2   0       1539.36       1652.13        57.09 o                         
  14   2   0        580.48        544.94        19.90 o                         
  16   2   0         45.66         46.19        10.31 o                         
  18   2   0         41.64         16.54        12.67 o                         
  20   2   0         52.38         33.67        13.43 o                         
  22   2   0         13.60         28.65        18.47 o                         
   1   3   0       9138.97       9073.59       692.36 o                         
   3   3   0       8153.46       7185.99       523.77 o                         
   5   3   0       7886.31       7921.78       574.66 o                         
   7   3   0       6813.76       7025.09       231.11 o                         
   9   3   0       2150.48       2212.42        72.49 o                         
  11   3   0       1552.45       1611.35        49.72 o                         
  13   3   0        141.22        142.30         8.56 o                         
  15   3   0         91.24         60.11         8.00 o                         
  17   3   0         19.25         -3.25        11.04 o                         
  19   3   0         10.50        -10.39        12.33 o                         
  21   3   0         12.63         16.43        15.83 o                         
  23   3   0          4.80         -2.35        22.52 o                         
   4   4   0       5715.15       5845.96       320.97 o                         
   6   4   0       5484.45       5911.78       194.32 o                         
   8   4   0       1351.43       1308.27        42.75 o                         
  10   4   0        109.97        115.69         6.73 o                         
  12   4   0        571.62        524.70        18.13 o                         
  14   4   0        825.00        879.12        34.05 o                         
  16   4   0        906.94        964.12        38.20 o                         
  18   4   0         55.31         70.42        12.58 o                         
  20   4   0         26.77          5.77        13.79 o                         
  22   4   0          8.88         23.75        17.46 o                         
   1   5   0       3477.49       3149.28       115.38 o                         
   3   5   0       5211.57       4487.89       189.40 o                         
   5   5   0      16770.24      17804.16      1269.48 o                         
   7   5   0       1373.84       1415.60        45.72 o                         
   9   5   0       2060.95       2182.72        78.83 o                         
  11   5   0        212.02        233.82        11.49 o                         
  13   5   0        538.26        528.91        20.62 o                         
  15   5   0        205.77        220.08        12.13 o                         
  17   5   0         37.71         36.67        11.55 o                         
  19   5   0          9.81         -8.09        18.97 o                         
  21   5   0          3.68          4.80        18.25 o                         
   0   6   0       3378.45       3005.41       202.30 o                         
   2   6   0       2816.26       2949.93       107.44 o                         
   4   6   0       7578.11       7474.92       353.63 o                         
   6   6   0        173.34        182.30         8.85 o                         
   8   6   0       1521.95       1460.77        50.32 o                         
  10   6   0         65.90         51.78         6.32 o                         
  12   6   0         44.77         42.08         6.89 o                         
  14   6   0         39.06         50.06         9.10 o                         
  16   6   0         84.35        102.12        12.60 o                         
  18   6   0        127.25        143.79        18.27 o                         
  20   6   0         56.57         38.35        15.98 o                         
  22   6   0          8.72         -3.51        22.96 o                         
   1   7   0       2190.13       2115.34       102.85 o                         
   3   7   0       5968.85       6225.58       214.01 o                         
   5   7   0        465.00        402.66        24.45 o                         
   7   7   0       4153.19       4591.00       148.67 o                         
   9   7   0        739.00        794.65        29.82 o                         
  11   7   0       2786.87       2713.35        88.38 o                         
  13   7   0         10.00          4.19         7.33 o                         
  15   7   0        122.00        112.02        10.14 o                         
  17   7   0        134.42        154.34        13.54 o                         
  19   7   0        151.99        123.41        16.92 o                         
  21   7   0         42.97         41.56        21.24 o                         
   0   8   0       5130.07       5074.12       337.27 o                         
   2   8   0       7907.41       7661.98       337.30 o                         
   4   8   0       2397.42       2255.84        82.63 o                         
   6   8   0        936.57       1028.62        38.48 o                         
   8   8   0        356.30        366.09        17.01 o                         
  10   8   0        901.01        941.11        30.98 o                         
  12   8   0        210.98        220.12        12.28 o                         
  14   8   0         60.24         77.96         9.78 o                         
  16   8   0        314.06        325.02        18.83 o                         
  18   8   0        111.72        104.34        18.45 o                         
  20   8   0         13.65         22.62        16.64 o                         
   1   9   0       2453.37       2626.17       136.48 o                         
   3   9   0        235.66        206.76        11.01 o                         
   5   9   0        338.77        412.80        16.27 o                         
   7   9   0       1381.87       1352.89        55.36 o                         
   9   9   0        363.13        415.44        19.36 o                         
  11   9   0        445.32        418.10        17.75 o                         
  13   9   0        267.53        240.58        13.45 o                         
  15   9   0         82.69         37.91        10.13 o                         
  17   9   0         67.36         71.35        14.54 o                         
  19   9   0        146.36        163.06        24.58 o                         
  21   9   0         36.63         41.07        20.27 o                         
   0  10   0       3055.81       3164.02       206.93 o                         
   2  10   0       2093.16       2010.29        90.26 o                         
   4  10   0        251.43        248.24        13.28 o                         
   6  10   0          4.85         13.90         7.06 o                         
   8  10   0        209.18        204.14        12.69 o                         
  10  10   0          4.14         -8.55         8.55 o                         
  12  10   0         18.93         14.09         8.49 o                         
  14  10   0          9.33          4.82         9.87 o                         
  16  10   0          6.86         -7.56        12.14 o                         
  18  10   0         91.51        126.06        24.34 o                         
  20  10   0         25.41        -11.14        21.10 o                         
   1  11   0       2338.41       2447.69       118.25 o                         
   3  11   0        828.85        860.27        38.44 o                         
   5  11   0       1297.03       1304.31        47.59 o                         
   7  11   0       1174.45       1269.90        49.18 o                         
   9  11   0        115.81         89.06         9.33 o                         
  11  11   0        307.32        277.14        22.33 o                         
  13  11   0         57.76         69.01        10.83 o                         
  15  11   0         40.72         45.56        12.33 o                         
  17  11   0         85.80        120.62        19.24 o                         
  19  11   0          1.91         -7.47        17.24 o                         
   0  12   0       1711.31       1763.65       114.17 o                         
   2  12   0        882.30        804.15        44.72 o                         
   4  12   0        467.71        419.19        23.82 o                         
   6  12   0        428.15        366.42        22.69 o                         
   8  12   0        121.70        118.26        11.43 o                         
  10  12   0        354.52        384.07        31.68 o                         
  12  12   0         17.78          3.49        12.80 o                         
  14  12   0        189.46        211.13        24.41 o                         
  16  12   0         61.93         62.17        19.63 o                         
  18  12   0         28.07          5.69        16.70 o                         
   1  13   0        696.40        671.06        40.86 o                         
   3  13   0         68.29         69.94        11.27 o                         
   5  13   0         52.65         70.24         9.24 o                         
   7  13   0       1195.00       1192.96        54.34 o                         
   9  13   0        437.12        431.37        21.56 o                         
  11  13   0        103.86         74.50        13.83 o                         
  13  13   0         95.16        102.67        13.30 o                         
  15  13   0         74.77         88.76        15.63 o                         
  17  13   0         22.77         21.73        15.98 o                         
   0  14   0       1504.82       1736.74       113.59 o                         
   2  14   0        317.07        281.70        19.56 o                         
   4  14   0         40.31         40.36        10.66 o                         
   6  14   0        242.09        252.12        14.78 o                         
   8  14   0          6.77        -10.80        10.80 o                         
  10  14   0         25.07         43.32        12.62 o                         
  12  14   0         23.15          5.57        12.45 o                         
  14  14   0         51.39         64.75        15.21 o                         
  16  14   0          1.17          0.29        15.92 o                         
   1  15   0        141.56        143.35        13.88 o                         
   3  15   0          9.40          6.39        13.61 o                         
   5  15   0        117.00        115.04        14.19 o                         
   7  15   0        127.54        104.50        13.89 o                         
   9  15   0         30.76         31.43        14.14 o                         
  11  15   0          3.04        -13.89        13.89 o                         
  13  15   0        151.58        158.73        17.38 o                         
  15  15   0         13.69         14.57        15.64 o                         
   0  16   0        141.85        162.47        37.23 o                         
   2  16   0        117.83         92.49        14.79 o                         
   4  16   0        226.48        191.48        28.50 o                         
   6  16   0          8.82          0.09        18.17 o                         
   8  16   0         60.06         64.69        15.49 o                         
  10  16   0         45.62         36.31        14.30 o                         
  12  16   0         74.61         68.65        22.33 o                         
  14  16   0          6.37          7.32        27.05 o                         
   1  17   0        149.81        189.04        23.41 o                         
   3  17   0        107.46        105.63        29.46 o                         
   5  17   0         20.73         17.77        18.61 o                         
   7  17   0         19.03         43.63        17.99 o                         
   9  17   0        240.12        235.33        23.11 o                         
  11  17   0         30.91         12.21        19.71 o                         
  13  17   0         97.12        119.41        17.34 o                         
   0  18   0         30.95         71.35        32.41 o                         
   2  18   0         17.27        -13.94        23.06 o                         
   4  18   0         37.40         51.98        23.85 o                         
   6  18   0          2.75          6.45        33.03 o                         
   8  18   0         65.38         63.14        25.98 o                         
  10  18   0         12.85         -6.52        25.72 o                         
  12  18   0         66.51         66.16        20.51 o                         
   1  19   0          3.08         19.99        24.76 o                         
   3  19   0          3.68         17.95        24.74 o                         
   5  19   0          1.04         29.23        25.57 o                         
   7  19   0         10.77          7.32        52.04 o                         
   9  19   0          8.62         23.26        35.88 o                         
   0  20   0         22.35          3.38        37.83 o                         
   2  20   0         30.20         18.95        42.07 o                         
   4  20   0         43.20         41.17        26.81 o                         
   6  20   0          1.28         -3.50        33.17 o                         
  -6 -20   1          1.41        -96.38       100.02 o                         
  -4 -20   1         16.14         12.44        25.90 o                         
  -2 -20   1         11.48         -9.16        20.98 o                         
   0 -20   1         13.16         15.78        23.61 o                         
   2 -20   1          8.09         32.71        59.91 o                         
   4 -20   1          3.51         48.67        87.95 o                         
  -9 -19   1          8.60        -23.51        31.87 o                         
  -7 -19   1         55.89         33.84        34.90 o                         
  -5 -19   1         82.11         40.76        25.60 o                         
  -3 -19   1         13.27        -10.20        18.88 o                         
  -1 -19   1         13.50          4.15         9.15 o                         
   1 -19   1         11.81         40.07        18.99 o                         
   3 -19   1         17.65         13.75         7.03 o                         
   5 -19   1         46.51          9.60        24.56 o                         
   7 -19   1         31.75         44.12        22.29 o                         
   9 -19   1         42.34         19.52        38.66 o                         
 -12 -18   1         37.48         45.30        50.67 o                         
 -10 -18   1         32.34         13.72        21.51 o                         
  -8 -18   1         37.96         20.50        24.03 o                         
  -6 -18   1         22.54          4.50        22.07 o                         
  -4 -18   1        112.73        112.49        24.70 o                         
  -2 -18   1         39.35         15.63        13.44 o                         
   0 -18   1         90.34         93.40        11.89 o                         
   2 -18   1         31.99         19.58         7.85 o                         
   4 -18   1          8.16        -10.57        22.18 o                         
   6 -18   1        166.07        201.36        23.60 o                         
   8 -18   1         15.99         18.07        28.72 o                         
  10 -18   1         28.23         24.91        22.30 o                         
 -13 -17   1          8.17         17.77        69.25 o                         
 -11 -17   1         49.80         45.99        20.05 o                         
  -9 -17   1         39.53         45.19        18.91 o                         
  -7 -17   1         11.74         28.27        17.89 o                         
  -5 -17   1        129.96        131.28        14.48 o                         
  -3 -17   1         54.75         36.04        11.78 o                         
  -1 -17   1          1.54          4.96        10.99 o                         
   1 -17   1         57.63         36.27         5.84 o                         
   3 -17   1         39.74         28.69        16.99 o                         
   5 -17   1         38.09         36.80        14.25 o                         
   7 -17   1        135.03        125.80         8.24 o                         
   9 -17   1          9.14          2.14        16.75 o                         
  11 -17   1         48.32         39.14        20.19 o                         
  13 -17   1         48.95         13.12        38.98 o                         
 -14 -16   1         41.88         41.39        14.83 o                         
 -12 -16   1         28.49         18.79        15.07 o                         
 -10 -16   1         86.10         60.63        18.49 o                         
  -8 -16   1         13.57         -3.66        12.33 o                         
  -6 -16   1         99.71        123.23        14.02 o                         
  -4 -16   1        158.20        163.39        16.11 o                         
  -2 -16   1         15.49        -13.64        13.64 o                         
   0 -16   1         35.54         18.40         6.90 o                         
   2 -16   1         27.59         17.59         5.89 o                         
   4 -16   1         30.45         32.34         5.84 o                         
   6 -16   1          7.76         11.63        11.72 o                         
   8 -16   1          4.72         -3.93         9.38 o                         
  10 -16   1         37.60         55.23        14.48 o                         
  12 -16   1         54.53         16.87        22.45 o                         
  14 -16   1         80.98         88.36        17.09 o                         
 -15 -15   1         20.89         40.89        23.18 o                         
 -13 -15   1        135.33        157.59        23.97 o                         
 -11 -15   1         19.66         25.52        16.55 o                         
  -9 -15   1          8.48         -4.88         7.31 o                         
  -7 -15   1        227.26        232.98        17.16 o                         
  -5 -15   1        377.13        420.39        24.14 o                         
  -3 -15   1        129.42        117.91        11.06 o                         
  -1 -15   1        308.16        363.04        15.50 o                         
   1 -15   1         18.28         13.57         4.95 o                         
   3 -15   1          7.82         10.66         8.65 o                         
   5 -15   1         94.99        106.97        11.69 o                         
   7 -15   1         12.16          5.71         7.77 o                         
   9 -15   1         58.23         52.99        14.05 o                         
  11 -15   1        145.86        166.94        23.32 o                         
  13 -15   1         25.10         12.46        13.41 o                         
  15 -15   1         51.46         45.96        16.57 o                         
 -16 -14   1          4.18        -21.81        21.81 o                         
 -14 -14   1        193.62        189.83        18.47 o                         
 -12 -14   1         56.15         82.47        16.08 o                         
 -10 -14   1         19.91         33.07         7.41 o                         
  -8 -14   1        205.88        219.95        11.18 o                         
  -6 -14   1         56.68         57.62         7.53 o                         
  -4 -14   1         25.75         22.76        11.41 o                         
  -2 -14   1        112.27        105.13         8.38 o                         
   0 -14   1        656.97        659.12        21.47 o                         
   2 -14   1        205.07        224.27        10.77 o                         
   4 -14   1        243.95        239.25        11.48 o                         
   6 -14   1        303.32        300.18        14.36 o                         
   8 -14   1          5.07         -6.44         7.25 o                         
  10 -14   1        325.59        348.78        21.36 o                         
  12 -14   1         81.04         68.66        13.36 o                         
  14 -14   1        173.87        215.68        19.48 o                         
  16 -14   1         10.13         16.86        22.76 o                         
 -17 -13   1         12.10         -3.83        24.35 o                         
 -15 -13   1        282.11        277.81        23.22 o                         
 -13 -13   1          0.95        -10.07        11.99 o                         
 -11 -13   1         72.25         60.62        17.11 o                         
  -9 -13   1        218.64        215.78        13.45 o                         
  -7 -13   1        281.43        241.30        11.44 o                         
  -5 -13   1        286.55        336.21        14.88 o                         
  -3 -13   1        591.39        531.22        21.51 o                         
  -1 -13   1         87.08         72.69         6.66 o                         
   1 -13   1        795.80        839.84        30.44 o                         
   3 -13   1         82.28         59.89         7.63 o                         
   5 -13   1       1057.71       1167.14        37.79 o                         
   7 -13   1        264.64        301.00        13.90 o                         
   9 -13   1         19.90         12.32        10.93 o                         
  11 -13   1        357.73        358.87        24.84 o                         
  13 -13   1         11.07          7.31        13.43 o                         
  15 -13   1        110.96        104.19        16.77 o                         
  17 -13   1          2.99        -11.58        31.42 o                         
 -18 -12   1          3.91         19.38        19.10 o                         
 -16 -12   1        144.00        134.68        16.88 o                         
 -14 -12   1         60.11         39.17        13.48 o                         
 -12 -12   1         57.02         92.65        16.62 o                         
 -10 -12   1        394.94        356.15        18.32 o                         
  -8 -12   1        188.25        160.55         9.30 o                         
  -6 -12   1        250.72        216.13        10.49 o                         
  -4 -12   1         41.50         31.03         6.44 o                         
  -2 -12   1        691.30        720.57        24.08 o                         
   0 -12   1        466.19        490.17        23.43 o                         
   2 -12   1       1937.70       2106.20        65.70 o                         
   4 -12   1        592.57        567.24        18.98 o                         
   6 -12   1        355.11        391.58        15.28 o                         
   8 -12   1        351.91        353.73        18.30 o                         
  10 -12   1          8.92        -12.19        12.19 o                         
  12 -12   1        164.88        141.42        15.90 o                         
  14 -12   1         30.68         25.76        14.55 o                         
  16 -12   1         61.94         83.67        16.12 o                         
  18 -12   1         21.72         -7.16        18.78 o                         
 -19 -11   1         16.98         18.77        27.80 o                         
 -17 -11   1         16.57         26.91        14.85 o                         
 -15 -11   1        120.39        109.01        16.00 o                         
 -13 -11   1         11.33          9.98        10.61 o                         
 -11 -11   1        445.83        496.26        25.49 o                         
  -9 -11   1         33.99         26.45         6.79 o                         
  -7 -11   1        589.45        642.34        25.02 o                         
  -5 -11   1        818.06        801.48        27.42 o                         
  -3 -11   1         12.44         15.77         5.08 o                         
  -1 -11   1       2231.70       2140.67        67.20 o                         
   1 -11   1       1882.91       1982.95        63.23 o                         
   3 -11   1        243.15        211.66         9.06 o                         
   5 -11   1         86.33        128.77         7.86 o                         
   7 -11   1         17.21         37.12         7.20 o                         
   9 -11   1        249.96        228.11        14.86 o                         
  11 -11   1         89.31        101.04        12.28 o                         
  13 -11   1        239.91        231.17        16.55 o                         
  15 -11   1        252.25        237.35        21.15 o                         
  17 -11   1         67.29        114.86        17.28 o                         
  19 -11   1          2.46         -1.86        21.30 o                         
 -20 -10   1         51.67         26.77        25.38 o                         
 -18 -10   1         14.75         55.31        19.42 o                         
 -16 -10   1         17.74         22.95        13.39 o                         
 -14 -10   1         92.04        102.39        15.37 o                         
 -12 -10   1        187.43        199.52        11.88 o                         
 -10 -10   1        200.70        179.85        10.49 o                         
  -8 -10   1        156.95        184.83        11.01 o                         
  -6 -10   1        236.46        243.70        12.64 o                         
  -4 -10   1        315.21        306.03        13.08 o                         
  -2 -10   1       1004.97       1090.02        35.84 o                         
   0 -10   1       4186.88       3951.65       133.01 o                         
   2 -10   1       1829.38       1931.49        65.63 o                         
   4 -10   1       1651.62       1570.07        52.25 o                         
   6 -10   1       1506.57       1418.15        54.09 o                         
   8 -10   1        751.46        734.82        28.27 o                         
  10 -10   1        394.52        417.51        19.20 o                         
  12 -10   1         57.09         35.82         9.58 o                         
  14 -10   1         75.94        121.34        13.08 o                         
  16 -10   1        285.28        376.37        24.62 o                         
  18 -10   1         27.54         20.09        18.75 o                         
  20 -10   1          6.27        -11.79        24.19 o                         
 -21  -9   1          3.74        -14.09        29.31 o                         
 -19  -9   1          6.89         -6.53        29.97 o                         
 -17  -9   1         44.21         27.57        13.07 o                         
 -15  -9   1        122.04        147.34        13.34 o                         
 -13  -9   1         28.04         32.32        10.23 o                         
 -11  -9   1        561.00        520.28        26.53 o                         
  -9  -9   1       1545.02       1430.02        57.16 o                         
  -7  -9   1       1737.82       1782.41        66.85 o                         
  -5  -9   1       1983.03       2055.22        76.53 o                         
  -3  -9   1       4100.50       3914.01       124.49 o                         
  -1  -9   1         30.72         13.33         4.66 o                         
   1  -9   1        109.97         88.20         6.42 o                         
   3  -9   1        967.54        842.00        31.37 o                         
   5  -9   1       1722.86       1835.83        65.20 o                         
   7  -9   1       1057.01       1171.72        41.99 o                         
   9  -9   1        393.06        344.42        17.35 o                         
  11  -9   1        462.56        439.92        19.94 o                         
  13  -9   1          0.03         -8.27        11.27 o                         
  15  -9   1        102.70         96.18        13.33 o                         
  17  -9   1        241.91        273.47        21.83 o                         
  19  -9   1         58.18         40.50        18.19 o                         
 -22  -8   1          1.43          0.59        23.94 o                         
 -20  -8   1         57.74         26.53        38.22 o                         
 -18  -8   1          8.51         16.80        14.11 o                         
 -16  -8   1        499.16        526.92        30.76 o                         
 -14  -8   1        116.69         86.36        11.18 o                         
 -12  -8   1       1924.31       2063.93        87.42 o                         
 -10  -8   1        716.03        718.34        27.71 o                         
  -8  -8   1        462.79        488.12        18.02 o                         
  -6  -8   1        852.51        832.62        36.17 o                         
  -4  -8   1       2462.63       2319.35        77.06 o                         
  -2  -8   1        553.41        450.79        15.74 o                         
   0  -8   1       1945.18       1786.64        58.44 o                         
   2  -8   1       3643.32       3612.91       127.80 o                         
   4  -8   1       1649.80       1743.82        75.22 o                         
   6  -8   1       1229.38       1149.77        45.70 o                         
   8  -8   1        398.04        365.81        15.85 o                         
  10  -8   1        267.80        290.16        13.23 o                         
  12  -8   1        304.65        263.94        15.08 o                         
  14  -8   1         54.60         85.50        13.87 o                         
  16  -8   1         23.89         16.25        12.62 o                         
  18  -8   1        130.76        158.68        23.56 o                         
  20  -8   1         54.08         50.91        18.87 o                         
 -21  -7   1          3.25         24.91        33.01 o                         
 -19  -7   1          9.34         -0.88        16.30 o                         
 -17  -7   1        315.79        311.56        17.78 o                         
 -15  -7   1         74.32         72.16        11.21 o                         
 -13  -7   1       1417.33       1411.37        49.65 o                         
 -11  -7   1        503.70        486.60        21.59 o                         
  -9  -7   1        574.47        594.79        22.50 o                         
  -7  -7   1       1924.67       1752.76        62.20 o                         
  -5  -7   1       1282.60       1058.36        39.66 o                         
  -3  -7   1       6124.10       6497.59       250.45 o                         
  -1  -7   1       1740.76       1805.98        59.26 o                         
   1  -7   1       3055.94       3244.14       117.46 o                         
   3  -7   1        118.14        138.35         7.82 o                         
   5  -7   1        341.39        272.67        12.63 o                         
   7  -7   1        447.15        467.88        21.94 o                         
   9  -7   1        218.83        197.22        10.94 o                         
  11  -7   1        774.42        822.94        29.17 o                         
  13  -7   1        649.87        638.78        29.01 o                         
  15  -7   1        174.84        180.48        13.15 o                         
  17  -7   1         99.44         94.76        13.75 o                         
  19  -7   1        149.45        130.61        18.26 o                         
  21  -7   1         48.98         52.80        30.49 o                         
 -22  -6   1         18.94         -7.51        19.79 o                         
 -20  -6   1          5.36         -6.08        15.01 o                         
 -18  -6   1         24.55         11.59        12.63 o                         
 -16  -6   1          1.83          9.54        10.77 o                         
 -14  -6   1        433.89        514.76        20.03 o                         
 -12  -6   1        608.06        634.93        26.83 o                         
 -10  -6   1        583.66        597.92        24.72 o                         
  -8  -6   1        436.24        493.03        22.05 o                         
  -6  -6   1        240.65        270.29        12.19 o                         
  -4  -6   1      18822.18      20381.31      1521.18 o                         
  -2  -6   1       3035.84       2904.44        96.27 o                         
   0  -6   1       8373.76       7769.78       454.88 o                         
   2  -6   1       5776.94       6052.69       228.06 o                         
   4  -6   1      11061.37      10266.14       726.31 o                         
   6  -6   1         17.64         40.09         4.98 o                         
   8  -6   1       1986.81       1924.47        64.30 o                         
  10  -6   1       1095.48       1013.25        36.01 o                         
  12  -6   1        254.49        222.36        11.91 o                         
  14  -6   1        104.31         76.14         9.89 o                         
  16  -6   1        124.55        165.11        13.12 o                         
  18  -6   1        177.33        145.38        16.71 o                         
  20  -6   1         30.30         31.22        15.93 o                         
  22  -6   1         11.18        -21.68        74.33 o                         
 -23  -5   1          0.64         -8.25        22.11 o                         
 -21  -5   1          7.60         -6.81        24.48 o                         
 -19  -5   1         62.52         39.41        13.77 o                         
 -17  -5   1        127.96        148.82        17.89 o                         
 -15  -5   1         10.39         -2.93         8.47 o                         
 -13  -5   1       1831.52       1636.69        65.51 o                         
 -11  -5   1         24.88         29.52         6.04 o                         
  -9  -5   1       4491.07       4587.99       164.54 o                         
  -7  -5   1       7435.88       7440.93       256.67 o                         
  -5  -5   1      25288.70      25765.19      1836.72 o                         
  -3  -5   1       6156.70       7236.86       825.24 o                         
  -1  -5   1       2486.42       2326.48        76.02 o                         
   1  -5   1       3233.56       3324.58       140.19 o                         
   3  -5   1       7500.33       8078.59       596.35 o                         
   5  -5   1       1328.31       1180.92        44.78 o                         
   7  -5   1       5344.04       5881.25       221.26 o                         
   9  -5   1       1522.65       1528.61        54.52 o                         
  11  -5   1        938.86        992.13        35.59 o                         
  13  -5   1       1152.12       1224.20        43.15 o                         
  15  -5   1          8.46          0.93         9.01 o                         
  17  -5   1        337.78        334.72        21.54 o                         
  19  -5   1         38.86         30.36        14.70 o                         
  21  -5   1          7.95          4.71        17.00 o                         
 -22  -4   1         19.60         47.92        17.61 o                         
 -20  -4   1         63.37         85.35        13.97 o                         
 -18  -4   1        337.13        323.61        18.46 o                         
 -16  -4   1         87.35         73.78        10.80 o                         
 -14  -4   1       2347.08       2364.54        86.37 o                         
 -12  -4   1        894.03        786.03        34.00 o                         
 -10  -4   1       1122.63       1055.27        33.04 o                         
  -8  -4   1        213.42        226.56        10.45 o                         
  -6  -4   1       2342.71       2314.51        75.60 o                         
  -4  -4   1       1772.95       1971.62        63.45 o                         
  -2  -4   1      16392.12      15760.18      1043.79 o                         
   0  -4   1       2684.85       2722.59        98.86 o                         
   2  -4   1       9560.10       8987.42       628.75 o                         
   4  -4   1       7901.47       8412.19       943.77 o                         
   6  -4   1       4687.21       4664.88       153.08 o                         
   8  -4   1        245.09        327.17        16.01 o                         
  10  -4   1         63.74         53.91         6.31 o                         
  12  -4   1        500.67        516.55        20.05 o                         
  14  -4   1         84.18         81.88         8.66 o                         
  16  -4   1        487.80        468.48        24.73 o                         
  18  -4   1        563.37        599.67        31.20 o                         
  20  -4   1         13.65         -0.76        15.31 o                         
  22  -4   1         20.60         33.76        17.85 o                         
 -23  -3   1         32.79         31.21        22.13 o                         
 -21  -3   1         40.63         -6.24        15.70 o                         
 -19  -3   1         56.73         55.07        13.79 o                         
 -17  -3   1        821.61        820.44        37.40 o                         
 -15  -3   1        848.99        893.34        34.75 o                         
 -13  -3   1        253.78        223.13        12.06 o                         
 -11  -3   1       1110.07       1200.07        41.26 o                         
  -9  -3   1       3872.82       3992.14       163.46 o                         
  -7  -3   1        372.92        364.22        13.11 o                         
  -3  -3   1      26945.84      27556.47      2755.77 o                         
  -1  -3   1       5346.91       5137.43       340.36 o                         
   3  -3   1       8426.75       9007.33       685.92 o                         
   5  -3   1       7350.27       7613.52       707.67 o                         
   7  -3   1       2728.10       2781.19        91.49 o                         
   9  -3   1        981.05        943.76        33.09 o                         
  11  -3   1        303.87        299.41        12.36 o                         
  13  -3   1        122.22        129.97         9.54 o                         
  15  -3   1        193.46        208.29        12.35 o                         
  17  -3   1        560.62        611.70        30.24 o                         
  19  -3   1         48.56         45.57        14.84 o                         
  21  -3   1         21.62         21.87        16.08 o                         
  23  -3   1         64.83         42.34        37.72 o                         
 -22  -2   1         76.21         56.59        29.21 o                         
 -20  -2   1        126.68         99.19        15.92 o                         
 -18  -2   1         54.45         14.44        11.76 o                         
 -16  -2   1        775.74        848.50        34.28 o                         
 -14  -2   1       1267.83       1424.68        52.44 o                         
 -12  -2   1       1822.09       1958.51        66.04 o                         
 -10  -2   1       2284.87       2254.91        82.72 o                         
  -8  -2   1       2503.61       2846.71       101.47 o                         
  -6  -2   1       3431.23       3570.29       124.92 o                         
  -4  -2   1       3268.04       2923.81       115.64 o                         
  -2  -2   1      10545.07      11583.70       948.01 o                         
   0  -2   1       2854.01       3046.44       371.46 o                         
   4  -2   1      18261.16      17625.62      1328.57 o                         
   6  -2   1       3564.44       3579.01       122.33 o                         
   8  -2   1       2700.88       2668.83        97.83 o                         
  10  -2   1        462.31        485.89        18.07 o                         
  12  -2   1        225.43        216.08        11.48 o                         
  14  -2   1        240.15        257.28        12.08 o                         
  16  -2   1        132.83        108.01        11.86 o                         
  18  -2   1        315.48        330.19        19.94 o                         
  20  -2   1          1.96        -15.10        15.10 o                         
  22  -2   1         30.55          4.66        17.34 o                         
 -23  -1   1          9.31         14.07        21.50 o                         
 -21  -1   1         38.99         33.80        13.74 o                         
 -19  -1   1        196.07        185.25        16.97 o                         
 -17  -1   1         96.43         74.91        14.74 o                         
 -15  -1   1        419.92        370.11        17.10 o                         
 -13  -1   1         17.41         20.05         6.79 o                         
 -11  -1   1        227.49        210.83        10.70 o                         
  -9  -1   1       3906.35       3958.69       119.95 o                         
  -7  -1   1       4356.20       4426.31       139.99 o                         
  -5  -1   1       9318.55       9688.96      1018.86 o                         
  -3  -1   1      16281.16      16381.88      1186.03 o                         
   1  -1   1       1163.70       1115.89        55.51 o                         
   3  -1   1      11073.22      10552.07       772.53 o                         
   7  -1   1       3597.70       3512.43       123.64 o                         
   9  -1   1       4842.80       5271.64       165.73 o                         
  11  -1   1        521.17        485.49        22.11 o                         
  13  -1   1        400.98        445.93        20.10 o                         
  15  -1   1        172.91        149.88        12.47 o                         
  17  -1   1        112.80        114.10        12.69 o                         
  19  -1   1         70.01         54.32        17.09 o                         
  21  -1   1         12.29         -0.43        17.00 o                         
  23  -1   1          1.96        -15.79        22.61 o                         
 -22   0   1         29.46         24.84        17.57 o                         
 -20   0   1          1.87        -12.72        12.72 o                         
 -18   0   1          0.36          3.45        13.07 o                         
 -16   0   1        607.68        610.31        24.90 o                         
 -14   0   1        938.19       1022.52        35.65 o                         
 -12   0   1         32.23         37.41         5.86 o                         
 -10   0   1        734.58        853.56        30.91 o                         
  -8   0   1        363.36        361.20        13.38 o                         
  -6   0   1        947.63        884.97        29.37 o                         
  -4   0   1        123.85        118.51         5.31 o                         
  -2   0   1      13779.01      10190.60      1042.26 o                         
   2   0   1       3621.85       3201.83       232.48 o                         
   6   0   1       1472.27       1198.92        39.60 o                         
   8   0   1        382.78        309.74        12.02 o                         
  10   0   1         29.48         26.21         5.58 o                         
  12   0   1        790.12        707.72        25.49 o                         
  14   0   1          1.03          6.76         8.29 o                         
  16   0   1          0.49         -5.67        10.80 o                         
  18   0   1         44.96         39.53        13.28 o                         
  20   0   1         20.91          4.04        15.08 o                         
  22   0   1          6.06         -5.76        17.46 o                         
 -23   1   1          8.61         -2.86        28.92 o                         
 -21   1   1         39.93         44.98        13.55 o                         
 -19   1   1        202.95        203.45        15.13 o                         
 -17   1   1         85.69         72.69        11.47 o                         
 -15   1   1        426.24        404.70        16.50 o                         
 -13   1   1         14.85         18.45         6.23 o                         
 -11   1   1        373.64        363.07        14.52 o                         
  -9   1   1       3411.92       3421.32       119.78 o                         
  -7   1   1       4115.74       4213.99       139.91 o                         
  -5   1   1      10050.07      10097.22       721.82 o                         
  -3   1   1      16254.59      16423.04      1185.92 o                         
   1   1   1       1078.26       1070.37        49.75 o                         
   3   1   1      11316.25      10818.04       773.22 o                         
   5   1   1        340.47        332.64        11.82 o                         
   7   1   1       4110.11       4128.35       130.24 o                         
   9   1   1       4538.79       4905.57       185.24 o                         
  11   1   1        318.35        319.60        14.30 o                         
  13   1   1        463.82        526.80        19.27 o                         
  15   1   1        175.60        166.31         9.47 o                         
  17   1   1        110.22        115.68        12.72 o                         
  19   1   1         67.15         74.56        13.26 o                         
  21   1   1         11.34         20.71        22.16 o                         
  23   1   1          2.18         29.66        22.20 o                         
 -22   2   1         77.87         74.40        17.31 o                         
 -20   2   1        118.23        118.92        14.05 o                         
 -18   2   1         68.96         45.28        14.67 o                         
 -16   2   1        771.27        858.98        34.48 o                         
 -14   2   1       1158.62       1317.49        46.38 o                         
 -12   2   1       1579.18       1634.80        58.85 o                         
 -10   2   1       2579.32       2518.89        78.43 o                         
  -8   2   1       2763.36       3059.09        96.27 o                         
  -6   2   1       3180.87       3341.54       111.66 o                         
  -4   2   1       3855.05       3472.14       115.88 o                         
  -2   2   1      13634.03      14825.55       960.10 o                         
   0   2   1       3842.66       3935.58       264.17 o                         
   4   2   1      19064.91      19153.57      1331.42 o                         
   6   2   1       3512.75       3573.10       116.09 o                         
   8   2   1       2726.90       2692.76        87.40 o                         
  10   2   1        418.57        426.56        16.86 o                         
  12   2   1        276.03        282.86        11.00 o                         
  14   2   1        211.43        214.57        11.88 o                         
  16   2   1        105.07         96.62        11.47 o                         
  18   2   1        324.38        343.01        19.32 o                         
  20   2   1          1.59          1.05        15.05 o                         
  22   2   1         30.28         47.24        19.68 o                         
 -23   3   1         31.48         54.16        26.22 o                         
 -21   3   1         46.15         28.38        14.02 o                         
 -19   3   1         46.51         30.08        12.43 o                         
 -17   3   1        869.12        813.23        37.00 o                         
 -15   3   1        855.26        925.97        33.00 o                         
 -13   3   1        317.42        276.85        11.17 o                         
 -11   3   1       1030.19       1109.35        41.24 o                         
  -9   3   1       4159.96       4384.23       144.16 o                         
  -7   3   1        317.72        263.10        11.41 o                         
  -5   3   1        795.72        490.63        17.93 o                         
  -3   3   1      25550.26      26249.83      2745.74 o                         
  -1   3   1       4503.55       4236.87       339.10 o                         
   3   3   1       9348.92       9977.43       687.77 o                         
   5   3   1       6307.19       6642.10       406.74 o                         
   7   3   1       1972.04       2031.37        76.01 o                         
   9   3   1        946.43        904.45        31.20 o                         
  11   3   1        169.53        183.68         9.60 o                         
  13   3   1         73.59         81.82         8.11 o                         
  15   3   1        179.79        180.48        10.43 o                         
  17   3   1        573.38        594.92        34.95 o                         
  19   3   1         50.65         49.53        13.00 o                         
  21   3   1         21.39         15.14        16.59 o                         
  23   3   1         65.00         56.71        22.04 o                         
 -22   4   1         18.19         16.21        17.60 o                         
 -20   4   1         57.51         73.74        14.04 o                         
 -18   4   1        319.05        288.59        19.64 o                         
 -16   4   1         96.09         50.80         9.33 o                         
 -14   4   1       2552.78       2575.50        81.80 o                         
 -12   4   1       1178.52       1068.74        32.41 o                         
 -10   4   1        820.94        773.77        32.84 o                         
  -8   4   1        278.56        281.39        10.26 o                         
  -6   4   1       2130.92       2084.55        75.54 o                         
  -4   4   1       1561.20       1706.34        67.41 o                         
  -2   4   1      13607.76      13037.60      1036.01 o                         
   2   4   1       9167.88       8351.23       627.99 o                         
   4   4   1       8879.29       9617.59       668.97 o                         
   6   4   1       4454.51       4309.57       145.10 o                         
   8   4   1        340.57        417.54        14.53 o                         
  10   4   1         79.72         71.67         6.19 o                         
  12   4   1        430.14        449.83        18.61 o                         
  14   4   1         51.98         48.36         9.11 o                         
  16   4   1        543.86        544.55        24.22 o                         
  18   4   1        549.76        564.95        29.62 o                         
  20   4   1         14.56         -1.26        16.12 o                         
  22   4   1         21.43         -3.81        19.18 o                         
 -23   5   1          0.55          0.33        22.08 o                         
 -21   5   1          6.23         -3.56        16.49 o                         
 -19   5   1         56.62         78.67        15.11 o                         
 -17   5   1        117.54        125.38        14.08 o                         
 -15   5   1          7.99          8.43         9.04 o                         
 -13   5   1       1985.13       1823.73        58.43 o                         
 -11   5   1          3.61          7.99         5.72 o                         
  -9   5   1       5019.61       5006.86       156.26 o                         
  -7   5   1       7518.77       7617.99       256.76 o                         
  -5   5   1      24729.04      24987.07      1836.05 o                         
  -3   5   1       8082.56       8888.96       828.94 o                         
  -1   5   1       2149.43       2023.13       101.24 o                         
   1   5   1       3342.00       3373.73       129.77 o                         
   3   5   1       7673.46       8340.48       595.82 o                         
   5   5   1       1406.64       1232.73        44.54 o                         
   7   5   1       5732.93       6286.80       197.96 o                         
   9   5   1       1086.49       1094.45        41.49 o                         
  11   5   1        905.86        947.29        35.40 o                         
  13   5   1       1054.35       1130.12        40.67 o                         
  15   5   1          3.93         -5.86         8.71 o                         
  17   5   1        318.81        332.31        20.60 o                         
  19   5   1         38.15         40.88        14.77 o                         
  21   5   1          7.66         16.41        18.45 o                         
 -22   6   1         20.96         20.73        20.29 o                         
 -20   6   1          7.47          9.04        14.10 o                         
 -18   6   1         31.35          5.18        12.25 o                         
 -16   6   1          1.35          9.26         9.44 o                         
 -14   6   1        338.77        398.43        17.83 o                         
 -12   6   1        701.30        736.35        25.30 o                         
 -10   6   1        715.61        730.28        25.21 o                         
  -8   6   1        597.01        607.87        21.11 o                         
  -6   6   1        258.78        323.94        13.00 o                         
  -4   6   1      20570.30      21675.39      1525.87 o                         
  -2   6   1       2809.70       2691.16       109.04 o                         
   0   6   1       7962.98       7319.09       781.49 o                         
   2   6   1       5505.85       5720.09       246.29 o                         
   4   6   1      10744.83       9829.21       592.42 o                         
   6   6   1         15.81         23.80         4.52 o                         
   8   6   1       1920.17       1780.04        60.86 o                         
  10   6   1       1056.47        959.27        36.06 o                         
  12   6   1        312.26        284.03        13.13 o                         
  14   6   1        108.24         81.09        10.94 o                         
  16   6   1         97.95         99.52        12.75 o                         
  18   6   1        194.63        188.59        17.71 o                         
  20   6   1         34.00         12.96        16.37 o                         
  22   6   1         10.48         26.74        19.19 o                         
 -21   7   1          4.06         -5.81        17.42 o                         
 -19   7   1          8.05        -14.77        14.77 o                         
 -17   7   1        299.61        270.68        17.95 o                         
 -15   7   1        100.71        108.57         9.57 o                         
 -13   7   1       1326.58       1340.05        46.77 o                         
 -11   7   1        386.30        388.36        17.00 o                         
  -9   7   1        599.82        574.18        22.41 o                         
  -7   7   1       1860.38       1629.27        58.57 o                         
  -3   7   1       5992.79       6421.98       234.16 o                         
  -1   7   1       1439.51       1511.77        87.71 o                         
   1   7   1       2948.28       3187.57       147.61 o                         
   3   7   1        220.02        226.76        22.66 o                         
   5   7   1        311.43        282.75        14.35 o                         
   7   7   1        613.69        618.49        21.19 o                         
   9   7   1        249.02        252.03         9.96 o                         
  11   7   1        638.18        605.44        25.41 o                         
  13   7   1        739.95        722.09        27.18 o                         
  15   7   1        145.74        139.69        10.74 o                         
  17   7   1        112.13         87.90        13.66 o                         
  19   7   1        141.62        101.31        17.98 o                         
  21   7   1         46.00         48.31        23.26 o                         
 -22   8   1          0.89        -20.03        21.81 o                         
 -20   8   1         65.06         62.02        16.70 o                         
 -18   8   1          6.13          1.66        12.75 o                         
 -16   8   1        506.35        561.00        25.25 o                         
 -14   8   1        172.34        143.00         9.75 o                         
 -12   8   1       2148.18       2279.00        72.73 o                         
 -10   8   1        616.87        622.00        27.27 o                         
  -8   8   1        384.16        355.49        16.70 o                         
  -6   8   1        959.66        934.81        36.36 o                         
  -4   8   1       1981.94       1884.73        76.87 o                         
   0   8   1       1893.86       1739.53        91.15 o                         
   2   8   1       3920.78       3916.98       156.57 o                         
   4   8   1       2265.49       2408.22        80.46 o                         
   6   8   1       1074.67        932.59        42.04 o                         
   8   8   1        386.80        327.87        16.70 o                         
  10   8   1        240.16        248.75        12.99 o                         
  12   8   1        333.89        287.65        12.27 o                         
  14   8   1         32.76         50.31        10.02 o                         
  16   8   1         36.90         11.35        13.73 o                         
  18   8   1        116.66        132.09        15.82 o                         
  20   8   1         52.98         46.13        17.45 o                         
 -21   9   1          3.71          0.06        21.80 o                         
 -19   9   1         10.95          5.55        14.16 o                         
 -17   9   1         58.43         43.83        12.77 o                         
 -15   9   1        131.14        123.15        11.48 o                         
 -13   9   1         10.60          7.83         7.88 o                         
 -11   9   1        652.42        626.26        22.15 o                         
  -9   9   1       1699.04       1614.48        53.98 o                         
  -7   9   1       1813.76       1818.23        71.75 o                         
  -5   9   1       2088.52       2103.54        76.72 o                         
  -3   9   1       3913.54       3707.61       148.42 o                         
  -1   9   1         15.26         21.55         6.84 o                         
   1   9   1        115.74        106.65         8.58 o                         
   3   9   1        925.88        790.05        31.57 o                         
   5   9   1       1575.36       1681.71        65.23 o                         
   7   9   1        953.33       1002.52        45.70 o                         
   9   9   1        247.42        210.53        12.75 o                         
  11   9   1        463.71        437.45        17.99 o                         
  13   9   1          3.93         -9.29         9.29 o                         
  15   9   1        101.92        111.44        11.03 o                         
  17   9   1        222.66        252.56        17.66 o                         
  19   9   1         64.40         70.14        17.08 o                         
 -20  10   1         59.12         78.05        21.66 o                         
 -18  10   1         19.73         14.66        17.06 o                         
 -16  10   1          7.68          4.06        10.22 o                         
 -14  10   1        113.01        100.70        10.38 o                         
 -12  10   1        122.19        128.10        11.30 o                         
 -10  10   1        116.65        124.56         9.76 o                         
  -8  10   1        240.82        268.01        13.16 o                         
  -6  10   1        326.30        338.22        15.38 o                         
  -4  10   1        425.78        421.23        21.15 o                         
   0  10   1       3868.23       3691.31       197.92 o                         
   2  10   1       2207.80       2365.86        95.92 o                         
   4  10   1       1507.74       1397.12        55.69 o                         
   6  10   1       1513.84       1463.33        63.34 o                         
   8  10   1        688.93        610.70        33.30 o                         
  10  10   1        438.05        440.83        29.29 o                         
  12  10   1         50.05         32.98         8.13 o                         
  14  10   1         62.03         54.39        12.91 o                         
  16  10   1        262.02        339.41        20.22 o                         
  18  10   1         28.56         25.24        20.24 o                         
  20  10   1          7.69        -19.43        19.43 o                         
 -19  11   1         22.62         10.87        17.66 o                         
 -17  11   1         22.93         27.47        18.42 o                         
 -15  11   1        113.83        111.68        12.07 o                         
 -13  11   1         19.89         15.87         9.24 o                         
 -11  11   1        391.49        441.21        28.00 o                         
  -9  11   1          3.06         -2.87         8.10 o                         
  -7  11   1        508.02        555.45        25.48 o                         
  -5  11   1        655.34        602.21        33.94 o                         
  -3  11   1         31.72         24.25         7.84 o                         
  -1  11   1       2212.01       2059.88       127.03 o                         
   1  11   1       1906.01       2022.08       118.96 o                         
   3  11   1        199.16        163.37        10.90 o                         
   5  11   1        142.07        191.06        11.65 o                         
   7  11   1         37.29         45.83         8.72 o                         
   9  11   1        256.58        228.25        13.80 o                         
  11  11   1         52.96         32.23        14.18 o                         
  13  11   1        245.21        220.62        14.55 o                         
  15  11   1        276.21        285.95        16.53 o                         
  17  11   1         57.29         92.06        16.21 o                         
  19  11   1          3.10        -16.86        16.86 o                         
 -18  12   1          1.68         19.91        17.72 o                         
 -16  12   1        154.66        168.66        18.63 o                         
 -14  12   1         81.98         77.56        14.34 o                         
 -12  12   1         41.56         79.76        13.77 o                         
 -10  12   1        433.94        359.49        21.90 o                         
  -8  12   1        129.85        117.53        14.46 o                         
  -6  12   1        259.60        234.86        13.50 o                         
  -4  12   1         57.66         57.44        10.17 o                         
  -2  12   1        565.43        551.69        33.51 o                         
   0  12   1        697.79        710.78        33.75 o                         
   2  12   1       1833.92       1925.11       123.74 o                         
   4  12   1        465.54        413.55        23.56 o                         
   6  12   1        286.58        288.10        17.58 o                         
   8  12   1        371.23        337.69        18.75 o                         
  10  12   1          1.83         -4.45        17.31 o                         
  12  12   1        170.96        175.07        13.78 o                         
  14  12   1         45.98         12.26        13.74 o                         
  16  12   1         53.10         69.31        15.38 o                         
  18  12   1         26.34         11.51        16.52 o                         
 -17  13   1          9.00         19.79        16.04 o                         
 -15  13   1        321.24        385.39        30.31 o                         
 -13  13   1          4.30        -12.40        12.40 o                         
 -11  13   1         53.60         50.95        15.48 o                         
  -9  13   1        204.30        214.44        14.38 o                         
  -7  13   1        331.86        281.30        27.87 o                         
  -5  13   1        420.69        490.43        25.61 o                         
  -3  13   1        729.81        645.11        38.45 o                         
  -1  13   1         57.98         39.15         9.86 o                         
   1  13   1        795.57        803.86        45.84 o                         
   3  13   1         81.97         71.00        10.11 o                         
   5  13   1        964.32       1040.31        48.81 o                         
   7  13   1        284.53        308.20        19.34 o                         
   9  13   1         37.85         45.88        10.47 o                         
  11  13   1        348.20        362.66        20.39 o                         
  13  13   1          8.89        -19.24        22.10 o                         
  15  13   1        101.49        113.70        16.08 o                         
  17  13   1          5.14          9.16        16.53 o                         
 -16  14   1          8.25        -10.57        15.96 o                         
 -14  14   1        229.25        243.74        17.73 o                         
 -12  14   1         67.61         56.90        16.94 o                         
 -10  14   1          8.71         -5.34        12.44 o                         
  -8  14   1        176.63        175.08        15.69 o                         
  -6  14   1         72.16         75.52        10.97 o                         
  -4  14   1         46.53         16.49        10.77 o                         
  -2  14   1        185.78        152.59        12.35 o                         
   0  14   1        489.43        472.11        36.02 o                         
   2  14   1        161.08        165.87        14.21 o                         
   4  14   1        270.41        282.84        17.82 o                         
   6  14   1        272.02        268.87        17.12 o                         
   8  14   1          4.81          0.79        12.43 o                         
  10  14   1        342.89        375.98        21.73 o                         
  12  14   1         66.16         28.37        12.29 o                         
  14  14   1        171.42        205.18        18.36 o                         
  16  14   1          7.37         10.32        16.00 o                         
 -15  15   1         14.67         -1.39        15.76 o                         
 -13  15   1        124.00        141.79        24.26 o                         
 -11  15   1         25.11          4.44        13.47 o                         
  -9  15   1         19.34         -8.70        12.69 o                         
  -7  15   1        216.76        252.01        16.49 o                         
  -5  15   1        319.27        357.35        25.09 o                         
  -3  15   1        141.30        127.45        22.93 o                         
  -1  15   1        315.93        348.45        20.37 o                         
   1  15   1         15.07         19.22        12.12 o                         
   3  15   1         15.92         13.56        12.20 o                         
   5  15   1        123.76        127.54        14.26 o                         
   7  15   1         13.03         -1.14        11.55 o                         
   9  15   1         71.81         98.32        14.98 o                         
  11  15   1        128.44        197.68        17.71 o                         
  13  15   1         30.82         29.11        16.53 o                         
  15  15   1         53.28         58.58        16.53 o                         
 -14  16   1         36.49         22.19        15.71 o                         
 -12  16   1         16.53          2.76        19.61 o                         
 -10  16   1         99.75         68.49        17.01 o                         
  -8  16   1          8.46         -2.79        13.00 o                         
  -6  16   1        113.44        146.02        18.42 o                         
  -4  16   1        166.87        141.82        15.82 o                         
  -2  16   1          7.35        -12.90        12.90 o                         
   0  16   1         48.49         39.96        14.61 o                         
   2  16   1         42.06         15.06        13.29 o                         
   4  16   1         29.51         52.89        20.79 o                         
   6  16   1          2.36          8.70        14.53 o                         
   8  16   1          2.75         -2.90        12.81 o                         
  10  16   1         41.53         56.89        16.73 o                         
  12  16   1         46.26         31.95        15.11 o                         
  14  16   1         89.01         85.16        16.52 o                         
 -13  17   1          9.28         29.78        16.49 o                         
 -11  17   1         41.69         19.64        25.11 o                         
  -9  17   1         52.27         66.88        19.25 o                         
  -7  17   1         12.64         20.52        18.64 o                         
  -5  17   1        169.45        171.18        22.15 o                         
  -3  17   1         68.59         59.66        17.51 o                         
  -1  17   1          1.32          1.99        16.04 o                         
   1  17   1         53.53         36.73        15.87 o                         
   3  17   1         35.60         -7.03        14.16 o                         
   5  17   1         28.65         43.79        22.64 o                         
   7  17   1        116.08         83.74        25.25 o                         
   9  17   1         12.19          8.59        16.12 o                         
  11  17   1         51.56         32.83        23.51 o                         
  13  17   1         57.70         48.13        15.87 o                         
 -12  18   1         28.12         31.03        19.25 o                         
 -10  18   1         36.44         50.32        62.00 o                         
  -8  18   1         27.95        -16.95        33.83 o                         
  -6  18   1         19.12         14.89        23.62 o                         
  -4  18   1        113.95         97.19        20.33 o                         
  -2  18   1         44.03         64.77        18.83 o                         
   0  18   1         71.57         66.54        42.56 o                         
   2  18   1         40.72         25.46        30.60 o                         
   4  18   1         11.98         18.69        23.28 o                         
   6  18   1        160.72        170.49        28.82 o                         
   8  18   1         13.89         25.51        38.44 o                         
  10  18   1         28.69         41.79        17.51 o                         
  -9  19   1         13.58         -2.14        26.21 o                         
  -7  19   1         56.31         53.87        26.23 o                         
  -5  19   1         79.60         30.20        35.17 o                         
  -3  19   1          8.32         19.66        24.92 o                         
  -1  19   1         15.41         -0.73        24.88 o                         
   1  19   1         10.78         22.06        24.93 o                         
   3  19   1         19.27         25.34        24.87 o                         
   5  19   1         49.71         50.93        37.83 o                         
   7  19   1         28.55         57.75        37.11 o                         
   9  19   1         42.36         47.66        27.19 o                         
  -6  20   1          1.38        -17.75        26.73 o                         
  -4  20   1         18.94          8.01        26.10 o                         
  -2  20   1         12.63         15.19        26.58 o                         
   0  20   1         12.70          3.86        36.99 o                         
   2  20   1          4.73        -19.52        30.82 o                         
   4  20   1          5.46        -23.01        36.01 o                         
   6  20   1         11.85         29.75        39.82 o                         
  -6 -20   2          7.70        -37.91        69.35 o                         
  -4 -20   2         22.97         24.75        17.41 o                         
  -2 -20   2         11.24         21.68        19.29 o                         
   0 -20   2         18.85        -11.81        24.45 o                         
   2 -20   2         25.37         54.91        32.33 o                         
   4 -20   2         18.78         69.34        58.74 o                         
  -9 -19   2         44.49         20.61        52.24 o                         
  -7 -19   2         28.18        -25.09        25.09 o                         
  -5 -19   2         82.28         49.18        27.37 o                         
  -3 -19   2         20.96         39.42        21.62 o                         
  -1 -19   2         48.08         39.30        16.39 o                         
   1 -19   2         14.90          9.11         6.55 o                         
   3 -19   2         91.60         74.18        20.99 o                         
   5 -19   2         17.87          6.40        47.08 o                         
   7 -19   2         59.82        142.38        41.22 o                         
 -12 -18   2          2.32         13.23        30.02 o                         
 -10 -18   2         20.91         73.57        40.30 o                         
  -8 -18   2         49.17         57.34        46.95 o                         
  -6 -18   2          7.96         -6.06        17.31 o                         
  -4 -18   2         17.72         15.94        21.34 o                         
  -2 -18   2         35.08         24.70        10.98 o                         
   0 -18   2         27.59         28.12         9.39 o                         
   2 -18   2         16.66          4.44         8.61 o                         
   4 -18   2        182.68        212.44        13.76 o                         
   6 -18   2         18.46         17.93         9.06 o                         
   8 -18   2         70.16         55.08        14.91 o                         
  10 -18   2          1.95        -37.19        37.19 o                         
 -13 -17   2          9.75         -0.89        32.50 o                         
 -11 -17   2         59.52         26.69        36.17 o                         
  -9 -17   2          2.08        -17.62        23.22 o                         
  -7 -17   2        196.05        255.69        18.46 o                         
  -5 -17   2          6.44          0.56        13.62 o                         
  -3 -17   2        232.51        255.81        19.94 o                         
  -1 -17   2         33.10         32.26        12.36 o                         
   1 -17   2         76.42         81.01        16.21 o                         
   3 -17   2         18.31         15.66         8.56 o                         
   5 -17   2         19.32         22.66         6.52 o                         
   7 -17   2         54.49         46.49         9.49 o                         
   9 -17   2          8.27         -7.26        11.32 o                         
  11 -17   2          5.51         28.08        21.94 o                         
  13 -17   2          0.92        -26.38        33.84 o                         
 -14 -16   2         45.28         37.60        56.82 o                         
 -12 -16   2         26.61          7.03        30.84 o                         
 -10 -16   2         44.03         38.83        25.10 o                         
  -8 -16   2        116.79         85.37        14.13 o                         
  -6 -16   2         31.35         15.32        13.98 o                         
  -4 -16   2         50.82         68.45        11.58 o                         
  -2 -16   2        110.54         99.54        12.96 o                         
   0 -16   2         46.88         33.05        17.55 o                         
   2 -16   2        382.40        460.53        20.81 o                         
   4 -16   2          2.51         -0.64         7.30 o                         
   6 -16   2         14.11         19.82         7.43 o                         
   8 -16   2         24.76         28.64        18.17 o                         
  10 -16   2         20.56         45.47        21.92 o                         
  12 -16   2         43.08         28.85        21.48 o                         
  14 -16   2         13.32          0.38        23.05 o                         
 -15 -15   2         85.55        146.35        34.48 o                         
 -13 -15   2        291.63        305.11        28.63 o                         
 -11 -15   2        193.47        217.41        29.65 o                         
  -9 -15   2         49.40         35.54        13.78 o                         
  -7 -15   2         17.88         18.95        10.47 o                         
  -5 -15   2        272.67        270.78        16.64 o                         
  -3 -15   2         93.17         95.85        10.63 o                         
  -1 -15   2         29.51          4.37         8.37 o                         
   1 -15   2          9.06          2.18         7.78 o                         
   3 -15   2         25.73         27.09         9.92 o                         
   5 -15   2          9.87          3.72         8.60 o                         
   7 -15   2        365.72        463.04        23.13 o                         
   9 -15   2         17.02         30.55        15.97 o                         
  11 -15   2          6.70         -8.74        14.78 o                         
  13 -15   2         62.83         83.72        15.37 o                         
  15 -15   2          6.52          1.74        17.32 o                         
 -18 -14   2          4.07         17.62        18.10 o                         
 -16 -14   2         85.04         85.87        17.24 o                         
 -14 -14   2        296.02        341.44        36.79 o                         
 -12 -14   2        304.07        323.77        26.66 o                         
 -10 -14   2         93.68        117.64         9.95 o                         
  -8 -14   2        163.49        150.35        14.51 o                         
  -6 -14   2         88.77         50.62        11.43 o                         
  -4 -14   2         85.11        109.12        12.92 o                         
  -2 -14   2        422.68        416.85        29.40 o                         
   0 -14   2        345.37        384.82        14.12 o                         
   2 -14   2        243.36        248.01        11.21 o                         
   4 -14   2        149.70        133.96         8.84 o                         
   6 -14   2        194.62        207.83        12.14 o                         
   8 -14   2        264.44        268.00        15.72 o                         
  10 -14   2         74.48         77.03        12.85 o                         
  12 -14   2        122.35        141.54        16.68 o                         
  14 -14   2         28.63         32.21        26.21 o                         
  16 -14   2          2.63        -16.53        16.53 o                         
 -17 -13   2         77.51         53.50        31.82 o                         
 -15 -13   2        120.65        142.29        26.41 o                         
 -13 -13   2         96.28        109.74        48.73 o                         
 -11 -13   2         22.83         34.77        10.66 o                         
  -9 -13   2        270.33        289.32        14.48 o                         
  -7 -13   2         20.54          2.12         9.90 o                         
  -5 -13   2        147.58        190.93        11.63 o                         
  -3 -13   2        739.96        835.73        33.73 o                         
  -1 -13   2        438.28        443.93        17.63 o                         
   1 -13   2         19.68         10.19         5.01 o                         
   3 -13   2        162.45        165.01         8.43 o                         
   5 -13   2        140.23        141.91         8.97 o                         
   7 -13   2        123.93        107.97        20.27 o                         
   9 -13   2         29.71         51.44        13.00 o                         
  11 -13   2         19.07         -1.56        17.61 o                         
  13 -13   2        223.86        274.72        21.03 o                         
  15 -13   2         64.78         58.23        19.39 o                         
  17 -13   2         37.94         10.13        24.88 o                         
 -18 -12   2         98.96         47.89        58.55 o                         
 -16 -12   2         45.00         56.34        22.66 o                         
 -14 -12   2         15.73         13.79        13.81 o                         
 -12 -12   2        151.87        139.04        15.34 o                         
 -10 -12   2        114.23        114.51        10.22 o                         
  -8 -12   2        171.69        223.67        12.29 o                         
  -6 -12   2         23.09         18.00         8.70 o                         
  -4 -12   2        137.08        143.67        12.15 o                         
  -2 -12   2        590.54        626.32        23.07 o                         
   0 -12   2        267.96        274.43        14.71 o                         
   2 -12   2       1905.65       2031.24        61.03 o                         
   4 -12   2        490.40        416.94        17.79 o                         
   6 -12   2          2.54         11.55         6.81 o                         
   8 -12   2         73.33         64.68         9.73 o                         
  10 -12   2          7.55         22.76        10.45 o                         
  12 -12   2        141.28        177.42        21.55 o                         
  14 -12   2         75.39         74.54        15.55 o                         
  16 -12   2         12.20        -27.15        27.15 o                         
  18 -12   2          4.96         -8.05        21.03 o                         
 -19 -11   2         96.57        140.27        22.72 o                         
 -17 -11   2         12.91          8.28        16.99 o                         
 -15 -11   2         85.49         65.75        13.93 o                         
 -13 -11   2         64.72         85.55        13.09 o                         
 -11 -11   2        351.73        373.86        34.26 o                         
  -9 -11   2         13.27         15.93         6.55 o                         
  -7 -11   2       1247.18       1261.62        48.96 o                         
  -5 -11   2        466.98        465.62        18.70 o                         
  -3 -11   2       2355.62       2386.54        78.75 o                         
  -1 -11   2        138.90        112.02         6.10 o                         
   1 -11   2        659.15        791.87        27.31 o                         
   3 -11   2       2436.78       2364.39        77.59 o                         
   5 -11   2       1112.46       1148.15        42.11 o                         
   7 -11   2        287.26        325.98        15.10 o                         
   9 -11   2        252.89        246.81        14.92 o                         
  11 -11   2        187.04        204.05        13.67 o                         
  13 -11   2         12.16         -8.90        14.35 o                         
  15 -11   2         32.64         16.81        15.34 o                         
  17 -11   2          7.45        -11.52        16.88 o                         
  19 -11   2         18.36        -16.13        57.68 o                         
 -20 -10   2         12.82         65.29        24.16 o                         
 -18 -10   2         22.03         36.02        18.92 o                         
 -16 -10   2         33.80         18.70        18.82 o                         
 -14 -10   2        175.69        171.38        15.49 o                         
 -12 -10   2        676.48        761.83        34.98 o                         
 -10 -10   2        941.30       1056.05        44.82 o                         
  -8 -10   2        163.24        235.89        13.93 o                         
  -6 -10   2        769.13        849.22        31.47 o                         
  -4 -10   2       4011.86       4096.81       129.45 o                         
  -2 -10   2        767.09        824.37        27.18 o                         
   0 -10   2        798.97        803.77        29.84 o                         
   2 -10   2       2850.53       2900.39        89.25 o                         
   4 -10   2        208.29        182.97        11.36 o                         
   6 -10   2        950.56        978.99        35.65 o                         
   8 -10   2         23.78         25.19        11.73 o                         
  10 -10   2        246.24        244.78        13.09 o                         
  12 -10   2        174.57        214.10        15.68 o                         
  14 -10   2        472.87        529.66        31.61 o                         
  16 -10   2         39.92         31.72        21.04 o                         
  18 -10   2         17.50         -8.90        17.20 o                         
  20 -10   2         39.50          4.59        24.77 o                         
 -21  -9   2         18.78          8.06        27.92 o                         
 -19  -9   2         28.44         -0.57        19.45 o                         
 -17  -9   2         49.14         69.07        18.37 o                         
 -15  -9   2        399.28        455.64        27.27 o                         
 -13  -9   2        324.72        292.56        20.00 o                         
 -11  -9   2        361.49        316.51        16.63 o                         
  -9  -9   2        251.46        223.40        12.94 o                         
  -7  -9   2        753.03        686.33        25.44 o                         
  -5  -9   2         59.69         30.09         5.82 o                         
  -3  -9   2       3166.76       3024.83        93.35 o                         
  -1  -9   2        881.86        949.17        36.10 o                         
   1  -9   2        576.56        458.94        16.31 o                         
   3  -9   2        744.33        803.18        31.56 o                         
   5  -9   2        235.06        295.26        15.82 o                         
   7  -9   2        423.56        403.54        22.89 o                         
   9  -9   2        233.69        209.19        11.91 o                         
  11  -9   2        113.75        135.50        10.10 o                         
  13  -9   2         55.66         27.55        11.85 o                         
  15  -9   2         86.16         74.71        18.81 o                         
  17  -9   2        448.59        534.52        33.58 o                         
  19  -9   2         95.31        108.44        19.36 o                         
 -22  -8   2          7.65         -5.23        35.49 o                         
 -20  -8   2         18.54         21.55        18.64 o                         
 -18  -8   2         45.11         32.00        17.51 o                         
 -16  -8   2        344.08        377.97        20.94 o                         
 -14  -8   2        131.27        102.49        12.66 o                         
 -12  -8   2        306.58        237.46        16.80 o                         
 -10  -8   2        658.37        734.38        26.36 o                         
  -8  -8   2       1716.54       1717.33        63.62 o                         
  -6  -8   2        728.45        736.92        27.71 o                         
  -4  -8   2        112.49        139.80         7.01 o                         
  -2  -8   2       1373.39       1389.69        49.51 o                         
   0  -8   2       2574.25       2388.02        73.61 o                         
   2  -8   2       2356.94       2340.78        76.90 o                         
   4  -8   2       1872.31       1815.75        61.35 o                         
   6  -8   2       1207.02       1041.18        43.11 o                         
   8  -8   2         42.61         39.15         6.88 o                         
  10  -8   2        339.37        329.49        16.53 o                         
  12  -8   2         59.59         49.83         8.75 o                         
  14  -8   2          7.24          5.67        13.55 o                         
  16  -8   2        243.33        218.28        19.63 o                         
  18  -8   2        499.45        517.32        35.30 o                         
  20  -8   2        159.50        183.78        22.56 o                         
 -21  -7   2         20.81         32.39        22.97 o                         
 -19  -7   2        101.36        117.46        15.46 o                         
 -17  -7   2        116.39         97.99        14.47 o                         
 -15  -7   2        832.23        871.80        38.59 o                         
 -13  -7   2        763.30        865.13        32.95 o                         
 -11  -7   2        315.97        294.93        14.05 o                         
  -9  -7   2       2284.83       2276.66        79.63 o                         
  -7  -7   2       2747.72       2651.54        89.39 o                         
  -5  -7   2       1417.63       1176.30        49.99 o                         
  -3  -7   2       2948.53       2901.88        94.21 o                         
  -1  -7   2        966.90        820.41        27.43 o                         
   1  -7   2        569.33        483.83        19.58 o                         
   3  -7   2       4742.46       4537.86       159.39 o                         
   5  -7   2       1964.31       1981.70        72.50 o                         
   7  -7   2        356.11        362.74        19.48 o                         
   9  -7   2       1022.68       1198.69        44.43 o                         
  11  -7   2       1055.21       1003.01        41.38 o                         
  13  -7   2         53.90         49.83        10.58 o                         
  15  -7   2        143.89        170.08        14.70 o                         
  17  -7   2         32.30         23.90        15.44 o                         
  19  -7   2        115.46        117.55        18.48 o                         
  21  -7   2         52.80         29.82        22.61 o                         
 -22  -6   2          6.55         28.31        27.15 o                         
 -20  -6   2         16.90         46.60        18.53 o                         
 -18  -6   2        107.38        116.44        14.67 o                         
 -16  -6   2        241.88        226.53        17.14 o                         
 -14  -6   2       1044.71       1167.53        39.09 o                         
 -12  -6   2       2117.36       2155.61        85.34 o                         
 -10  -6   2        847.74        958.90        33.93 o                         
  -8  -6   2        258.56        225.38        15.99 o                         
  -6  -6   2        817.03        905.04        36.70 o                         
  -4  -6   2      10629.29      10240.67       726.46 o                         
  -2  -6   2       1156.98       1024.48        34.99 o                         
   0  -6   2       2915.11       2923.26       105.31 o                         
   2  -6   2       6935.51       7307.22       402.27 o                         
   4  -6   2        857.01        732.02        25.74 o                         
   6  -6   2       5063.00       5427.99       206.18 o                         
   8  -6   2        543.26        593.45        22.40 o                         
  10  -6   2         22.29         28.41         6.52 o                         
  12  -6   2        185.52        208.85        10.24 o                         
  14  -6   2        188.39        158.87        11.90 o                         
  16  -6   2        219.42        265.54        22.60 o                         
  18  -6   2        103.46         97.35        15.89 o                         
  20  -6   2         41.93         37.93        18.37 o                         
 -23  -5   2         14.44         -3.96        25.47 o                         
 -21  -5   2          7.97         18.19        19.33 o                         
 -19  -5   2         99.62         96.75        16.21 o                         
 -17  -5   2          6.99         16.30        12.36 o                         
 -15  -5   2        236.54        193.82        11.71 o                         
 -13  -5   2        483.30        503.90        22.18 o                         
 -11  -5   2        812.52        824.81        32.27 o                         
  -7  -5   2        769.66        826.90        31.21 o                         
  -3  -5   2       7012.79       6402.90       377.16 o                         
  -1  -5   2      11220.34      10772.96       551.68 o                         
   1  -5   2       1925.81       2002.13        92.22 o                         
   3  -5   2       3208.69       3461.25       128.87 o                         
   5  -5   2        237.41        286.11        14.47 o                         
   7  -5   2       3782.05       4171.72       157.26 o                         
   9  -5   2        749.46        671.13        29.83 o                         
  11  -5   2       1382.43       1375.06        52.43 o                         
  13  -5   2        109.63         91.08         8.68 o                         
  15  -5   2        335.63        281.56        15.51 o                         
  17  -5   2         92.23         80.35        12.69 o                         
  19  -5   2         16.43         -0.20        16.67 o                         
  21  -5   2         19.39         37.50        17.33 o                         
 -22  -4   2          7.66         45.90        23.33 o                         
 -20  -4   2         47.90         46.02        17.41 o                         
 -18  -4   2         29.71         10.01        13.18 o                         
 -16  -4   2        335.81        257.95        15.97 o                         
 -14  -4   2       1195.18       1268.42        50.30 o                         
 -12  -4   2       1424.92       1479.92        51.71 o                         
 -10  -4   2       3589.66       3686.90       128.67 o                         
  -8  -4   2       3737.99       3716.36       136.35 o                         
  -6  -4   2        112.83        107.91         5.94 o                         
  -4  -4   2         59.00        104.12         5.76 o                         
  -2  -4   2       5099.45       4579.01       192.85 o                         
   0  -4   2       3595.70       3505.25       146.63 o                         
   2  -4   2       4522.23       4205.97       149.14 o                         
   4  -4   2       3426.84       3654.91       143.90 o                         
   6  -4   2        223.93        215.70         9.43 o                         
   8  -4   2       2809.38       2825.19        98.05 o                         
  10  -4   2        158.43        124.93         8.58 o                         
  12  -4   2        719.28        746.23        26.80 o                         
  14  -4   2        683.22        630.57        26.56 o                         
  16  -4   2        106.11         95.97        11.74 o                         
  18  -4   2          9.96          8.13        16.29 o                         
  20  -4   2         11.91          2.97        15.53 o                         
  22  -4   2         12.09         26.73        21.09 o                         
 -23  -3   2          6.44          7.81        21.84 o                         
 -21  -3   2         30.96         35.13        15.53 o                         
 -19  -3   2         21.97         44.77        12.54 o                         
 -17  -3   2        159.93        136.14        12.53 o                         
 -15  -3   2       1492.16       1539.59        54.30 o                         
 -13  -3   2        759.44        775.78        29.46 o                         
 -11  -3   2       2236.20       2398.57        76.83 o                         
  -9  -3   2       1211.77       1121.10        44.05 o                         
  -7  -3   2       6392.00       6055.23       204.96 o                         
  -5  -3   2      19514.58      17645.56      1302.03 o                         
  -1  -3   2       6175.24       6161.43       456.32 o                         
   3  -3   2      19443.79      20058.06      1438.17 o                         
   5  -3   2       1400.02       1380.28        46.19 o                         
   7  -3   2        870.44        743.51        29.42 o                         
   9  -3   2       2644.33       2907.79        93.24 o                         
  11  -3   2        752.57        799.54        28.55 o                         
  13  -3   2       1111.21       1236.31        44.68 o                         
  15  -3   2        154.95        125.80        11.18 o                         
  17  -3   2        144.51         94.02        14.60 o                         
  19  -3   2         42.10         18.70        14.81 o                         
  21  -3   2          2.08          7.52        16.63 o                         
 -22  -2   2          3.33         -3.97        19.46 o                         
 -20  -2   2         62.53         46.30        13.02 o                         
 -18  -2   2        134.32        148.83        14.72 o                         
 -16  -2   2        108.22         91.81        10.23 o                         
 -14  -2   2        926.51       1012.20        33.68 o                         
 -12  -2   2         77.05         58.37         6.95 o                         
 -10  -2   2       3456.24       3498.86       115.25 o                         
  -8  -2   2       1298.71       1426.70        57.71 o                         
  -6  -2   2        709.00        876.72        32.47 o                         
  -2  -2   2      17917.56      18339.05      1270.12 o                         
   4  -2   2      17100.25      16849.28      1163.99 o                         
   6  -2   2        813.18        998.53       102.77 o                         
   8  -2   2        458.39        426.67        13.79 o                         
  10  -2   2       2878.17       2950.91       101.01 o                         
  12  -2   2         21.85         29.41         6.78 o                         
  14  -2   2        765.20        762.38        29.16 o                         
  16  -2   2         57.36         31.37         9.97 o                         
  18  -2   2         52.24         47.55        13.72 o                         
  20  -2   2         44.82         36.01        16.21 o                         
  22  -2   2          2.21         20.88        21.45 o                         
 -23  -1   2         30.79         23.50        21.62 o                         
 -21  -1   2         15.49         19.59        14.88 o                         
 -19  -1   2        173.69        170.22        14.99 o                         
 -17  -1   2        307.38        280.05        17.22 o                         
 -15  -1   2          9.28          7.88         8.12 o                         
 -13  -1   2        417.39        418.49        17.61 o                         
 -11  -1   2        162.68        144.40         8.59 o                         
  -9  -1   2       2415.95       2466.02        83.98 o                         
  -7  -1   2       6711.13       6939.84       379.17 o                         
  -5  -1   2      24892.69      24159.77      1717.39 o                         
  -3  -1   2       8357.12       8173.35       571.32 o                         
   1  -1   2       4078.91       3673.82       399.82 o                         
   3  -1   2      14965.64      14603.07      1093.73 o                         
   5  -1   2       3590.11       3663.92       126.19 o                         
   7  -1   2       1681.43       1572.32        48.00 o                         
   9  -1   2       1050.44       1104.06        41.23 o                         
  11  -1   2         60.00         58.19         7.23 o                         
  13  -1   2        391.78        400.29        17.73 o                         
  15  -1   2        393.46        375.90        17.37 o                         
  17  -1   2         93.32         90.98        12.13 o                         
  19  -1   2         14.54         -4.73        18.47 o                         
  21  -1   2         19.81         30.15        19.95 o                         
 -24   0   2         38.41         27.74        28.36 o                         
 -22   0   2          0.19          9.50        20.78 o                         
 -20   0   2         18.00         -3.38        12.44 o                         
 -18   0   2        270.76        257.30        16.19 o                         
 -16   0   2         10.14         13.18         9.94 o                         
 -14   0   2        100.82         75.17         8.17 o                         
 -12   0   2       4307.87       4486.00       145.79 o                         
 -10   0   2        487.11        453.15        18.72 o                         
  -8   0   2      13884.58      14151.31      1024.82 o                         
  -6   0   2        463.09        467.67        16.94 o                         
  -4   0   2       3664.14       3369.87       154.49 o                         
  -2   0   2        192.46        252.78        10.62 o                         
   0   0   2         99.76         97.19        10.24 o                         
   2   0   2      10272.07      11155.09       806.86 o                         
   4   0   2        197.38        173.28         6.80 o                         
   6   0   2       8632.02       9165.59       664.96 o                         
   8   0   2       4903.65       5475.69       187.41 o                         
  10   0   2        123.04        118.13         8.89 o                         
  12   0   2         89.28         84.45         9.31 o                         
  14   0   2         38.74         21.85         7.10 o                         
  16   0   2        294.82        289.87        14.57 o                         
  18   0   2         15.30          4.68        12.15 o                         
  20   0   2         12.58         -2.42        16.49 o                         
  22   0   2          0.18         -4.47        26.27 o                         
 -23   1   2         32.86         20.43        21.75 o                         
 -21   1   2         19.88         15.43        13.23 o                         
 -19   1   2        154.61        163.24        24.33 o                         
 -17   1   2        353.45        338.73        17.32 o                         
 -15   1   2         13.67          0.03         7.61 o                         
 -13   1   2        415.10        419.53        16.81 o                         
 -11   1   2        261.46        244.26         9.99 o                         
  -9   1   2       2121.66       2168.01        74.97 o                         
  -7   1   2       7960.28       8412.07       539.24 o                         
  -5   1   2      23283.96      22853.64      2419.13 o                         
  -3   1   2       7690.74       7596.75       569.78 o                         
  -1   1   2       4363.32       4066.64       293.34 o                         
   1   1   2       4535.78       4137.48       400.81 o                         
   3   1   2      15219.33      15646.04      1094.69 o                         
   5   1   2       4081.12       4134.15       126.37 o                         
   7   1   2       1475.40       1343.79        47.90 o                         
   9   1   2       1327.46       1391.02        43.63 o                         
  11   1   2        149.27        152.56         7.00 o                         
  13   1   2        489.33        492.73        19.06 o                         
  15   1   2        356.26        346.22        16.00 o                         
  17   1   2         91.29         77.28        12.12 o                         
  19   1   2         14.74        -11.11        21.32 o                         
  21   1   2         19.16         40.64        16.44 o                         
 -22   2   2          3.60        -10.02        16.21 o                         
 -20   2   2         60.94         32.23        12.75 o                         
 -18   2   2        142.44        141.82        13.20 o                         
 -16   2   2         63.75         61.38         8.55 o                         
 -14   2   2        760.41        806.89        31.90 o                         
 -12   2   2        147.80        141.38         6.93 o                         
 -10   2   2       3167.04       3214.36       115.20 o                         
  -8   2   2       1593.72       1695.29        51.61 o                         
  -6   2   2        705.06        875.17        30.37 o                         
  -4   2   2        151.22        146.95         6.39 o                         
  -2   2   2      17165.53      16751.03      1266.57 o                         
   4   2   2      15394.77      15271.44      1159.26 o                         
   6   2   2       1322.59       1455.91        45.64 o                         
   8   2   2        367.31        286.61        13.45 o                         
  10   2   2       2769.19       2908.57        95.60 o                         
  12   2   2         27.36         26.25         6.73 o                         
  14   2   2        717.77        720.75        28.57 o                         
  16   2   2         70.93         75.05        10.08 o                         
  18   2   2         57.87         47.81        12.51 o                         
  20   2   2         48.49         37.73        15.72 o                         
  22   2   2          1.92         -7.90        18.70 o                         
 -23   3   2          5.23         28.12        22.74 o                         
 -21   3   2         29.61         24.46        15.71 o                         
 -19   3   2         20.18          0.99        12.11 o                         
 -17   3   2        148.52        133.85        12.68 o                         
 -15   3   2       1403.98       1473.75        53.89 o                         
 -13   3   2        756.40        778.82        27.80 o                         
 -11   3   2       1979.74       2043.66        76.59 o                         
  -9   3   2       1149.18       1084.75        38.64 o                         
  -7   3   2       5774.44       5345.84       183.03 o                         
  -5   3   2      19229.69      18264.83      1298.39 o                         
  -3   3   2        756.19        625.93        23.13 o                         
  -1   3   2       6874.61       6586.06       646.76 o                         
   3   3   2      19276.08      19690.20      1437.57 o                         
   5   3   2       1265.78       1293.36        43.73 o                         
   7   3   2       1017.08        891.21        27.88 o                         
   9   3   2       2327.01       2523.71        88.29 o                         
  11   3   2        675.61        725.44        26.91 o                         
  13   3   2        988.00       1080.98        39.45 o                         
  15   3   2        183.12        134.28        10.13 o                         
  17   3   2        153.49        126.93        12.92 o                         
  19   3   2         42.63         10.38        14.66 o                         
  21   3   2          2.38         12.40        16.87 o                         
 -22   4   2          6.57         -0.32        17.52 o                         
 -20   4   2         53.92         28.89        13.52 o                         
 -18   4   2         42.13         27.89        16.45 o                         
 -16   4   2        371.95        301.64        20.75 o                         
 -14   4   2       1428.18       1533.80        47.72 o                         
 -12   4   2       1396.39       1442.47        48.96 o                         
 -10   4   2       3786.75       3824.84       128.83 o                         
  -8   4   2       3412.08       3358.97       113.82 o                         
  -6   4   2         65.54         66.98         4.58 o                         
  -4   4   2        101.33        155.14         5.83 o                         
  -2   4   2       4495.99       3942.57       162.54 o                         
   2   4   2       3526.47       3430.96       160.70 o                         
   4   4   2       3953.10       4252.42       135.85 o                         
   6   4   2         69.82         -5.37        46.99 o                         
   8   4   2       2941.44       2876.97       104.06 o                         
  10   4   2        177.25        135.58         7.23 o                         
  12   4   2        654.01        638.03        26.28 o                         
  14   4   2        740.93        718.60        25.21 o                         
  16   4   2        104.27         64.44        10.68 o                         
  18   4   2          7.70          9.17        13.89 o                         
  20   4   2         10.28         16.66        16.14 o                         
  22   4   2         11.43        -18.34        18.46 o                         
 -23   5   2         14.94         18.34        22.47 o                         
 -21   5   2          6.81         26.21        18.01 o                         
 -19   5   2         88.95         88.24        13.32 o                         
 -17   5   2          3.60         -7.62        11.50 o                         
 -15   5   2        218.89        195.94        11.20 o                         
 -13   5   2        558.70        602.87        21.07 o                         
 -11   5   2        824.37        809.42        28.57 o                         
  -9   5   2        854.35        938.57        33.41 o                         
  -5   5   2       2637.71       2508.46        86.06 o                         
  -3   5   2       6679.37       6322.31       376.84 o                         
   1   5   2       2293.15       2362.56        85.49 o                         
   3   5   2       3310.07       3659.25       137.89 o                         
   5   5   2        363.71        392.80        14.14 o                         
   7   5   2       3600.71       3949.10       138.21 o                         
   9   5   2        933.92        908.72        28.04 o                         
  11   5   2       1531.68       1571.79        49.88 o                         
  13   5   2        114.57         98.29         8.04 o                         
  15   5   2        376.59        308.52        16.81 o                         
  17   5   2         84.95         94.62        13.37 o                         
  19   5   2         17.69         17.21        15.41 o                         
  21   5   2         18.46          0.61        16.57 o                         
 -22   6   2          5.23          7.51        17.82 o                         
 -20   6   2         16.99         21.14        14.41 o                         
 -18   6   2        105.83        124.30        14.63 o                         
 -16   6   2        280.82        271.36        15.51 o                         
 -14   6   2        810.35        934.46        41.64 o                         
 -12   6   2       2400.46       2416.29        76.09 o                         
 -10   6   2        713.30        790.58        32.06 o                         
  -8   6   2        132.65        117.26         7.27 o                         
  -6   6   2        992.06       1049.44        34.68 o                         
  -4   6   2      10236.68       9876.01       591.96 o                         
  -2   6   2       1019.71        949.41        39.00 o                         
   0   6   2       3309.65       3334.08       140.86 o                         
   2   6   2       6242.70       6537.89       284.04 o                         
   4   6   2        747.52        574.75        27.58 o                         
   6   6   2       5527.40       5927.57       194.53 o                         
   8   6   2        386.76        414.40        18.79 o                         
  10   6   2          8.69         13.16         8.73 o                         
  12   6   2        149.13        146.19        11.38 o                         
  14   6   2        210.66        195.99        10.97 o                         
  16   6   2        195.25        234.93        17.50 o                         
  18   6   2        103.72         91.69        14.08 o                         
  20   6   2         38.53         75.66        16.32 o                         
 -21   7   2         16.04          4.02        17.16 o                         
 -19   7   2         86.85         99.66        14.88 o                         
 -17   7   2         87.49         85.30        13.52 o                         
 -15   7   2        929.06        888.13        33.93 o                         
 -13   7   2        683.74        739.49        28.52 o                         
 -11   7   2        323.37        282.48        11.96 o                         
  -9   7   2       2415.19       2337.30        79.86 o                         
  -7   7   2       2376.58       2228.97        89.29 o                         
  -5   7   2       1311.63       1136.75        50.06 o                         
  -3   7   2       2653.18       2546.91       106.66 o                         
  -1   7   2        710.97        608.89        39.40 o                         
   1   7   2        577.61        481.23        20.82 o                         
   3   7   2       4500.23       4234.40       170.39 o                         
   5   7   2       1971.80       1964.15        77.68 o                         
   7   7   2        182.12        187.10        10.50 o                         
   9   7   2        973.04       1131.54        39.85 o                         
  11   7   2       1138.16       1116.89        41.59 o                         
  13   7   2         56.93         50.41         8.61 o                         
  15   7   2        122.26        156.10        12.52 o                         
  17   7   2         37.69          0.10        12.84 o                         
  19   7   2        111.20        105.53        16.66 o                         
  21   7   2         54.61         75.66        20.14 o                         
 -22   8   2          9.54         24.78        30.47 o                         
 -20   8   2         14.56         21.64        22.54 o                         
 -18   8   2         57.01         50.57        12.77 o                         
 -16   8   2        289.14        318.17        17.11 o                         
 -14   8   2        212.98        154.07         9.98 o                         
 -12   8   2        469.29        431.61        15.04 o                         
 -10   8   2        481.84        554.00        24.24 o                         
  -8   8   2       1763.13       1716.38        63.63 o                         
  -6   8   2        678.94        676.35        33.25 o                         
  -4   8   2        175.89        194.05         8.63 o                         
  -2   8   2       1866.57       1824.61        89.54 o                         
   0   8   2       2003.40       1916.62       115.08 o                         
   2   8   2       2081.90       2086.36        87.32 o                         
   4   8   2       1365.96       1307.19        57.13 o                         
   6   8   2       1190.03       1041.88        42.94 o                         
   8   8   2         97.44         83.21         6.70 o                         
  10   8   2        369.43        374.95        15.80 o                         
  12   8   2         59.32         65.00         8.62 o                         
  14   8   2         12.12         -3.57         8.82 o                         
  16   8   2        270.46        237.14        17.70 o                         
  18   8   2        483.99        572.38        30.81 o                         
  20   8   2        163.33        204.43        22.11 o                         
 -21   9   2         23.71         15.17        19.35 o                         
 -19   9   2         35.23         15.55        13.79 o                         
 -17   9   2         69.86         48.20        12.77 o                         
 -15   9   2        338.60        356.59        18.13 o                         
 -13   9   2        330.07        314.97        15.23 o                         
 -11   9   2        401.76        330.15        14.71 o                         
  -9   9   2        390.28        331.70        12.66 o                         
  -7   9   2        583.46        520.72        29.99 o                         
  -5   9   2          5.54          5.23         7.30 o                         
  -3   9   2       3118.07       2944.91       125.49 o                         
  -1   9   2       1095.74       1127.39        52.39 o                         
   1   9   2        455.62        373.68        21.80 o                         
   3   9   2        800.37        824.89        31.63 o                         
   5   9   2        333.10        414.38        16.22 o                         
   7   9   2        279.28        235.90        14.40 o                         
   9   9   2        317.02        252.79        11.78 o                         
  11   9   2         63.37         74.48         8.36 o                         
  13   9   2         58.44         22.82         8.65 o                         
  15   9   2         70.79         61.60        12.11 o                         
  17   9   2        452.32        484.07        28.37 o                         
  19   9   2         94.41        107.82        21.59 o                         
 -20  10   2         11.86         -6.80        17.61 o                         
 -18  10   2         32.80         -1.78        13.86 o                         
 -16  10   2         49.56         36.06        10.54 o                         
 -14  10   2        158.69        150.54        12.42 o                         
 -12  10   2        611.47        665.97        27.73 o                         
 -10  10   2       1059.29       1135.65        42.56 o                         
  -8  10   2        276.93        354.50        15.69 o                         
  -6  10   2        708.04        734.07        31.43 o                         
  -4  10   2       3741.43       3798.91       154.29 o                         
  -2  10   2        757.36        770.86        43.78 o                         
   0  10   2        789.97        754.40        42.89 o                         
   2  10   2       2708.03       2767.43       131.07 o                         
   4  10   2        394.95        333.10        13.04 o                         
   6  10   2        803.18        802.74        42.08 o                         
   8  10   2         15.61         24.07         8.55 o                         
  10  10   2        253.92        259.97        14.79 o                         
  12  10   2        157.33        187.58        11.28 o                         
  14  10   2        470.75        491.71        23.08 o                         
  16  10   2         48.92         34.48        16.32 o                         
  18  10   2         21.43         13.80        15.53 o                         
  20  10   2         39.55         15.01        19.51 o                         
 -19  11   2         83.26         92.45        18.52 o                         
 -17  11   2          8.42         36.20        17.95 o                         
 -15  11   2        101.71         80.50        11.13 o                         
 -13  11   2         72.85         70.92        17.09 o                         
 -11  11   2        421.14        417.87        33.80 o                         
  -9  11   2         37.56         42.10         9.12 o                         
  -7  11   2       1144.69       1131.36        46.09 o                         
  -5  11   2        621.79        601.48        22.89 o                         
  -3  11   2       1954.28       2024.13       103.59 o                         
  -1  11   2        171.00        139.37         9.73 o                         
   1  11   2        725.37        831.62        50.07 o                         
   3  11   2       2332.26       2279.13        98.45 o                         
   5  11   2       1063.15       1011.90        42.77 o                         
   7  11   2        301.74        310.60        15.70 o                         
   9  11   2        285.10        291.56        16.65 o                         
  11  11   2        190.95        228.57        14.16 o                         
  13  11   2         20.54          2.64        11.31 o                         
  15  11   2         27.77         30.50        12.94 o                         
  17  11   2          9.46        -13.80        14.81 o                         
  19  11   2         19.55         -0.85        17.20 o                         
 -18  12   2        106.20         67.64        18.42 o                         
 -16  12   2         27.93         60.30        17.69 o                         
 -14  12   2         28.07         13.80        13.35 o                         
 -12  12   2        176.17        177.65        20.59 o                         
 -10  12   2        159.18        180.22        13.67 o                         
  -8  12   2        149.17        211.51        12.58 o                         
  -6  12   2         23.88          6.53         7.89 o                         
  -4  12   2        151.16        154.29        11.23 o                         
  -2  12   2        530.55        573.13        31.13 o                         
   0  12   2        288.45        327.13        25.24 o                         
   2  12   2       1507.23       1628.24        88.44 o                         
   4  12   2        692.17        599.27        27.59 o                         
   6  12   2          7.09         -9.05        12.44 o                         
   8  12   2        107.34         94.99        10.21 o                         
  10  12   2         17.33         28.28        10.30 o                         
  12  12   2        145.14        185.24        13.14 o                         
  14  12   2         60.47         49.62        15.84 o                         
  16  12   2         14.49         -8.59        14.60 o                         
  18  12   2          3.86          2.53        16.52 o                         
 -17  13   2         93.60         68.82        17.97 o                         
 -15  13   2        101.24        148.49        22.17 o                         
 -13  13   2         80.82         99.32        13.01 o                         
 -11  13   2         16.57          9.70        12.27 o                         
  -9  13   2        241.57        229.79        15.95 o                         
  -7  13   2         52.73         62.85         9.81 o                         
  -5  13   2        148.60        175.33        14.80 o                         
  -3  13   2        627.90        711.48        38.62 o                         
  -1  13   2        429.15        395.35        24.29 o                         
   1  13   2         28.12         14.84        24.33 o                         
   3  13   2        158.50        153.59        17.41 o                         
   5  13   2        139.95        159.42        12.06 o                         
   7  13   2        163.74        158.52        11.44 o                         
   9  13   2         11.00         11.85        10.43 o                         
  11  13   2         33.59         22.27        11.14 o                         
  13  13   2        198.55        247.36        18.80 o                         
  15  13   2         76.31         59.23        14.82 o                         
  17  13   2         39.88         36.47        19.77 o                         
 -18  14   2          4.53        -13.24        20.00 o                         
 -16  14   2        108.09         95.37        18.15 o                         
 -14  14   2        291.54        298.31        29.88 o                         
 -12  14   2        302.33        311.76        20.74 o                         
 -10  14   2         64.39         86.30        14.45 o                         
  -8  14   2        168.05        152.90        14.00 o                         
  -6  14   2         66.40         20.68        16.97 o                         
  -4  14   2         66.27         63.24        17.68 o                         
  -2  14   2        384.12        338.88        23.73 o                         
   0  14   2        346.74        355.36        20.36 o                         
   2  14   2        243.24        227.99        15.85 o                         
   4  14   2        169.25        141.44        13.93 o                         
   6  14   2        158.82        135.60        13.11 o                         
   8  14   2        268.06        287.65        16.64 o                         
  10  14   2         64.91         82.15        12.56 o                         
  12  14   2        125.67        162.72        16.42 o                         
  14  14   2         35.37         15.65        14.24 o                         
  16  14   2          4.44          0.89        17.74 o                         
 -15  15   2        104.71        111.28        19.04 o                         
 -13  15   2        335.75        322.04        23.81 o                         
 -11  15   2        220.39        259.63        19.78 o                         
  -9  15   2         34.62         39.16        14.32 o                         
  -7  15   2         12.06         13.41        17.04 o                         
  -5  15   2        299.59        295.85        22.75 o                         
  -3  15   2         93.53         68.72        13.94 o                         
  -1  15   2         46.74         26.81        10.52 o                         
   1  15   2         15.84         20.10        12.15 o                         
   3  15   2         22.75         30.25        15.75 o                         
   5  15   2         10.21          4.63        12.96 o                         
   7  15   2        365.87        446.21        32.30 o                         
   9  15   2         20.62         10.85        16.00 o                         
  11  15   2         10.98         -4.44        14.95 o                         
  13  15   2         75.54         79.85        21.85 o                         
  15  15   2          4.03         25.57        19.49 o                         
 -14  16   2         40.79         18.89        16.76 o                         
 -12  16   2         31.77         25.03        16.39 o                         
 -10  16   2         63.77         52.46        14.49 o                         
  -8  16   2         92.66         89.72        17.64 o                         
  -6  16   2         43.41         35.18        16.22 o                         
  -4  16   2         37.90         32.89        16.29 o                         
  -2  16   2        134.76         98.86        14.36 o                         
   0  16   2         50.69          7.61        16.00 o                         
   2  16   2        308.45        362.09        23.15 o                         
   4  16   2          2.67        -16.16        16.16 o                         
   6  16   2         27.26         31.56        19.24 o                         
   8  16   2         15.46        -11.46        14.80 o                         
  10  16   2         26.48         25.31        17.77 o                         
  12  16   2         52.37         46.03        14.86 o                         
  14  16   2         16.68         34.25        19.52 o                         
 -13  17   2          5.17        -19.15        19.15 o                         
 -11  17   2         46.77         54.56        25.30 o                         
  -9  17   2          3.66          8.18        23.43 o                         
  -7  17   2        188.22        244.12        23.76 o                         
  -5  17   2         16.30         24.06        16.99 o                         
  -3  17   2        205.35        255.43        23.56 o                         
  -1  17   2         40.87         17.56        16.64 o                         
   1  17   2         79.59         58.53        17.86 o                         
   3  17   2         23.09         25.05        17.65 o                         
   5  17   2         12.76          4.54        22.61 o                         
   7  17   2         69.62         61.98        24.28 o                         
   9  17   2         13.34          7.67        16.29 o                         
  11  17   2          5.28         -3.65        24.64 o                         
  13  17   2          2.16          1.80        14.92 o                         
 -12  18   2          4.38         -6.98        19.22 o                         
 -10  18   2         20.20         49.52        25.70 o                         
  -8  18   2         55.12         57.03        25.10 o                         
  -6  18   2          5.52         13.53        20.03 o                         
  -4  18   2         15.95         10.89        18.06 o                         
  -2  18   2         39.60         56.87        18.21 o                         
   0  18   2         31.04          8.55        18.09 o                         
   2  18   2         26.57         13.33        42.84 o                         
   4  18   2        169.48        240.54        29.69 o                         
   6  18   2         24.27         28.90        25.11 o                         
   8  18   2         66.63         73.70        26.23 o                         
  10  18   2          2.86        -18.58        18.58 o                         
  -9  19   2         35.53         41.90        26.27 o                         
  -7  19   2         34.02          6.47        39.64 o                         
  -5  19   2         69.61        113.63        26.33 o                         
  -3  19   2         29.82         25.17        31.09 o                         
  -1  19   2         52.54         33.90        25.23 o                         
   1  19   2         13.64          0.22        24.70 o                         
   3  19   2         91.68         80.39        26.21 o                         
   5  19   2         21.78         22.84        25.83 o                         
   7  19   2         59.48         35.71        27.64 o                         
   9  19   2          8.06          2.97        33.39 o                         
  -6  20   2          6.29        -17.88        26.61 o                         
  -4  20   2         23.47         10.53        26.14 o                         
  -2  20   2          8.83         13.24        26.70 o                         
   0  20   2         16.15          1.02        26.13 o                         
   2  20   2         31.02         20.54        26.53 o                         
   4  20   2         14.73         -4.66        26.90 o                         
   6  20   2          9.29         31.46        27.91 o                         
  -4 -20   3          2.46        -14.41        14.41 o                         
  -2 -20   3         14.53        -57.33        57.33 o                         
   0 -20   3         27.71         28.68        14.98 o                         
   2 -20   3          1.33         14.09        58.59 o                         
   4 -20   3         23.73         45.47        37.29 o                         
  -9 -19   3         18.66         50.43        30.13 o                         
  -7 -19   3        109.88         99.73        30.30 o                         
  -5 -19   3         12.29        -15.26        66.31 o                         
  -3 -19   3          2.94         -7.45        26.43 o                         
  -1 -19   3          8.94          4.41        28.62 o                         
   1 -19   3         19.02         -5.44        12.56 o                         
   3 -19   3         53.66         67.09        23.85 o                         
   5 -19   3         14.23         -2.22        26.86 o                         
   7 -19   3         53.52         23.17        25.92 o                         
 -12 -18   3         16.06         54.75        78.28 o                         
 -10 -18   3         48.31         59.40        27.13 o                         
  -8 -18   3         22.67          2.43        25.66 o                         
  -6 -18   3          5.45         -8.85        14.83 o                         
  -4 -18   3         45.60         57.05        13.77 o                         
  -2 -18   3         15.75         10.72        16.75 o                         
   0 -18   3          0.39         -6.53        20.34 o                         
   2 -18   3         51.43         66.57        14.14 o                         
   4 -18   3         41.65         21.79         7.76 o                         
   6 -18   3         98.11        114.41        11.31 o                         
   8 -18   3          2.39        -19.92        22.08 o                         
  10 -18   3          7.26         26.57        29.06 o                         
 -13 -17   3         72.06         25.82        30.79 o                         
 -11 -17   3        235.91        212.13        29.12 o                         
  -9 -17   3         61.82         80.12        25.08 o                         
  -7 -17   3         30.02         55.66        14.77 o                         
  -5 -17   3         95.20         63.07        16.77 o                         
  -3 -17   3         10.04         -9.12        11.93 o                         
  -1 -17   3        104.62        116.49        11.02 o                         
   1 -17   3         98.52        106.35        15.45 o                         
   3 -17   3         30.62         33.36         9.89 o                         
   5 -17   3        243.71        256.71        16.49 o                         
   7 -17   3        267.13        285.34        18.27 o                         
   9 -17   3         36.01         48.88        18.74 o                         
  11 -17   3         22.91         60.88        68.83 o                         
 -14 -16   3         58.13         73.96        30.26 o                         
 -12 -16   3        405.42        434.74        33.88 o                         
 -10 -16   3          1.50         -3.79        22.16 o                         
  -8 -16   3         23.53         18.14        27.27 o                         
  -6 -16   3         43.86         65.37        14.14 o                         
  -4 -16   3          7.96         33.84        10.64 o                         
  -2 -16   3        252.51        315.21        20.97 o                         
   0 -16   3        227.46        265.17        14.54 o                         
   2 -16   3        217.49        214.87        15.87 o                         
   4 -16   3         45.53         38.11        11.13 o                         
   6 -16   3        639.49        665.54        31.14 o                         
   8 -16   3         99.80        133.16        13.78 o                         
  10 -16   3         57.27         55.75        11.57 o                         
  12 -16   3         31.65         23.46        16.22 o                         
  14 -16   3         24.38         27.03        20.00 o                         
 -17 -15   3         73.62         43.68        39.20 o                         
 -15 -15   3         67.79         38.91        21.14 o                         
 -13 -15   3        262.59        242.04        39.34 o                         
 -11 -15   3         48.64         59.73        23.13 o                         
  -9 -15   3         57.35         50.28        16.55 o                         
  -7 -15   3        320.78        269.39        18.38 o                         
  -5 -15   3          0.35          3.58        12.14 o                         
  -3 -15   3        128.53        141.98        12.63 o                         
  -1 -15   3         96.06        110.45        10.02 o                         
   1 -15   3         78.48         69.51         6.48 o                         
   3 -15   3         25.28         21.19         6.96 o                         
   5 -15   3        139.46        125.72        11.32 o                         
   7 -15   3        166.35        180.80        13.83 o                         
   9 -15   3         54.73         53.48         9.81 o                         
  11 -15   3         12.01          7.56        16.65 o                         
  13 -15   3         39.41         40.23        16.91 o                         
  15 -15   3          0.93         -9.74        19.87 o                         
 -18 -14   3         15.31          5.07        18.36 o                         
 -16 -14   3        100.95        120.50        16.98 o                         
 -14 -14   3         19.29         10.10        25.17 o                         
 -12 -14   3          2.39         -4.23         7.19 o                         
 -10 -14   3        118.14        133.36        19.79 o                         
  -8 -14   3         53.78         25.59        18.23 o                         
  -6 -14   3        156.71        182.94        15.42 o                         
  -4 -14   3        177.33        194.16        13.05 o                         
  -2 -14   3        192.20        149.52        11.49 o                         
   0 -14   3        192.40        260.66        17.23 o                         
   2 -14   3        421.77        403.23        15.89 o                         
   4 -14   3          4.35         -9.27         9.27 o                         
   6 -14   3          6.72         15.89         7.04 o                         
   8 -14   3        117.59        117.62        12.95 o                         
  10 -14   3         38.90         36.08        12.02 o                         
  12 -14   3          8.82          8.46        16.36 o                         
  14 -14   3         48.10         35.02        26.59 o                         
  16 -14   3         22.13          0.07        29.35 o                         
 -19 -13   3         25.23          9.01        18.52 o                         
 -17 -13   3        219.05        267.16        22.63 o                         
 -15 -13   3         25.51         36.11        12.13 o                         
 -13 -13   3        241.73        262.20        21.42 o                         
 -11 -13   3        263.41        259.33        19.16 o                         
  -9 -13   3        739.09        796.85        43.57 o                         
  -7 -13   3         98.46         92.14        14.76 o                         
  -5 -13   3        637.28        643.64        25.14 o                         
  -3 -13   3       1058.05       1046.47        38.63 o                         
  -1 -13   3        234.65        276.87        16.62 o                         
   1 -13   3        479.82        584.36        25.59 o                         
   3 -13   3       1299.95       1288.12        44.51 o                         
   5 -13   3         36.85         22.02         6.60 o                         
   7 -13   3         21.55         25.65         9.44 o                         
   9 -13   3        181.05        173.76        14.40 o                         
  11 -13   3         71.29         89.91        14.60 o                         
  13 -13   3         37.29         32.79        19.63 o                         
  15 -13   3          2.43         -2.36        26.18 o                         
  17 -13   3         50.36         63.94        41.94 o                         
 -18 -12   3        253.64        336.89        26.52 o                         
 -16 -12   3         34.47         13.39        12.97 o                         
 -14 -12   3        175.55        228.18        28.87 o                         
 -12 -12   3         68.31         76.45        10.89 o                         
 -10 -12   3        625.27        581.10        26.71 o                         
  -8 -12   3        113.12        111.64        15.33 o                         
  -6 -12   3        419.90        377.77        20.05 o                         
  -4 -12   3        632.97        549.74        23.58 o                         
  -2 -12   3        152.58        142.38         9.37 o                         
   0 -12   3       2574.87       2480.13        91.15 o                         
   2 -12   3       2275.66       2320.34        77.93 o                         
   4 -12   3       2569.70       2572.22        81.85 o                         
   6 -12   3        402.28        414.66        20.83 o                         
   8 -12   3        109.17        105.06         9.93 o                         
  10 -12   3        106.47        116.56        12.97 o                         
  12 -12   3         35.85         65.69        15.67 o                         
  14 -12   3        136.94        141.49        17.49 o                         
  16 -12   3          6.91          7.92        20.62 o                         
  18 -12   3         24.58         23.28        22.78 o                         
 -19 -11   3         50.67         18.78        22.24 o                         
 -17 -11   3        146.60        168.86        18.50 o                         
 -15 -11   3          1.08          8.76        11.84 o                         
 -13 -11   3         48.79         48.95        11.78 o                         
 -11 -11   3         72.96         66.52        11.60 o                         
  -9 -11   3        221.67        165.24        10.65 o                         
  -7 -11   3        783.69        794.44        32.26 o                         
  -5 -11   3        222.05        164.95        10.83 o                         
  -3 -11   3       1248.72       1357.69        51.92 o                         
  -1 -11   3        161.77        188.87        11.11 o                         
   1 -11   3       2835.91       2783.77        88.77 o                         
   3 -11   3       2173.38       2451.21        82.14 o                         
   5 -11   3        199.43        246.23        11.95 o                         
   7 -11   3         13.52         -0.38         7.21 o                         
   9 -11   3        212.23        230.17        12.17 o                         
  11 -11   3        110.87        154.16        11.45 o                         
  13 -11   3         12.43        -16.85        16.85 o                         
  15 -11   3         76.82         75.29        16.63 o                         
  17 -11   3          3.82        -17.52        19.78 o                         
  19 -11   3         12.87        -15.36        23.22 o                         
 -20 -10   3         27.32         31.54        21.47 o                         
 -18 -10   3        152.42        152.60        17.50 o                         
 -16 -10   3         96.64         77.53        12.67 o                         
 -14 -10   3        104.02         89.28        13.06 o                         
 -12 -10   3        613.95        593.97        29.66 o                         
 -10 -10   3         23.64         12.19         7.08 o                         
  -8 -10   3       1368.36       1290.00        51.64 o                         
  -6 -10   3        187.60        207.23        12.55 o                         
  -4 -10   3          6.20         47.32         6.97 o                         
  -2 -10   3       1147.10       1052.12        36.43 o                         
   0 -10   3        600.18        607.94        25.26 o                         
   2 -10   3       3750.42       3682.53       118.63 o                         
   4 -10   3        813.35        722.99        31.33 o                         
   6 -10   3         59.94         74.31         7.86 o                         
   8 -10   3        247.09        227.44        14.08 o                         
  10 -10   3        183.92        182.92        11.45 o                         
  12 -10   3        178.77        142.79        13.81 o                         
  14 -10   3         17.48         36.88        15.70 o                         
  16 -10   3          8.56          6.71        16.05 o                         
  18 -10   3          0.84         15.50        26.78 o                         
 -21  -9   3          4.80        -21.28        21.60 o                         
 -19  -9   3         82.01         91.76        15.21 o                         
 -17  -9   3        230.13        269.54        17.28 o                         
 -15  -9   3        235.72        267.38        21.84 o                         
 -13  -9   3        195.73        164.15        16.19 o                         
 -11  -9   3        239.49        212.72        12.74 o                         
  -9  -9   3       1101.03       1125.80        44.54 o                         
  -7  -9   3        638.37        563.78        24.28 o                         
  -5  -9   3       2371.19       2415.28       106.18 o                         
  -3  -9   3       1562.68       1592.45        58.00 o                         
  -1  -9   3       4044.92       3973.51       129.93 o                         
   1  -9   3        100.34         75.23         5.13 o                         
   3  -9   3       2436.10       2435.93        86.85 o                         
   5  -9   3        380.68        435.11        20.26 o                         
   7  -9   3        972.57        996.10        44.54 o                         
   9  -9   3        256.92        279.29        13.99 o                         
  11  -9   3        419.46        389.41        19.46 o                         
  13  -9   3        194.63        148.28        14.81 o                         
  15  -9   3          2.08        -12.56        14.92 o                         
  17  -9   3          5.22        -13.61        19.40 o                         
  19  -9   3          0.88        -18.61        20.12 o                         
 -22  -8   3         15.21         34.30        22.46 o                         
 -20  -8   3          7.39         33.75        16.26 o                         
 -18  -8   3         64.73         58.73        12.61 o                         
 -16  -8   3        180.20        206.51        15.22 o                         
 -14  -8   3        595.68        574.65        31.95 o                         
 -12  -8   3       1138.96       1102.17        53.49 o                         
 -10  -8   3       1080.91       1063.01        40.64 o                         
  -8  -8   3         69.12         75.70         6.60 o                         
  -6  -8   3        307.73        305.16        15.84 o                         
  -4  -8   3        188.72        227.69        10.60 o                         
  -2  -8   3       1459.40       1432.79        48.69 o                         
   0  -8   3       4740.38       5338.33       177.77 o                         
   2  -8   3       2854.50       2854.79        98.22 o                         
   4  -8   3       3226.99       3296.94       114.83 o                         
   6  -8   3        254.25        239.13        11.66 o                         
   8  -8   3       1541.45       1543.30        59.80 o                         
  10  -8   3         50.83         30.52         8.11 o                         
  12  -8   3        439.16        492.57        22.29 o                         
  14  -8   3         11.30         25.06        13.86 o                         
  16  -8   3         91.96        108.94        16.77 o                         
  18  -8   3         28.99         17.36        30.80 o                         
  20  -8   3         27.18         46.82        20.11 o                         
 -21  -7   3         11.35          7.42        15.76 o                         
 -19  -7   3         31.64         24.21        12.77 o                         
 -17  -7   3         28.81         26.53        13.70 o                         
 -15  -7   3        468.52        512.86        27.28 o                         
 -13  -7   3        769.32        749.35        30.54 o                         
 -11  -7   3       1373.26       1315.82        49.17 o                         
  -9  -7   3       1198.50       1148.35        47.16 o                         
  -7  -7   3       3168.53       3020.78       102.68 o                         
  -5  -7   3       4489.20       4714.66       187.44 o                         
  -3  -7   3       3237.21       3102.46       139.35 o                         
  -1  -7   3       2312.77       2287.46        73.86 o                         
   1  -7   3       4316.98       4343.24       156.38 o                         
   3  -7   3       1448.10       1679.54        69.65 o                         
   5  -7   3       2348.80       2497.44        90.91 o                         
   7  -7   3        719.21        638.41        29.18 o                         
   9  -7   3        115.70        118.78         7.74 o                         
  11  -7   3        298.31        246.26        13.85 o                         
  13  -7   3        199.82        263.97        16.07 o                         
  15  -7   3        285.26        242.72        26.11 o                         
  17  -7   3        117.50        129.06        18.52 o                         
  19  -7   3        176.99        189.42        23.13 o                         
  21  -7   3         11.15        -20.86        42.58 o                         
 -22  -6   3         11.20         23.15        20.54 o                         
 -20  -6   3         44.24         47.16        15.78 o                         
 -18  -6   3         48.14         56.44        16.09 o                         
 -16  -6   3        170.01        150.95        14.38 o                         
 -14  -6   3        278.39        273.35        12.75 o                         
 -12  -6   3        503.13        534.34        24.56 o                         
 -10  -6   3         49.95         40.21         5.88 o                         
  -8  -6   3       2625.51       2777.77       108.99 o                         
  -6  -6   3       2115.50       1879.23        60.82 o                         
  -4  -6   3       2168.42       2289.15        90.99 o                         
  -2  -6   3       1517.41       1480.64        60.83 o                         
   0  -6   3       5534.95       5410.81       196.97 o                         
   2  -6   3       3154.37       3182.35       111.46 o                         
   4  -6   3          0.79          6.77         5.21 o                         
   6  -6   3       1982.96       2075.58        78.52 o                         
   8  -6   3        514.57        526.35        20.46 o                         
  10  -6   3        666.36        722.43        27.06 o                         
  12  -6   3        269.94        238.68        13.27 o                         
  14  -6   3          1.50         25.60        11.48 o                         
  16  -6   3        100.64         94.63        25.07 o                         
  18  -6   3         67.32         37.82        25.09 o                         
  20  -6   3         58.46         28.74        21.77 o                         
 -23  -5   3          1.21         16.60        25.17 o                         
 -21  -5   3          4.72          1.81        16.09 o                         
 -19  -5   3         89.06         66.87        14.40 o                         
 -17  -5   3        339.87        360.26        21.67 o                         
 -15  -5   3         71.00         40.16         9.24 o                         
 -13  -5   3       1085.41       1063.94        42.04 o                         
 -11  -5   3         19.79         22.63         6.26 o                         
  -9  -5   3       3976.36       3952.19       156.98 o                         
  -5  -5   3      16003.69      17364.26      1264.49 o                         
  -3  -5   3      11001.72      10749.29       745.76 o                         
  -1  -5   3        258.64        305.90        12.34 o                         
   1  -5   3       6344.17       5532.52       215.61 o                         
   3  -5   3      13618.90      14069.12      1041.29 o                         
   5  -5   3         81.86        110.71         7.22 o                         
   7  -5   3       3524.43       3755.49       135.94 o                         
   9  -5   3       1645.43       1625.67        70.78 o                         
  11  -5   3        222.46        170.38        10.38 o                         
  13  -5   3        531.50        492.36        22.16 o                         
  15  -5   3         28.91         42.96        11.25 o                         
  17  -5   3         10.60          5.15        15.37 o                         
  19  -5   3        100.58         81.99        19.76 o                         
  21  -5   3         10.10        -11.37        26.13 o                         
 -22  -4   3          4.98         -5.79        15.99 o                         
 -20  -4   3         61.76         84.44        17.05 o                         
 -18  -4   3        125.05        122.78        14.26 o                         
 -16  -4   3        237.31        236.41        18.26 o                         
 -14  -4   3        181.72        186.64        10.80 o                         
 -12  -4   3       1395.89       1394.27        51.23 o                         
 -10  -4   3       3262.08       3234.95       106.81 o                         
  -8  -4   3       2469.70       2470.92       105.48 o                         
  -6  -4   3       4370.23       4159.81       137.08 o                         
  -4  -4   3         68.39         57.15         3.60 o                         
  -2  -4   3       7196.17       7151.35       505.80 o                         
   0  -4   3       8855.35       7928.43       796.38 o                         
   2  -4   3       4115.52       3978.11       162.88 o                         
   4  -4   3      11731.88      11925.29       784.56 o                         
   8  -4   3       2041.53       2068.17        80.41 o                         
  10  -4   3        549.50        483.60        20.64 o                         
  12  -4   3        517.16        554.22        22.82 o                         
  14  -4   3        234.02        254.70        16.69 o                         
  16  -4   3        110.17        124.24        15.72 o                         
  18  -4   3         76.56         88.28        24.61 o                         
  20  -4   3         25.21         28.73        16.42 o                         
  22  -4   3         19.92         46.60        37.05 o                         
 -23  -3   3          7.19          9.99        21.50 o                         
 -21  -3   3         14.58          4.93        15.27 o                         
 -19  -3   3         21.40         12.64        13.51 o                         
 -17  -3   3        460.86        428.55        28.57 o                         
 -15  -3   3        196.54        142.93        10.77 o                         
 -13  -3   3        184.58        188.42         9.86 o                         
 -11  -3   3        876.81        942.34        39.18 o                         
  -9  -3   3       4441.31       4789.71       198.48 o                         
  -7  -3   3       2492.23       2675.77        94.09 o                         
  -5  -3   3      10992.44      10779.73       804.63 o                         
  -3  -3   3       3551.60       3485.87       137.92 o                         
  -1  -3   3      17879.92      15601.17      1066.42 o                         
   1  -3   3       7874.24       7829.77       836.02 o                         
   3  -3   3       1994.40       2091.53        74.19 o                         
   5  -3   3         60.97         72.13         5.30 o                         
   7  -3   3       1246.75       1371.56        56.02 o                         
   9  -3   3        158.43        180.25        10.96 o                         
  11  -3   3        457.16        450.63        20.12 o                         
  13  -3   3       1432.18       1497.55        54.01 o                         
  15  -3   3         16.99         21.47        10.53 o                         
  17  -3   3        189.07        193.89        14.80 o                         
  19  -3   3        208.88        218.15        19.29 o                         
  21  -3   3         17.45         -0.68        18.79 o                         
 -24  -2   3         24.17          6.23        31.29 o                         
 -22  -2   3         16.46         -1.45        20.58 o                         
 -20  -2   3          7.02          6.92        14.62 o                         
 -18  -2   3         74.13         62.75        17.95 o                         
 -16  -2   3        825.29        901.62        40.98 o                         
 -14  -2   3        541.14        506.85        25.19 o                         
 -12  -2   3        241.66        190.35         9.30 o                         
 -10  -2   3       1991.33       1832.70        66.98 o                         
  -8  -2   3       5004.31       4772.32       176.43 o                         
  -6  -2   3       8362.45       8273.27       578.61 o                         
  -4  -2   3       4188.79       4058.56       189.30 o                         
   0  -2   3       3230.41       2722.65       248.09 o                         
   2  -2   3      23780.40      23120.75      2342.39 o                         
   4  -2   3      13648.23      14409.23      1073.42 o                         
   6  -2   3       1171.35       1228.60        39.76 o                         
   8  -2   3       2081.12       2220.45        69.40 o                         
  10  -2   3        137.91        127.98         9.57 o                         
  12  -2   3        681.63        727.84        28.09 o                         
  14  -2   3         43.38         27.79         9.10 o                         
  16  -2   3         55.44         57.56        10.75 o                         
  18  -2   3        139.88        144.83        18.60 o                         
  20  -2   3        121.68         89.40        18.85 o                         
  22  -2   3         52.16         32.47        18.98 o                         
 -23  -1   3          2.69         -7.78        21.81 o                         
 -21  -1   3         40.25         41.83        15.04 o                         
 -19  -1   3        171.51        205.39        17.19 o                         
 -17  -1   3          2.18          6.82        14.09 o                         
 -15  -1   3         46.50         57.22        10.34 o                         
 -13  -1   3        481.63        510.34        23.07 o                         
 -11  -1   3       2392.28       2614.85       101.12 o                         
  -9  -1   3       1383.56       1363.89        44.06 o                         
  -7  -1   3       9463.03       9890.25       656.70 o                         
  -5  -1   3       5249.89       4831.82       350.28 o                         
  -1  -1   3       2476.84       2597.81       127.53 o                         
   1  -1   3      16592.11      15307.51      1565.51 o                         
   3  -1   3      19478.77      20757.67      2109.57 o                         
   5  -1   3        433.95        494.49        17.57 o                         
   7  -1   3       1458.84       1456.16        49.56 o                         
   9  -1   3        376.64        410.22        17.12 o                         
  11  -1   3        506.72        507.13        17.53 o                         
  13  -1   3         44.76         52.25         7.20 o                         
  15  -1   3         50.67         34.07         8.75 o                         
  17  -1   3        195.03        183.08        15.31 o                         
  19  -1   3         56.78         41.96        26.18 o                         
  21  -1   3         70.88         76.70        17.08 o                         
 -24   0   3         16.02        -12.04        30.65 o                         
 -22   0   3         50.58         56.26        28.45 o                         
 -20   0   3         49.10         28.05        17.85 o                         
 -18   0   3         29.71          5.05        12.49 o                         
 -16   0   3         13.30        -10.21        10.21 o                         
 -14   0   3          5.98         -2.82         6.71 o                         
 -12   0   3         40.98         28.58         5.98 o                         
 -10   0   3       3947.24       3725.09       127.73 o                         
  -8   0   3       2872.72       2562.70        87.90 o                         
  -6   0   3       4338.20       4441.42       151.60 o                         
  -4   0   3       4520.84       4212.43       305.51 o                         
  -2   0   3        437.80        539.12        32.01 o                         
   0   0   3      13286.12      14630.05      1057.19 o                         
   4   0   3       9114.00      10576.39       766.43 o                         
   6   0   3        137.16        209.64         8.60 o                         
   8   0   3        398.24        414.49        16.54 o                         
  10   0   3        537.50        628.87        23.87 o                         
  12   0   3        222.13        246.84        10.86 o                         
  14   0   3         42.71         45.62         7.98 o                         
  16   0   3         27.06         16.46         8.90 o                         
  18   0   3        275.74        265.69        19.55 o                         
  20   0   3          5.35        -18.18        18.18 o                         
  22   0   3          2.51         -1.66        20.59 o                         
 -23   1   3          2.75         51.14        21.84 o                         
 -21   1   3         37.81         38.03        18.85 o                         
 -19   1   3        138.66        188.78        18.88 o                         
 -17   1   3          9.94         13.45        10.04 o                         
 -15   1   3         20.92         23.20         8.61 o                         
 -13   1   3        538.94        588.91        21.81 o                         
 -11   1   3       2342.54       2566.15        89.00 o                         
  -9   1   3       1033.07       1020.92        43.86 o                         
  -7   1   3       7996.33       8215.90       654.40 o                         
  -1   1   3       2231.74       2284.39       180.05 o                         
   3   1   3      18705.94      20517.12      1488.77 o                         
   5   1   3        476.23        526.91        17.59 o                         
   7   1   3       1504.22       1558.68        52.03 o                         
   9   1   3        462.45        528.54        18.23 o                         
  11   1   3        428.08        389.98        17.41 o                         
  13   1   3         20.77         11.27         7.36 o                         
  15   1   3         52.04         50.42         8.67 o                         
  17   1   3        202.65        199.58        15.30 o                         
  19   1   3         56.12         61.84        16.31 o                         
  21   1   3         71.02         60.71        17.01 o                         
 -24   2   3         23.71         43.31        31.61 o                         
 -22   2   3         14.83         20.55        19.78 o                         
 -20   2   3          8.31        -21.03        21.03 o                         
 -18   2   3         80.58         73.49        13.01 o                         
 -16   2   3        847.48        893.51        31.96 o                         
 -14   2   3        718.28        692.08        22.85 o                         
 -12   2   3         66.58         56.31        10.86 o                         
 -10   2   3       1904.79       1824.50        63.11 o                         
  -8   2   3       5237.22       4958.39       166.39 o                         
  -6   2   3       7612.37       7668.33       577.59 o                         
  -4   2   3       4285.35       4225.62       211.44 o                         
  -2   2   3      26162.50      25911.00      2648.21 o                         
   0   2   3       2457.11       2349.04       110.15 o                         
   2   2   3      22745.65      22624.15      2335.96 o                         
   4   2   3      14864.53      15297.70      1076.27 o                         
   6   2   3       1150.03       1180.70        39.70 o                         
   8   2   3       1930.72       1992.21        73.28 o                         
  10   2   3        152.68        159.84         7.65 o                         
  12   2   3        705.88        742.53        26.68 o                         
  14   2   3         35.96         31.76         8.30 o                         
  16   2   3         64.35         56.65        11.01 o                         
  18   2   3        132.46        155.37        23.92 o                         
  20   2   3        125.73         99.84        17.32 o                         
  22   2   3         51.04         51.54        19.62 o                         
 -23   3   3          9.01          1.50        22.11 o                         
 -21   3   3         16.88          6.66        20.54 o                         
 -19   3   3         35.69         25.52        11.91 o                         
 -17   3   3        502.40        493.55        23.92 o                         
 -15   3   3        243.62        197.71         9.82 o                         
 -13   3   3        153.25        150.96         8.50 o                         
 -11   3   3        915.71        949.29        32.24 o                         
  -9   3   3       5116.36       5396.54       175.23 o                         
  -7   3   3       2667.63       2838.74        99.88 o                         
  -5   3   3      11988.57      11476.27       808.01 o                         
  -3   3   3       3804.39       3674.06       163.22 o                         
  -1   3   3      19512.59      18362.84      1656.43 o                         
   1   3   3       8287.28       8334.94       591.79 o                         
   3   3   3       1934.02       1999.18        66.27 o                         
   5   3   3        102.92        101.01         4.61 o                         
   7   3   3       1360.66       1458.40        49.47 o                         
   9   3   3         65.21         87.00         6.46 o                         
  11   3   3        534.08        536.39        19.20 o                         
  13   3   3       1441.27       1517.03        53.98 o                         
  15   3   3         14.78          6.54         9.23 o                         
  17   3   3        193.28        191.58        19.40 o                         
  19   3   3        210.30        218.11        18.66 o                         
  21   3   3         17.00         22.57        16.26 o                         
 -22   4   3          6.43         23.63        20.74 o                         
 -20   4   3         54.50         45.77        13.54 o                         
 -18   4   3        113.23        115.82        13.16 o                         
 -16   4   3        178.53        211.90        12.74 o                         
 -14   4   3        173.25        179.01         9.42 o                         
 -12   4   3       1126.65       1173.16        42.33 o                         
 -10   4   3       2681.62       2679.54        95.26 o                         
  -8   4   3       2924.74       2891.72        92.98 o                         
  -6   4   3       4080.14       3863.64       136.99 o                         
  -4   4   3         83.84         86.22         4.16 o                         
  -2   4   3       6997.10       6635.27       714.99 o                         
   0   4   3       8405.72       7679.84       562.32 o                         
   2   4   3       4501.15       4474.92       176.21 o                         
   4   4   3       9797.39       9683.48       781.24 o                         
   6   4   3       1000.53       1016.19        34.11 o                         
   8   4   3       2275.82       2279.31        71.82 o                         
  10   4   3        640.89        566.17        19.74 o                         
  12   4   3        530.88        572.59        21.43 o                         
  14   4   3        211.34        191.05        11.69 o                         
  16   4   3        118.77        128.15        11.85 o                         
  18   4   3         79.93         82.28        17.81 o                         
  20   4   3         23.38         18.13        15.81 o                         
  22   4   3         19.83         41.72        18.76 o                         
 -23   5   3          1.35          1.34        26.26 o                         
 -21   5   3          7.06          2.36        15.03 o                         
 -19   5   3         88.53         83.01        13.05 o                         
 -17   5   3        318.95        397.40        23.14 o                         
 -15   5   3         42.56         30.75         9.64 o                         
 -13   5   3       1111.61       1096.11        37.24 o                         
 -11   5   3         42.47         46.23         5.70 o                         
  -9   5   3       4228.24       4115.19       138.41 o                         
  -7   5   3       1254.04       1202.24        41.86 o                         
  -5   5   3      17144.47      17607.44      1266.95 o                         
  -3   5   3      10376.60       9817.78       745.35 o                         
   1   5   3       5447.70       4761.80       215.16 o                         
   3   5   3      13759.76      14696.57      1041.71 o                         
   5   5   3         45.65         57.09         5.11 o                         
   7   5   3       3549.06       3721.32       121.49 o                         
   9   5   3       1881.34       1883.91        58.97 o                         
  11   5   3        315.62        234.63         9.84 o                         
  13   5   3        594.61        560.10        23.58 o                         
  15   5   3         22.89         23.30        15.30 o                         
  17   5   3          8.49         10.90        11.88 o                         
  19   5   3         97.37        100.55        15.96 o                         
  21   5   3          9.89         31.58        17.36 o                         
 -22   6   3          8.85         25.02        19.87 o                         
 -20   6   3         36.27         33.12        14.48 o                         
 -18   6   3         38.87         63.94        12.24 o                         
 -16   6   3        181.19        141.68        11.86 o                         
 -14   6   3        190.54        212.84        11.59 o                         
 -12   6   3        590.71        645.15        22.09 o                         
 -10   6   3          3.28          3.52         6.49 o                         
  -8   6   3       3007.58       3212.81       109.12 o                         
  -6   6   3       1683.13       1468.67        56.98 o                         
  -4   6   3       2309.94       2387.30        91.10 o                         
  -2   6   3       1687.16       1627.27        71.12 o                         
   0   6   3       4953.44       4698.40       212.04 o                         
   2   6   3       3004.52       2932.40       119.15 o                         
   4   6   3         92.84        112.64         6.16 o                         
   6   6   3       2156.89       2194.25        74.13 o                         
   8   6   3        394.36        429.20        18.59 o                         
  10   6   3        631.24        596.03        23.61 o                         
  12   6   3        305.50        260.70        12.19 o                         
  14   6   3          4.36        -10.48        10.48 o                         
  16   6   3         90.67         98.75        13.51 o                         
  18   6   3         63.37         24.12        14.53 o                         
  20   6   3         59.44         22.35        24.03 o                         
 -21   7   3         10.37         21.71        17.49 o                         
 -19   7   3         29.63         26.86        13.47 o                         
 -17   7   3         53.03         35.36        14.45 o                         
 -15   7   3        442.95        500.17        23.33 o                         
 -13   7   3        756.21        736.58        27.01 o                         
 -11   7   3       1325.35       1290.14        46.38 o                         
  -9   7   3       1216.70       1174.40        41.41 o                         
  -7   7   3       2775.72       2614.53       102.60 o                         
  -5   7   3       4733.51       4967.62       187.58 o                         
  -3   7   3       4200.57       4130.49       150.43 o                         
  -1   7   3       1897.76       1894.02        97.96 o                         
   1   7   3       4911.16       4872.74       177.57 o                         
   3   7   3       1613.48       1878.94        65.74 o                         
   5   7   3       2310.10       2475.40       104.76 o                         
   7   7   3        761.43        703.05        24.14 o                         
   9   7   3         51.54         34.34         6.28 o                         
  11   7   3        380.72        325.33        13.30 o                         
  13   7   3        172.56        217.60        13.07 o                         
  15   7   3        293.91        263.35        16.61 o                         
  17   7   3        114.39         89.98        14.95 o                         
  19   7   3        182.75        195.18        18.91 o                         
  21   7   3         11.41        -13.91        17.73 o                         
 -22   8   3         15.19          8.20        23.46 o                         
 -20   8   3          4.32          2.65        14.89 o                         
 -18   8   3         59.93         54.65        12.97 o                         
 -16   8   3        128.00        135.54        14.27 o                         
 -14   8   3        693.91        686.98        25.82 o                         
 -12   8   3        803.74        800.47        30.54 o                         
 -10   8   3       1003.14       1030.96        37.84 o                         
  -8   8   3         83.47         79.11         5.97 o                         
  -6   8   3        409.21        422.07        18.54 o                         
  -4   8   3        143.87        146.53         8.81 o                         
  -2   8   3       1256.62       1310.11        63.90 o                         
   0   8   3       5112.53       5739.86       250.60 o                         
   2   8   3       2529.93       2510.38       105.00 o                         
   4   8   3       2830.21       2974.14       122.40 o                         
   6   8   3        244.06        211.32        12.27 o                         
   8   8   3       1699.72       1641.33        53.53 o                         
  10   8   3         37.51         29.88         7.14 o                         
  12   8   3        400.16        465.06        20.48 o                         
  14   8   3         12.83         13.97         9.24 o                         
  16   8   3         80.92         94.92        12.99 o                         
  18   8   3         32.40         24.24        15.05 o                         
  20   8   3         25.23         11.03        16.99 o                         
 -21   9   3          7.31          1.07        21.37 o                         
 -19   9   3         70.96         93.18        14.38 o                         
 -17   9   3        225.65        270.76        15.42 o                         
 -15   9   3        180.63        219.56        13.77 o                         
 -13   9   3        203.16        173.26        10.31 o                         
 -11   9   3        251.67        228.07        11.13 o                         
  -9   9   3       1039.59       1038.94        38.89 o                         
  -7   9   3        586.65        523.66        24.50 o                         
  -5   9   3       2534.52       2586.52        97.86 o                         
  -3   9   3       1747.85       1788.50        98.81 o                         
  -1   9   3       3548.33       3453.55       172.96 o                         
   1   9   3        124.23         95.98         6.93 o                         
   3   9   3       2319.82       2293.71        92.52 o                         
   5   9   3        477.11        547.06        24.41 o                         
   7   9   3       1141.44       1201.25        48.86 o                         
   9   9   3        264.79        308.83        14.52 o                         
  11   9   3        477.21        500.55        19.66 o                         
  13   9   3        233.92        184.61        10.98 o                         
  15   9   3          1.75         10.01        11.81 o                         
  17   9   3          6.59        -14.35        14.35 o                         
  19   9   3          0.81        -24.91        24.91 o                         
 -20  10   3         20.42          4.01        17.58 o                         
 -18  10   3        146.04        154.25        22.63 o                         
 -16  10   3        111.26        105.42        11.40 o                         
 -14  10   3         96.46         89.41         9.87 o                         
 -12  10   3        619.12        578.85        26.09 o                         
 -10  10   3         93.17         83.26         7.27 o                         
  -8  10   3       1229.83       1235.98        51.99 o                         
  -6  10   3        217.09        208.81        11.36 o                         
  -4  10   3          6.26         47.21         7.64 o                         
  -2  10   3        977.52        899.21        46.56 o                         
   0  10   3        744.84        747.13        35.98 o                         
   2  10   3       3558.16       3543.12       152.84 o                         
   4  10   3       1181.23       1005.35        47.58 o                         
   6  10   3         22.47         21.42         7.70 o                         
   8  10   3        341.39        299.87        14.59 o                         
  10  10   3        192.58        190.56        12.70 o                         
  12  10   3        193.81        172.88        10.55 o                         
  14  10   3         13.27         16.28        13.36 o                         
  16  10   3         12.21          9.62        15.01 o                         
  18  10   3          1.60        -12.15        22.03 o                         
 -19  11   3         45.94         44.68        17.52 o                         
 -17  11   3        162.43        185.78        13.92 o                         
 -15  11   3          9.36         10.19         9.94 o                         
 -13  11   3         46.57         55.43         8.87 o                         
 -11  11   3         94.81        105.16        12.36 o                         
  -9  11   3        143.97        107.07        10.63 o                         
  -7  11   3        808.62        840.64        32.87 o                         
  -5  11   3        201.90        160.01        10.07 o                         
  -3  11   3       1233.96       1339.28        63.00 o                         
  -1  11   3        318.80        349.39        24.53 o                         
   1  11   3       2943.45       2962.19       145.88 o                         
   3  11   3       2288.40       2553.69        97.81 o                         
   5  11   3        222.46        235.68        12.23 o                         
   7  11   3         13.67         -7.75         7.75 o                         
   9  11   3        164.40        179.22        13.33 o                         
  11  11   3         81.27        111.57        13.10 o                         
  13  11   3         19.48          3.70        11.05 o                         
  15  11   3         67.81        106.87        27.84 o                         
  17  11   3          5.50         -8.13        21.23 o                         
  19  11   3         14.36          3.14        25.36 o                         
 -18  12   3        221.63        310.25        24.64 o                         
 -16  12   3         47.62         33.08        15.65 o                         
 -14  12   3        138.67        165.21        16.30 o                         
 -12  12   3         41.84         43.36        14.45 o                         
 -10  12   3        509.73        448.24        24.82 o                         
  -8  12   3        206.26        190.09        10.24 o                         
  -6  12   3        389.48        358.79        17.81 o                         
  -4  12   3        580.88        498.47        27.91 o                         
  -2  12   3        192.09        166.59        12.63 o                         
   0  12   3       2408.12       2405.41       113.09 o                         
   2  12   3       2704.59       2849.51       127.75 o                         
   4  12   3       2384.20       2353.25        91.35 o                         
   6  12   3        399.21        417.78        23.67 o                         
   8  12   3         93.91         96.35        10.73 o                         
  10  12   3         97.59         98.12        13.40 o                         
  12  12   3         26.99         31.70        12.05 o                         
  14  12   3        143.57        124.94        15.38 o                         
  16  12   3          5.81          4.89        14.39 o                         
  18  12   3         25.65         33.10        28.69 o                         
 -19  13   3         33.10         -8.19        22.66 o                         
 -17  13   3        186.94        237.83        22.18 o                         
 -15  13   3         23.84         31.95        18.11 o                         
 -13  13   3        259.80        288.39        19.17 o                         
 -11  13   3        289.56        300.60        18.99 o                         
  -9  13   3        797.38        831.33        38.46 o                         
  -7  13   3         68.11         62.03         9.77 o                         
  -5  13   3        559.62        548.60        31.30 o                         
  -3  13   3        929.29        924.19        47.83 o                         
  -1  13   3        249.36        283.47        17.01 o                         
   1  13   3        454.36        582.40        44.56 o                         
   3  13   3       1298.56       1271.92        59.92 o                         
   5  13   3         29.06         31.71        11.46 o                         
   7  13   3         13.84          2.14         9.49 o                         
   9  13   3        203.03        203.27        20.05 o                         
  11  13   3         78.57         91.56        11.26 o                         
  13  13   3         49.56         30.94        13.29 o                         
  15  13   3          2.80          8.30        19.97 o                         
  17  13   3         46.38         55.83        17.65 o                         
 -18  14   3         10.69        -13.92        20.69 o                         
 -16  14   3         97.16        128.31        18.41 o                         
 -14  14   3          6.42         -6.43        14.85 o                         
 -12  14   3         14.22          2.90        22.13 o                         
 -10  14   3        178.62        191.70        15.78 o                         
  -8  14   3         62.56         48.72        12.19 o                         
  -6  14   3        190.35        265.68        24.04 o                         
  -4  14   3        158.75        193.87        16.67 o                         
  -2  14   3        183.93        145.18        12.61 o                         
   0  14   3        264.18        301.45        18.79 o                         
   2  14   3        402.94        396.45        32.31 o                         
   4  14   3          2.75         -4.58         8.53 o                         
   6  14   3          8.75          9.01         9.48 o                         
   8  14   3        133.53        125.09        12.31 o                         
  10  14   3         54.10         47.91        12.58 o                         
  12  14   3          8.07          7.60        13.01 o                         
  14  14   3         56.73         75.48        17.56 o                         
  16  14   3         20.62          1.82        15.35 o                         
 -17  15   3         66.82         95.40        20.87 o                         
 -15  15   3         82.18         62.93        17.45 o                         
 -13  15   3        224.94        230.18        20.53 o                         
 -11  15   3         30.84          1.81        15.49 o                         
  -9  15   3         38.90         26.93        21.38 o                         
  -7  15   3        318.91        292.77        28.35 o                         
  -5  15   3          6.18         19.95        13.98 o                         
  -3  15   3        141.23        150.16        13.29 o                         
  -1  15   3         56.19         73.51        16.13 o                         
   1  15   3         69.16         66.71        12.51 o                         
   3  15   3         34.16          4.05        14.70 o                         
   5  15   3        130.13        110.16        11.83 o                         
   7  15   3        137.03        155.03        13.93 o                         
   9  15   3         66.92         72.96        17.35 o                         
  11  15   3          7.88         13.76        12.84 o                         
  13  15   3         46.40         63.14        20.42 o                         
  15  15   3          0.37          4.92        15.00 o                         
 -14  16   3         75.60        101.40        18.08 o                         
 -12  16   3        397.17        455.00        39.93 o                         
 -10  16   3          0.47          3.17        16.01 o                         
  -8  16   3         16.76         28.53        18.74 o                         
  -6  16   3         53.41         60.32        20.06 o                         
  -4  16   3         10.43         28.13        16.79 o                         
  -2  16   3        262.50        317.83        25.37 o                         
   0  16   3        195.36        202.96        16.30 o                         
   2  16   3        253.26        242.63        18.65 o                         
   4  16   3         60.79         56.43        16.72 o                         
   6  16   3        639.95        697.13        41.39 o                         
   8  16   3        116.83        131.23        26.53 o                         
  10  16   3         47.07         70.13        16.10 o                         
  12  16   3         33.43         43.85        14.23 o                         
  14  16   3         20.15         17.63        14.79 o                         
 -13  17   3         67.37         40.11        19.41 o                         
 -11  17   3        252.10        248.39        28.76 o                         
  -9  17   3         54.22         -0.02        18.01 o                         
  -7  17   3         24.84         21.59        17.34 o                         
  -5  17   3         65.87         35.79        17.40 o                         
  -3  17   3         16.00          6.34        16.77 o                         
  -1  17   3         93.81         77.97        25.17 o                         
   1  17   3         92.52        112.20        28.87 o                         
   3  17   3         24.56         11.78        19.99 o                         
   5  17   3        253.94        282.61        24.37 o                         
   7  17   3        268.66        280.66        39.03 o                         
   9  17   3         35.08         66.30        16.70 o                         
  11  17   3         19.20         18.76        14.83 o                         
 -12  18   3          8.77         20.90        26.26 o                         
 -10  18   3         54.06         81.60        26.39 o                         
  -8  18   3         15.78          9.97        24.61 o                         
  -6  18   3          9.05        -26.92        26.92 o                         
  -4  18   3         44.06         71.91        20.37 o                         
  -2  18   3         12.22         -2.06        22.97 o                         
   0  18   3          2.05         19.69        22.40 o                         
   2  18   3         43.22         46.75        21.35 o                         
   4  18   3         51.17         71.42        24.73 o                         
   6  18   3         89.39        100.17        26.81 o                         
   8  18   3          4.90         25.15        25.90 o                         
  10  18   3          4.84         12.44        19.31 o                         
  -9  19   3         26.41         41.58        26.37 o                         
  -7  19   3        104.00         97.64        27.04 o                         
  -5  19   3         19.80         32.21        24.96 o                         
  -3  19   3          6.57         12.39        25.24 o                         
  -1  19   3          5.24         14.87        30.69 o                         
   1  19   3         22.89         -0.65        29.24 o                         
   3  19   3         59.34         53.53        31.30 o                         
   5  19   3         10.97        -33.30        36.99 o                         
   7  19   3         51.48         80.02        31.27 o                         
  -6  20   3         17.73         52.20        27.27 o                         
  -4  20   3          3.37         16.42        40.14 o                         
  -2  20   3         13.33          8.54        26.71 o                         
   0  20   3         32.13         -2.10        26.10 o                         
   2  20   3          2.74         16.88        26.57 o                         
   4  20   3         26.12         29.96        27.33 o                         
  -6 -20   4          4.91        -49.25        49.25 o                         
  -4 -20   4          9.14         21.34        25.52 o                         
  -2 -20   4          1.66         -1.51        14.98 o                         
   0 -20   4          6.73        -13.94        28.98 o                         
   2 -20   4         79.48         64.48        33.05 o                         
   4 -20   4         24.48        -10.85        38.08 o                         
  -9 -19   4         30.24         13.17        35.29 o                         
  -7 -19   4         11.77        -39.23        50.47 o                         
  -5 -19   4          9.19          1.89        35.56 o                         
  -3 -19   4         54.57         52.03        15.99 o                         
  -1 -19   4          2.51          1.28        15.42 o                         
   1 -19   4          2.62        -19.31        19.31 o                         
   3 -19   4        151.70        136.29        22.28 o                         
   5 -19   4          4.61         46.45        39.03 o                         
   7 -19   4          1.01         50.95       108.23 o                         
 -12 -18   4         10.56        -40.13        40.13 o                         
 -10 -18   4         72.83         93.86        27.50 o                         
  -8 -18   4         43.07         49.85        20.15 o                         
  -6 -18   4          7.75         -5.45        24.10 o                         
  -4 -18   4          9.37          8.43        26.20 o                         
  -2 -18   4         92.28         99.96        12.57 o                         
   0 -18   4         57.23         67.14        10.19 o                         
   2 -18   4         62.39         98.92        11.56 o                         
   4 -18   4         27.98         26.42        18.02 o                         
   6 -18   4          2.12         -7.05        20.34 o                         
   8 -18   4         48.93         38.75        13.42 o                         
  10 -18   4         16.09         -2.27        15.16 o                         
 -13 -17   4         52.73         62.45        31.04 o                         
 -11 -17   4         40.99         31.04        23.13 o                         
  -9 -17   4         24.50          3.15        21.07 o                         
  -7 -17   4         35.32         18.91        17.59 o                         
  -5 -17   4         63.67         16.59        21.68 o                         
  -3 -17   4         60.54         62.52        16.56 o                         
  -1 -17   4        196.20        172.21        20.41 o                         
   1 -17   4         53.00         66.57        11.30 o                         
   3 -17   4         65.06         62.24        12.32 o                         
   5 -17   4         23.84         35.18        11.37 o                         
   7 -17   4         35.97         20.00         8.31 o                         
   9 -17   4        131.17        189.79        35.34 o                         
  11 -17   4         50.56         45.43        16.87 o                         
 -14 -16   4        156.07        208.21        35.62 o                         
 -12 -16   4         23.59         37.15        19.82 o                         
 -10 -16   4         54.64         70.81        16.96 o                         
  -8 -16   4        108.61         97.77        17.52 o                         
  -6 -16   4         56.34         27.43        27.79 o                         
  -4 -16   4         49.00         29.79        11.72 o                         
  -2 -16   4        159.45        201.79        22.84 o                         
   0 -16   4         84.66         87.00         9.60 o                         
   2 -16   4         61.26         63.25        10.29 o                         
   4 -16   4         29.44         25.85        13.25 o                         
   6 -16   4         62.54         55.55        15.74 o                         
   8 -16   4         17.69         18.81        10.10 o                         
  10 -16   4         94.72         98.68        13.05 o                         
  12 -16   4         17.62         38.20        16.87 o                         
 -17 -15   4         10.56        -37.40        37.40 o                         
 -15 -15   4        100.15        180.60        39.79 o                         
 -13 -15   4         28.55         39.18        35.52 o                         
 -11 -15   4         20.85         29.91        19.92 o                         
  -9 -15   4         18.59         10.79        13.03 o                         
  -7 -15   4        106.78        102.25        16.27 o                         
  -5 -15   4         67.20         73.38        11.58 o                         
  -3 -15   4        141.57         91.30        12.13 o                         
  -1 -15   4        303.08        302.49        15.40 o                         
   1 -15   4         18.97         -8.42        19.01 o                         
   3 -15   4        157.19        157.12        12.34 o                         
   5 -15   4         28.69         40.27         9.13 o                         
   7 -15   4         53.63         64.31         9.17 o                         
   9 -15   4          6.43          5.81         9.16 o                         
  11 -15   4          7.19         27.90        30.79 o                         
  13 -15   4          4.94        -24.71        31.33 o                         
  15 -15   4          1.68         -3.72        27.71 o                         
 -18 -14   4         42.17         54.61        16.41 o                         
 -16 -14   4         82.85        100.29        38.31 o                         
 -14 -14   4        186.67        197.39        17.61 o                         
 -12 -14   4        202.64        198.17        18.46 o                         
 -10 -14   4        156.50        145.09        15.83 o                         
  -8 -14   4         82.21         81.91        21.23 o                         
  -6 -14   4        168.43        206.24        14.79 o                         
  -4 -14   4        137.01        124.95        12.48 o                         
  -2 -14   4        379.38        420.04        25.63 o                         
   0 -14   4        183.66        186.82        13.86 o                         
   2 -14   4        150.71        156.81         9.02 o                         
   4 -14   4         39.13         10.68         7.39 o                         
   6 -14   4        292.27        278.17        13.84 o                         
   8 -14   4        222.90        208.16        15.47 o                         
  10 -14   4         26.80         32.53        16.12 o                         
  12 -14   4         20.18         43.89        15.68 o                         
  14 -14   4          4.17        -14.36        16.55 o                         
  16 -14   4          2.71        -15.00        20.09 o                         
 -19 -13   4         57.80         59.55        18.76 o                         
 -17 -13   4         91.72         93.03        17.37 o                         
 -15 -13   4         81.62         90.20        19.70 o                         
 -13 -13   4         35.19         29.52        11.93 o                         
 -11 -13   4         58.42         56.67        16.90 o                         
  -9 -13   4         53.81          9.83         9.79 o                         
  -7 -13   4        509.49        434.68        23.13 o                         
  -5 -13   4        322.64        309.57        17.06 o                         
  -3 -13   4        223.69        223.15        12.93 o                         
  -1 -13   4        418.61        383.65        23.28 o                         
   1 -13   4        681.02        717.21        26.07 o                         
   3 -13   4        484.38        484.58        20.24 o                         
   5 -13   4        110.32        109.66         9.37 o                         
   7 -13   4        260.57        309.03        16.92 o                         
   9 -13   4        152.17        181.35        16.18 o                         
  11 -13   4         33.05         38.62        15.05 o                         
  13 -13   4         24.06          3.49        19.33 o                         
  15 -13   4         22.32         13.12        26.82 o                         
  17 -13   4         10.57          0.71        30.37 o                         
 -20 -12   4         12.01         21.80        19.61 o                         
 -18 -12   4         12.44          3.61        63.88 o                         
 -16 -12   4        150.53        126.81        13.57 o                         
 -14 -12   4         48.86         42.25        13.89 o                         
 -12 -12   4        240.97        235.75        18.88 o                         
 -10 -12   4        550.52        533.95        25.63 o                         
  -8 -12   4        649.39        610.77        29.04 o                         
  -6 -12   4          6.61          6.08        12.88 o                         
  -4 -12   4         13.89         25.37         9.27 o                         
  -2 -12   4        111.79        102.74         9.32 o                         
   0 -12   4        941.17        940.18        33.64 o                         
   2 -12   4        508.30        407.77        17.35 o                         
   4 -12   4        990.50       1047.04        38.93 o                         
   6 -12   4        669.24        696.73        31.83 o                         
   8 -12   4        238.71        235.48        15.25 o                         
  10 -12   4        152.55        188.06        14.45 o                         
  12 -12   4         38.92         73.43        15.16 o                         
  14 -12   4         11.72        -26.42        26.42 o                         
  16 -12   4          2.03         10.86        21.35 o                         
 -19 -11   4         22.11         52.26        19.13 o                         
 -17 -11   4         94.03         65.41        12.44 o                         
 -15 -11   4         32.72         12.71        11.91 o                         
 -13 -11   4        177.38        198.05        13.97 o                         
 -11 -11   4        358.25        396.70        18.21 o                         
  -9 -11   4        677.61        589.90        25.19 o                         
  -7 -11   4         24.75         25.13        11.11 o                         
  -5 -11   4        461.92        398.83        20.14 o                         
  -3 -11   4        886.01        958.06        42.69 o                         
  -1 -11   4       1092.28       1225.45        52.18 o                         
   1 -11   4       2147.84       2096.28        70.33 o                         
   3 -11   4        376.53        397.62        16.47 o                         
   5 -11   4        278.52        230.05        11.74 o                         
   7 -11   4        157.87        118.67        15.41 o                         
   9 -11   4         71.64         78.07         9.18 o                         
  11 -11   4         39.84         41.93        11.66 o                         
  13 -11   4         73.40        108.13        22.64 o                         
  15 -11   4         45.59         20.27        19.80 o                         
  17 -11   4         66.12         62.66        18.64 o                         
 -20 -10   4          9.18         13.32        24.29 o                         
 -18 -10   4         83.03         86.08        15.63 o                         
 -16 -10   4         78.85         91.42        17.17 o                         
 -14 -10   4        262.09        251.33        20.85 o                         
 -12 -10   4        509.63        487.11        21.23 o                         
 -10 -10   4        645.64        543.56        34.58 o                         
  -8 -10   4        854.21        876.79        35.90 o                         
  -6 -10   4        345.67        327.20        16.57 o                         
  -4 -10   4       1515.70       1576.96        61.50 o                         
  -2 -10   4        415.20        380.24        18.76 o                         
   0 -10   4        582.65        650.18        26.65 o                         
   2 -10   4       1310.64       1367.68        45.64 o                         
   4 -10   4       1033.08       1076.84        45.47 o                         
   6 -10   4       1033.43       1107.70        39.69 o                         
   8 -10   4         46.39         28.67         7.69 o                         
  10 -10   4        222.93        219.16        12.59 o                         
  12 -10   4         31.99         49.60        13.50 o                         
  14 -10   4         59.73         85.69        18.31 o                         
  16 -10   4          7.39          9.25        23.87 o                         
  18 -10   4        126.52        183.51        21.74 o                         
 -21  -9   4         20.18         16.85        19.14 o                         
 -19  -9   4         13.00          8.82        12.62 o                         
 -17  -9   4         25.67         31.81        11.48 o                         
 -15  -9   4        109.72        131.77        11.79 o                         
 -13  -9   4        147.44        158.57        10.77 o                         
 -11  -9   4          7.76         -3.04         5.94 o                         
  -9  -9   4        679.05        715.62        28.53 o                         
  -7  -9   4       1062.77        971.18        39.99 o                         
  -5  -9   4       1951.60       1912.68        81.89 o                         
  -3  -9   4       5350.98       5013.98       184.81 o                         
  -1  -9   4        253.59        212.53        12.22 o                         
   1  -9   4        996.19        976.18        35.46 o                         
   3  -9   4        118.70        104.62         6.32 o                         
   5  -9   4       4002.65       4169.54       153.81 o                         
   7  -9   4         58.18         55.92         7.76 o                         
   9  -9   4        395.37        424.99        22.86 o                         
  11  -9   4         11.40         15.44         8.46 o                         
  13  -9   4        199.61        260.26        24.26 o                         
  15  -9   4          7.73         36.44        15.66 o                         
  17  -9   4         59.92         27.89        18.33 o                         
  19  -9   4         65.05         41.12        30.31 o                         
 -22  -8   4         56.91         26.95        23.38 o                         
 -20  -8   4         26.41         -0.67        14.98 o                         
 -18  -8   4         78.63         95.25        13.10 o                         
 -16  -8   4         76.80         75.91        13.86 o                         
 -14  -8   4        827.83        862.49        37.03 o                         
 -12  -8   4        742.47        759.01        29.87 o                         
 -10  -8   4        694.47        706.14        28.46 o                         
  -8  -8   4       1382.21       1330.55        45.36 o                         
  -6  -8   4        637.45        600.02        23.39 o                         
  -4  -8   4       1133.49       1262.70        46.64 o                         
  -2  -8   4       1398.48       1492.56        60.34 o                         
   0  -8   4        680.36        739.26        31.10 o                         
   2  -8   4       1226.47       1400.67        54.46 o                         
   4  -8   4       2538.89       2570.75       104.18 o                         
   6  -8   4       3271.44       3306.17       128.89 o                         
   8  -8   4         53.27         24.78         7.25 o                         
  10  -8   4       1156.10       1207.66        45.22 o                         
  12  -8   4         69.16         70.84         9.44 o                         
  14  -8   4        240.58        243.83        27.18 o                         
  16  -8   4         33.11         22.50        18.41 o                         
  18  -8   4        231.12        262.73        29.67 o                         
  20  -8   4         21.07         11.45        19.49 o                         
 -23  -7   4         28.90         10.31        20.79 o                         
 -21  -7   4         14.26         12.42        15.36 o                         
 -19  -7   4         12.88         10.83        11.85 o                         
 -17  -7   4         87.49         87.03        13.35 o                         
 -15  -7   4        642.23        703.61        32.26 o                         
 -13  -7   4        102.08         95.29        10.69 o                         
 -11  -7   4        301.10        260.35        11.19 o                         
  -9  -7   4          1.09         -4.75         4.75 o                         
  -7  -7   4       1329.84       1324.75        48.76 o                         
  -5  -7   4       1943.63       1993.91        82.19 o                         
  -3  -7   4       6125.20       6021.98       235.51 o                         
  -1  -7   4      11112.56      10991.10       655.16 o                         
   1  -7   4       1529.27       1459.49        52.35 o                         
   3  -7   4        120.98        120.20         7.48 o                         
   5  -7   4        334.36        373.68        17.31 o                         
   7  -7   4          2.67          8.85         6.10 o                         
   9  -7   4        962.10        964.62        39.93 o                         
  11  -7   4        198.31        226.14        11.56 o                         
  13  -7   4          2.39         -8.25        10.90 o                         
  15  -7   4        230.59        243.33        20.45 o                         
  17  -7   4         74.98         82.09        20.35 o                         
  19  -7   4         38.18         14.75        18.13 o                         
 -22  -6   4         29.25         -4.22        20.57 o                         
 -20  -6   4         74.78         70.23        14.23 o                         
 -18  -6   4          1.95         13.85        11.52 o                         
 -16  -6   4         84.79         90.17        10.65 o                         
 -14  -6   4        169.92        156.94         8.89 o                         
 -12  -6   4        983.25       1002.85        39.95 o                         
 -10  -6   4       2689.17       2695.89        96.01 o                         
  -8  -6   4       3461.21       3581.75       129.00 o                         
  -6  -6   4       1146.42       1135.42        42.14 o                         
  -4  -6   4       2209.51       2552.81        98.21 o                         
  -2  -6   4        746.78        903.55        35.68 o                         
   0  -6   4       2347.46       2294.33        78.43 o                         
   2  -6   4        313.82        263.98        31.57 o                         
   4  -6   4      12527.90      12906.79       904.85 o                         
   6  -6   4       1027.22       1031.84        48.47 o                         
   8  -6   4        840.97        979.48        34.90 o                         
  10  -6   4        431.53        402.86        19.55 o                         
  12  -6   4         42.33         46.07        11.28 o                         
  14  -6   4         41.24         25.98        10.66 o                         
  16  -6   4         19.04          5.39        15.77 o                         
  18  -6   4         41.21          8.22        17.52 o                         
  20  -6   4         34.43         12.72        19.06 o                         
 -23  -5   4         14.47         22.32        25.21 o                         
 -21  -5   4         25.43         52.74        16.02 o                         
 -19  -5   4         47.43         48.07        12.15 o                         
 -17  -5   4         68.14         63.18        10.86 o                         
 -15  -5   4        298.71        276.33        14.33 o                         
 -13  -5   4        746.84        739.94        28.78 o                         
 -11  -5   4        193.37        155.07         9.22 o                         
  -9  -5   4       1839.21       1708.54        60.92 o                         
  -7  -5   4       3620.07       3689.88       137.00 o                         
  -5  -5   4      10633.74      10729.51       812.21 o                         
  -3  -5   4      18631.54      18524.88      1098.31 o                         
  -1  -5   4       4824.53       4969.03       221.84 o                         
   1  -5   4       4711.15       4740.70       213.65 o                         
   3  -5   4        633.41        654.39        21.54 o                         
   5  -5   4       2579.84       2670.69        95.14 o                         
   7  -5   4       1751.29       1922.63        75.28 o                         
   9  -5   4        214.34        176.11        12.13 o                         
  11  -5   4        216.72        244.18        14.34 o                         
  13  -5   4        357.65        431.81        19.49 o                         
  15  -5   4         44.82          2.57        17.28 o                         
  17  -5   4          4.24         -6.48        17.98 o                         
  19  -5   4         19.60         16.61        24.18 o                         
  21  -5   4         37.24         28.60        20.33 o                         
 -22  -4   4         13.65         15.08        16.04 o                         
 -20  -4   4          8.90         12.34        13.42 o                         
 -18  -4   4         14.24          6.74        10.82 o                         
 -16  -4   4        379.38        412.86        19.87 o                         
 -14  -4   4        910.64        872.42        34.96 o                         
 -12  -4   4       1552.23       1556.44        56.72 o                         
 -10  -4   4       1625.10       1778.49        58.54 o                         
  -8  -4   4       4518.72       4779.62       170.53 o                         
  -6  -4   4       3900.77       3995.89       130.93 o                         
  -4  -4   4       2499.54       2422.58        85.43 o                         
  -2  -4   4         13.63         16.33         2.43 o                         
   0  -4   4       6961.89       7980.70       843.99 o                         
   2  -4   4      20334.49      21753.70      2200.85 o                         
   4  -4   4       9483.19       9672.49       732.37 o                         
   6  -4   4       3429.32       3473.64       133.09 o                         
   8  -4   4        182.30        223.79         9.22 o                         
  10  -4   4         70.59         75.92         8.93 o                         
  12  -4   4        103.30        124.80         9.87 o                         
  14  -4   4          8.53          7.00         9.19 o                         
  16  -4   4        188.46        213.29        17.97 o                         
  18  -4   4         82.88         92.32        16.18 o                         
  20  -4   4         11.34          8.44        18.33 o                         
 -23  -3   4          4.87         15.54        21.30 o                         
 -21  -3   4          5.11         11.18        13.76 o                         
 -19  -3   4        102.85        112.25        12.76 o                         
 -17  -3   4        221.42        240.00        15.92 o                         
 -15  -3   4        406.39        405.18        18.18 o                         
 -13  -3   4         73.68         80.32         7.27 o                         
 -11  -3   4        360.30        373.83        16.28 o                         
  -9  -3   4       1425.75       1452.97        54.43 o                         
  -7  -3   4       4950.03       4910.04       174.19 o                         
  -5  -3   4      10779.24      11089.22       771.33 o                         
  -3  -3   4       6509.89       6186.33       467.99 o                         
   1  -3   4       8542.86       8695.41       803.26 o                         
   3  -3   4       7282.34       6763.58       348.40 o                         
   5  -3   4        254.47        307.50        13.91 o                         
   7  -3   4        114.87        113.45         6.09 o                         
   9  -3   4        355.12        289.13        14.78 o                         
  11  -3   4        267.02        280.58        13.15 o                         
  13  -3   4        505.47        496.39        22.34 o                         
  15  -3   4        152.33        185.61        18.28 o                         
  17  -3   4        202.96        282.87        40.29 o                         
  19  -3   4         99.54        104.17        16.55 o                         
  21  -3   4         91.33         98.50        21.41 o                         
 -24  -2   4         17.24         73.97        33.79 o                         
 -22  -2   4        121.58        116.10        18.82 o                         
 -20  -2   4         25.40         20.60        12.51 o                         
 -18  -2   4         55.34         53.05        11.86 o                         
 -16  -2   4         46.75         32.06        10.78 o                         
 -14  -2   4        238.37        267.33        13.78 o                         
 -12  -2   4       2652.33       2577.69        89.46 o                         
 -10  -2   4       3979.84       3981.11       124.75 o                         
  -8  -2   4       2573.20       2391.09        76.63 o                         
  -6  -2   4        683.84        736.47        25.84 o                         
  -4  -2   4       7151.97       7909.30       790.67 o                         
  -2  -2   4       7434.60       7887.11       556.82 o                         
   0  -2   4       5130.05       4785.43       376.75 o                         
   2  -2   4       3137.29       2744.92       107.71 o                         
   4  -2   4       8643.09       9108.48       666.20 o                         
   6  -2   4       3557.00       3588.11       105.89 o                         
   8  -2   4       2009.99       2019.41        66.82 o                         
  10  -2   4        266.97        235.79        11.80 o                         
  12  -2   4        171.65        190.33        10.30 o                         
  14  -2   4        524.53        495.98        23.53 o                         
  16  -2   4        132.51        125.88        12.62 o                         
  18  -2   4         22.86          6.57        14.95 o                         
  20  -2   4         59.28         58.15        16.92 o                         
  22  -2   4          5.68          7.18        18.82 o                         
 -23  -1   4          9.20         -4.07        23.50 o                         
 -21  -1   4          2.38          5.24        12.87 o                         
 -19  -1   4         40.10         42.47        12.18 o                         
 -17  -1   4        503.20        493.98        29.81 o                         
 -15  -1   4        175.96        166.82        12.12 o                         
 -13  -1   4        953.18        934.51        32.49 o                         
 -11  -1   4        603.06        615.75        22.72 o                         
  -9  -1   4        169.69        188.97         9.34 o                         
  -7  -1   4       8900.60       9229.28       676.61 o                         
  -5  -1   4      18977.54      18526.81      1368.91 o                         
  -3  -1   4      12813.64      13455.21      1041.17 o                         
   3  -1   4      20334.23      19985.76      2601.85 o                         
   5  -1   4        105.59        140.34         7.42 o                         
   7  -1   4       3405.56       3420.73       119.41 o                         
   9  -1   4       1345.73       1407.35        44.99 o                         
  11  -1   4        905.71        960.83        32.26 o                         
  13  -1   4        672.78        642.65        23.39 o                         
  15  -1   4        100.81         93.92        10.24 o                         
  17  -1   4         89.03         94.54        17.64 o                         
  19  -1   4         37.11         45.07        15.43 o                         
  21  -1   4          4.93         -5.60        22.53 o                         
 -24   0   4          0.26        -21.14        28.89 o                         
 -22   0   4          6.55         -3.55        13.50 o                         
 -20   0   4         12.42         20.99        12.87 o                         
 -18   0   4          0.09        -10.32        12.11 o                         
 -16   0   4        598.34        641.59        26.75 o                         
 -14   0   4       7012.62       7376.99       267.58 o                         
 -12   0   4       2886.89       2768.05       101.16 o                         
 -10   0   4       1605.86       1597.73        52.50 o                         
  -8   0   4       3843.42       4496.92       145.74 o                         
  -6   0   4      23597.69      23273.06      1681.52 o                         
  -4   0   4      25855.96      26042.13      2661.89 o                         
  -2   0   4        482.76        254.30        27.11 o                         
   0   0   4      20543.17      19048.11      1946.97 o                         
   4   0   4       1811.10       1891.72        61.69 o                         
   6   0   4        293.24        342.56        12.76 o                         
   8   0   4       1611.11       1639.70        53.94 o                         
  10   0   4         91.59         87.79         6.79 o                         
  12   0   4          3.29         -6.41         6.41 o                         
  14   0   4         28.21         18.91         8.51 o                         
  16   0   4         36.40         37.07         9.61 o                         
  18   0   4          3.40        -12.73        14.48 o                         
  20   0   4          0.97         -9.89        15.67 o                         
  22   0   4          1.91         14.73        18.23 o                         
 -23   1   4          7.98         -2.49        21.68 o                         
 -21   1   4          3.85         -7.56        15.49 o                         
 -19   1   4         40.45         25.64        14.74 o                         
 -17   1   4        576.85        615.24        29.77 o                         
 -15   1   4        250.58        238.09        11.60 o                         
 -13   1   4        827.62        827.98        32.44 o                         
 -11   1   4        582.07        604.71        24.35 o                         
  -9   1   4         87.74         92.30         6.08 o                         
  -7   1   4       9366.25       9452.46       677.25 o                         
  -5   1   4      19621.64      19403.38      1371.27 o                         
  -3   1   4      14865.05      15469.06      1047.66 o                         
   3   1   4      18757.60      20124.08      1436.56 o                         
   5   1   4        122.69        156.14         6.87 o                         
   7   1   4       3556.36       3557.10       113.51 o                         
   9   1   4       1150.01       1241.05        44.42 o                         
  11   1   4        815.13        884.54        34.03 o                         
  13   1   4        589.50        594.46        23.35 o                         
  15   1   4        109.69        102.30         9.46 o                         
  17   1   4         83.31         72.52        12.84 o                         
  19   1   4         36.22         24.35        15.57 o                         
  21   1   4          4.93         -9.95        16.48 o                         
 -24   2   4         18.01         -7.80        24.93 o                         
 -22   2   4        119.73        123.89        16.54 o                         
 -20   2   4         26.76         21.70        14.07 o                         
 -18   2   4         48.57         43.78        12.78 o                         
 -16   2   4         23.28          6.62        11.68 o                         
 -14   2   4        147.36        184.68        10.74 o                         
 -12   2   4       2628.45       2600.83        89.41 o                         
 -10   2   4       3242.31       3252.68       132.09 o                         
  -8   2   4       2304.82       2070.83        76.61 o                         
  -4   2   4       7500.82       7636.09       560.51 o                         
  -2   2   4       7261.30       7508.80       556.64 o                         
   0   2   4       6209.96       6059.74       534.81 o                         
   2   2   4       2750.16       2442.50        93.25 o                         
   4   2   4       9429.42       9270.38       667.20 o                         
   6   2   4       2913.97       2933.30       105.67 o                         
   8   2   4       2027.64       2044.90        70.52 o                         
  10   2   4        331.09        308.28        13.65 o                         
  12   2   4        154.22        183.17         9.55 o                         
  14   2   4        532.55        544.55        25.20 o                         
  16   2   4        125.37        130.52        11.84 o                         
  18   2   4         21.03         20.11        14.13 o                         
  20   2   4         60.98         64.55        16.55 o                         
  22   2   4          5.54         -7.09        18.13 o                         
 -23   3   4          5.71          3.92        21.91 o                         
 -21   3   4          5.14          9.41        19.18 o                         
 -19   3   4        106.18         94.99        18.45 o                         
 -17   3   4        272.41        279.25        15.76 o                         
 -15   3   4        426.47        446.52        19.55 o                         
 -13   3   4        126.32        123.24         8.18 o                         
 -11   3   4        434.95        446.38        16.67 o                         
  -9   3   4       1507.13       1509.66        54.48 o                         
  -7   3   4       5343.94       5323.81       184.96 o                         
  -5   3   4      10351.46      10207.93       770.47 o                         
  -3   3   4       7509.95       7043.25       664.19 o                         
   1   3   4       7265.44       7386.93       566.09 o                         
   3   3   4       7156.81       6831.05       311.37 o                         
   5   3   4        216.21        276.30        10.96 o                         
   7   3   4         73.10         79.78         5.72 o                         
   9   3   4        453.82        398.26        14.05 o                         
  11   3   4        299.71        313.07        13.52 o                         
  13   3   4        567.96        563.04        21.15 o                         
  15   3   4        136.87        139.75        12.06 o                         
  17   3   4        200.24        224.28        18.25 o                         
  19   3   4        100.98         98.01        24.54 o                         
  21   3   4         90.56         92.48        17.63 o                         
 -22   4   4         17.20         12.58        20.70 o                         
 -20   4   4          9.05          3.73        14.42 o                         
 -18   4   4         10.01         21.33        12.73 o                         
 -16   4   4        301.90        324.46        20.52 o                         
 -14   4   4       1021.07        993.26        35.03 o                         
 -12   4   4       1601.50       1668.47        53.70 o                         
 -10   4   4       1266.09       1370.96        58.40 o                         
  -8   4   4       5203.79       5305.83       193.79 o                         
  -6   4   4       3635.13       3646.96       138.81 o                         
  -4   4   4       2673.36       2584.41        90.70 o                         
  -2   4   4         26.15         28.03         2.07 o                         
   0   4   4       7524.64       8368.86       597.48 o                         
   2   4   4      20296.95      21380.00      1555.97 o                         
   4   4   4      10252.82      10531.95       733.59 o                         
   6   4   4       3748.89       3811.33       119.06 o                         
   8   4   4        104.74        123.24         7.55 o                         
  10   4   4        113.22        105.54         6.76 o                         
  12   4   4        117.81        133.33         9.23 o                         
  14   4   4          8.63        -11.12        11.12 o                         
  16   4   4        190.06        186.95        13.53 o                         
  18   4   4         83.76         55.64        15.09 o                         
  20   4   4         10.55         17.62        16.06 o                         
 -23   5   4         14.16         41.55        26.23 o                         
 -21   5   4         19.46         59.20        23.48 o                         
 -19   5   4         47.43         41.71        15.72 o                         
 -17   5   4         48.50         51.91        11.84 o                         
 -15   5   4        192.74        185.09        11.30 o                         
 -13   5   4        772.28        778.66        27.26 o                         
 -11   5   4        272.80        233.37        10.96 o                         
  -9   5   4       1874.76       1815.88        60.96 o                         
  -7   5   4       3801.92       3863.18       137.07 o                         
  -5   5   4      11964.59      11717.43       814.14 o                         
  -3   5   4      18682.07      18893.04      1902.48 o                         
  -1   5   4       5911.71       5997.23       314.54 o                         
   1   5   4       5369.90       5500.69       214.27 o                         
   3   5   4        422.57        432.93        24.48 o                         
   5   5   4       2425.50       2548.16        89.55 o                         
   7   5   4       1782.92       1893.21        66.34 o                         
   9   5   4        288.49        252.63         9.95 o                         
  11   5   4        156.84        159.03        10.44 o                         
  13   5   4        302.78        369.80        17.32 o                         
  15   5   4         55.01         33.08        12.26 o                         
  17   5   4          4.19         14.73        13.83 o                         
  19   5   4         18.45          5.58        15.35 o                         
  21   5   4         37.93         57.54        19.99 o                         
 -22   6   4         31.47         41.00        21.28 o                         
 -20   6   4         83.83         82.91        15.60 o                         
 -18   6   4          6.43          2.21        11.81 o                         
 -16   6   4         59.94         43.13         9.68 o                         
 -14   6   4        122.74        122.25         9.29 o                         
 -12   6   4       1026.62       1046.95        35.39 o                         
 -10   6   4       2891.20       2885.84        96.09 o                         
  -8   6   4       3808.89       3977.46       129.12 o                         
  -6   6   4       1311.71       1286.37        42.20 o                         
  -4   6   4       2557.45       2901.04       113.37 o                         
  -2   6   4        825.11       1018.93        44.18 o                         
   0   6   4       1836.16       1739.49        77.96 o                         
   2   6   4        139.75        128.18         7.51 o                         
   4   6   4      11738.23      12187.04       736.86 o                         
   6   6   4       1332.21       1342.29        42.74 o                         
   8   6   4        630.21        736.40        28.62 o                         
  10   6   4        496.72        465.08        18.53 o                         
  12   6   4         30.61         19.84        11.28 o                         
  14   6   4         47.14         47.36        11.30 o                         
  16   6   4         21.39          7.98        12.11 o                         
  18   6   4         37.89         51.16        14.92 o                         
  20   6   4         35.43         -5.52        17.80 o                         
 -23   7   4         33.26         -0.11        22.76 o                         
 -21   7   4         18.53         18.68        20.47 o                         
 -19   7   4         24.82          9.60        17.39 o                         
 -17   7   4         93.24         99.56        10.85 o                         
 -15   7   4        561.40        671.36        29.31 o                         
 -13   7   4        175.63        180.03         9.24 o                         
 -11   7   4        287.78        225.35        14.36 o                         
  -9   7   4         18.78         27.43         5.01 o                         
  -7   7   4       1512.09       1474.68        48.82 o                         
  -5   7   4       2152.50       2220.10        82.44 o                         
  -3   7   4       6363.77       6126.98       235.09 o                         
  -1   7   4      11360.51      11266.55      1131.07 o                         
   1   7   4       1213.77       1183.82        52.20 o                         
   3   7   4        225.81        248.50        11.51 o                         
   5   7   4        404.53        449.41        18.95 o                         
   7   7   4          8.91         12.19         7.06 o                         
   9   7   4       1085.03       1075.18        35.44 o                         
  11   7   4        144.96        162.44         9.98 o                         
  13   7   4          8.29         -7.92         7.92 o                         
  15   7   4        249.57        226.96        14.36 o                         
  17   7   4         68.92         53.41        14.64 o                         
  19   7   4         38.04         54.41        20.79 o                         
 -22   8   4         64.09         50.03        26.13 o                         
 -20   8   4         34.55         12.22        14.49 o                         
 -18   8   4         68.77         75.32        14.44 o                         
 -16   8   4         73.13         69.69        10.22 o                         
 -14   8   4        772.40        828.47        32.34 o                         
 -12   8   4        693.27        700.91        27.26 o                         
 -10   8   4        816.14        821.93        28.60 o                         
  -8   8   4       1278.56       1233.50        45.28 o                         
  -6   8   4        642.21        568.36        27.97 o                         
  -4   8   4        946.19       1058.21        49.79 o                         
  -2   8   4       1484.40       1540.14        69.70 o                         
   0   8   4        699.91        757.06        30.19 o                         
   2   8   4       1199.23       1354.58        55.03 o                         
   4   8   4       3191.48       3162.91       104.61 o                         
   6   8   4       3215.06       3297.90       129.11 o                         
   8   8   4        104.61         65.92         6.20 o                         
  10   8   4       1064.38       1134.51        40.09 o                         
  12   8   4         82.05         85.93        15.31 o                         
  14   8   4        260.41        257.57        15.86 o                         
  16   8   4         28.50          9.22        13.42 o                         
  18   8   4        237.96        213.84        19.44 o                         
  20   8   4         20.04         12.94        24.34 o                         
 -21   9   4         13.77          2.39        21.25 o                         
 -19   9   4         16.54         26.73        16.35 o                         
 -17   9   4         31.57         22.68        10.70 o                         
 -15   9   4        127.32        128.36        10.86 o                         
 -13   9   4        122.16        111.26        11.97 o                         
 -11   9   4          0.34          7.11         6.25 o                         
  -9   9   4        684.69        719.88        27.01 o                         
  -7   9   4       1218.48       1161.08        43.25 o                         
  -5   9   4       2008.88       1925.98        81.36 o                         
  -3   9   4       5371.48       5167.30       232.39 o                         
  -1   9   4        288.53        275.37        14.07 o                         
   1   9   4       1006.27       1003.21        42.93 o                         
   3   9   4         58.08         49.21         6.97 o                         
   5   9   4       4162.42       4262.18       153.77 o                         
   7   9   4         38.89         50.48         8.92 o                         
   9   9   4        359.00        391.19        18.18 o                         
  11   9   4         17.31          7.95         8.88 o                         
  13   9   4        181.02        212.41        14.09 o                         
  15   9   4          4.38          1.10        13.68 o                         
  17   9   4         64.70         38.88        20.11 o                         
  19   9   4         62.44         69.97        16.63 o                         
 -20  10   4          6.92          9.11        22.51 o                         
 -18  10   4        106.04        135.45        14.50 o                         
 -16  10   4         46.55         58.84        11.25 o                         
 -14  10   4        279.95        278.99        14.15 o                         
 -12  10   4        436.16        371.82        20.78 o                         
 -10  10   4        385.85        324.77        15.96 o                         
  -8  10   4        949.56        982.61        36.38 o                         
  -6  10   4        352.61        328.63        15.93 o                         
  -4  10   4       1601.88       1718.76        75.80 o                         
  -2  10   4        441.91        455.38        21.92 o                         
   0  10   4        545.07        610.94        31.47 o                         
   2  10   4       1287.45       1330.64        58.96 o                         
   4  10   4       1247.43       1333.91        45.67 o                         
   6  10   4        833.99        939.55        39.86 o                         
   8  10   4         67.95         43.12         8.14 o                         
  10  10   4        232.44        217.74        13.84 o                         
  12  10   4         27.96         17.83         8.91 o                         
  14  10   4         52.02         56.73        13.41 o                         
  16  10   4          9.61          8.42        13.75 o                         
  18  10   4        121.65        170.41        18.66 o                         
 -19  11   4         25.08         22.99        17.17 o                         
 -17  11   4        117.83         80.83        14.46 o                         
 -15  11   4         19.61         15.43        10.75 o                         
 -13  11   4        161.64        196.01        15.36 o                         
 -11  11   4        315.38        304.41        22.38 o                         
  -9  11   4        625.78        511.30        23.79 o                         
  -7  11   4          0.24         11.56         7.42 o                         
  -5  11   4        511.24        490.93        21.72 o                         
  -3  11   4        964.63       1041.09        47.58 o                         
  -1  11   4       1472.51       1519.91        63.50 o                         
   1  11   4       2156.57       2185.69       109.43 o                         
   3  11   4        374.77        408.48        18.66 o                         
   5  11   4        226.75        173.02        11.20 o                         
   7  11   4        124.93         91.41         9.87 o                         
   9  11   4         99.63        112.93        10.07 o                         
  11  11   4         42.34         41.51        13.62 o                         
  13  11   4         69.61         74.93        11.85 o                         
  15  11   4         53.30         40.35        13.65 o                         
  17  11   4         67.52         75.09        15.56 o                         
 -20  12   4         11.54         31.28        26.02 o                         
 -18  12   4         10.03          0.99        17.08 o                         
 -16  12   4        163.40        148.71        13.41 o                         
 -14  12   4         55.36         28.22        13.59 o                         
 -12  12   4        293.93        292.27        19.82 o                         
 -10  12   4        624.26        605.13        27.19 o                         
  -8  12   4        618.46        624.72        30.30 o                         
  -6  12   4          1.96         -0.32         8.53 o                         
  -4  12   4         11.27         26.35         8.50 o                         
  -2  12   4        121.67        124.71         9.87 o                         
   0  12   4        884.37        916.14        44.88 o                         
   2  12   4        612.51        556.79        24.69 o                         
   4  12   4        971.93       1071.50        41.56 o                         
   6  12   4        652.72        721.36        38.71 o                         
   8  12   4        210.26        203.61        15.15 o                         
  10  12   4        122.09        152.86        13.72 o                         
  12  12   4         49.96         71.99        11.43 o                         
  14  12   4         10.59          2.13        13.25 o                         
  16  12   4          1.97         -9.80        14.13 o                         
 -19  13   4         48.23         85.73        26.00 o                         
 -17  13   4         70.67         72.14        17.64 o                         
 -15  13   4         85.17        103.40        16.16 o                         
 -13  13   4         13.49         15.21        13.17 o                         
 -11  13   4         64.29         94.15        13.07 o                         
  -9  13   4         28.50          6.92        11.49 o                         
  -7  13   4        505.33        428.57        22.70 o                         
  -5  13   4        365.07        369.47        22.67 o                         
  -3  13   4        163.77        169.99        18.50 o                         
  -1  13   4        587.18        593.28        26.04 o                         
   1  13   4        540.26        618.06        34.74 o                         
   3  13   4        519.36        531.97        27.35 o                         
   5  13   4        129.49        134.36        12.60 o                         
   7  13   4        261.14        303.77        16.92 o                         
   9  13   4        121.91        139.46        11.45 o                         
  11  13   4         40.49         43.56        11.02 o                         
  13  13   4         21.95         30.29        14.59 o                         
  15  13   4         19.73         41.12        21.69 o                         
  17  13   4         12.13        -19.48        20.52 o                         
 -18  14   4         41.71         50.41        21.55 o                         
 -16  14   4         58.89         76.74        17.50 o                         
 -14  14   4        213.88        216.51        16.65 o                         
 -12  14   4        188.57        194.02        28.88 o                         
 -10  14   4        172.61        174.23        17.78 o                         
  -8  14   4         39.88         25.51        12.20 o                         
  -6  14   4        180.80        192.29        16.97 o                         
  -4  14   4        136.68        130.70        15.88 o                         
  -2  14   4        399.83        411.55        23.49 o                         
   0  14   4        152.37        176.86        13.13 o                         
   2  14   4        158.44        132.22        13.44 o                         
   4  14   4         37.41         22.04        11.45 o                         
   6  14   4        272.36        254.73        15.55 o                         
   8  14   4        224.59        209.56        15.69 o                         
  10  14   4         37.85         43.02        11.03 o                         
  12  14   4         14.77         20.81        12.93 o                         
  14  14   4          3.93        -17.49        17.49 o                         
  16  14   4          3.33        -12.43        23.92 o                         
 -17  15   4          9.52         -2.68        20.36 o                         
 -15  15   4         72.82        101.31        20.30 o                         
 -13  15   4         47.31         63.72        15.17 o                         
 -11  15   4         37.01         38.50        13.81 o                         
  -9  15   4         23.76        -10.50        12.92 o                         
  -7  15   4        141.99        137.27        17.82 o                         
  -5  15   4         63.22         41.97        23.72 o                         
  -3  15   4        128.36        118.09        13.43 o                         
  -1  15   4        371.20        310.97        20.03 o                         
   1  15   4         17.77         -1.51        11.59 o                         
   3  15   4        133.67        157.59        16.57 o                         
   5  15   4         38.11         30.13        13.64 o                         
   7  15   4         69.20         64.50        12.58 o                         
   9  15   4          8.54          6.17        12.80 o                         
  11  15   4          4.09          1.39        12.59 o                         
  13  15   4          2.83          2.15        13.64 o                         
  15  15   4          2.72         16.67        16.37 o                         
 -14  16   4        128.16        107.87        23.57 o                         
 -12  16   4         33.04         34.96        15.95 o                         
 -10  16   4         67.51         24.25        20.98 o                         
  -8  16   4         94.88         75.88        21.01 o                         
  -6  16   4         59.77         43.44        29.75 o                         
  -4  16   4         44.17         52.08        16.77 o                         
  -2  16   4        157.06        209.14        20.84 o                         
   0  16   4         92.56        106.40        14.46 o                         
   2  16   4         46.49         28.26        25.93 o                         
   4  16   4         38.19         51.81        13.29 o                         
   6  16   4         70.38         65.78        12.63 o                         
   8  16   4         13.97         37.23        20.81 o                         
  10  16   4         83.46         97.22        13.81 o                         
  12  16   4         15.46          2.44        15.70 o                         
 -13  17   4         52.61         49.81        23.56 o                         
 -11  17   4         26.96          5.58        34.55 o                         
  -9  17   4         37.37         21.45        19.85 o                         
  -7  17   4         50.62         56.93        24.55 o                         
  -5  17   4         53.33         29.99        18.48 o                         
  -3  17   4         88.89        107.32        18.03 o                         
  -1  17   4        169.48        129.40        19.86 o                         
   1  17   4         60.37         53.90        17.55 o                         
   3  17   4         74.50         68.20        13.77 o                         
   5  17   4         30.24         36.23        13.61 o                         
   7  17   4         32.66         21.28        13.99 o                         
   9  17   4        119.49        130.46        19.44 o                         
  11  17   4         47.29         52.25        15.07 o                         
 -12  18   4         19.07         13.87        26.85 o                         
 -10  18   4         60.20         33.52        37.50 o                         
  -8  18   4         37.58         35.29        24.67 o                         
  -6  18   4         12.22        -18.02        18.02 o                         
  -4  18   4          7.05         12.71        21.57 o                         
  -2  18   4         92.29        130.01        19.90 o                         
   0  18   4         62.76         78.26        39.80 o                         
   2  18   4         71.76         83.88        19.82 o                         
   4  18   4         26.52         14.83        24.65 o                         
   6  18   4          4.56         25.62        25.62 o                         
   8  18   4         47.83          4.73        28.38 o                         
  10  18   4         17.76          0.70        13.50 o                         
  -9  19   4         32.81         33.22        26.47 o                         
  -7  19   4          7.53          7.07        25.39 o                         
  -5  19   4         13.75         19.92        25.20 o                         
  -3  19   4         47.49         76.43        31.42 o                         
  -1  19   4          2.02        -24.51        24.51 o                         
   1  19   4          3.67         -7.75        31.04 o                         
   3  19   4        140.98        168.06        61.35 o                         
   5  19   4          3.45        -25.62        25.62 o                         
   7  19   4          1.57         14.23        27.13 o                         
  -6  20   4          3.73        -33.46        48.27 o                         
  -4  20   4          7.88        -10.77        26.97 o                         
  -2  20   4          1.87        -12.40        26.33 o                         
   0  20   4          8.43         17.37        26.06 o                         
   2  20   4         72.84         63.05        36.46 o                         
   4  20   4         27.00         -3.06        27.46 o                         
  -6 -20   5         15.25        -24.70       177.50 o                         
  -4 -20   5          4.98          9.74        16.33 o                         
  -2 -20   5          6.68          4.50        22.96 o                         
   0 -20   5         33.07         37.16        35.00 o                         
   2 -20   5         22.35        -22.21        24.94 o                         
   4 -20   5          8.51        -19.99        37.89 o                         
  -9 -19   5          4.48         20.67        32.97 o                         
  -7 -19   5          6.88         13.51        32.60 o                         
  -5 -19   5          3.41         25.53        36.36 o                         
  -3 -19   5         37.42         48.62        14.03 o                         
  -1 -19   5         10.12         -5.35        18.78 o                         
   1 -19   5         94.39         83.82        16.94 o                         
   3 -19   5         33.26         15.02        14.58 o                         
   5 -19   5         14.56         13.30        14.49 o                         
   7 -19   5         16.27         -0.63        15.99 o                         
 -12 -18   5        152.95        137.48        65.14 o                         
 -10 -18   5         29.46         -6.33        30.89 o                         
  -8 -18   5         42.97         40.90        24.32 o                         
  -6 -18   5        178.38        188.32        21.37 o                         
  -4 -18   5         55.98         77.40        15.13 o                         
  -2 -18   5         17.28         24.42        11.23 o                         
   0 -18   5          1.23         -1.22        12.31 o                         
   2 -18   5         85.77         94.15        13.37 o                         
   4 -18   5         50.07         53.57        11.02 o                         
   6 -18   5         40.95         36.36        16.76 o                         
   8 -18   5         14.02        -17.54        25.24 o                         
 -13 -17   5         72.85         25.56        37.66 o                         
 -11 -17   5         32.39         -4.02        37.51 o                         
  -9 -17   5         26.09         44.82        18.16 o                         
  -7 -17   5        145.60        136.16        20.98 o                         
  -5 -17   5        135.01        108.21        13.95 o                         
  -3 -17   5        220.99        243.59        21.55 o                         
  -1 -17   5          2.03          0.04        10.48 o                         
   1 -17   5         84.32        106.10        12.27 o                         
   3 -17   5         15.13         28.52        11.05 o                         
   5 -17   5        105.03        155.47        15.21 o                         
   7 -17   5         59.79         63.64         9.21 o                         
   9 -17   5         30.73         28.87        15.10 o                         
  11 -17   5         22.02         17.56        39.62 o                         
 -14 -16   5         15.12        156.20        70.91 o                         
 -12 -16   5          7.97         -9.34        18.90 o                         
 -10 -16   5        103.74        108.31        19.36 o                         
  -8 -16   5         26.89         24.87        13.75 o                         
  -6 -16   5        147.93        128.23        12.85 o                         
  -4 -16   5         23.05         10.00        14.02 o                         
  -2 -16   5        131.89         94.97        14.34 o                         
   0 -16   5         14.54         -6.41        10.94 o                         
   2 -16   5         49.02         80.06        11.00 o                         
   4 -16   5         41.46         71.04         8.10 o                         
   6 -16   5        160.68        161.69        11.29 o                         
   8 -16   5         49.55         66.11        11.69 o                         
  10 -16   5         59.18         46.82        16.31 o                         
  12 -16   5         62.49         63.60        21.84 o                         
 -17 -15   5         40.23         14.20        38.38 o                         
 -15 -15   5         21.74         29.88        63.04 o                         
 -13 -15   5         44.22         10.40        26.13 o                         
 -11 -15   5        187.55        169.93        17.58 o                         
  -9 -15   5        233.73        250.44        22.63 o                         
  -7 -15   5         21.26         17.59        13.16 o                         
  -5 -15   5         83.28         67.40        10.71 o                         
  -3 -15   5        257.36        281.76        19.77 o                         
  -1 -15   5        127.96        118.80        10.88 o                         
   1 -15   5         31.68          8.55         8.96 o                         
   3 -15   5         43.34         30.93         6.58 o                         
   5 -15   5          2.29         -4.10         7.56 o                         
   7 -15   5         32.21         17.30         9.80 o                         
   9 -15   5         81.83        124.53        12.42 o                         
  11 -15   5         13.06         -0.44        15.46 o                         
  13 -15   5         52.54         83.49        29.63 o                         
 -18 -14   5          1.25        -21.42        38.12 o                         
 -16 -14   5          8.21         18.92        10.06 o                         
 -14 -14   5         51.42         45.81        17.26 o                         
 -12 -14   5         86.81         88.13        18.19 o                         
 -10 -14   5         47.83         54.10        14.27 o                         
  -8 -14   5        352.52        436.06        22.69 o                         
  -6 -14   5        207.24        198.67        13.39 o                         
  -4 -14   5          1.48          4.83         9.19 o                         
  -2 -14   5         65.29         58.32        13.99 o                         
   0 -14   5        104.78        141.63        10.90 o                         
   2 -14   5         44.06         37.61         8.26 o                         
   4 -14   5        354.82        401.04        16.76 o                         
   6 -14   5        330.30        327.61        16.52 o                         
   8 -14   5         81.34         45.02        11.47 o                         
  10 -14   5        252.27        314.57        23.48 o                         
  12 -14   5         31.92         42.10        19.54 o                         
  14 -14   5         51.74         56.95        28.82 o                         
 -19 -13   5          2.33        -20.75        20.75 o                         
 -17 -13   5        175.20        189.38        23.39 o                         
 -15 -13   5         42.17          9.06        17.92 o                         
 -13 -13   5         91.17        110.27        12.78 o                         
 -11 -13   5        292.68        301.23        22.35 o                         
  -9 -13   5        228.38        196.38        13.73 o                         
  -7 -13   5        590.16        592.86        29.82 o                         
  -5 -13   5         17.12         -3.14         8.55 o                         
  -3 -13   5        404.55        400.66        21.40 o                         
  -1 -13   5        274.95        264.34        18.28 o                         
   1 -13   5        265.01        212.87        10.26 o                         
   3 -13   5        146.20        132.79        12.56 o                         
   5 -13   5        231.30        215.33        13.37 o                         
   7 -13   5         65.33         95.33        10.26 o                         
   9 -13   5        280.55        335.69        19.79 o                         
  11 -13   5        108.83         85.26        16.00 o                         
  13 -13   5         87.54         92.20        25.25 o                         
  15 -13   5         26.70         22.69        18.40 o                         
 -20 -12   5          0.07        -11.33        18.41 o                         
 -18 -12   5        112.59        107.07        19.41 o                         
 -16 -12   5          2.77          2.39        10.95 o                         
 -14 -12   5         75.72         83.25        12.50 o                         
 -12 -12   5        728.99        805.90        38.74 o                         
 -10 -12   5        283.22        253.92        15.72 o                         
  -8 -12   5       2520.56       2553.88       103.93 o                         
  -6 -12   5        289.88        328.40        17.54 o                         
  -4 -12   5        485.66        492.36        20.74 o                         
  -2 -12   5         45.47         44.18        10.03 o                         
   0 -12   5        103.42        118.08         9.23 o                         
   2 -12   5        285.50        313.30        13.46 o                         
   4 -12   5         75.31         86.81        10.78 o                         
   6 -12   5         99.99        112.20        10.03 o                         
   8 -12   5         15.07         12.77         9.92 o                         
  10 -12   5        181.38        189.24        14.96 o                         
  12 -12   5         17.83         23.18        15.30 o                         
  14 -12   5        160.56        167.62        19.88 o                         
  16 -12   5          8.72         13.68        32.31 o                         
 -19 -11   5         35.19         56.64        43.63 o                         
 -17 -11   5         15.00         -5.70        15.02 o                         
 -15 -11   5        214.40        219.52        17.82 o                         
 -13 -11   5        231.37        215.47        12.86 o                         
 -11 -11   5        114.83        110.87         9.10 o                         
  -9 -11   5        251.53        190.65        13.87 o                         
  -7 -11   5        122.13        111.28        10.78 o                         
  -5 -11   5       1016.05        952.22        37.98 o                         
  -3 -11   5        175.47        194.70        13.68 o                         
  -1 -11   5        880.14        859.58        35.24 o                         
   1 -11   5       1550.02       1540.51        64.56 o                         
   3 -11   5        234.23        232.53        11.37 o                         
   5 -11   5        362.10        381.57        18.07 o                         
   7 -11   5         48.92         56.71         8.11 o                         
   9 -11   5        249.17        291.85        15.72 o                         
  11 -11   5         54.90         60.56        14.87 o                         
  13 -11   5         91.23         99.92        16.35 o                         
  15 -11   5         75.37         62.84        41.38 o                         
  17 -11   5         25.90        -15.35        17.68 o                         
 -20 -10   5          5.46         11.64        20.51 o                         
 -18 -10   5         45.92         46.59        14.70 o                         
 -16 -10   5        162.77        158.24        17.51 o                         
 -14 -10   5        158.05        143.71        13.05 o                         
 -12 -10   5         65.68         56.42         8.24 o                         
 -10 -10   5       1517.33       1532.46        57.80 o                         
  -8 -10   5        968.42       1047.42        50.54 o                         
  -6 -10   5       2558.55       2521.61        98.88 o                         
  -4 -10   5        234.26        239.55        13.60 o                         
  -2 -10   5        808.07        797.38        34.13 o                         
   0 -10   5        330.38        345.11        17.25 o                         
   2 -10   5        596.65        651.10        24.94 o                         
   4 -10   5        974.69       1112.98        42.09 o                         
   6 -10   5         21.93         41.83         7.18 o                         
   8 -10   5        674.80        677.45        31.06 o                         
  10 -10   5        266.48        302.39        15.14 o                         
  12 -10   5         10.09          2.49        12.86 o                         
  14 -10   5         49.57         51.49        15.95 o                         
  16 -10   5         27.25         18.11        19.66 o                         
  18 -10   5          4.39         20.84        19.15 o                         
 -21  -9   5          2.86          7.47        18.76 o                         
 -19  -9   5         80.40         81.39        13.91 o                         
 -17  -9   5         54.97         31.10        11.58 o                         
 -15  -9   5         70.71         30.18         9.96 o                         
 -13  -9   5        272.38        333.26        20.11 o                         
 -11  -9   5         45.76         43.53         6.13 o                         
  -9  -9   5        357.94        382.29        18.62 o                         
  -7  -9   5        211.70        180.97         9.87 o                         
  -5  -9   5       1922.48       2048.17        85.09 o                         
  -3  -9   5        953.06        879.47        33.15 o                         
  -1  -9   5        913.93        870.99        37.57 o                         
   1  -9   5       1731.10       1789.61        63.32 o                         
   3  -9   5       1254.98       1071.56        45.65 o                         
   5  -9   5         65.45         40.95         8.77 o                         
   7  -9   5        105.89         82.07         7.75 o                         
   9  -9   5         63.01         74.22         9.70 o                         
  11  -9   5         54.96         37.69         8.90 o                         
  13  -9   5         71.71         22.33        15.69 o                         
  15  -9   5         86.96        113.17        20.68 o                         
  17  -9   5         32.46          3.54        17.54 o                         
  19  -9   5         85.68         70.43        20.90 o                         
 -22  -8   5         16.59          2.19        22.56 o                         
 -20  -8   5          7.53          8.80        14.60 o                         
 -18  -8   5         45.75         23.69        11.51 o                         
 -16  -8   5         81.15         79.20        11.34 o                         
 -14  -8   5        357.85        351.89        16.83 o                         
 -12  -8   5       1255.75       1233.14        47.99 o                         
 -10  -8   5        956.13        977.67        37.72 o                         
  -8  -8   5       2834.25       2799.22        89.56 o                         
  -6  -8   5       2452.37       2462.91        84.56 o                         
  -4  -8   5       1517.23       1550.04        56.67 o                         
  -2  -8   5        373.90        352.44        15.61 o                         
   0  -8   5        243.70        225.76        10.19 o                         
   2  -8   5         70.29         42.70         6.28 o                         
   4  -8   5       2418.59       2489.79        83.74 o                         
   6  -8   5       1468.76       1663.98        63.13 o                         
   8  -8   5        239.35        274.51        11.49 o                         
  10  -8   5         11.21          8.19         8.55 o                         
  12  -8   5          9.29         -1.60        11.74 o                         
  14  -8   5        107.08         98.57        16.61 o                         
  16  -8   5        153.83        166.97        19.65 o                         
  18  -8   5         18.30         16.31        17.75 o                         
 -23  -7   5          8.56         16.10        20.97 o                         
 -21  -7   5          5.60         -2.67        17.40 o                         
 -19  -7   5        177.13        181.74        14.91 o                         
 -17  -7   5        407.73        438.24        22.97 o                         
 -15  -7   5        411.49        382.74        18.84 o                         
 -13  -7   5       1386.46       1413.29        51.60 o                         
 -11  -7   5        247.29        259.05        10.31 o                         
  -9  -7   5        969.28        989.37        36.40 o                         
  -7  -7   5         84.49         55.04         4.31 o                         
  -5  -7   5       3978.09       4196.60       173.62 o                         
  -3  -7   5       3005.12       2975.74        95.81 o                         
  -1  -7   5       4004.49       4069.46       184.70 o                         
   1  -7   5       1391.52       1348.40        50.82 o                         
   3  -7   5       2047.15       1964.70        75.70 o                         
   5  -7   5        816.98        818.52        30.80 o                         
   7  -7   5       1785.86       1819.08        65.19 o                         
   9  -7   5        180.76        207.75        11.15 o                         
  11  -7   5        464.94        488.64        24.28 o                         
  13  -7   5         27.94         42.85        11.03 o                         
  15  -7   5         12.86         24.77        15.31 o                         
  17  -7   5          6.24         -2.41        16.63 o                         
  19  -7   5         25.08         17.54        18.42 o                         
 -22  -6   5          7.10         36.87        20.26 o                         
 -20  -6   5         22.25         22.29        12.48 o                         
 -18  -6   5        173.29        171.28        13.99 o                         
 -16  -6   5        141.04        139.28        12.77 o                         
 -14  -6   5        352.15        357.81        16.22 o                         
 -12  -6   5       1695.46       1626.19        49.29 o                         
 -10  -6   5       4963.84       4844.62       172.02 o                         
  -8  -6   5       1689.81       1724.95        71.01 o                         
  -6  -6   5       2055.95       2112.02        83.46 o                         
  -4  -6   5       2734.90       3176.74       114.74 o                         
  -2  -6   5       6874.54       8144.16       311.79 o                         
   0  -6   5       3077.56       3184.16       141.79 o                         
   2  -6   5       4475.88       5041.66       221.95 o                         
   4  -6   5        601.11        811.30        64.97 o                         
   6  -6   5       1306.14       1276.90        52.89 o                         
   8  -6   5       2616.04       2723.41       101.00 o                         
  10  -6   5        465.94        454.18        19.51 o                         
  12  -6   5        484.16        510.62        23.26 o                         
  14  -6   5         79.79         62.18        13.85 o                         
  16  -6   5         18.69          4.47        17.17 o                         
  18  -6   5         10.04        -10.05        17.46 o                         
  20  -6   5          9.84         -9.98        31.47 o                         
 -23  -5   5         50.79         88.26        32.44 o                         
 -21  -5   5        118.03        118.02        14.90 o                         
 -19  -5   5         10.56         16.21        11.64 o                         
 -17  -5   5         44.32         18.72        10.25 o                         
 -15  -5   5        136.48        156.39        13.35 o                         
 -13  -5   5       1039.53       1088.69        44.29 o                         
 -11  -5   5       3476.13       3480.22       117.23 o                         
  -9  -5   5        969.21       1042.40        38.48 o                         
  -7  -5   5       2549.95       2400.62        82.55 o                         
  -5  -5   5       1198.49       1013.23        31.27 o                         
  -3  -5   5      19802.44      19617.92      1138.45 o                         
  -1  -5   5       1523.32       1456.91        54.56 o                         
   1  -5   5       8821.90       8679.46       518.20 o                         
   3  -5   5       3197.84       2958.72       118.52 o                         
   5  -5   5       3823.55       3727.70       148.55 o                         
   7  -5   5        458.32        482.49        19.56 o                         
   9  -5   5        866.46        789.86        28.99 o                         
  11  -5   5        102.97        130.05         9.29 o                         
  13  -5   5         33.87         36.69        11.22 o                         
  15  -5   5         72.13         55.58        13.52 o                         
  17  -5   5         57.32         62.43        16.96 o                         
  19  -5   5         13.37          6.08        18.48 o                         
  21  -5   5         13.02        -15.07        25.90 o                         
 -24  -4   5         39.61         48.08        22.72 o                         
 -22  -4   5         17.47         15.22        15.70 o                         
 -20  -4   5         30.03         24.53        12.40 o                         
 -18  -4   5         20.24         17.74        11.04 o                         
 -16  -4   5          8.72         11.25         9.19 o                         
 -14  -4   5        531.47        555.03        26.36 o                         
 -12  -4   5       2762.56       2781.62        92.63 o                         
 -10  -4   5      11180.77      11484.83       457.87 o                         
  -8  -4   5      11193.85      11041.99       510.63 o                         
  -6  -4   5       7233.53       7254.76       297.23 o                         
  -4  -4   5       1777.89       1529.35        48.31 o                         
  -2  -4   5        519.05        522.53        18.96 o                         
   0  -4   5       5008.44       5071.74       255.33 o                         
   2  -4   5       3882.75       4102.17       159.27 o                         
   8  -4   5        721.13        807.68        30.29 o                         
  10  -4   5        304.42        346.50        15.91 o                         
  12  -4   5         32.53         31.06         8.94 o                         
  14  -4   5        122.25        133.08        15.25 o                         
  16  -4   5         40.96         39.98        15.76 o                         
  18  -4   5        123.46        116.86        18.88 o                         
  20  -4   5        100.62         94.90        26.19 o                         
 -23  -3   5         19.20          4.01        21.05 o                         
 -21  -3   5         38.27         25.10        13.21 o                         
 -19  -3   5         37.25         27.62        11.89 o                         
 -17  -3   5        339.12        347.11        17.29 o                         
 -15  -3   5        964.86        905.82        37.61 o                         
 -13  -3   5       2000.55       1982.74        65.48 o                         
 -11  -3   5       1086.29        968.35        31.59 o                         
  -9  -3   5        893.01       1051.37        36.72 o                         
  -7  -3   5       4700.33       4256.88       134.82 o                         
  -5  -3   5       3996.95       4222.80       162.11 o                         
  -3  -3   5       1975.47       1815.12        76.22 o                         
  -1  -3   5       3795.49       3447.13       128.74 o                         
   1  -3   5      15147.68      15175.27      1122.58 o                         
   3  -3   5        159.09        244.43        51.62 o                         
   5  -3   5       3717.59       3743.94       134.44 o                         
   7  -3   5        628.61        665.49        27.20 o                         
   9  -3   5         68.08         60.20         6.56 o                         
  11  -3   5       1079.50       1022.11        38.71 o                         
  13  -3   5         71.58         55.33         9.95 o                         
  15  -3   5         21.76         16.81        10.52 o                         
  17  -3   5         11.67         17.61        14.09 o                         
  19  -3   5        110.08         84.61        24.02 o                         
  21  -3   5         65.22         26.53        32.39 o                         
 -24  -2   5          4.82         21.46        46.93 o                         
 -22  -2   5         15.87         -1.50        22.77 o                         
 -20  -2   5        109.99         96.41        22.04 o                         
 -18  -2   5         39.38         40.18        10.80 o                         
 -16  -2   5        776.57        721.41        30.58 o                         
 -14  -2   5        327.95        368.04        16.85 o                         
 -12  -2   5        814.52        880.83        35.63 o                         
 -10  -2   5       4072.79       4045.37       131.88 o                         
  -8  -2   5      11237.72      10845.49       670.92 o                         
  -6  -2   5       2590.30       2623.69        91.84 o                         
  -2  -2   5       1430.40       1363.50        54.55 o                         
   0  -2   5       1237.85        940.33        32.24 o                         
   2  -2   5       2011.99       1834.06        59.23 o                         
   4  -2   5        973.32        938.41        41.38 o                         
   6  -2   5        972.67       1065.91        33.57 o                         
   8  -2   5        342.70        371.48        14.63 o                         
  10  -2   5       1341.81       1435.81        50.63 o                         
  12  -2   5        671.94        717.79        29.47 o                         
  14  -2   5        182.82        171.12        12.29 o                         
  16  -2   5          6.94          6.97        18.65 o                         
  18  -2   5          0.89        -16.45        16.45 o                         
  20  -2   5         39.78         10.76        16.61 o                         
 -23  -1   5          2.32         35.51        21.66 o                         
 -21  -1   5         22.51         33.89        25.31 o                         
 -19  -1   5         54.41         73.30        11.81 o                         
 -17  -1   5        485.41        537.26        25.89 o                         
 -15  -1   5       2684.32       2701.36        98.19 o                         
 -13  -1   5        554.90        584.05        21.83 o                         
 -11  -1   5        526.01        450.53        18.16 o                         
  -9  -1   5        900.62        998.03        39.75 o                         
  -7  -1   5       3004.98       3309.82       100.92 o                         
  -5  -1   5      19126.61      19064.47      1347.84 o                         
  -3  -1   5      20708.34      20709.16      2150.61 o                         
  -1  -1   5      13952.67      13853.70      1013.53 o                         
   1  -1   5       5021.90       6066.03       485.11 o                         
   3  -1   5      19046.55      19404.16      2035.67 o                         
   5  -1   5       1191.55       1472.04        52.52 o                         
   7  -1   5        635.49        692.29        23.57 o                         
   9  -1   5         62.70         56.54         5.77 o                         
  11  -1   5         96.57         79.87         7.11 o                         
  13  -1   5         31.48         26.28         7.23 o                         
  15  -1   5        133.72        117.01        11.31 o                         
  17  -1   5         71.40         59.36        15.34 o                         
  19  -1   5         18.33          8.17        15.19 o                         
  21  -1   5         18.55         41.42        18.64 o                         
 -24   0   5        115.53        135.53        25.21 o                         
 -22   0   5          3.17          8.45        13.48 o                         
 -20   0   5          5.59          8.64        13.57 o                         
 -18   0   5         32.03         12.59        10.28 o                         
 -16   0   5        281.47        370.74        17.52 o                         
 -14   0   5        138.13        119.53         7.97 o                         
 -12   0   5       2042.46       2187.46        75.43 o                         
 -10   0   5       4076.21       3932.53       142.87 o                         
  -8   0   5       3863.14       3820.36       130.48 o                         
  -6   0   5       2028.17       1631.66        55.93 o                         
  -4   0   5       1352.08       1196.44        46.66 o                         
   0   0   5       7287.54       5673.39       410.67 o                         
   2   0   5      22687.63      22125.37      2263.18 o                         
   4   0   5       4123.97       3894.68       141.01 o                         
   6   0   5       3111.04       3134.99       101.87 o                         
   8   0   5        164.05        157.78         7.77 o                         
  10   0   5        252.93        274.00        11.58 o                         
  12   0   5          0.48         -6.21         7.42 o                         
  14   0   5        140.37        124.34        10.22 o                         
  16   0   5         59.68        114.55        11.50 o                         
  18   0   5        111.25        130.51        16.51 o                         
  20   0   5         26.05         46.62        19.90 o                         
 -23   1   5          2.10         13.52        21.58 o                         
 -21   1   5         21.89         27.27        13.04 o                         
 -19   1   5         35.32         19.70        11.21 o                         
 -17   1   5        462.46        508.76        26.15 o                         
 -15   1   5       2552.89       2592.54        92.87 o                         
 -13   1   5        545.57        540.25        20.58 o                         
 -11   1   5        574.64        493.32        19.43 o                         
  -9   1   5        971.51       1132.93        35.60 o                         
  -7   1   5       2330.20       2632.98        95.56 o                         
  -5   1   5      18211.67      18210.63      1345.01 o                         
  -3   1   5      20495.89      21358.50      2148.86 o                         
  -1   1   5      14763.59      14418.05      1436.65 o                         
   1   1   5       6721.23       7393.29       487.48 o                         
   3   1   5      19134.58      20385.97      2036.28 o                         
   5   1   5       1301.03       1559.72        49.82 o                         
   7   1   5        613.41        661.03        24.85 o                         
   9   1   5         89.81         73.64         5.78 o                         
  11   1   5         94.89         96.33         7.63 o                         
  13   1   5         19.63         16.13         7.52 o                         
  15   1   5        133.66        135.89        12.78 o                         
  17   1   5         70.21         64.06        14.20 o                         
  19   1   5         17.59         25.03        17.71 o                         
  21   1   5         18.79          7.90        16.88 o                         
 -24   2   5          6.51         31.17        27.44 o                         
 -22   2   5         18.40          4.01        14.28 o                         
 -20   2   5        112.19         94.84        17.75 o                         
 -18   2   5         46.51         35.81        10.60 o                         
 -16   2   5        857.02        779.93        28.97 o                         
 -14   2   5        427.18        447.01        16.29 o                         
 -12   2   5        896.38        964.68        31.76 o                         
 -10   2   5       3685.81       3659.06       131.75 o                         
  -8   2   5      12579.72      12143.18       824.46 o                         
  -6   2   5       2683.07       2752.86        91.86 o                         
  -4   2   5        389.08        453.32        16.04 o                         
  -2   2   5       1310.29       1240.22        54.37 o                         
   0   2   5       1239.46        935.31        36.61 o                         
   2   2   5       1446.79       1298.16        74.83 o                         
   4   2   5       1340.76       1285.31        39.09 o                         
   6   2   5        737.93        830.79        33.33 o                         
   8   2   5        323.26        363.46        14.53 o                         
  10   2   5       1308.39       1409.56        47.80 o                         
  12   2   5        667.95        709.59        27.55 o                         
  14   2   5        178.42        188.11        11.01 o                         
  16   2   5          6.18          8.75        10.56 o                         
  18   2   5          0.82         -7.19        14.51 o                         
  20   2   5         40.32         33.59        17.57 o                         
 -23   3   5         22.15         32.77        26.22 o                         
 -21   3   5         31.94         39.74        18.27 o                         
 -19   3   5         49.10         48.43        12.02 o                         
 -17   3   5        306.03        297.95        17.40 o                         
 -15   3   5       1121.36       1130.50        37.37 o                         
 -13   3   5       1833.26       1775.27        62.06 o                         
 -11   3   5        875.99        787.63        29.68 o                         
  -9   3   5        788.81        902.50        39.14 o                         
  -7   3   5       3996.18       3633.33       134.55 o                         
  -5   3   5       5347.55       5583.35       199.28 o                         
  -3   3   5       2686.20       2423.88        81.49 o                         
  -1   3   5       3443.16       3206.70       128.51 o                         
   1   3   5      15680.57      16207.34      1589.46 o                         
   3   3   5        332.66        316.81        11.96 o                         
   5   3   5       3666.05       3670.47       120.12 o                         
   7   3   5        674.34        722.14        25.58 o                         
   9   3   5         54.34         51.05         6.90 o                         
  11   3   5       1156.25       1096.65        41.40 o                         
  13   3   5         54.82         45.55         8.35 o                         
  15   3   5         16.58         17.53         9.63 o                         
  17   3   5         13.58         -1.21        13.38 o                         
  19   3   5        112.03        128.68        16.66 o                         
  21   3   5         65.01         73.32        18.82 o                         
 -24   4   5         35.25         44.32        25.47 o                         
 -22   4   5         18.01         17.43        17.08 o                         
 -20   4   5         38.18         40.52        19.99 o                         
 -18   4   5         29.88         23.17        12.68 o                         
 -16   4   5          1.39         -9.59         9.59 o                         
 -14   4   5        730.54        691.89        25.17 o                         
 -12   4   5       2527.08       2586.04        92.50 o                         
 -10   4   5      11966.68      12359.53       542.58 o                         
  -8   4   5       9366.42       9253.35       415.39 o                         
  -6   4   5       6056.10       6062.73       220.84 o                         
  -4   4   5       1507.55       1270.76        50.89 o                         
  -2   4   5        561.62        543.70        22.84 o                         
   0   4   5       4763.40       4912.55       227.89 o                         
   2   4   5       3787.75       4132.53       149.04 o                         
   4   4   5        320.16        319.18        12.03 o                         
   6   4   5        475.32        551.04        19.69 o                         
   8   4   5        675.22        739.78        26.70 o                         
  10   4   5        280.84        317.48        13.43 o                         
  12   4   5         29.01         30.36         8.22 o                         
  14   4   5        123.22        121.44        11.72 o                         
  16   4   5         43.00         27.04        12.30 o                         
  18   4   5        126.71        160.98        17.57 o                         
  20   4   5         99.30         66.46        20.08 o                         
 -23   5   5         48.65         82.62        24.83 o                         
 -21   5   5        117.40        128.69        15.46 o                         
 -19   5   5          8.58         16.37        21.94 o                         
 -17   5   5         95.30         64.19        10.48 o                         
 -15   5   5         65.33         72.86        12.48 o                         
 -13   5   5       1349.08       1395.88        44.46 o                         
 -11   5   5       3366.12       3352.08       117.18 o                         
  -9   5   5       1078.15       1133.91        41.23 o                         
  -7   5   5       2603.16       2406.95        87.59 o                         
  -5   5   5        858.00        744.26        35.50 o                         
  -3   5   5      18369.05      18192.66      1966.67 o                         
  -1   5   5       1275.29       1316.11        58.39 o                         
   1   5   5       8820.87       8872.68       518.90 o                         
   3   5   5       3306.55       3145.11       128.10 o                         
   5   5   5       3999.83       3896.79       124.42 o                         
   7   5   5        428.15        447.04        17.97 o                         
   9   5   5        780.30        651.49        25.21 o                         
  11   5   5         77.93         89.63         7.86 o                         
  13   5   5         24.43         14.94         7.66 o                         
  15   5   5         82.79         79.74        11.67 o                         
  17   5   5         59.25         54.85        14.23 o                         
  19   5   5         12.83          0.35        16.94 o                         
  21   5   5         13.07         22.57        17.72 o                         
 -22   6   5          8.89         14.22        21.33 o                         
 -20   6   5         20.74         16.73        16.58 o                         
 -18   6   5        172.62        202.97        16.18 o                         
 -16   6   5        180.03        176.64        12.23 o                         
 -14   6   5        360.00        384.18        16.01 o                         
 -12   6   5       1198.32       1155.69        49.21 o                         
 -10   6   5       5507.42       5248.25       182.61 o                         
  -8   6   5       2206.75       2178.85        71.31 o                         
  -6   6   5       2463.73       2471.78        83.58 o                         
  -4   6   5       3284.48       3608.35       140.45 o                         
  -2   6   5       6610.57       7749.50       581.61 o                         
   0   6   5       3402.02       3528.15       122.81 o                         
   2   6   5       4932.07       5555.45       205.91 o                         
   4   6   5        896.05       1081.02        39.69 o                         
   6   6   5       1545.08       1509.36        47.20 o                         
   8   6   5       2634.84       2786.09        94.77 o                         
  10   6   5        408.38        388.95        16.31 o                         
  12   6   5        469.16        520.18        20.44 o                         
  14   6   5         72.58         63.13        10.40 o                         
  16   6   5         21.20         25.98        19.46 o                         
  18   6   5          9.23          2.38        24.14 o                         
  20   6   5         10.03         -0.28        16.49 o                         
 -23   7   5         11.62         32.27        22.79 o                         
 -21   7   5          7.43         21.07        20.39 o                         
 -19   7   5        178.81        194.22        23.99 o                         
 -17   7   5        391.62        430.83        22.51 o                         
 -15   7   5        390.94        374.79        22.16 o                         
 -13   7   5       1454.83       1478.31        52.29 o                         
 -11   7   5        165.35        150.43        10.19 o                         
  -9   7   5        889.56        929.23        34.30 o                         
  -7   7   5         15.69          2.73         6.19 o                         
  -5   7   5       4618.47       4854.40       205.35 o                         
  -3   7   5       2291.30       2395.40       142.37 o                         
  -1   7   5       4656.32       4697.30       170.84 o                         
   1   7   5       1098.14       1053.63        47.20 o                         
   3   7   5       1982.57       1875.61        75.48 o                         
   5   7   5        693.59        733.86        35.97 o                         
   7   7   5       1726.91       1701.03        61.35 o                         
   9   7   5        166.00        180.11         9.36 o                         
  11   7   5        460.46        495.85        20.02 o                         
  13   7   5         20.74         29.24        10.18 o                         
  15   7   5          9.33         -7.96        11.93 o                         
  17   7   5          5.17         29.19        14.14 o                         
  19   7   5         26.19          5.67        15.29 o                         
 -22   8   5         21.68         22.56        26.68 o                         
 -20   8   5          3.23        -16.13        16.13 o                         
 -18   8   5         69.11         82.28        16.26 o                         
 -16   8   5        126.60        155.16        15.33 o                         
 -14   8   5        278.18        262.61        14.70 o                         
 -12   8   5       1551.21       1478.97        51.23 o                         
 -10   8   5       1141.82       1122.09        37.76 o                         
  -8   8   5       2497.97       2399.78        89.30 o                         
  -6   8   5       1873.29       1812.39        90.48 o                         
  -4   8   5       1563.84       1688.71        63.41 o                         
  -2   8   5        391.83        368.63        18.73 o                         
   0   8   5        180.89        161.62         9.88 o                         
   2   8   5         76.26         79.18         8.38 o                         
   4   8   5       1978.30       2056.77        84.21 o                         
   6   8   5       1527.74       1737.09        73.46 o                         
   8   8   5        155.33        176.58         9.74 o                         
  10   8   5         18.85          7.65         6.57 o                         
  12   8   5         14.04          7.30         9.49 o                         
  14   8   5        112.10        141.81        14.38 o                         
  16   8   5        151.94        165.86        16.33 o                         
  18   8   5         19.95         26.95        15.05 o                         
 -21   9   5          6.42         -0.72        22.95 o                         
 -19   9   5        103.73         89.90        19.37 o                         
 -17   9   5         45.11         36.35        12.17 o                         
 -15   9   5        137.01        109.72        10.25 o                         
 -13   9   5        281.57        341.39        16.21 o                         
 -11   9   5         17.30         20.42         7.06 o                         
  -9   9   5        485.39        502.28        18.07 o                         
  -7   9   5        188.84        146.45         9.60 o                         
  -5   9   5       2147.83       2272.61        84.64 o                         
  -3   9   5        840.00        803.67        39.96 o                         
  -1   9   5        978.22        925.24        43.06 o                         
   1   9   5       1771.25       1826.09        70.99 o                         
   3   9   5       1345.59       1189.74        49.70 o                         
   5   9   5         39.94         20.41         6.86 o                         
   7   9   5         78.52         67.23         6.99 o                         
   9   9   5         54.98         76.87        10.93 o                         
  11   9   5         45.69         45.05         8.85 o                         
  13   9   5         83.71         55.17        10.41 o                         
  15   9   5         77.71        108.36        16.36 o                         
  17   9   5         35.56         16.59        21.22 o                         
  19   9   5         85.42         51.33        29.25 o                         
 -20  10   5         10.55        -20.30        20.30 o                         
 -18  10   5         69.11         50.65        11.18 o                         
 -16  10   5        185.87        151.27        12.05 o                         
 -14  10   5        123.50        111.21        10.30 o                         
 -12  10   5         97.76         64.33         8.51 o                         
 -10  10   5       1497.47       1553.44        67.30 o                         
  -8  10   5       1317.97       1417.32        47.48 o                         
  -6  10   5       2471.15       2510.80        98.20 o                         
  -4  10   5        317.25        353.68        18.82 o                         
  -2  10   5        756.84        799.69        38.37 o                         
   0  10   5        397.96        497.93        23.86 o                         
   2  10   5        552.93        642.62        29.94 o                         
   4  10   5        898.29       1075.77        44.61 o                         
   6  10   5         33.74         22.46         7.77 o                         
   8  10   5        678.32        684.85        26.82 o                         
  10  10   5        231.81        241.22        17.66 o                         
  12  10   5          9.33         31.20        12.24 o                         
  14  10   5         45.37         26.77        14.14 o                         
  16  10   5         24.95         30.80        15.59 o                         
  18  10   5          5.05        -14.00        19.10 o                         
 -19  11   5         24.57         37.43        17.23 o                         
 -17  11   5         17.62         -3.45        11.22 o                         
 -15  11   5        236.60        249.90        15.03 o                         
 -13  11   5        153.56        131.14        11.96 o                         
 -11  11   5        100.32        109.11        13.87 o                         
  -9  11   5        213.41        160.79        11.99 o                         
  -7  11   5        200.75        181.69         9.89 o                         
  -5  11   5       1060.26        964.23        45.66 o                         
  -3  11   5        215.27        225.61        12.59 o                         
  -1  11   5        750.28        708.74        37.92 o                         
   1  11   5       1843.59       1886.40        72.43 o                         
   3  11   5        155.32        174.86        12.01 o                         
   5  11   5        303.99        309.40        15.59 o                         
   7  11   5         60.15         74.10        10.01 o                         
   9  11   5        247.25        264.75        16.04 o                         
  11  11   5         49.45         71.48        10.07 o                         
  13  11   5         78.23         95.49        14.09 o                         
  15  11   5         69.65         70.35        13.94 o                         
  17  11   5         24.04         28.15        21.37 o                         
 -20  12   5          1.29        -25.21        25.21 o                         
 -18  12   5        129.10        150.62        18.79 o                         
 -16  12   5         10.09         14.91        12.55 o                         
 -14  12   5        118.19         82.09        14.15 o                         
 -12  12   5        691.72        781.47        43.13 o                         
 -10  12   5        238.55        206.97        16.33 o                         
  -8  12   5       2339.23       2307.84        95.08 o                         
  -6  12   5        445.41        507.84        22.38 o                         
  -4  12   5        425.43        424.71        25.21 o                         
  -2  12   5         55.07         44.90        11.18 o                         
   0  12   5        130.77        156.11        10.64 o                         
   2  12   5        207.51        220.05        13.39 o                         
   4  12   5         83.65         96.79         8.47 o                         
   6  12   5         59.36         85.02        11.81 o                         
   8  12   5         16.46          6.77        12.38 o                         
  10  12   5        177.95        184.77        12.59 o                         
  12  12   5         20.31         32.55        13.85 o                         
  14  12   5        163.42        192.48        16.69 o                         
  16  12   5          9.99         14.89        14.06 o                         
 -19  13   5          3.74        -14.17        28.48 o                         
 -17  13   5        223.44        236.57        20.94 o                         
 -15  13   5         76.20         66.92        14.91 o                         
 -13  13   5        123.53        133.25        14.54 o                         
 -11  13   5        341.55        369.41        29.87 o                         
  -9  13   5        171.48        154.68        14.67 o                         
  -7  13   5        669.97        691.00        36.11 o                         
  -5  13   5         18.02         20.25         9.88 o                         
  -3  13   5        537.25        556.60        25.75 o                         
  -1  13   5        188.08        161.91        13.32 o                         
   1  13   5        228.55        168.59        13.08 o                         
   3  13   5        185.92        159.96        10.92 o                         
   5  13   5        201.82        151.52        16.86 o                         
   7  13   5         52.64         60.21        12.42 o                         
   9  13   5        295.30        324.27        17.82 o                         
  11  13   5        105.99         97.77        15.93 o                         
  13  13   5         94.41         88.46        13.73 o                         
  15  13   5         26.46          8.18        13.52 o                         
 -18  14   5          0.94         -9.93        20.43 o                         
 -16  14   5         14.73         10.90        16.69 o                         
 -14  14   5         35.53         35.32        14.42 o                         
 -12  14   5         64.99         54.36        16.53 o                         
 -10  14   5         64.82         63.70        16.82 o                         
  -8  14   5        370.46        429.57        49.23 o                         
  -6  14   5        156.06        135.67        14.77 o                         
  -4  14   5          3.88         -1.94         9.63 o                         
  -2  14   5         68.36         58.60        10.06 o                         
   0  14   5        101.49        136.13        13.46 o                         
   2  14   5         66.00         77.57        10.16 o                         
   4  14   5        322.56        351.09        22.96 o                         
   6  14   5        362.38        354.38        19.29 o                         
   8  14   5        104.57         96.26        23.88 o                         
  10  14   5        232.39        248.83        16.58 o                         
  12  14   5         35.53         19.13        17.06 o                         
  14  14   5         46.99         17.92        15.23 o                         
 -17  15   5         31.22         57.80        21.11 o                         
 -15  15   5         16.50        -16.71        16.71 o                         
 -13  15   5         41.18         24.08        14.62 o                         
 -11  15   5        186.93        176.98        18.40 o                         
  -9  15   5        235.30        222.41        23.46 o                         
  -7  15   5         37.81         45.50        15.22 o                         
  -5  15   5         70.45         59.25        13.03 o                         
  -3  15   5        238.72        262.35        19.43 o                         
  -1  15   5        128.02        118.45        14.11 o                         
   1  15   5         18.21         15.49        11.41 o                         
   3  15   5         48.84         38.84        17.30 o                         
   5  15   5          2.12        -12.66        27.09 o                         
   7  15   5         29.89         29.99        12.14 o                         
   9  15   5         78.32        112.01        12.44 o                         
  11  15   5         12.23         28.76        12.53 o                         
  13  15   5         46.93         31.95        13.86 o                         
 -14  16   5         11.24         -5.89        19.00 o                         
 -12  16   5         17.18         39.17        15.73 o                         
 -10  16   5        114.25        104.34        18.64 o                         
  -8  16   5         48.15         70.16        16.77 o                         
  -6  16   5        174.01        162.65        21.48 o                         
  -4  16   5         21.22         -4.68        15.88 o                         
  -2  16   5        137.56         90.65        14.35 o                         
   0  16   5         13.58         -6.94        15.75 o                         
   2  16   5         42.20         74.39        14.46 o                         
   4  16   5         36.52         54.93        19.76 o                         
   6  16   5        146.69        125.15        15.96 o                         
   8  16   5         44.03         20.39        13.39 o                         
  10  16   5         64.55         35.07        22.65 o                         
  12  16   5         62.18         79.53        14.14 o                         
 -13  17   5         66.70         72.76        24.45 o                         
 -11  17   5         34.30         12.85        23.46 o                         
  -9  17   5         27.58         23.33        17.91 o                         
  -7  17   5        120.69        110.17        21.66 o                         
  -5  17   5        142.78        107.76        22.85 o                         
  -3  17   5        248.26        283.21        24.08 o                         
  -1  17   5          1.10         -0.98        18.78 o                         
   1  17   5        101.45         91.08        14.47 o                         
   3  17   5          9.89         -8.32        12.85 o                         
   5  17   5         95.60         69.42        21.78 o                         
   7  17   5         65.61         54.27        14.56 o                         
   9  17   5         36.76         24.34        13.15 o                         
  11  17   5         25.28         29.80        30.64 o                         
 -12  18   5        159.29        181.81        42.02 o                         
 -10  18   5         29.06         45.27        26.41 o                         
  -8  18   5         48.28         39.64        27.71 o                         
  -6  18   5        171.68        167.96        27.05 o                         
  -4  18   5         49.63         64.33        18.89 o                         
  -2  18   5         18.28          6.74        20.24 o                         
   0  18   5          1.17         31.72        21.71 o                         
   2  18   5         79.42         26.09        36.05 o                         
   4  18   5         49.05         48.70        22.13 o                         
   6  18   5         41.60         50.24        26.21 o                         
   8  18   5         17.19         -9.84        26.04 o                         
  -9  19   5          2.27        -23.35        25.58 o                         
  -7  19   5         10.52          8.44        25.11 o                         
  -5  19   5          1.46         22.77        25.18 o                         
  -3  19   5         30.91         55.81        37.04 o                         
  -1  19   5         13.41          2.94        24.84 o                         
   1  19   5         88.04        124.38        27.08 o                         
   3  19   5         37.80         40.92        26.41 o                         
   5  19   5         16.79         16.64        26.62 o                         
   7  19   5         18.22        -25.16        26.97 o                         
  -6  20   5         20.30         11.40        40.03 o                         
  -4  20   5          5.16         26.29        26.86 o                         
  -2  20   5          6.27         24.52        26.59 o                         
   0  20   5         31.24         12.63        26.60 o                         
   2  20   5         25.76         49.93        27.44 o                         
   4  20   5          7.21         -7.55        27.35 o                         
  -6 -20   6         34.41        -47.73        47.73 o                         
  -4 -20   6          1.95         67.24        51.24 o                         
  -2 -20   6          7.43         -8.19        19.31 o                         
   0 -20   6          7.30          0.11        15.94 o                         
   2 -20   6          7.98         14.81        21.54 o                         
  -9 -19   6          5.16         35.19        41.10 o                         
  -7 -19   6         10.72         94.99        74.58 o                         
  -5 -19   6          4.03         19.64        41.31 o                         
  -3 -19   6         12.70        -19.40        19.40 o                         
  -1 -19   6         16.20         -1.87        15.16 o                         
   1 -19   6         69.68         35.98        15.92 o                         
   3 -19   6         40.37         32.64        16.60 o                         
   5 -19   6          4.47         28.29        27.52 o                         
 -12 -18   6        150.54        155.65        39.07 o                         
 -10 -18   6         17.29         21.51        33.27 o                         
  -8 -18   6         80.63         72.93        29.23 o                         
  -6 -18   6         13.58        -22.23        22.23 o                         
  -4 -18   6          9.19         24.80        19.28 o                         
  -2 -18   6         66.33         55.97        15.58 o                         
   0 -18   6         23.15         19.92        13.27 o                         
   2 -18   6        121.76        134.16        13.55 o                         
   4 -18   6         52.56         28.30        32.32 o                         
   6 -18   6         33.29         14.60        16.65 o                         
   8 -18   6         19.09         -3.46        17.26 o                         
 -13 -17   6         62.27         97.59        77.65 o                         
 -11 -17   6         20.04         15.72        54.70 o                         
  -9 -17   6        144.97        102.01        37.12 o                         
  -7 -17   6         42.18         34.88        18.34 o                         
  -5 -17   6        109.23        114.70        21.91 o                         
  -3 -17   6          8.25         23.45        14.28 o                         
  -1 -17   6         31.78         40.25        11.47 o                         
   1 -17   6         35.70         56.78        11.27 o                         
   3 -17   6        162.31        187.22        15.57 o                         
   5 -17   6         80.83         92.18        20.53 o                         
   7 -17   6         15.53          3.93        16.26 o                         
   9 -17   6         43.92         47.14        17.24 o                         
  11 -17   6          2.15        -10.87        29.40 o                         
 -14 -16   6         11.50        -24.43        40.89 o                         
 -12 -16   6         13.82         23.10        25.93 o                         
 -10 -16   6         64.89         39.98        18.28 o                         
  -8 -16   6         10.20         -8.57        13.47 o                         
  -6 -16   6        132.83        141.77        14.33 o                         
  -4 -16   6         96.27        117.24        15.64 o                         
  -2 -16   6         11.11        -11.07        11.15 o                         
   0 -16   6         31.24         28.37         9.90 o                         
   2 -16   6         12.82         29.52        10.84 o                         
   4 -16   6         67.27         76.94        10.39 o                         
   6 -16   6        142.93        144.49        12.76 o                         
   8 -16   6         84.43         57.38        12.52 o                         
  10 -16   6         43.15         36.38        29.65 o                         
  12 -16   6          3.63          2.96        20.91 o                         
 -17 -15   6          4.77        -23.24        37.86 o                         
 -15 -15   6          0.28        -12.26        45.43 o                         
 -13 -15   6         30.41         -5.73        16.99 o                         
 -11 -15   6         96.89        113.38        18.30 o                         
  -9 -15   6        129.65        139.75        19.11 o                         
  -7 -15   6        193.84        195.81        14.08 o                         
  -5 -15   6         10.85         19.68        12.71 o                         
  -3 -15   6         23.05         21.38        10.35 o                         
  -1 -15   6         93.57        103.42        11.15 o                         
   1 -15   6         74.89         82.19        10.13 o                         
   3 -15   6         24.69         12.03         8.22 o                         
   5 -15   6          7.05          4.56         8.34 o                         
   7 -15   6        306.10        345.46        22.90 o                         
   9 -15   6        154.64        169.27        15.39 o                         
  11 -15   6         38.40          9.64        30.03 o                         
  13 -15   6          2.09         19.65        20.39 o                         
 -18 -14   6          2.57        -37.46        37.46 o                         
 -16 -14   6         18.63         -5.68        31.62 o                         
 -14 -14   6        109.75         94.12        15.72 o                         
 -12 -14   6        251.70        261.70        19.55 o                         
 -10 -14   6        322.98        327.03        24.20 o                         
  -8 -14   6         69.71         56.70        13.98 o                         
  -6 -14   6        336.14        334.19        19.23 o                         
  -4 -14   6        508.17        517.72        25.70 o                         
  -2 -14   6         56.90         68.89        10.46 o                         
   0 -14   6         54.67         61.81         9.11 o                         
   2 -14   6         54.05         51.56         9.08 o                         
   4 -14   6        140.41        186.67        10.92 o                         
   6 -14   6         13.62         12.05         9.15 o                         
   8 -14   6         92.20        122.69        12.90 o                         
  10 -14   6          9.79         39.75        20.18 o                         
  12 -14   6         53.69         59.48        16.95 o                         
  14 -14   6         12.99         19.08        17.63 o                         
 -19 -13   6         29.74         18.73        15.19 o                         
 -17 -13   6         79.83         82.16        32.33 o                         
 -15 -13   6        191.14        198.10        16.41 o                         
 -13 -13   6        343.56        322.54        21.51 o                         
 -11 -13   6        131.47        122.57        13.33 o                         
  -9 -13   6        160.67        194.70        26.43 o                         
  -7 -13   6        154.08        131.77        12.49 o                         
  -5 -13   6        262.32        258.44        14.35 o                         
  -3 -13   6        155.58        143.68        10.69 o                         
  -1 -13   6        664.05        711.18        28.45 o                         
   1 -13   6        534.68        598.88        23.48 o                         
   3 -13   6        205.25        199.32        12.13 o                         
   5 -13   6         93.22         99.96         8.69 o                         
   7 -13   6          3.37          2.25        10.02 o                         
   9 -13   6         66.35         56.39        16.08 o                         
  11 -13   6          4.93          6.14        15.54 o                         
  13 -13   6         33.57         19.24        23.31 o                         
  15 -13   6          9.81         57.21        36.62 o                         
 -20 -12   6         37.82         51.82        18.75 o                         
 -18 -12   6         46.20         38.34        16.01 o                         
 -16 -12   6         62.68         68.77        21.72 o                         
 -14 -12   6         37.77         41.29         9.05 o                         
 -12 -12   6         59.28         72.96         7.47 o                         
 -10 -12   6         51.52         50.64        10.06 o                         
  -8 -12   6        212.52        209.63        23.19 o                         
  -6 -12   6        133.18        166.43        13.80 o                         
  -4 -12   6        697.08        689.31        28.81 o                         
  -2 -12   6        443.67        418.78        20.53 o                         
   0 -12   6        391.19        374.17        17.10 o                         
   2 -12   6         52.71         37.62         6.18 o                         
   4 -12   6         26.31         23.06         8.36 o                         
   6 -12   6         58.30         81.81         9.46 o                         
   8 -12   6        100.97        102.63        11.01 o                         
  10 -12   6         42.06         45.02        11.87 o                         
  12 -12   6          0.04        -13.30        15.22 o                         
  14 -12   6         13.24          0.39        20.58 o                         
  16 -12   6         16.16         66.76        45.51 o                         
 -21 -11   6         10.62        -19.79        38.27 o                         
 -19 -11   6         34.75         36.84        18.04 o                         
 -17 -11   6        125.72        123.23        12.69 o                         
 -15 -11   6        109.62         99.39        12.53 o                         
 -13 -11   6        295.04        318.95        20.67 o                         
 -11 -11   6        999.85       1150.74        52.62 o                         
  -9 -11   6        594.93        581.29        27.22 o                         
  -7 -11   6        408.72        440.10        18.03 o                         
  -5 -11   6        528.91        517.30        20.41 o                         
  -3 -11   6        880.70       1014.48        43.15 o                         
  -1 -11   6         99.02         92.95         9.95 o                         
   1 -11   6        749.73        717.72        27.05 o                         
   3 -11   6        683.83        622.23        28.56 o                         
   5 -11   6        212.99        189.16        10.61 o                         
   7 -11   6        116.58         93.96        15.14 o                         
   9 -11   6        160.41        191.96        16.41 o                         
  11 -11   6         85.92        116.16        20.18 o                         
  13 -11   6         24.22         37.90        18.71 o                         
  15 -11   6         84.09         66.34        17.63 o                         
  17 -11   6          2.96          7.69        21.43 o                         
 -20 -10   6         62.57         72.21        18.07 o                         
 -18 -10   6        167.67        178.07        16.88 o                         
 -16 -10   6        296.58        326.89        21.78 o                         
 -14 -10   6        176.41        167.64        14.84 o                         
 -12 -10   6        332.86        349.23        16.09 o                         
 -10 -10   6        586.07        588.77        24.72 o                         
  -8 -10   6       1276.78       1391.99        52.86 o                         
  -6 -10   6        735.93        684.67        26.08 o                         
  -4 -10   6       1314.86       1247.38        44.05 o                         
  -2 -10   6        632.07        596.18        27.02 o                         
   0 -10   6        561.57        512.43        20.60 o                         
   2 -10   6        112.82         79.14         6.81 o                         
   4 -10   6       1246.99       1240.00        53.88 o                         
   6 -10   6         21.07         16.40         7.82 o                         
   8 -10   6         43.46         54.08         8.33 o                         
  10 -10   6         49.40         75.45        13.29 o                         
  12 -10   6         13.68          6.47        17.82 o                         
  14 -10   6         15.63         10.27        16.37 o                         
  16 -10   6        105.06        114.14        40.72 o                         
  18 -10   6          5.44        -15.89        20.37 o                         
 -21  -9   6          4.31          8.78        19.52 o                         
 -19  -9   6         19.73         -0.76        13.14 o                         
 -17  -9   6        157.31        149.32        12.89 o                         
 -15  -9   6        425.76        502.95        25.72 o                         
 -13  -9   6        261.71        265.98        15.13 o                         
 -11  -9   6        195.20        213.16        11.86 o                         
  -9  -9   6        194.77        238.23        12.00 o                         
  -7  -9   6        122.01        131.50         8.72 o                         
  -5  -9   6       1428.13       1402.96        46.01 o                         
  -3  -9   6        452.98        460.52        16.67 o                         
  -1  -9   6       2818.87       2969.65       134.94 o                         
   1  -9   6       1892.60       1914.93        69.21 o                         
   3  -9   6        207.31        201.31        10.61 o                         
   5  -9   6        398.42        396.20        19.03 o                         
   7  -9   6         61.09         65.17         7.77 o                         
   9  -9   6         68.22         65.97         8.84 o                         
  11  -9   6          6.88         15.03        10.00 o                         
  13  -9   6        115.09        126.06        16.96 o                         
  15  -9   6         34.69          3.54        18.07 o                         
  17  -9   6         36.92         55.81        22.42 o                         
  19  -9   6         32.51          7.05        22.96 o                         
 -22  -8   6         53.41         34.90        22.51 o                         
 -20  -8   6         83.09        102.95        17.14 o                         
 -18  -8   6         49.86         49.04        11.34 o                         
 -16  -8   6        120.66        113.35        12.29 o                         
 -14  -8   6        279.66        255.05        15.96 o                         
 -12  -8   6        526.87        503.83        23.38 o                         
 -10  -8   6        398.08        408.28        16.15 o                         
  -8  -8   6        977.58        923.73        34.20 o                         
  -6  -8   6        313.81        274.13        13.46 o                         
  -4  -8   6        563.13        641.64        26.96 o                         
  -2  -8   6        362.70        337.46        12.88 o                         
   0  -8   6        490.48        490.59        22.12 o                         
   2  -8   6         21.86         33.15         7.08 o                         
   4  -8   6       1033.03       1096.59        46.40 o                         
   6  -8   6        613.77        601.03        24.86 o                         
   8  -8   6        202.02        183.32        10.79 o                         
  10  -8   6        555.37        527.28        29.22 o                         
  12  -8   6          3.68         -2.02        11.73 o                         
  14  -8   6        131.34        119.51        20.70 o                         
  16  -8   6         10.24         -3.86        18.93 o                         
  18  -8   6         99.30         95.88        26.01 o                         
 -23  -7   6         12.78        -20.61        20.61 o                         
 -21  -7   6          6.25         14.34        20.28 o                         
 -19  -7   6         43.20         37.83        12.35 o                         
 -17  -7   6        108.86        116.85        14.24 o                         
 -15  -7   6        458.84        518.48        21.98 o                         
 -13  -7   6       2822.55       2781.85       100.76 o                         
 -11  -7   6        560.00        486.09        23.00 o                         
  -9  -7   6        230.55        277.31        11.99 o                         
  -7  -7   6        277.01        275.83        11.85 o                         
  -5  -7   6       2737.78       2654.82        86.89 o                         
  -3  -7   6        404.32        427.96        17.45 o                         
  -1  -7   6       1462.44       1507.73        60.39 o                         
   1  -7   6       1453.11       1483.05        51.06 o                         
   3  -7   6        392.45        398.52        20.38 o                         
   5  -7   6       6391.73       6410.18       254.93 o                         
   7  -7   6        431.34        368.97        18.42 o                         
   9  -7   6        182.06        199.12        10.68 o                         
  11  -7   6        113.11        150.07        19.06 o                         
  13  -7   6         53.75         37.99        18.56 o                         
  15  -7   6         53.01         34.39        16.17 o                         
  17  -7   6         48.51         32.39        23.01 o                         
  19  -7   6         95.98        127.18        27.32 o                         
 -22  -6   6         20.21         67.33        22.20 o                         
 -20  -6   6         90.32         71.71        14.03 o                         
 -18  -6   6         64.85         61.77        11.63 o                         
 -16  -6   6        146.68        157.66        15.24 o                         
 -14  -6   6       1089.50       1055.44        40.05 o                         
 -12  -6   6       2574.33       2529.29        78.87 o                         
 -10  -6   6       2630.63       2544.44        90.71 o                         
  -8  -6   6       4734.44       4605.79       152.51 o                         
  -6  -6   6       1850.28       1595.07        49.98 o                         
  -4  -6   6       5322.32       5355.20       190.32 o                         
  -2  -6   6        206.10        294.29        13.54 o                         
   0  -6   6        137.82        200.40        11.25 o                         
   2  -6   6        728.72        726.31        30.38 o                         
   4  -6   6        221.44        218.75         9.96 o                         
   6  -6   6       2839.03       3040.26       110.68 o                         
   8  -6   6        587.18        470.59        23.40 o                         
  10  -6   6        398.90        455.30        20.11 o                         
  12  -6   6        168.35        188.63        13.02 o                         
  14  -6   6          3.42         11.93        12.42 o                         
  16  -6   6         37.89         13.78        16.39 o                         
  18  -6   6         18.84         19.92        17.83 o                         
  20  -6   6          3.86         -7.18        21.13 o                         
 -23  -5   6          9.80         14.35        23.46 o                         
 -21  -5   6         12.28          3.37        12.98 o                         
 -19  -5   6         37.79         21.70        11.56 o                         
 -17  -5   6         80.65         91.67        12.42 o                         
 -15  -5   6        791.77        885.18        37.67 o                         
 -13  -5   6        221.44        193.20        11.88 o                         
 -11  -5   6       3756.48       3838.33       132.52 o                         
  -9  -5   6        722.75        739.38        23.94 o                         
  -7  -5   6        104.96        124.35         6.40 o                         
  -5  -5   6       1569.50       1726.90        62.85 o                         
  -3  -5   6       7857.14       7829.59       301.18 o                         
  -1  -5   6       5604.49       5944.40       243.95 o                         
   1  -5   6        475.94        535.76        20.62 o                         
   3  -5   6         67.56         83.66         9.34 o                         
   5  -5   6         11.73          0.18         5.96 o                         
   7  -5   6       1617.46       1672.67        60.89 o                         
   9  -5   6        712.92        801.29        35.16 o                         
  11  -5   6         88.67         79.11         9.08 o                         
  13  -5   6        342.79        294.04        17.00 o                         
  15  -5   6         29.33         44.72        13.41 o                         
  17  -5   6         13.72         51.69        22.86 o                         
  19  -5   6         12.98         30.81        19.39 o                         
 -24  -4   6         30.49         29.85        22.04 o                         
 -22  -4   6         24.68         43.49        16.05 o                         
 -20  -4   6         46.98         43.63        12.11 o                         
 -18  -4   6          8.91         -9.33        10.05 o                         
 -16  -4   6         30.82         33.29         9.18 o                         
 -14  -4   6        261.88        241.95        12.27 o                         
 -12  -4   6       3027.51       3074.10       116.35 o                         
 -10  -4   6        233.55        252.24        11.19 o                         
  -8  -4   6       1812.39       1560.79        54.32 o                         
  -6  -4   6       5804.81       5792.05       203.51 o                         
  -4  -4   6        484.31        395.65        16.53 o                         
  -2  -4   6       5120.42       5009.73       163.90 o                         
   0  -4   6        851.64        750.36        32.66 o                         
   2  -4   6        822.88        943.76        34.48 o                         
   4  -4   6       3218.17       3376.05       148.55 o                         
   6  -4   6         35.50         27.33         5.76 o                         
   8  -4   6       1812.35       1969.13        69.32 o                         
  10  -4   6       1145.77       1147.77        47.20 o                         
  12  -4   6        138.65        132.58        11.09 o                         
  14  -4   6        221.30        232.65        21.63 o                         
  16  -4   6         31.15         70.69        17.65 o                         
  18  -4   6         38.56         30.93        19.16 o                         
  20  -4   6         49.74         68.32        19.53 o                         
 -23  -3   6         66.80         64.33        21.84 o                         
 -21  -3   6         19.14         19.70        12.48 o                         
 -19  -3   6        277.16        257.96        16.63 o                         
 -17  -3   6         89.88         87.06        10.66 o                         
 -15  -3   6        442.57        462.88        20.74 o                         
 -13  -3   6       3546.59       3471.04       118.76 o                         
 -11  -3   6        596.95        633.43        27.42 o                         
  -9  -3   6        170.30        137.11         8.46 o                         
  -7  -3   6       1192.27       1220.75        44.40 o                         
  -5  -3   6       2420.51       2301.13       131.91 o                         
  -3  -3   6       7690.04       7661.07       369.58 o                         
  -1  -3   6       8521.46       7588.45       381.50 o                         
   1  -3   6       2710.00       2745.94       109.86 o                         
   3  -3   6        636.67        548.59        19.12 o                         
   5  -3   6       2886.07       3006.59       133.87 o                         
   7  -3   6        115.26        116.48         9.74 o                         
   9  -3   6       1337.50       1476.38        53.67 o                         
  11  -3   6       1061.86       1148.79        43.26 o                         
  13  -3   6          6.91          3.11         9.97 o                         
  15  -3   6        227.37        196.78        17.11 o                         
  17  -3   6          8.67          4.37        16.73 o                         
  19  -3   6         74.68         62.66        18.77 o                         
  21  -3   6         23.63         24.40        22.12 o                         
 -24  -2   6          3.22         13.44        28.13 o                         
 -22  -2   6         10.56          1.27        13.29 o                         
 -20  -2   6         94.23         57.84        19.58 o                         
 -18  -2   6         12.93          4.48        10.16 o                         
 -16  -2   6        937.74       1003.92        39.29 o                         
 -14  -2   6       1303.21       1407.19        49.43 o                         
 -12  -2   6        352.67        372.87        17.45 o                         
 -10  -2   6       1243.58       1104.87        56.20 o                         
  -8  -2   6       9265.39       8937.52       461.10 o                         
  -6  -2   6      10076.38       9738.43       637.91 o                         
  -4  -2   6       9603.51       9292.29       932.32 o                         
  -2  -2   6       8336.01       7679.60       771.20 o                         
   0  -2   6        798.51        816.51        28.19 o                         
   2  -2   6      11819.87      12753.39       917.51 o                         
   4  -2   6       2790.99       2881.47       122.18 o                         
   6  -2   6       3446.28       3566.91       127.43 o                         
   8  -2   6        284.13        272.60        11.73 o                         
  10  -2   6        238.10        244.52        11.02 o                         
  12  -2   6        152.88        144.53         9.08 o                         
  14  -2   6        255.87        283.12        21.37 o                         
  16  -2   6        127.78        138.43        21.78 o                         
  18  -2   6         19.23         34.29        17.30 o                         
  20  -2   6         91.36         95.17        20.29 o                         
 -23  -1   6         10.08        -20.89        20.89 o                         
 -21  -1   6         13.66          3.64        12.20 o                         
 -19  -1   6         24.61         20.53        10.95 o                         
 -17  -1   6        372.28        358.71        17.01 o                         
 -15  -1   6        282.71        207.76        12.33 o                         
 -13  -1   6        918.06        953.37        40.37 o                         
 -11  -1   6        456.14        411.43        17.89 o                         
  -9  -1   6        536.66        562.89        20.01 o                         
  -7  -1   6       2202.60       2751.74        88.33 o                         
  -5  -1   6       7718.92       8215.67       661.68 o                         
  -3  -1   6       1303.70       1345.98        68.98 o                         
  -1  -1   6       8163.23       7865.66       636.31 o                         
   1  -1   6       2618.43       2732.10        98.65 o                         
   3  -1   6      10793.22      11219.90      1145.58 o                         
   5  -1   6       3881.16       3889.65       131.66 o                         
   7  -1   6        733.32        710.85        26.26 o                         
   9  -1   6         58.94         50.73         6.35 o                         
  11  -1   6         48.76         49.15         6.93 o                         
  13  -1   6        234.26        241.43        12.47 o                         
  15  -1   6         89.33         86.51        11.82 o                         
  17  -1   6         41.78         52.93        16.57 o                         
  19  -1   6         30.42         31.21        26.66 o                         
  21  -1   6         24.73          8.47        26.80 o                         
 -24   0   6         81.46         82.08        24.02 o                         
 -22   0   6          3.46         13.62        13.70 o                         
 -20   0   6         32.78         11.73        11.77 o                         
 -18   0   6         90.82         62.54        10.80 o                         
 -16   0   6       1388.28       1382.59        49.08 o                         
 -14   0   6         64.02         84.16         6.86 o                         
 -12   0   6         28.64         20.89         4.91 o                         
 -10   0   6       1961.65       2013.53        69.41 o                         
  -8   0   6        118.82        130.50         5.75 o                         
  -6   0   6      40270.67      41285.77      2983.28 o                         
  -4   0   6       1900.90       1737.75        79.49 o                         
  -2   0   6       1147.17       1006.99       103.75 o                         
   0   0   6         89.36         93.45         4.48 o                         
   2   0   6         79.06         42.50         3.34 o                         
   4   0   6       5400.64       5776.27       223.38 o                         
   6   0   6         41.48         23.24         7.44 o                         
   8   0   6         24.41         21.83         4.93 o                         
  10   0   6         79.88         63.67         6.42 o                         
  12   0   6        479.43        419.67        17.27 o                         
  14   0   6         20.47         18.84        10.12 o                         
  16   0   6        152.35        117.88        15.19 o                         
  18   0   6         10.14         -6.44        17.29 o                         
  20   0   6          0.00         10.71        16.76 o                         
 -23   1   6         11.22         42.42        27.64 o                         
 -21   1   6         10.56         33.79        14.30 o                         
 -19   1   6         16.56         23.55        10.91 o                         
 -17   1   6        253.37        258.21        16.23 o                         
 -15   1   6        504.49        378.21        19.16 o                         
 -13   1   6       1310.07       1326.22        40.56 o                         
 -11   1   6        555.10        523.05        17.45 o                         
  -9   1   6        453.33        469.28        17.87 o                         
  -7   1   6       1928.97       2416.98        88.26 o                         
  -5   1   6       9346.24      10117.31       664.07 o                         
  -1   1   6      10274.69       9793.65       639.83 o                         
   1   1   6       2568.73       2711.79       105.48 o                         
   3   1   6      11293.62      11139.00      1146.55 o                         
   5   1   6       3429.80       3412.34       117.52 o                         
   7   1   6        756.48        720.44        24.76 o                         
   9   1   6         66.46         54.86         6.02 o                         
  11   1   6         61.21         63.02         6.94 o                         
  13   1   6        257.89        258.29        12.53 o                         
  15   1   6         96.66         77.90         9.97 o                         
  17   1   6         41.71         35.22        14.24 o                         
  19   1   6         29.71         35.90        16.92 o                         
  21   1   6         24.97         20.44        26.61 o                         
 -24   2   6          5.01        -28.05        28.05 o                         
 -22   2   6         13.98         -5.31        13.93 o                         
 -20   2   6         72.60         64.47        12.72 o                         
 -18   2   6         17.14          9.06        10.34 o                         
 -16   2   6        898.46        994.49        39.76 o                         
 -14   2   6       1291.44       1375.73        46.94 o                         
 -12   2   6        318.84        343.34        13.94 o                         
 -10   2   6        838.34        836.33        29.92 o                         
  -8   2   6       9200.95       9075.64       412.31 o                         
  -6   2   6       8217.80       7860.81       635.51 o                         
  -4   2   6       9174.53       8913.95       930.53 o                         
  -2   2   6       7793.50       7374.36       769.38 o                         
   0   2   6        783.22        815.48        32.03 o                         
   2   2   6      11682.82      12552.02      1297.11 o                         
   4   2   6       3288.66       3370.79       108.01 o                         
   6   2   6       3348.07       3447.25       120.08 o                         
   8   2   6        270.11        265.59        11.25 o                         
  10   2   6        237.95        220.84        10.16 o                         
  12   2   6        134.72        119.11         8.59 o                         
  14   2   6        262.92        250.06        13.13 o                         
  16   2   6        127.28        147.57        22.32 o                         
  18   2   6         18.87         17.43        14.92 o                         
  20   2   6         91.45         83.14        17.49 o                         
 -23   3   6         63.49         88.09        22.67 o                         
 -21   3   6         14.95          8.69        14.52 o                         
 -19   3   6        301.85        296.06        17.54 o                         
 -17   3   6        119.72        117.14        10.06 o                         
 -15   3   6        524.24        558.06        19.82 o                         
 -13   3   6       3514.96       3438.39       112.67 o                         
 -11   3   6        828.01        867.91        26.14 o                         
  -9   3   6        240.72        195.82         8.47 o                         
  -7   3   6       1283.55       1354.87        44.43 o                         
  -5   3   6       1677.33       1696.55        65.92 o                         
  -3   3   6       6396.60       6341.68       520.91 o                         
  -1   3   6       6319.44       5606.45       328.07 o                         
   1   3   6       3495.86       3419.78       127.01 o                         
   3   3   6        454.54        382.12        18.01 o                         
   5   3   6       3166.11       3295.94       103.52 o                         
   7   3   6         93.35         91.72         5.90 o                         
   9   3   6       1286.89       1378.98        50.13 o                         
  11   3   6        999.36       1065.79        40.58 o                         
  13   3   6          7.22         -8.53         8.53 o                         
  15   3   6        222.97        192.68        17.35 o                         
  17   3   6          9.78         -8.31        13.57 o                         
  19   3   6         76.08         49.14        15.98 o                         
  21   3   6         23.66         26.01        25.87 o                         
 -24   4   6         32.66         22.60        28.42 o                         
 -22   4   6         23.54         16.81        16.61 o                         
 -20   4   6         34.02         30.88        17.29 o                         
 -18   4   6         20.11         20.87        10.85 o                         
 -16   4   6         26.92          7.85         9.41 o                         
 -14   4   6        362.42        337.86        13.77 o                         
 -12   4   6       3637.35       3677.03       110.56 o                         
 -10   4   6         63.64         94.93        35.51 o                         
  -8   4   6       1736.06       1596.81        66.66 o                         
  -6   4   6       6029.21       6147.33       203.61 o                         
  -4   4   6        630.18        520.90        17.19 o                         
  -2   4   6       4628.33       4543.22       185.46 o                         
   0   4   6        872.04        765.77        32.37 o                         
   2   4   6        802.57        905.82        40.07 o                         
   4   4   6       3015.10       3155.67       104.91 o                         
   6   4   6          5.68         -0.04         4.27 o                         
   8   4   6       1630.93       1783.46        64.77 o                         
  10   4   6       1200.54       1255.10        41.39 o                         
  12   4   6        123.02        130.35         8.75 o                         
  14   4   6        226.20        218.83        13.29 o                         
  16   4   6         30.44         15.29        12.60 o                         
  18   4   6         39.45         20.62        14.66 o                         
  20   4   6         49.54         33.41        16.52 o                         
 -23   5   6          9.34         11.76        22.06 o                         
 -21   5   6         13.07         19.06        13.90 o                         
 -19   5   6         44.02         23.28        12.15 o                         
 -17   5   6         91.96         76.05        11.54 o                         
 -15   5   6        778.06        858.07        35.11 o                         
 -13   5   6        339.93        317.66        11.81 o                         
 -11   5   6       3845.61       3894.98       125.75 o                         
  -9   5   6        555.30        564.31        23.94 o                         
  -7   5   6        166.29        191.09        11.67 o                         
  -5   5   6       1854.63       1935.49        66.44 o                         
  -3   5   6       7514.39       7615.10       561.95 o                         
  -1   5   6       6671.77       6936.24       323.13 o                         
   3   5   6        206.91        195.85        12.86 o                         
   5   5   6         38.47         28.55         3.92 o                         
   7   5   6       1527.80       1597.89        57.11 o                         
   9   5   6        733.91        822.48        28.95 o                         
  11   5   6         98.00         71.25         7.87 o                         
  13   5   6        370.59        328.47        15.28 o                         
  15   5   6         30.88         31.40        13.88 o                         
  17   5   6         13.20         19.67        13.92 o                         
  19   5   6         12.43        -16.36        16.36 o                         
 -22   6   6         13.20        -16.68        21.46 o                         
 -20   6   6         68.48         54.43        13.02 o                         
 -18   6   6         46.98         38.83        11.60 o                         
 -16   6   6        104.85         82.20        10.42 o                         
 -14   6   6       1177.10       1178.45        40.27 o                         
 -12   6   6       2018.00       2015.01        78.85 o                         
 -10   6   6       2860.89       2752.55       103.16 o                         
  -8   6   6       4399.23       4272.19       172.96 o                         
  -6   6   6       1450.11       1154.54        66.94 o                         
  -4   6   6       5143.04       5117.19       219.44 o                         
  -2   6   6        104.81        183.05         9.56 o                         
   0   6   6        151.94        227.14        10.33 o                         
   2   6   6        795.26        783.44        30.90 o                         
   4   6   6        157.43        152.85         9.34 o                         
   6   6   6       2451.93       2651.72        91.69 o                         
   8   6   6        739.18        632.20        20.76 o                         
  10   6   6        335.39        388.18        16.86 o                         
  12   6   6        161.35        183.46        10.07 o                         
  14   6   6          3.49         -4.84        10.77 o                         
  16   6   6         38.33         46.15        28.08 o                         
  18   6   6         18.24        -14.69        14.69 o                         
  20   6   6          3.96         27.98        22.66 o                         
 -23   7   6         13.94          5.64        22.36 o                         
 -21   7   6          4.60          0.65        17.48 o                         
 -19   7   6         46.15         60.89        12.68 o                         
 -17   7   6         87.11         74.32        13.79 o                         
 -15   7   6        316.57        355.60        20.61 o                         
 -13   7   6       3088.73       3030.94       100.67 o                         
 -11   7   6        344.39        309.86        15.76 o                         
  -9   7   6        264.83        293.03        13.36 o                         
  -7   7   6        272.50        261.92        13.01 o                         
  -5   7   6       2399.56       2292.78       116.16 o                         
  -3   7   6        516.07        503.38        39.31 o                         
  -1   7   6       1472.43       1547.04        64.66 o                         
   1   7   6        972.41       1063.78        55.38 o                         
   3   7   6        447.54        454.57        19.36 o                         
   5   7   6       6626.96       6693.91       238.08 o                         
   7   7   6        490.09        441.91        16.90 o                         
   9   7   6        164.28        158.57         8.97 o                         
  11   7   6         96.03        103.22         8.29 o                         
  13   7   6         53.98         40.42         9.75 o                         
  15   7   6         54.80         50.85        14.26 o                         
  17   7   6         46.87         54.20        14.50 o                         
  19   7   6         95.81         79.59        16.31 o                         
 -22   8   6         50.64         36.81        26.34 o                         
 -20   8   6         92.67        101.97        15.32 o                         
 -18   8   6         53.77         63.68        21.66 o                         
 -16   8   6        125.46         98.31        11.27 o                         
 -14   8   6        241.04        242.02        14.24 o                         
 -12   8   6        753.72        736.47        25.99 o                         
 -10   8   6        368.56        369.24        17.28 o                         
  -8   8   6       1021.37        980.99        34.21 o                         
  -6   8   6        290.50        282.75        18.24 o                         
  -4   8   6        659.52        721.80        36.22 o                         
  -2   8   6        260.87        239.00        14.76 o                         
   0   8   6        461.30        448.90        19.97 o                         
   2   8   6         25.24         23.99         5.74 o                         
   4   8   6       1085.37       1188.73        43.33 o                         
   6   8   6        585.42        516.66        21.73 o                         
   8   8   6        243.89        196.28        11.08 o                         
  10   8   6        616.23        588.25        21.61 o                         
  12   8   6          6.46         -5.81         9.93 o                         
  14   8   6        122.98        146.75        13.68 o                         
  16   8   6          9.02          9.75        13.19 o                         
  18   8   6         98.13         92.84        15.93 o                         
 -21   9   6          6.15         20.15        24.41 o                         
 -19   9   6         38.56         15.46        18.69 o                         
 -17   9   6        176.26        162.51        17.11 o                         
 -15   9   6        503.44        576.55        26.09 o                         
 -13   9   6        237.79        247.35        18.20 o                         
 -11   9   6        144.99        155.92        11.13 o                         
  -9   9   6        297.72        347.77        20.24 o                         
  -7   9   6        171.57        168.06         8.95 o                         
  -5   9   6       1140.18       1133.67        55.05 o                         
  -3   9   6        282.57        289.74        22.71 o                         
  -1   9   6       2709.16       2869.29       133.63 o                         
   1   9   6       1705.18       1833.66        73.54 o                         
   3   9   6        133.14        140.39        10.13 o                         
   5   9   6        359.30        369.12        17.63 o                         
   7   9   6         67.62         74.96         7.52 o                         
   9   9   6         83.11         48.60         9.36 o                         
  11   9   6          3.04         -2.84         7.92 o                         
  13   9   6        115.57        131.48        12.32 o                         
  15   9   6         36.07         33.99        13.73 o                         
  17   9   6         34.90         43.58        14.26 o                         
  19   9   6         33.44          1.11        16.50 o                         
 -20  10   6         44.14         32.08        32.47 o                         
 -18  10   6        124.72        111.53        13.48 o                         
 -16  10   6        308.92        353.47        18.93 o                         
 -14  10   6        226.33        200.63        12.91 o                         
 -12  10   6        253.78        241.98        15.28 o                         
 -10  10   6        491.42        506.79        26.82 o                         
  -8  10   6       1000.25       1016.61        48.49 o                         
  -6  10   6        622.68        562.00        26.72 o                         
  -4  10   6       1076.09       1005.00        53.34 o                         
  -2  10   6        760.42        760.48        32.60 o                         
   0  10   6        569.81        547.91        25.29 o                         
   2  10   6        136.35        116.65         7.11 o                         
   4  10   6       1331.57       1432.23        50.64 o                         
   6  10   6         19.23         10.02         8.72 o                         
   8  10   6         35.15         47.79         7.87 o                         
  10  10   6         35.85         43.42        10.34 o                         
  12  10   6         16.59         27.35        11.68 o                         
  14  10   6         12.82         23.77        11.62 o                         
  16  10   6        105.35        107.74        15.06 o                         
  18  10   6          6.00        -14.97        14.97 o                         
 -21  11   6          6.77         -9.73        21.61 o                         
 -19  11   6         34.78         -0.66        20.36 o                         
 -17  11   6         82.12         70.40        11.92 o                         
 -15  11   6        141.08        124.93        11.20 o                         
 -13  11   6        405.45        489.58        36.97 o                         
 -11  11   6       1079.75       1201.42        59.01 o                         
  -9  11   6        593.96        562.43        25.99 o                         
  -7  11   6        335.26        327.92        17.87 o                         
  -5  11   6        486.44        434.40        25.15 o                         
  -3  11   6       1012.22       1244.34        52.62 o                         
  -1  11   6         40.29         27.74         9.44 o                         
   1  11   6        636.15        659.68        29.10 o                         
   3  11   6        853.78        800.64        29.33 o                         
   5  11   6        225.07        167.06        16.96 o                         
   7  11   6        132.44        105.90         8.97 o                         
   9  11   6        143.64        173.16        11.56 o                         
  11  11   6         89.07        111.04        12.23 o                         
  13  11   6         23.06         40.87        12.64 o                         
  15  11   6         88.04         63.85        13.64 o                         
  17  11   6          2.72          5.11        14.29 o                         
 -20  12   6         37.43         59.86        26.07 o                         
 -18  12   6         58.34         60.96        20.59 o                         
 -16  12   6         36.99         33.60        10.26 o                         
 -14  12   6         35.79         56.74        15.71 o                         
 -12  12   6         53.37         52.36        12.32 o                         
 -10  12   6         96.88        101.96        16.57 o                         
  -8  12   6        285.01        249.51        13.54 o                         
  -6  12   6        191.98        203.16        13.66 o                         
  -4  12   6        645.45        656.30        33.59 o                         
  -2  12   6        435.33        394.53        23.01 o                         
   0  12   6        398.59        396.41        21.30 o                         
   2  12   6         65.42         55.35         6.51 o                         
   4  12   6         43.41         69.00        10.36 o                         
   6  12   6         63.54         81.96        11.36 o                         
   8  12   6        112.11        111.22        10.22 o                         
  10  12   6         55.54         44.35        13.16 o                         
  12  12   6          0.50        -10.82        10.82 o                         
  14  12   6         13.76          4.89        12.58 o                         
  16  12   6         14.87         -8.84        13.95 o                         
 -19  13   6         39.67          1.90        23.27 o                         
 -17  13   6        101.97         66.29        17.15 o                         
 -15  13   6        167.72        168.10        17.29 o                         
 -13  13   6        295.33        265.97        20.73 o                         
 -11  13   6         77.58         49.30        13.07 o                         
  -9  13   6        152.02        148.23        14.31 o                         
  -7  13   6        173.65        161.29        13.79 o                         
  -5  13   6        217.22        205.46        14.35 o                         
  -3  13   6        100.49         98.77        11.08 o                         
  -1  13   6        597.05        703.79        36.61 o                         
   1  13   6        447.45        502.74        33.46 o                         
   3  13   6        264.17        246.65        12.56 o                         
   5  13   6         68.88         74.55        20.48 o                         
   7  13   6          7.00         11.14        11.98 o                         
   9  13   6         64.44         40.63        12.66 o                         
  11  13   6          3.47          2.51        11.98 o                         
  13  13   6         33.66         35.88        18.70 o                         
  15  13   6          8.30        -10.63        26.09 o                         
 -18  14   6          1.26        -25.87        25.87 o                         
 -16  14   6         31.64         53.78        21.04 o                         
 -14  14   6        148.09        159.98        19.04 o                         
 -12  14   6        276.98        292.31        23.37 o                         
 -10  14   6        287.79        277.91        19.59 o                         
  -8  14   6         64.89         44.44        18.90 o                         
  -6  14   6        386.55        380.23        22.68 o                         
  -4  14   6        504.09        517.93        31.56 o                         
  -2  14   6         72.39         69.34        10.99 o                         
   0  14   6         57.89         66.08        10.09 o                         
   2  14   6         66.89         65.24        10.75 o                         
   4  14   6        115.97        142.36        11.84 o                         
   6  14   6         25.06         19.43        16.24 o                         
   8  14   6         73.76         96.50        13.64 o                         
  10  14   6          7.85         19.94        10.63 o                         
  12  14   6         60.27         60.22        15.69 o                         
  14  14   6         11.74         10.08        12.68 o                         
 -17  15   6          6.22        -20.65        20.65 o                         
 -15  15   6          1.67          0.83        16.68 o                         
 -13  15   6         42.35         38.54        23.12 o                         
 -11  15   6        111.15        130.54        15.23 o                         
  -9  15   6        139.35        141.49        17.89 o                         
  -7  15   6        160.60        181.43        19.25 o                         
  -5  15   6          5.31         -2.42        12.12 o                         
  -3  15   6         28.84         31.29        12.59 o                         
  -1  15   6        105.42        140.35        13.62 o                         
   1  15   6         50.63         47.42        13.61 o                         
   3  15   6         30.21         42.00        11.62 o                         
   5  15   6          8.65          8.40        11.33 o                         
   7  15   6        300.88        310.63        21.60 o                         
   9  15   6        160.81        179.89        13.81 o                         
  11  15   6         43.21         24.44        12.04 o                         
  13  15   6          2.69          5.71        12.46 o                         
 -14  16   6          7.74        -18.82        18.82 o                         
 -12  16   6          9.23          3.54        15.45 o                         
 -10  16   6         48.34         49.42        17.13 o                         
  -8  16   6         25.25         36.26        25.49 o                         
  -6  16   6        113.75         99.47        18.62 o                         
  -4  16   6        113.33        119.43        18.26 o                         
  -2  16   6          7.29         21.04        24.33 o                         
   0  16   6         33.89         27.63        12.39 o                         
   2  16   6         16.46         31.54        12.66 o                         
   4  16   6         55.58         66.56        13.28 o                         
   6  16   6        154.90        145.45        12.79 o                         
   8  16   6         97.45         74.09        17.01 o                         
  10  16   6         47.66         40.04        17.89 o                         
  12  16   6          2.50         -3.52        11.80 o                         
 -13  17   6         51.73         42.66        27.05 o                         
 -11  17   6         32.04         39.93        30.29 o                         
  -9  17   6        131.05        137.76        23.00 o                         
  -7  17   6         54.39         62.98        17.72 o                         
  -5  17   6        110.11        132.58        20.01 o                         
  -3  17   6          2.86         12.24        17.54 o                         
  -1  17   6         19.05         38.64        14.63 o                         
   1  17   6         25.86         32.54        20.03 o                         
   3  17   6        146.33        204.26        22.04 o                         
   5  17   6         90.61         91.55        15.65 o                         
   7  17   6         12.01         15.72        14.06 o                         
   9  17   6         42.84         40.17        20.51 o                         
  11  17   6          2.32         -8.74        23.76 o                         
 -12  18   6        150.58        156.39        41.54 o                         
 -10  18   6          9.18        -23.27        28.76 o                         
  -8  18   6         77.42         61.41        24.81 o                         
  -6  18   6         22.68         22.96        22.90 o                         
  -4  18   6          7.81         42.16        19.20 o                         
  -2  18   6         72.05         82.51        21.28 o                         
   0  18   6         22.57         27.73        33.03 o                         
   2  18   6        118.89         41.19        44.12 o                         
   4  18   6         60.37        126.63        30.12 o                         
   6  18   6         30.71         40.77        26.29 o                         
   8  18   6         19.82         12.07        13.51 o                         
  -9  19   6          5.52         18.75        37.49 o                         
  -7  19   6          8.90         21.95        28.74 o                         
  -5  19   6          2.18         16.17        28.82 o                         
  -3  19   6         14.78         17.09        25.40 o                         
  -1  19   6         11.59         25.68        24.93 o                         
   1  19   6         80.42         31.43        25.97 o                         
   3  19   6         40.55         29.14        46.10 o                         
   5  19   6          4.53        -26.71        26.71 o                         
  -6  20   6         29.06         44.69        32.08 o                         
  -4  20   6          3.02         -2.20        27.08 o                         
  -2  20   6          8.19         21.33        26.71 o                         
   0  20   6          7.85         39.64        27.87 o                         
   2  20   6          6.70        -31.38        31.38 o                         
  -4 -20   7         14.27         -7.77        20.35 o                         
  -2 -20   7         12.85         -3.16        18.59 o                         
   0 -20   7         16.29         31.67        45.39 o                         
  -9 -19   7         12.30         -5.90        34.63 o                         
  -7 -19   7          5.09        -47.83        47.83 o                         
  -5 -19   7          1.12          7.68        20.23 o                         
  -3 -19   7         27.27         41.48        17.84 o                         
  -1 -19   7          3.52         -3.74        16.50 o                         
   1 -19   7          2.02         -3.45        19.03 o                         
   3 -19   7         63.77         50.98        22.18 o                         
   5 -19   7          3.72         30.30        17.24 o                         
 -12 -18   7         51.75        114.58        40.53 o                         
 -10 -18   7         19.24          7.95        32.26 o                         
  -8 -18   7         66.89         18.17        26.53 o                         
  -6 -18   7         24.77         30.96        21.66 o                         
  -4 -18   7         22.87         24.36        16.35 o                         
  -2 -18   7          3.60          5.29        14.04 o                         
   0 -18   7          3.21        -12.80        12.80 o                         
   2 -18   7         44.24         60.53        11.69 o
[truncated: 742,611 more chars]
