# Supplementary material for: Maleate salts of bedaquiline
Source: Acta Crystallogr E Crystallogr Commun. 2021 Mar 26;77(Pt 4):433–45. doi: 10.1107/S2056989021002991 (PMC8025853; doi:10.1107/S2056989021002991)
Supplement: Supplementary file 7 [file e-77-00433-desolvatedsup6.hkl]

data_desolvated                                                                 
_shelx_title ' RPI_46_1_2_0m in C2'                                             
_shelx_refln_list_code          4                                               
_shelx_F_calc_maximum      219.58                                               
_exptl_crystal_F_000      1392.00                                               
_reflns_d_resolution_high  0.6500                                               
                                                                                
loop_                                                                           
 _space_group_symop_operation_xyz                                               
 'x, y, z'                                                                      
 '-x, y, -z'                                                                    
 'x+1/2, y+1/2, z'                                                              
 '-x+1/2, y+1/2, -z'                                                            
                                                                                
_cell_length_a    15.7494                                                       
_cell_length_b    13.3568                                                       
_cell_length_c    17.8634                                                       
_cell_angle_alpha  90.000                                                       
_cell_angle_beta  106.500                                                       
_cell_angle_gamma  90.000                                                       
                                                                                
_shelx_F_squared_multiplier     1.000                                           
                                                                                
loop_                                                                           
 _refln_index_h                                                                 
 _refln_index_k                                                                 
 _refln_index_l                                                                 
 _refln_F_squared_calc                                                          
 _refln_F_squared_meas                                                          
 _refln_F_squared_sigma                                                         
 _refln_observed_status                                                         
   0 -20   0          7.97        -23.71        23.71 o                         
   2 -20   0         15.91         39.85        23.58 o                         
   4 -20   0         23.38         11.19        16.22 o                         
   1 -19   0          2.84         -5.82        12.42 o                         
   3 -19   0          0.70        -12.32        12.32 o                         
   5 -19   0         35.39         38.08        12.52 o                         
   7 -19   0         17.31        -24.95        26.00 o                         
   0 -18   0         40.67         39.09        16.85 o                         
   2 -18   0          6.94         -6.47        11.61 o                         
   4 -18   0         23.81         19.87        10.24 o                         
   6 -18   0          3.49         -0.39        10.76 o                         
   8 -18   0         34.64         26.59        13.10 o                         
  10 -18   0         27.09         31.08        16.31 o                         
   1 -17   0         33.53         29.12         9.97 o                         
   3 -17   0         81.85         84.71        10.44 o                         
   5 -17   0         10.13         18.30        10.47 o                         
   7 -17   0         80.93         88.04        11.20 o                         
   9 -17   0        159.50        143.51        12.75 o                         
  11 -17   0         19.37         14.37        15.45 o                         
  13 -17   0         84.28         89.99        16.99 o                         
   0 -16   0        143.34        160.88        17.92 o                         
   2 -16   0         35.76         38.93         8.79 o                         
   4 -16   0         71.03         57.87        10.86 o                         
   6 -16   0         12.61          1.73         9.68 o                         
   8 -16   0         84.07         92.07        10.88 o                         
  10 -16   0         85.02         96.68        10.90 o                         
  12 -16   0         33.24         25.91        15.62 o                         
  14 -16   0         21.22         22.52        12.23 o                         
   1 -15   0        128.83        130.41         8.89 o                         
   3 -15   0         13.89         14.57         8.03 o                         
   5 -15   0          3.52         -1.74         9.79 o                         
   7 -15   0         11.41         19.78         9.03 o                         
   9 -15   0          8.57         -9.44         9.44 o                         
  11 -15   0          7.14         -4.06        12.09 o                         
  13 -15   0         79.73         94.34        13.98 o                         
  15 -15   0          0.54         10.23        14.75 o                         
   0 -14   0        531.32        653.26        34.43 o                         
   2 -14   0        193.24        179.86        10.43 o                         
   4 -14   0         25.68         29.47         7.28 o                         
   6 -14   0        167.64        152.14        10.62 o                         
   8 -14   0         73.80         59.53         9.25 o                         
  10 -14   0          3.67          6.56         9.31 o                         
  12 -14   0         77.58         81.87        11.05 o                         
  14 -14   0         22.31         29.84        10.79 o                         
  16 -14   0          7.15          0.49        20.67 o                         
   1 -13   0        510.09        518.31        20.72 o                         
   3 -13   0         65.02         58.97         7.40 o                         
   5 -13   0        150.92        134.16        11.27 o                         
   7 -13   0       1011.51       1095.19        40.98 o                         
   9 -13   0         56.04         64.77        11.54 o                         
  11 -13   0         57.55         61.77         9.07 o                         
  13 -13   0        162.63        155.10        12.17 o                         
  15 -13   0         22.56         33.96        11.46 o                         
  17 -13   0         31.66         25.61        16.93 o                         
   0 -12   0        821.14        841.21        46.52 o                         
   2 -12   0         20.39         41.54         7.51 o                         
   4 -12   0         39.34         30.65         6.94 o                         
   6 -12   0        247.31        258.52        13.51 o                         
   8 -12   0        246.83        232.04        10.17 o                         
  10 -12   0        535.18        605.41        30.99 o                         
  12 -12   0         26.43         31.06        10.39 o                         
  14 -12   0        203.37        220.37        13.55 o                         
  16 -12   0         74.62         51.30        11.80 o                         
  18 -12   0         21.82         22.94        14.45 o                         
   1 -11   0       1072.52       1175.91        42.55 o                         
   3 -11   0        563.83        683.33        42.69 o                         
   5 -11   0        299.54        373.57        17.21 o                         
   7 -11   0        576.18        672.70        25.75 o                         
   9 -11   0         14.62          8.56         5.91 o                         
  11 -11   0        169.51        144.17        10.35 o                         
  13 -11   0         53.61         47.68        12.27 o                         
  15 -11   0         26.05         18.09         9.73 o                         
  17 -11   0        150.33        152.79        14.69 o                         
  19 -11   0          1.56          0.02        15.81 o                         
   0 -10   0       1189.86       1263.33        62.56 o                         
   2 -10   0        515.75        582.88        23.86 o                         
   4 -10   0        519.53        485.74        19.20 o                         
   6 -10   0         88.61         76.87         6.54 o                         
   8 -10   0        525.25        540.82        21.13 o                         
  10 -10   0         18.56         -0.30         5.93 o                         
  12 -10   0         13.07          9.37         8.19 o                         
  14 -10   0         28.00         13.03        12.40 o                         
  16 -10   0         27.28         13.56         8.46 o                         
  18 -10   0        103.84         90.32        13.64 o                         
  20 -10   0         18.43          2.93        15.48 o                         
   1  -9   0       2038.02       2060.08        69.16 o                         
   3  -9   0       1231.73        977.91       134.18 o                         
   5  -9   0        530.14        491.83        18.50 o                         
   7  -9   0        428.40        466.90        18.76 o                         
   9  -9   0        149.40        181.65         9.55 o                         
  11  -9   0        299.31        341.05        14.68 o                         
  13  -9   0        147.39        140.20        10.45 o                         
  15  -9   0        217.86        220.82        13.20 o                         
  17  -9   0        103.14         91.42        11.01 o                         
  19  -9   0        200.18        207.87        14.64 o                         
   0  -8   0       1272.95       1263.12        59.15 o                         
   2  -8   0       6964.60       7244.75       243.83 o                         
   4  -8   0        839.94        817.90        30.83 o                         
   6  -8   0       1037.51       1093.68        42.80 o                         
   8  -8   0        101.62        110.62         6.62 o                         
  10  -8   0       1421.62       1392.18        56.72 o                         
  12  -8   0        113.97        116.84         7.48 o                         
  14  -8   0          2.75         11.03         7.35 o                         
  16  -8   0        299.37        313.82        14.96 o                         
  18  -8   0        741.79        951.30        47.57 o                         
  20  -8   0         16.89         27.52        12.33 o                         
   1  -7   0       3195.32       3372.62       103.83 o                         
   3  -7   0       2811.17       2999.41       119.78 o                         
   5  -7   0        133.49        113.95        13.10 o                         
   7  -7   0       2568.07       3007.66       115.68 o                         
   9  -7   0        393.54        497.73        18.48 o                         
  11  -7   0       2363.26       2158.07        73.82 o                         
  13  -7   0         14.03         13.14         6.80 o                         
  15  -7   0        100.26        100.74         9.19 o                         
  17  -7   0        166.59        169.31        11.79 o                         
  19  -7   0        220.19        212.14        19.36 o                         
  21  -7   0         96.47         93.71        15.28 o                         
   0  -6   0        903.40        964.74        44.63 o                         
   2  -6   0       1809.44       1563.13        52.25 o                         
   4  -6   0       3174.58       3968.25       121.74 o                         
   6  -6   0        139.79        125.54         6.39 o                         
   8  -6   0       3904.87       3745.70       112.73 o                         
  10  -6   0        238.91        187.22         8.30 o                         
  12  -6   0        123.45        124.24         6.07 o                         
  14  -6   0         15.21         27.63         4.77 o                         
  16  -6   0        135.54        154.64         9.61 o                         
  18  -6   0         55.40         24.43        10.18 o                         
  20  -6   0          4.37         -7.63        12.84 o                         
  22  -6   0          9.88        -10.86        20.67 o                         
   1  -5   0       1305.85       1424.69        51.25 o                         
   5  -5   0      18490.48      20379.69      1121.78 o                         
   7  -5   0        369.99        330.05        11.58 o                         
   9  -5   0        649.76        703.10        20.27 o                         
  11  -5   0        662.61        627.18        23.08 o                         
  13  -5   0       1301.28       1282.03        40.72 o                         
  15  -5   0        490.65        518.28        20.63 o                         
  17  -5   0         68.53         70.53         8.81 o                         
  19  -5   0         42.35         29.20        11.42 o                         
  21  -5   0         10.12        -12.79        16.42 o                         
   2  -4   0      28454.61      32725.98      3102.23 o                         
   4  -4   0       7904.62       7399.76       327.92 o                         
   6  -4   0       4944.16       5054.02       148.90 o                         
   8  -4   0       4783.00       4691.28       139.57 o                         
  10  -4   0       1549.03       1464.38        49.70 o                         
  12  -4   0       1099.11       1015.32        36.51 o                         
  14  -4   0        148.55        159.38         9.42 o                         
  16  -4   0        627.36        716.38        28.65 o                         
  18  -4   0         92.31         57.30         8.83 o                         
  20  -4   0         12.32          4.60        11.12 o                         
  22  -4   0         10.88          4.39        17.90 o                         
   1  -3   0      13264.12      11874.09      1078.65 o                         
   3  -3   0      10988.66      11729.41       745.56 o                         
   5  -3   0       8341.84       7371.94       360.94 o                         
   7  -3   0       3998.22       4536.56       151.34 o                         
   9  -3   0        419.26        470.16        16.69 o                         
  11  -3   0       1589.90       1580.96        47.82 o                         
  13  -3   0        530.32        518.78        21.31 o                         
  15  -3   0        639.05        606.00        27.82 o                         
  17  -3   0        294.99        260.87        15.69 o                         
  19  -3   0          3.03         -9.62        10.07 o                         
  21  -3   0          5.98        -14.86        14.86 o                         
   2  -2   0      14493.66      17491.37      1136.88 o                         
   4  -2   0       4509.54       5067.87       247.65 o                         
   6  -2   0        824.75        790.41        28.31 o                         
   8  -2   0       8731.54       8488.52       324.74 o                         
  10  -2   0       4265.27       3929.47       134.16 o                         
  12  -2   0       1870.96       1882.14        64.34 o                         
  14  -2   0        666.65        628.72        24.30 o                         
  16  -2   0         13.89         -7.73         7.73 o                         
  18  -2   0        113.51        132.54        11.74 o                         
  20  -2   0          4.67          5.71        12.34 o                         
  22  -2   0          4.11         -9.31        16.69 o                         
   5  -1   0       5984.21       5901.62       316.03 o                         
   9  -1   0        676.59        817.32        25.76 o                         
  11  -1   0        592.60        583.37        20.51 o                         
  13  -1   0        305.27        243.81        31.22 o                         
  15  -1   0       1001.26       1009.48        36.14 o                         
  17  -1   0        411.92        416.27        19.94 o                         
  19  -1   0         48.20         40.29         9.81 o                         
  21  -1   0         73.51         68.28        12.66 o                         
  23  -1   0          2.46         -2.36        35.35 o                         
   2   0   0      12928.43       6374.70       897.45 o                         
   4   0   0       5685.61       8452.06       555.97 o                         
   6   0   0       4409.38       4412.93       145.15 o                         
   8   0   0       6747.61       5878.01       193.46 o                         
  10   0   0       1185.55       1256.94        45.40 o                         
  12   0   0        213.10        192.23         8.94 o                         
  14   0   0         47.76         33.59         6.90 o                         
  16   0   0        273.71        251.91        12.27 o                         
  18   0   0         77.00         55.95        10.94 o                         
  20   0   0        375.47        455.16        24.59 o                         
  22   0   0          1.67         33.84        23.96 o                         
   5   1   0       6231.21       5860.17       387.97 o                         
   7   1   0       2186.03       1944.60        60.62 o                         
   9   1   0        545.71        654.22        30.01 o                         
  11   1   0        670.22        636.36        21.81 o                         
  13   1   0        163.59        150.14         7.89 o                         
  15   1   0        794.73        777.27        30.86 o                         
  17   1   0        392.16        417.84        21.82 o                         
  19   1   0         50.59         34.88        12.51 o                         
  21   1   0         78.42         73.30        13.02 o                         
  23   1   0          2.10          4.22        33.79 o                         
   0   2   0       3612.10       4422.43       411.43 o                         
   2   2   0      14442.57      16907.07      1606.98 o                         
   4   2   0       3900.25       4355.15       173.99 o                         
   6   2   0        935.89        893.07        26.72 o                         
   8   2   0       8803.83       8604.31       300.73 o                         
  10   2   0       4553.07       4197.69       126.58 o                         
  12   2   0       1759.10       1735.24        56.72 o                         
  14   2   0        707.22        683.58        25.00 o                         
  16   2   0          7.57          9.18        10.09 o                         
  18   2   0        112.41        114.43        15.29 o                         
  20   2   0          8.05          9.67        11.12 o                         
  22   2   0          4.76         -4.74        21.48 o                         
   1   3   0      13014.67      11437.45       761.07 o                         
   3   3   0      10141.37      10876.45       740.56 o                         
   5   3   0       9314.26       8328.90       419.48 o                         
   7   3   0       4761.50       5240.66       152.02 o                         
   9   3   0        480.94        527.52        16.88 o                         
  11   3   0       1398.48       1434.71        50.77 o                         
  13   3   0        565.97        603.00        20.10 o                         
  15   3   0        790.85        759.23        24.68 o                         
  17   3   0        348.69        306.79        15.84 o                         
  19   3   0          4.85          1.99        11.92 o                         
  21   3   0          3.99         15.58        14.09 o                         
   2   4   0      30733.11      34471.81      3143.37 o                         
   4   4   0       7156.02       6668.66       326.26 o                         
   6   4   0       4458.77       4500.66       157.42 o                         
   8   4   0       4482.62       4272.01       147.81 o                         
  10   4   0       1720.31       1685.98        49.77 o                         
  12   4   0       1338.29       1268.47        39.13 o                         
  14   4   0        108.27        131.07         7.67 o                         
  16   4   0        563.87        641.49        28.00 o                         
  18   4   0         91.82         57.08        10.01 o                         
  20   4   0         12.21         14.94        12.08 o                         
  22   4   0         11.47         14.31        34.36 o                         
   1   5   0       1519.91       1677.51        48.52 o                         
   3   5   0       6467.39       6129.89       254.91 o                         
   5   5   0      19468.68      21777.85      1380.56 o                         
   7   5   0        332.59        307.67        12.12 o                         
   9   5   0        555.45        591.55        21.49 o                         
  11   5   0        848.08        772.99        24.90 o                         
  13   5   0       1163.97       1216.19        40.46 o                         
  15   5   0        539.82        583.09        21.17 o                         
  17   5   0         69.01         54.00         8.84 o                         
  19   5   0         41.23         24.38        10.30 o                         
  21   5   0          7.06          5.32        17.02 o                         
   0   6   0        841.64        933.84        39.91 o                         
   2   6   0       1620.01       1417.61        43.74 o                         
   4   6   0       3534.00       4308.50       121.99 o                         
   6   6   0        199.96        154.08        16.15 o                         
   8   6   0       4079.33       3910.46       118.92 o                         
  10   6   0        243.17        178.12         8.43 o                         
  12   6   0        118.04        104.51         6.89 o                         
  14   6   0          5.62          4.67         6.42 o                         
  16   6   0        177.41        170.53        10.10 o                         
  18   6   0         38.24         13.77         9.49 o                         
  20   6   0          9.25          6.74        12.42 o                         
  22   6   0         10.91         -0.90        24.91 o                         
   1   7   0       3085.89       3314.85       103.82 o                         
   3   7   0       3582.50       3708.40       100.75 o                         
   5   7   0         44.03         29.34         3.28 o                         
   7   7   0       3065.38       3491.38       102.19 o                         
   9   7   0        399.36        492.33        17.53 o                         
  11   7   0       2111.91       1967.40        64.39 o                         
  13   7   0         39.58         32.65         6.33 o                         
  15   7   0        158.52        158.60        10.01 o                         
  17   7   0        142.28        176.20        14.17 o                         
  19   7   0        209.30        207.52        15.13 o                         
  21   7   0         92.10        110.31        20.09 o                         
   0   8   0       1615.41       1598.26        66.38 o                         
   2   8   0       7289.40       7566.82       218.53 o                         
   4   8   0        936.31        873.61        25.87 o                         
   6   8   0       1225.88       1259.72        37.84 o                         
   8   8   0         27.09         43.66        14.77 o                         
  10   8   0       1725.77       1703.91        50.01 o                         
  12   8   0         76.61         75.20         7.28 o                         
  14   8   0          1.54         -7.43         7.43 o                         
  16   8   0        256.48        226.40        14.68 o                         
  18   8   0        786.39        958.17        38.37 o                         
  20   8   0         22.66         15.67        18.87 o                         
   1   9   0       2109.53       2114.42        65.38 o                         
   3   9   0        972.55        873.52        28.73 o                         
   5   9   0        535.75        503.31        16.66 o                         
   7   9   0        459.71        451.37        15.69 o                         
   9   9   0         96.40        126.17         8.97 o                         
  11   9   0        273.21        307.60        14.80 o                         
  13   9   0         84.33         60.54         7.67 o                         
  15   9   0        241.36        251.08        12.79 o                         
  17   9   0        133.12        126.34        10.82 o                         
  19   9   0        176.81        189.23        18.82 o                         
   0  10   0       1278.61       1361.32        56.10 o                         
   2  10   0        667.27        666.29        20.11 o                         
   4  10   0        458.74        425.09        15.00 o                         
   6  10   0        149.92        105.73         5.37 o                         
   8  10   0        512.02        572.92        21.05 o                         
  10  10   0         32.94         14.20         8.49 o                         
  12  10   0         17.64         33.64         8.87 o                         
  14  10   0         43.89         21.18         8.54 o                         
  16  10   0         42.52         31.46         9.47 o                         
  18  10   0         89.94        109.47        14.29 o                         
  20  10   0         25.21          8.59        18.62 o                         
   1  11   0       1175.86       1311.97        40.05 o                         
   3  11   0        769.14        789.98        24.56 o                         
   5  11   0        439.74        489.99        15.46 o                         
   7  11   0        602.43        647.77        22.84 o                         
   9  11   0         12.10          6.59         6.63 o                         
  11  11   0        132.33        100.26         8.58 o                         
  13  11   0         47.69         55.31        10.62 o                         
  15  11   0         15.85          3.28         9.52 o                         
  17  11   0        160.03        185.46        15.77 o                         
  19  11   0          1.11          4.98        20.14 o                         
   0  12   0        771.99        817.67        36.90 o                         
   2  12   0         41.88         54.48         5.42 o                         
   4  12   0         56.60         51.16         5.06 o                         
   6  12   0        302.16        265.49        12.06 o                         
   8  12   0        189.02        155.89        10.10 o                         
  10  12   0        550.12        592.93        23.28 o                         
  12  12   0         10.61         15.72         8.09 o                         
  14  12   0        187.54        206.75        15.45 o                         
  16  12   0         95.63         65.02        12.99 o                         
  18  12   0         20.11         37.17        21.42 o                         
   1  13   0        519.23        512.17        19.19 o                         
   3  13   0         56.84         53.90         6.04 o                         
   5  13   0        121.41        127.57         7.47 o                         
   7  13   0       1018.39       1094.59        41.64 o                         
   9  13   0         80.84         83.43         9.74 o                         
  11  13   0         37.68         24.96         8.04 o                         
  13  13   0        193.90        176.04        13.65 o                         
  15  13   0         22.55         28.01        12.54 o                         
  17  13   0         36.49         40.87        15.79 o                         
   0  14   0        554.55        671.37        35.43 o                         
   2  14   0        211.58        195.47         9.63 o                         
   4  14   0         20.71         14.59         6.72 o                         
   6  14   0        201.09        205.91        10.23 o                         
   8  14   0         65.87         73.91         8.01 o                         
  10  14   0          0.70         -7.93         7.93 o                         
  12  14   0         88.76         84.72        11.72 o                         
  14  14   0         17.35         18.88        12.79 o                         
  16  14   0         11.68          0.10        21.65 o                         
   1  15   0        124.71        119.76         8.95 o                         
   3  15   0         11.16          1.19         7.24 o                         
   5  15   0          3.93          0.68         8.06 o                         
   7  15   0         21.57         28.54         8.89 o                         
   9  15   0          8.14          4.28         8.49 o                         
  11  15   0          3.05         -5.12        10.65 o                         
  13  15   0         68.96         81.09        19.85 o                         
  15  15   0          0.16         -6.31        19.47 o                         
   0  16   0        157.66        146.55        14.84 o                         
   2  16   0         42.22         37.39         8.66 o                         
   4  16   0         78.47         52.91         8.35 o                         
   6  16   0         16.90         -4.70         8.11 o                         
   8  16   0         95.69         97.75        10.79 o                         
  10  16   0         69.62         66.26        12.52 o                         
  12  16   0         42.43         43.40        13.80 o                         
  14  16   0         17.58         23.66        16.44 o                         
   1  17   0         35.61         27.50         9.31 o                         
   3  17   0         83.62         93.23         9.30 o                         
   5  17   0          7.84          4.31         8.39 o                         
   7  17   0         69.38         62.79        10.71 o                         
   9  17   0        166.73        154.71        21.47 o                         
  11  17   0         19.51          8.31        16.16 o                         
  13  17   0         75.03         72.12        22.42 o                         
   0  18   0         34.90         22.66        16.24 o                         
   2  18   0          7.76          4.99         8.96 o                         
   4  18   0         21.23          8.32         8.98 o                         
   6  18   0          3.48          7.89        11.16 o                         
   8  18   0         40.24         34.12        15.04 o                         
  10  18   0         22.42         32.30        20.59 o                         
   1  19   0          2.98         18.98        12.46 o                         
   3  19   0          1.25         17.84        14.08 o                         
   5  19   0         31.56         36.15        17.16 o                         
   7  19   0         16.15          6.35        23.80 o                         
   0  20   0          8.62          9.97        51.40 o                         
   2  20   0         16.09         25.67        30.14 o                         
   4  20   0         24.70          7.18        26.58 o                         
  -4 -20   1         13.65         16.91        20.99 o                         
  -2 -20   1          1.53          4.41        24.00 o                         
   0 -20   1          1.35          1.92        18.70 o                         
   2 -20   1          5.66        -18.60        18.60 o                         
   4 -20   1         14.91         18.99        15.69 o                         
  -9 -19   1         22.17         18.12        49.20 o                         
  -7 -19   1         39.23         27.97        15.74 o                         
  -5 -19   1         21.32         16.00        12.46 o                         
  -3 -19   1         13.91         -9.01        12.29 o                         
  -1 -19   1          5.47          5.83        11.53 o                         
   1 -19   1          5.89         35.10        13.90 o                         
   3 -19   1         29.62         19.82        11.83 o                         
   5 -19   1         30.42         22.23        12.75 o                         
   7 -19   1         62.48         52.17        27.53 o                         
 -10 -18   1          1.55         21.30        32.14 o                         
  -8 -18   1         93.17         95.81        18.12 o                         
  -6 -18   1          5.45         -5.51        11.39 o                         
  -4 -18   1         70.81         61.38        10.56 o                         
  -2 -18   1          3.24         -4.96        10.31 o                         
   0 -18   1         45.55         51.87        16.78 o                         
   2 -18   1          4.84        -11.99        11.99 o                         
   4 -18   1          2.75        -10.53        10.53 o                         
   6 -18   1        145.28        119.36        14.58 o                         
   8 -18   1         21.92         21.60        13.70 o                         
  10 -18   1          6.32          8.98        31.35 o                         
 -13 -17   1         49.38         52.06        33.50 o                         
 -11 -17   1         18.92         26.40        28.56 o                         
  -9 -17   1         46.34         43.71        11.20 o                         
  -7 -17   1          4.05          5.54         9.80 o                         
  -5 -17   1        116.73        111.34        11.64 o                         
  -3 -17   1         10.48         -0.60         7.88 o                         
  -1 -17   1          0.90         -6.61        11.04 o                         
   1 -17   1         69.61         59.34        10.54 o                         
   3 -17   1         20.25         13.99        14.31 o                         
   5 -17   1         16.05          4.58         8.27 o                         
   7 -17   1        107.22         95.34        12.05 o                         
   9 -17   1          7.87         13.20        13.33 o                         
  11 -17   1         54.73         45.26        17.04 o                         
 -14 -16   1          9.34        -35.33        35.33 o                         
 -12 -16   1         50.53         20.36        15.00 o                         
 -10 -16   1         37.57         15.76         9.44 o                         
  -8 -16   1         52.62         59.92         9.76 o                         
  -6 -16   1         77.87         76.59         9.61 o                         
  -4 -16   1         34.75         47.62         9.57 o                         
  -2 -16   1         20.59          7.06         8.77 o                         
   0 -16   1         43.50         56.61         8.80 o                         
   2 -16   1         41.40         37.23         8.14 o                         
   4 -16   1         23.44          5.22         8.95 o                         
   6 -16   1         29.09         33.23        10.09 o                         
   8 -16   1         29.16         16.16        10.19 o                         
  10 -16   1         41.41         31.86        10.74 o                         
  12 -16   1        111.77        148.21        14.40 o                         
  14 -16   1         37.73         56.73        18.61 o                         
 -15 -15   1          7.24         32.97        28.73 o                         
 -13 -15   1        124.22        125.07        14.70 o                         
 -11 -15   1         11.26          8.30         9.88 o                         
  -9 -15   1          6.77          2.71        12.87 o                         
  -7 -15   1         84.24         71.03        10.32 o                         
  -5 -15   1        343.94        421.16        41.15 o                         
  -3 -15   1         12.45          6.06         8.04 o                         
  -1 -15   1        160.94        163.00         9.73 o                         
   1 -15   1         34.18         30.98         6.11 o                         
   3 -15   1          6.62         -5.65         7.75 o                         
   5 -15   1          7.21          3.94         8.69 o                         
   7 -15   1         37.80         37.54         9.42 o                         
   9 -15   1         19.32         20.90         9.68 o                         
  11 -15   1         91.52        103.70        12.03 o                         
  13 -15   1          3.35        -12.57        13.60 o                         
  15 -15   1         43.97         84.19        37.31 o                         
 -16 -14   1         15.41          8.45        12.86 o                         
 -14 -14   1        253.24        247.53        17.30 o                         
 -12 -14   1        151.54        144.58        11.59 o                         
 -10 -14   1         24.05         15.73         9.09 o                         
  -8 -14   1        231.63        277.42        15.88 o                         
  -6 -14   1          2.54          0.20         9.37 o                         
  -4 -14   1         48.13         44.00         7.23 o                         
  -2 -14   1        296.53        301.50        14.96 o                         
   0 -14   1        716.28        757.32        27.01 o                         
   2 -14   1        324.44        343.02        17.58 o                         
   4 -14   1         71.71         53.25         8.33 o                         
   6 -14   1        280.34        277.59        13.88 o                         
   8 -14   1         31.16         27.80        10.78 o                         
  10 -14   1        234.22        224.22        15.75 o                         
  12 -14   1         54.09         66.52        10.97 o                         
  14 -14   1         84.99        103.90        12.51 o                         
  16 -14   1          9.35         -8.56        21.20 o                         
 -17 -13   1         21.79         24.43        15.68 o                         
 -15 -13   1        395.50        472.54        24.43 o                         
 -13 -13   1         29.85         43.80         9.21 o                         
 -11 -13   1         14.79         25.47        10.22 o                         
  -9 -13   1        167.92        170.32        15.23 o                         
  -7 -13   1         97.74         92.05        17.06 o                         
  -5 -13   1         89.11         95.96         7.06 o                         
  -3 -13   1         33.88         55.54         7.45 o                         
  -1 -13   1        115.49        121.30         6.50 o                         
   1 -13   1        437.25        467.29        20.55 o                         
   3 -13   1        158.89        152.01        10.05 o                         
   5 -13   1        824.79        905.75        37.56 o                         
   7 -13   1         83.14         86.29         7.67 o                         
   9 -13   1          5.56          4.04        10.23 o                         
  11 -13   1        219.64        204.17        12.61 o                         
  13 -13   1         20.87          9.60         9.84 o                         
  15 -13   1         32.95         30.88        11.34 o                         
  17 -13   1          6.24         14.04        23.76 o                         
 -18 -12   1          8.61          6.77        16.45 o                         
 -16 -12   1        233.11        248.54        15.60 o                         
 -14 -12   1         62.78         41.47         9.45 o                         
 -12 -12   1         33.60         59.91         8.88 o                         
 -10 -12   1        195.72        209.16        16.48 o                         
  -8 -12   1        161.58        162.62        10.38 o                         
  -6 -12   1        189.41        199.89        10.21 o                         
  -4 -12   1         29.64         20.14         6.07 o                         
  -2 -12   1        732.14        783.40        30.20 o                         
   0 -12   1        591.77        568.10        20.55 o                         
   2 -12   1       1090.89       1245.17        46.14 o                         
   4 -12   1        124.67        123.55        10.66 o                         
   6 -12   1        476.06        530.10        20.25 o                         
   8 -12   1        489.74        495.75        20.69 o                         
  10 -12   1         32.87         41.10         8.19 o                         
  12 -12   1        143.31        148.82        10.78 o                         
  14 -12   1        140.28        120.17        11.69 o                         
  16 -12   1         78.84        111.78        14.12 o                         
  18 -12   1         39.87         52.89        42.79 o                         
 -19 -11   1         71.24         37.80        15.45 o                         
 -17 -11   1         57.44         39.62        11.85 o                         
 -15 -11   1         71.08         71.79        10.14 o                         
 -13 -11   1         70.04         62.77         9.10 o                         
 -11 -11   1        287.13        296.62        20.16 o                         
  -9 -11   1         26.97         25.38         8.41 o                         
  -7 -11   1        459.34        496.39        17.39 o                         
  -5 -11   1        737.05        786.84        27.58 o                         
  -3 -11   1        914.47        823.89        32.35 o                         
  -1 -11   1       1825.14       1980.71        73.46 o                         
   1 -11   1       2070.62       2161.14        69.65 o                         
   3 -11   1        192.40        178.27         7.66 o                         
   5 -11   1        223.79        212.19        14.63 o                         
   7 -11   1         88.11         87.45         7.32 o                         
   9 -11   1         60.82         54.95         6.75 o                         
  11 -11   1         37.38         38.45         7.35 o                         
  13 -11   1        118.63        122.81        11.74 o                         
  15 -11   1        469.74        568.00        24.77 o                         
  17 -11   1        106.58        121.60        13.58 o                         
  19 -11   1          7.19         29.40        14.28 o                         
 -20 -10   1         62.28         67.36        15.82 o                         
 -18 -10   1         50.27         62.62        12.34 o                         
 -16 -10   1          2.68          1.85         9.67 o                         
 -14 -10   1         54.23         34.93         9.58 o                         
 -12 -10   1        174.12        221.91        15.70 o                         
 -10 -10   1        303.36        340.43        16.00 o                         
  -8 -10   1        208.76        179.43         9.14 o                         
  -6 -10   1        130.68        137.24        11.71 o                         
  -4 -10   1        131.10        155.83         8.78 o                         
  -2 -10   1        148.69        209.29        12.20 o                         
   0 -10   1       2681.25       2641.54        81.49 o                         
   2 -10   1        290.01        417.80        26.70 o                         
   4 -10   1        727.08        803.24        32.37 o                         
   6 -10   1       1135.42       1233.84        43.57 o                         
   8 -10   1       1029.92       1015.28        33.73 o                         
  10 -10   1        592.98        595.63        23.93 o                         
  12 -10   1         77.82         64.76         8.18 o                         
  14 -10   1          8.64         -8.84         8.84 o                         
  16 -10   1        285.07        342.64        16.92 o                         
  18 -10   1          5.58          5.82        11.22 o                         
  20 -10   1         35.39         24.51        15.59 o                         
 -21  -9   1          2.11          4.04        14.07 o                         
 -19  -9   1         38.23         18.97        12.77 o                         
 -17  -9   1         63.54         52.18         8.98 o                         
 -15  -9   1        334.99        370.78        22.09 o                         
 -13  -9   1         52.80         57.15         7.97 o                         
 -11  -9   1       1263.15       1390.87        49.95 o                         
  -9  -9   1       1417.33       1321.26        46.09 o                         
  -7  -9   1       1038.15       1200.02        44.66 o                         
  -5  -9   1       1423.11       1410.17        48.73 o                         
  -3  -9   1       2538.23       2464.79        96.94 o                         
  -1  -9   1       1277.30       1049.48        34.63 o                         
   1  -9   1        677.87        621.26        20.10 o                         
   3  -9   1       2152.50       2008.56        71.13 o                         
   5  -9   1       1421.81       1360.51        45.84 o                         
   7  -9   1        859.32        992.30        32.85 o                         
   9  -9   1         50.84         45.04         6.08 o                         
  11  -9   1        543.97        571.62        21.02 o                         
  13  -9   1         59.93         77.88         8.15 o                         
  15  -9   1         68.68         78.86         8.88 o                         
  17  -9   1         46.89         47.87        14.67 o                         
  19  -9   1         37.77         40.20        12.24 o                         
 -20  -8   1         31.15          8.23        16.26 o                         
 -18  -8   1         53.83         45.28        10.64 o                         
 -16  -8   1        295.95        322.75        15.29 o                         
 -14  -8   1        355.18        347.26        17.01 o                         
 -12  -8   1       2230.46       2258.97        78.36 o                         
 -10  -8   1        764.26        786.75        27.08 o                         
  -8  -8   1        927.30        896.33        31.98 o                         
  -6  -8   1        951.71        900.29        29.87 o                         
  -4  -8   1       1478.38       1382.16        42.89 o                         
  -2  -8   1       3098.64       2831.39       114.41 o                         
   0  -8   1       1972.46       1769.13        57.74 o                         
   2  -8   1        692.58        951.04        43.07 o                         
   4  -8   1        593.67        680.67        36.32 o                         
   6  -8   1        354.31        389.53        13.20 o                         
   8  -8   1        402.12        379.41        13.84 o                         
  10  -8   1        647.38        753.94        22.16 o                         
  12  -8   1        336.29        299.76        13.87 o                         
  14  -8   1         10.33         16.50         7.58 o                         
  16  -8   1         87.12         89.48        10.26 o                         
  18  -8   1         73.02         89.30        13.99 o                         
  20  -8   1        122.26        137.76        15.63 o                         
 -21  -7   1         27.29         25.19        12.57 o                         
 -19  -7   1         37.53         36.67        14.04 o                         
 -17  -7   1        203.74        210.44        12.54 o                         
 -15  -7   1        524.69        578.25        24.13 o                         
 -13  -7   1        238.07        233.47        38.90 o                         
 -11  -7   1        113.05         75.20         8.94 o                         
  -9  -7   1         43.86         63.69         6.88 o                         
  -7  -7   1       1605.47       1526.79        45.43 o                         
  -3  -7   1       7697.94       8011.70       335.69 o                         
  -1  -7   1       2142.82       2190.60        73.22 o                         
   1  -7   1       2377.45       2807.05        88.38 o                         
   3  -7   1        204.62        167.18         9.87 o                         
   5  -7   1       1493.18       1287.71        41.80 o                         
   7  -7   1        411.79        466.22        18.46 o                         
   9  -7   1         21.29         26.61         3.99 o                         
  11  -7   1       1798.79       1773.37        55.30 o                         
  13  -7   1        743.79        802.14        26.81 o                         
  15  -7   1         66.34         57.21         6.95 o                         
  17  -7   1        203.50        224.98        13.41 o                         
  19  -7   1        112.49        101.69        13.04 o                         
  21  -7   1         20.56         24.22        39.92 o                         
 -22  -6   1         15.61         -7.27        15.17 o                         
 -20  -6   1         27.65         28.91        14.75 o                         
 -18  -6   1         76.17         90.32        10.70 o                         
 -16  -6   1        279.51        275.88        15.07 o                         
 -14  -6   1        127.91        120.69         7.98 o                         
 -12  -6   1        363.49        337.76        19.21 o                         
 -10  -6   1       2343.62       2359.77        83.79 o                         
  -8  -6   1        998.93       1040.42        71.42 o                         
  -6  -6   1        930.46        942.17        42.43 o                         
  -4  -6   1      10252.01      12064.58       809.76 o                         
  -2  -6   1       2477.20       2040.41        65.95 o                         
   0  -6   1       8110.23       8014.80       367.84 o                         
   2  -6   1       5094.81       4892.30       180.75 o                         
   4  -6   1       5114.19       5374.09       167.46 o                         
   6  -6   1        701.85        710.71        29.72 o                         
   8  -6   1       2339.09       2289.69        64.89 o                         
  10  -6   1       2288.08       2336.07        67.16 o                         
  12  -6   1        422.92        419.41        16.10 o                         
  14  -6   1         56.78         58.40         6.46 o                         
  16  -6   1         44.88         40.50         7.58 o                         
  18  -6   1        540.83        578.17        25.16 o                         
  20  -6   1         96.37        109.97        17.04 o                         
 -21  -5   1          6.71         -4.40        13.56 o                         
 -19  -5   1         34.61         23.31        10.71 o                         
 -17  -5   1        248.76        284.57        12.79 o                         
 -15  -5   1         43.49         25.99         6.02 o                         
 -13  -5   1       5236.65       5268.82       171.00 o                         
 -11  -5   1        539.18        495.46        18.37 o                         
  -9  -5   1       2582.33       2697.30        81.54 o                         
  -7  -5   1       4225.45       4280.71       141.85 o                         
  -5  -5   1      22952.62      25542.21      1679.09 o                         
  -3  -5   1       2861.95       3432.26       129.16 o                         
  -1  -5   1       1717.85       1716.44        61.60 o                         
   1  -5   1       6533.61       6363.78       407.55 o                         
   3  -5   1      11772.16      12150.47       833.39 o                         
   5  -5   1       5585.14       5129.11       153.45 o                         
   7  -5   1       3793.07       4126.39       144.01 o                         
   9  -5   1        655.47        694.89        20.92 o                         
  11  -5   1        242.95        262.50        10.33 o                         
  13  -5   1        316.10        309.36        12.10 o                         
  15  -5   1         85.51         84.63         8.71 o                         
  17  -5   1        664.39        661.87        29.48 o                         
  19  -5   1         52.40         44.47        10.91 o                         
  21  -5   1         28.59         18.42        13.29 o                         
 -22  -4   1         31.33         20.96        14.79 o                         
 -20  -4   1         74.87         62.37        12.85 o                         
 -18  -4   1         16.75          7.33         8.85 o                         
 -16  -4   1        822.72        870.81        32.91 o                         
 -14  -4   1       1998.88       1910.11        60.88 o                         
 -12  -4   1        905.10        945.56        36.80 o                         
 -10  -4   1       2013.86       1933.72        70.31 o                         
  -6  -4   1        514.88        692.14        19.36 o                         
  -4  -4   1        459.67        367.38        13.13 o                         
  -2  -4   1      15267.05      17145.25      1068.92 o                         
   0  -4   1        698.76        739.04        55.89 o                         
   2  -4   1       5666.26       5631.51       289.52 o                         
   4  -4   1       4700.25       5206.38       167.94 o                         
   6  -4   1        231.72        420.28        17.70 o                         
   8  -4   1       3310.23       3439.36       109.91 o                         
  10  -4   1        547.50        533.61        21.77 o                         
  12  -4   1        508.35        516.50        17.17 o                         
  14  -4   1         34.20         32.37         7.17 o                         
  16  -4   1        907.51        948.17        34.46 o                         
  18  -4   1        367.81        361.32        20.21 o                         
  20  -4   1         19.44         20.85        10.89 o                         
  22  -4   1         72.81         60.78        26.97 o                         
 -23  -3   1         83.29        105.67        28.15 o                         
 -21  -3   1         96.46         88.73        12.75 o                         
 -19  -3   1         93.97         93.41        10.77 o                         
 -17  -3   1        878.61        869.10        35.89 o                         
 -15  -3   1       2297.35       2469.27        73.92 o                         
 -13  -3   1       1468.73       1468.88        43.60 o                         
 -11  -3   1        201.59        204.47         8.26 o                         
  -9  -3   1       1942.73       2105.13        65.13 o                         
  -7  -3   1        393.71        402.68        12.75 o                         
  -5  -3   1       4867.34       3893.47       162.02 o                         
  -3  -3   1      18698.23      22128.79      1177.29 o                         
  -1  -3   1      10629.74       9062.46       566.54 o                         
   3  -3   1       3258.96       3684.22       121.14 o                         
   5  -3   1      14765.84      14731.91       775.01 o                         
   7  -3   1       5528.78       5128.26       173.58 o                         
   9  -3   1        320.59        304.73        12.05 o                         
  11  -3   1        581.14        560.99        23.04 o                         
  13  -3   1       1378.80       1422.97        58.50 o                         
  15  -3   1        322.99        284.48        13.46 o                         
  17  -3   1        906.10       1009.93        41.19 o                         
  19  -3   1        111.20         80.96        12.12 o                         
  21  -3   1         19.81         16.29        16.17 o                         
 -22  -2   1        185.03        213.19        21.93 o                         
 -20  -2   1        161.35        133.92        15.03 o                         
 -18  -2   1        374.04        398.79        21.74 o                         
 -16  -2   1        272.47        253.01        13.55 o                         
 -14  -2   1         78.65        114.18         8.69 o                         
 -12  -2   1       2125.22       2145.45        66.18 o                         
 -10  -2   1       3914.36       3638.09       128.40 o                         
  -8  -2   1       7485.38       7523.29       243.94 o                         
  -6  -2   1        471.66        586.49        21.41 o                         
  -4  -2   1       1270.94       1006.27        33.03 o                         
  -2  -2   1       4657.31       5784.44       451.03 o                         
   0  -2   1      14031.74       7845.47       729.51 o                         
   4  -2   1       8888.29       8694.51       572.40 o                         
   6  -2   1        606.84        743.48        24.55 o                         
   8  -2   1       1690.76       1544.06        70.33 o                         
  10  -2   1        845.94        683.80        30.76 o                         
  12  -2   1        688.06        698.89        28.32 o                         
  14  -2   1        876.41        838.47        27.92 o                         
  16  -2   1        125.23        157.78         9.74 o                         
  18  -2   1        295.43        336.74        35.62 o                         
  20  -2   1          6.98         21.76        13.77 o                         
  22  -2   1         65.48         42.57        24.17 o                         
 -23  -1   1          0.40         -7.62        25.14 o                         
 -21  -1   1        193.07        213.02        16.20 o                         
 -19  -1   1        102.53         84.99        11.38 o                         
 -17  -1   1          2.67          4.68        10.78 o                         
 -15  -1   1        623.42        617.31        30.02 o                         
 -13  -1   1       1650.18       1508.83        54.75 o                         
 -11  -1   1       1023.92        991.91        31.69 o                         
  -9  -1   1       1914.42       2308.39        72.13 o                         
  -7  -1   1       2449.81       2457.25        80.61 o                         
  -5  -1   1      14187.73      14923.48       981.27 o                         
  -3  -1   1      10936.47      10720.26       700.35 o                         
   5  -1   1       2700.07       1686.59       152.78 o                         
   7  -1   1       3036.72       2907.92       106.39 o                         
   9  -1   1       2462.98       2739.86        86.86 o                         
  11  -1   1       1069.87       1017.19        37.06 o                         
  13  -1   1        866.25        844.34        27.17 o                         
  15  -1   1         48.72         51.71         7.87 o                         
  17  -1   1         27.70         21.69         8.83 o                         
  19  -1   1         39.97         25.55         9.94 o                         
  21  -1   1          9.43          6.36        16.85 o                         
 -22   0   1          0.47        -19.84        19.84 o                         
 -20   0   1         24.56         26.34        10.30 o                         
 -18   0   1        182.51        225.01        16.30 o                         
 -16   0   1          2.64         40.16         7.04 o                         
 -14   0   1       1610.78       1579.76        50.43 o                         
 -12   0   1         16.88         10.07         4.46 o                         
 -10   0   1         33.42         16.31         4.54 o                         
  -8   0   1       3351.86       2573.94        84.74 o                         
  -6   0   1        971.55        899.98        32.27 o                         
  -4   0   1       1248.01        969.42        31.93 o                         
  -2   0   1       6608.66       3848.05       358.07 o                         
   2   0   1       2145.93       2745.26       180.83 o                         
   4   0   1       9746.53      11167.26       734.53 o                         
   6   0   1        857.27        770.28        26.05 o                         
   8   0   1       9731.11       9010.21       374.80 o                         
  10   0   1        946.07        841.66        31.33 o                         
  12   0   1       1395.02       1368.02        46.08 o                         
  14   0   1        185.42        151.76         8.82 o                         
  16   0   1          0.70          3.58         8.21 o                         
  18   0   1        287.78        280.32        17.30 o                         
  20   0   1         54.41         65.37        11.67 o                         
  22   0   1          6.71         10.29        24.11 o                         
 -23   1   1          0.30        -10.84        23.82 o                         
 -21   1   1        191.08        196.08        15.29 o                         
 -19   1   1         98.26        111.42        14.69 o                         
 -17   1   1          7.09          2.77         8.67 o                         
 -15   1   1        781.31        764.35        26.02 o                         
 -13   1   1       1877.46       1748.41        54.89 o                         
 -11   1   1        831.72        843.67        31.72 o                         
  -9   1   1       1780.08       2065.59        68.01 o                         
  -7   1   1       2427.94       2434.08        75.98 o                         
  -3   1   1      10645.69      10549.47       698.17 o                         
   1   1   1      10209.00       7927.08       521.07 o                         
   3   1   1      23646.63      25353.65      2357.06 o                         
   5   1   1       1953.04       1617.74        50.74 o                         
   7   1   1       3634.37       3528.37       100.68 o                         
   9   1   1       2307.76       2527.28        81.97 o                         
  11   1   1       1162.61       1144.48        34.96 o                         
  13   1   1        666.94        664.75        25.45 o                         
  15   1   1         40.03         54.58         7.84 o                         
  17   1   1         44.68         25.16         9.89 o                         
  19   1   1         37.20         35.96        11.54 o                         
  21   1   1         10.91          4.41        12.53 o                         
 -22   2   1        175.01        127.03        26.30 o                         
 -20   2   1        189.41        183.22        12.48 o                         
 -18   2   1        364.08        414.15        22.06 o                         
 -16   2   1        267.16        273.97        16.29 o                         
 -14   2   1         65.23         79.64         7.13 o                         
 -12   2   1       1751.43       1830.35        62.19 o                         
 -10   2   1       4404.13       4133.90       121.36 o                         
  -8   2   1       8395.70       8423.44       300.21 o                         
  -6   2   1        805.37        787.36        35.75 o                         
  -4   2   1       1389.85       1118.21        33.11 o                         
  -2   2   1       6226.64       7727.11       375.58 o                         
   4   2   1       9278.12       8727.54       574.18 o                         
   6   2   1        450.44        612.99        22.91 o                         
   8   2   1       1188.66       1174.10        45.70 o                         
  10   2   1        579.66        543.19        20.62 o                         
  12   2   1        790.78        789.01        25.00 o                         
  14   2   1        826.64        789.61        29.64 o                         
  16   2   1        140.60        181.11        15.63 o                         
  18   2   1        276.22        250.40        15.78 o                         
  20   2   1         11.55         -1.82        12.69 o                         
  22   2   1         68.55         66.10        32.19 o                         
 -23   3   1         89.69        101.68        30.02 o                         
 -21   3   1         92.33         82.45        13.24 o                         
 -19   3   1         94.54         86.71        12.13 o                         
 -17   3   1        940.93        970.30        39.01 o                         
 -15   3   1       2097.15       2257.79        73.86 o                         
 -13   3   1       1298.43       1264.29        43.64 o                         
 -11   3   1        137.40        146.03         8.90 o                         
  -9   3   1       1909.64       2068.47        65.15 o                         
  -3   3   1      18459.90      21661.97      1439.50 o                         
  -1   3   1       9233.88       8078.64       558.81 o                         
   1   3   1      24576.44      30774.13      2860.72 o                         
   5   3   1      13584.53      13885.71       942.83 o                         
   7   3   1       4491.47       4164.54       140.88 o                         
   9   3   1        338.89        286.56        14.08 o                         
  11   3   1        693.25        634.33        23.35 o                         
  13   3   1       1504.28       1535.15        48.37 o                         
  15   3   1        274.52        219.99        17.16 o                         
  17   3   1        840.62        912.91        38.14 o                         
  19   3   1        123.09        107.84        11.47 o                         
  21   3   1         22.39          9.28        22.43 o                         
 -22   4   1         35.86         34.64        22.23 o                         
 -20   4   1         95.39         83.90        12.27 o                         
 -18   4   1         18.10          6.20        10.25 o                         
 -16   4   1        902.23        930.43        35.35 o                         
 -14   4   1       1977.10       1925.55        60.72 o                         
 -12   4   1       1131.29       1213.66        37.03 o                         
 -10   4   1       1430.32       1430.03        64.26 o                         
  -8   4   1       1297.83       1159.89        36.69 o                         
  -6   4   1        337.38        561.47        21.71 o                         
  -4   4   1        340.18        284.49        11.19 o                         
  -2   4   1      13501.88      15189.36      1055.75 o                         
   0   4   1        603.88        864.80        27.92 o                         
   2   4   1       5303.71       5235.34       223.69 o                         
   4   4   1       5122.26       5668.39       178.63 o                         
   6   4   1        136.73        347.01        14.16 o                         
   8   4   1       3455.72       3624.03       104.34 o                         
  10   4   1        740.66        685.06        23.66 o                         
  12   4   1        367.34        394.35        16.88 o                         
  14   4   1         58.72         50.80         6.37 o                         
  16   4   1        925.42        945.26        34.74 o                         
  18   4   1        410.22        433.72        21.11 o                         
  20   4   1         12.99          2.17        10.80 o                         
  22   4   1         67.05         82.93        24.06 o                         
 -21   5   1          8.77        -10.07        16.95 o                         
 -19   5   1         26.85         28.28         9.62 o                         
 -17   5   1        194.30        224.23        13.36 o                         
 -15   5   1         97.90         70.04         7.35 o                         
 -13   5   1       5559.41       5727.17       171.18 o                         
 -11   5   1        737.12        623.04        25.99 o                         
  -9   5   1       2700.39       2831.11        86.07 o                         
  -7   5   1       4268.53       4337.53       133.94 o                         
  -5   5   1      22900.98      25554.59      1678.78 o                         
  -3   5   1       3830.73       4354.80       116.33 o                         
  -1   5   1       1564.66       1558.05        47.71 o                         
   1   5   1       6248.62       6115.35       257.25 o                         
   3   5   1      12865.67      13276.26       838.73 o                         
   5   5   1       5319.38       4754.99       153.22 o                         
   7   5   1       4354.40       4622.15       144.35 o                         
   9   5   1        488.63        546.20        22.44 o                         
  11   5   1        196.10        218.60        10.25 o                         
  13   5   1        281.00        249.95        13.08 o                         
  15   5   1        113.20        119.25         8.27 o                         
  17   5   1        700.25        711.17        27.35 o                         
  19   5   1         42.59         48.95        11.13 o                         
  21   5   1         24.98         33.94        18.20 o                         
 -22   6   1         12.55        -35.54        35.54 o                         
 -20   6   1         23.48         27.61        13.55 o                         
 -18   6   1         78.10         70.10         9.36 o                         
 -16   6   1        308.14        292.85        13.91 o                         
 -14   6   1         89.32         98.60         7.49 o                         
 -12   6   1        488.02        455.73        15.00 o                         
 -10   6   1       2649.10       2658.76        74.99 o                         
  -8   6   1       1444.47       1418.05        44.05 o                         
  -6   6   1       1208.10       1205.63        36.56 o                         
  -4   6   1      10834.77      12507.73       663.00 o                         
  -2   6   1       2346.74       1957.96        58.89 o                         
   0   6   1       8198.39       7798.51       425.33 o                         
   2   6   1       4994.96       4681.98       139.98 o                         
   4   6   1       5233.09       5424.08       158.95 o                         
   6   6   1        884.34        916.95        29.76 o                         
   8   6   1       1903.99       1849.90        64.54 o                         
  10   6   1       1917.16       1949.56        67.02 o                         
  12   6   1        466.76        476.16        16.86 o                         
  14   6   1         38.31         27.08         7.12 o                         
  16   6   1         28.80         21.93         8.16 o                         
  18   6   1        492.48        493.83        24.99 o                         
  20   6   1         84.32         85.33        15.56 o                         
 -21   7   1         33.23         31.78        17.57 o                         
 -19   7   1         47.05         33.30        10.66 o                         
 -17   7   1        160.20        152.89        12.67 o                         
 -15   7   1        549.23        626.20        23.82 o                         
 -13   7   1        137.36        137.12         7.42 o                         
 -11   7   1         69.02         55.04         5.65 o                         
  -9   7   1         32.43         46.71         5.78 o                         
  -7   7   1       1486.70       1354.90        45.56 o                         
  -5   7   1       1375.79       1313.49        41.38 o                         
  -3   7   1       7962.91       8138.68       284.10 o                         
  -1   7   1       1970.28       1991.82        61.33 o                         
   1   7   1       2514.97       2878.94        83.93 o                         
   3   7   1         91.81        117.32         8.11 o                         
   5   7   1       1552.30       1364.92        39.67 o                         
   7   7   1        519.69        547.04        17.52 o                         
   9   7   1         50.38         43.98         4.76 o                         
  11   7   1       1981.32       1928.30        61.94 o                         
  13   7   1        713.70        756.36        28.76 o                         
  15   7   1        110.15        100.37         8.67 o                         
  17   7   1        192.98        213.18        14.31 o                         
  19   7   1        128.04        117.43        14.42 o                         
  21   7   1         20.44         -0.89        20.48 o                         
 -20   8   1         34.19         39.19        15.01 o                         
 -18   8   1         36.62         52.75        15.72 o                         
 -16   8   1        236.30        225.98        14.29 o                         
 -14   8   1        401.82        369.03        19.01 o                         
 -12   8   1       2407.04       2437.43        78.19 o                         
 -10   8   1        590.86        634.89        24.84 o                         
  -8   8   1        781.12        750.08        26.35 o                         
  -6   8   1       1021.89        954.66        30.14 o                         
  -4   8   1       1321.98       1209.83        38.30 o                         
  -2   8   1       2428.45       2295.32        72.26 o                         
   0   8   1       1788.08       1516.31        50.86 o                         
   2   8   1        962.64       1064.76        30.46 o                         
   4   8   1        763.17        897.43        26.79 o                         
   6   8   1        255.49        314.01        16.28 o                         
   8   8   1        388.12        352.55        13.60 o                         
  10   8   1        532.60        602.29        23.45 o                         
  12   8   1        386.83        354.16        16.31 o                         
  14   8   1          1.88          9.58         7.91 o                         
  16   8   1         99.10         83.33         9.60 o                         
  18   8   1         86.74         79.30        12.71 o                         
  20   8   1        107.06        111.27        19.74 o                         
 -21   9   1          1.42         32.45        22.67 o                         
 -19   9   1         49.95         49.37        14.31 o                         
 -17   9   1         84.74         61.66        10.75 o                         
 -15   9   1        342.24        398.39        21.04 o                         
 -13   9   1         40.84         44.81         7.36 o                         
 -11   9   1       1507.21       1550.09        47.29 o                         
  -9   9   1       1526.80       1397.48        43.52 o                         
  -7   9   1       1145.30       1256.54        37.48 o                         
  -5   9   1       1451.60       1490.28        43.61 o                         
  -3   9   1       2672.72       2586.54        75.19 o                         
  -1   9   1       1047.18        900.74        29.12 o                         
   1   9   1        636.07        571.96        20.01 o                         
   3   9   1       2224.43       2008.07        59.79 o                         
   5   9   1       1481.38       1365.47        40.88 o                         
   7   9   1        844.76        912.70        29.37 o                         
   9   9   1         19.69          6.97         5.46 o                         
  11   9   1        482.33        490.62        20.68 o                         
  13   9   1         87.17         88.63         8.18 o                         
  15   9   1         44.98         45.47         9.82 o                         
  17   9   1         43.90         42.00        10.03 o                         
  19   9   1         35.75         45.79        16.54 o                         
 -20  10   1         65.37         76.79        20.12 o                         
 -18  10   1         68.79         67.82        13.40 o                         
 -16  10   1          8.63          8.72         8.76 o                         
 -14  10   1         78.27         65.58         9.72 o                         
 -12  10   1        130.13        160.60         9.56 o                         
 -10  10   1        226.61        261.61        16.44 o                         
  -8  10   1        325.05        267.45        14.91 o                         
  -6  10   1        204.76        193.54         8.87 o                         
  -4  10   1        174.36        205.63         8.63 o                         
  -2  10   1        279.57        315.78        11.45 o                         
   0  10   1       2691.41       2589.88        77.39 o                         
   2  10   1        463.33        549.93        18.77 o                         
   4  10   1        758.61        838.95        25.54 o                         
   6  10   1       1131.81       1161.95        36.26 o                         
   8  10   1        843.84        814.61        29.60 o                         
  10  10   1        641.83        679.90        24.24 o                         
  12  10   1         86.22         59.08         8.02 o                         
  14  10   1         10.08          0.02         7.96 o                         
  16  10   1        243.66        290.66        20.82 o                         
  18  10   1         10.26        -10.90        13.81 o                         
  20  10   1         37.26         27.85        23.32 o                         
 -19  11   1         85.47         84.19        24.21 o                         
 -17  11   1         64.81         60.02        12.91 o                         
 -15  11   1         65.96         47.56         9.62 o                         
 -13  11   1         80.84         88.78         8.26 o                         
 -11  11   1        239.83        210.41        10.71 o                         
  -9  11   1         31.80         28.43         6.04 o                         
  -7  11   1        370.73        402.54        16.64 o                         
  -5  11   1        643.19        683.26        23.13 o                         
  -3  11   1        751.50        679.96        23.07 o                         
  -1  11   1       1959.66       2142.32        61.71 o                         
   1  11   1       2152.39       2284.37        66.22 o                         
   3  11   1        149.08        124.18         6.43 o                         
   5  11   1        165.24        151.39         7.12 o                         
   7  11   1         90.38         83.55         6.47 o                         
   9  11   1         50.57         43.06         6.64 o                         
  11  11   1         36.69         40.53         8.14 o                         
  13  11   1         92.55         84.10         9.44 o                         
  15  11   1        473.54        559.41        29.61 o                         
  17  11   1         97.99        116.42        14.58 o                         
  19  11   1          5.60         10.15        19.72 o                         
 -18  12   1          3.72         -0.03        14.85 o                         
 -16  12   1        231.66        212.52        16.68 o                         
 -14  12   1         72.15         38.32        11.06 o                         
 -12  12   1         32.20         37.55         8.60 o                         
 -10  12   1        224.02        209.31        10.76 o                         
  -8  12   1        104.31        107.18         7.67 o                         
  -6  12   1        202.52        203.82         8.94 o                         
  -4  12   1         20.40         15.48         4.67 o                         
  -2  12   1        692.67        692.13        24.77 o                         
   0  12   1        470.83        478.56        17.75 o                         
   2  12   1       1195.90       1298.39        41.03 o                         
   4  12   1        118.67        112.86         7.07 o                         
   6  12   1        406.75        440.48        18.17 o                         
   8  12   1        486.28        472.70        19.70 o                         
  10  12   1         29.29         32.47         8.38 o                         
  12  12   1        140.71        133.65         9.93 o                         
  14  12   1        172.87        145.04        11.70 o                         
  16  12   1         62.15         72.28        13.99 o                         
  18  12   1         42.80         45.76        19.22 o                         
 -17  13   1         18.89         23.73        15.52 o                         
 -15  13   1        437.00        498.94        29.99 o                         
 -13  13   1         24.13          3.02         9.89 o                         
 -11  13   1         19.88         30.65         7.67 o                         
  -9  13   1        153.34        156.23         9.62 o                         
  -7  13   1        137.12        118.63         8.16 o                         
  -5  13   1         78.31         92.49         9.39 o                         
  -3  13   1         58.13         70.42         7.27 o                         
  -1  13   1         90.39         91.22         6.63 o                         
   1  13   1        424.48        438.46        19.85 o                         
   3  13   1        116.15        105.16         7.10 o                         
   5  13   1        873.72        941.99        31.77 o                         
   7  13   1         99.58         97.59         9.18 o                         
   9  13   1         15.10         -1.45         7.60 o                         
  11  13   1        202.67        187.41        15.84 o                         
  13  13   1         33.98         20.78         9.49 o                         
  15  13   1         22.06         33.90        13.07 o                         
  17  13   1          9.65         14.02        20.00 o                         
 -16  14   1         20.16         14.43        14.93 o                         
 -14  14   1        289.72        265.92        17.76 o                         
 -12  14   1        159.63        174.47        14.52 o                         
 -10  14   1         12.48         22.36         9.36 o                         
  -8  14   1        211.99        233.82        12.55 o                         
  -6  14   1          2.27          3.98         6.81 o                         
  -4  14   1         54.60         42.95         8.24 o                         
  -2  14   1        249.28        227.49        11.69 o                         
   0  14   1        688.03        717.21        29.48 o                         
   2  14   1        316.29        320.29        15.42 o                         
   4  14   1         73.96         70.59         7.52 o                         
   6  14   1        274.43        279.09        15.17 o                         
   8  14   1         29.76          8.97         7.95 o                         
  10  14   1        258.89        242.91        13.11 o                         
  12  14   1         40.66         41.42        11.11 o                         
  14  14   1         74.01         67.00        17.68 o                         
  16  14   1          7.93         32.09        20.21 o                         
 -15  15   1         11.69         -6.31        15.68 o                         
 -13  15   1        118.98        123.19        19.11 o                         
 -11  15   1         15.22        -12.54        12.54 o                         
  -9  15   1          2.40          1.68        12.65 o                         
  -7  15   1         93.69         90.60         9.64 o                         
  -5  15   1        344.37        418.98        20.87 o                         
  -3  15   1         24.35         14.17         8.48 o                         
  -1  15   1        177.20        161.95        10.05 o                         
   1  15   1         30.13         33.31         7.29 o                         
   3  15   1          2.27         -5.32         7.35 o                         
   5  15   1         16.64         12.32         8.72 o                         
   7  15   1         24.78         32.96         9.32 o                         
   9  15   1         28.76         28.34         8.62 o                         
  11  15   1         81.60         85.65        12.12 o                         
  13  15   1          1.96        -13.17        13.17 o                         
  15  15   1         42.15         60.31        19.15 o                         
 -14  16   1          7.84          6.04        14.40 o                         
 -12  16   1         41.46         45.86        14.04 o                         
 -10  16   1         51.05         33.96        11.86 o                         
  -8  16   1         41.42         42.01        10.25 o                         
  -6  16   1         89.13         76.09        10.66 o                         
  -4  16   1         41.26         30.38         9.03 o                         
  -2  16   1         20.17          8.73         8.92 o                         
   0  16   1         31.39         26.05         9.08 o                         
   2  16   1         30.87         34.47         8.46 o                         
   4  16   1         25.88          4.57         8.63 o                         
   6  16   1         24.79         29.45         8.66 o                         
   8  16   1         25.30         19.48         9.27 o                         
  10  16   1         46.54         53.34        12.42 o                         
  12  16   1        101.52        107.31        14.77 o                         
  14  16   1         39.84         29.56        22.38 o                         
 -13  17   1         52.69         56.41        17.05 o                         
 -11  17   1         18.40         -9.22        15.98 o                         
  -9  17   1         41.61         32.39        13.06 o                         
  -7  17   1          4.65        -10.69        10.69 o                         
  -5  17   1        120.16        110.30         9.45 o                         
  -3  17   1          6.81         -0.82         8.35 o                         
  -1  17   1          1.00         -8.51         8.51 o                         
   1  17   1         66.95         62.77         8.71 o                         
   3  17   1         21.41         12.18         8.71 o                         
   5  17   1         18.46         12.90         8.72 o                         
   7  17   1        111.66         98.66        12.13 o                         
   9  17   1          5.61         15.24        12.29 o                         
  11  17   1         57.95         53.24        17.53 o                         
 -10  18   1          3.07         -2.72        18.51 o                         
  -8  18   1         86.88        108.40        15.07 o                         
  -6  18   1          4.27          0.72        11.10 o                         
  -4  18   1         66.54         47.23        10.47 o                         
  -2  18   1          2.32         -4.23         8.86 o                         
   0  18   1         49.26         27.87         9.41 o                         
   2  18   1          6.53         -9.20         9.20 o                         
   4  18   1          2.57         -9.00         9.00 o                         
   6  18   1        146.96        139.13        13.59 o                         
   8  18   1         18.96         29.17        15.52 o                         
  10  18   1          8.03        -15.13        31.21 o                         
  -9  19   1         21.57         34.04        21.91 o                         
  -7  19   1         43.45         94.27        36.20 o                         
  -5  19   1         24.47         23.12        22.81 o                         
  -3  19   1         15.61         25.56        18.27 o                         
  -1  19   1          5.21         10.67        12.16 o                         
   1  19   1          5.80         20.48        12.58 o                         
   3  19   1         27.02         34.42        14.61 o                         
   5  19   1         33.81         45.25        16.46 o                         
   7  19   1         57.82         59.83        25.08 o                         
  -4  20   1         12.85          3.20        22.63 o                         
  -2  20   1          1.95          4.40        29.94 o                         
   0  20   1          1.84          4.58        28.87 o                         
   2  20   1          5.55         24.34        34.64 o                         
   4  20   1         13.88        -22.81        25.61 o                         
  -4 -20   2          4.90          4.19        23.35 o                         
  -2 -20   2         17.93         30.81        29.06 o                         
   0 -20   2         31.44         58.98        25.48 o                         
   2 -20   2          4.43         -0.66        15.78 o                         
   4 -20   2         30.01         26.56        15.50 o                         
  -9 -19   2         38.21          0.63        47.67 o                         
  -7 -19   2         70.05         53.22        14.38 o                         
  -5 -19   2         58.46         69.92        19.36 o                         
  -3 -19   2         18.60         17.94        18.19 o                         
  -1 -19   2          4.30         11.69        12.36 o                         
   1 -19   2         14.66         17.83        13.77 o                         
   3 -19   2         50.96         67.67        13.44 o                         
   5 -19   2         10.00         -4.81        12.78 o                         
   7 -19   2         36.95         38.72        25.82 o                         
 -10 -18   2         21.83         17.51        29.92 o                         
  -8 -18   2         35.19         28.69        13.98 o                         
  -6 -18   2         21.93          7.91        11.01 o                         
  -4 -18   2          5.36         -3.57        10.20 o                         
  -2 -18   2         17.37          5.89        11.42 o                         
   0 -18   2          2.16         -1.67        11.59 o                         
   2 -18   2         23.50         22.49        14.15 o                         
   4 -18   2        107.99        105.55        12.12 o                         
   6 -18   2         19.11         17.31        12.16 o                         
   8 -18   2         27.34         26.95        13.77 o                         
  10 -18   2          7.16        -14.22        27.57 o                         
 -13 -17   2          0.71          9.24        34.57 o                         
 -11 -17   2        100.48        123.75        27.97 o                         
  -9 -17   2         10.52          0.09        10.44 o                         
  -7 -17   2         42.67         39.90         9.93 o                         
  -5 -17   2         18.83          8.82        10.18 o                         
  -3 -17   2        115.43        110.47        11.19 o                         
  -1 -17   2          1.61         -3.01        10.08 o                         
   1 -17   2         53.18         43.57        10.27 o                         
   3 -17   2          3.20          6.73        10.51 o                         
   5 -17   2         79.27         88.76         9.98 o                         
   7 -17   2         29.46         21.56        10.15 o                         
   9 -17   2         11.79         20.25        14.74 o                         
  11 -17   2          0.31         -7.73        14.17 o                         
 -14 -16   2         69.54         75.11        34.81 o                         
 -12 -16   2         25.83         -0.80        31.19 o                         
 -10 -16   2         16.05         12.27        17.08 o                         
  -8 -16   2        182.50        206.32        13.19 o                         
  -6 -16   2          5.00         -7.83         8.92 o                         
  -4 -16   2        124.88        117.41        11.93 o                         
  -2 -16   2        127.36        131.92        18.57 o                         
   0 -16   2         48.25         48.80         8.68 o                         
   2 -16   2        449.07        493.91        24.27 o                         
   4 -16   2         72.59         81.02         8.76 o                         
   6 -16   2         37.03          8.50        11.28 o                         
   8 -16   2         55.97         67.30        10.28 o                         
  10 -16   2         16.24         14.97        11.26 o                         
  12 -16   2         33.39         31.86        20.27 o                         
 -15 -15   2         96.96        112.48        25.14 o                         
 -13 -15   2        296.41        298.58        26.50 o                         
 -11 -15   2        146.96        161.82        12.84 o                         
  -9 -15   2          9.79         16.45        11.29 o                         
  -7 -15   2         46.71         44.96        10.38 o                         
  -5 -15   2          1.78         13.69         8.35 o                         
  -3 -15   2         77.52         54.12         9.52 o                         
  -1 -15   2        275.91        252.46        12.99 o                         
   1 -15   2         69.39         72.06         6.72 o                         
   3 -15   2         85.38         74.93         9.04 o                         
   5 -15   2         51.33         54.59         9.81 o                         
   7 -15   2        150.07        148.34        15.55 o                         
   9 -15   2         23.29         22.14         8.40 o                         
  11 -15   2         24.12         19.89        10.52 o                         
  13 -15   2         79.06         75.13        13.51 o                         
  15 -15   2         16.28         15.16        20.46 o                         
 -16 -14   2         79.77        115.05        44.99 o                         
 -14 -14   2        370.93        405.76        28.25 o                         
 -12 -14   2        248.48        279.08        15.65 o                         
 -10 -14   2        155.85        198.23        21.72 o                         
  -8 -14   2         30.01         21.20         8.05 o                         
  -6 -14   2        230.64        238.43        15.98 o                         
  -4 -14   2        280.05        247.19        12.58 o                         
  -2 -14   2        347.93        387.10        23.26 o                         
   0 -14   2        102.46         96.38         8.21 o                         
   2 -14   2         21.63         14.14         5.95 o                         
   4 -14   2         33.52         23.93         8.17 o                         
   6 -14   2         34.50         58.12        10.48 o                         
   8 -14   2        222.97        247.31        14.84 o                         
  10 -14   2        162.61        203.58        12.75 o                         
  12 -14   2        209.88        268.89        26.66 o                         
  14 -14   2         50.25         48.21        12.25 o                         
  16 -14   2          0.93         -4.20        18.10 o                         
 -17 -13   2         23.88          8.95        10.84 o                         
 -15 -13   2        276.67        309.76        21.12 o                         
 -13 -13   2        126.00        141.05        10.48 o                         
 -11 -13   2         40.57         36.77        10.06 o                         
  -9 -13   2         95.24         79.78         7.99 o                         
  -7 -13   2        105.94        131.05        11.09 o                         
  -5 -13   2        229.54        237.19        20.09 o                         
  -3 -13   2        616.21        653.65        29.50 o                         
  -1 -13   2        165.02        139.73         9.61 o                         
   1 -13   2          6.21          7.62         5.33 o                         
   3 -13   2        253.01        206.08         9.85 o                         
   5 -13   2         81.86         67.64         7.85 o                         
   7 -13   2        109.42        116.98         8.29 o                         
   9 -13   2         41.83         38.52         8.30 o                         
  11 -13   2          7.11         -6.03        11.02 o                         
  13 -13   2        134.59        149.77        10.69 o                         
  15 -13   2         43.77         39.50        12.08 o                         
  17 -13   2         36.32         45.76        26.85 o                         
 -18 -12   2         54.00         60.86        25.92 o                         
 -16 -12   2        125.84        156.53        12.15 o                         
 -14 -12   2          6.04         -5.80         8.57 o                         
 -12 -12   2        130.52        135.36        10.25 o                         
 -10 -12   2         68.66         78.74         8.62 o                         
  -8 -12   2        277.25        317.15        18.45 o                         
  -6 -12   2        159.48        157.93        21.69 o                         
  -4 -12   2        126.84        100.27         6.64 o                         
  -2 -12   2        245.25        268.61        14.18 o                         
   0 -12   2        507.32        495.83        17.02 o                         
   2 -12   2       2086.60       2110.60        65.30 o                         
   4 -12   2       1220.71       1263.20        44.60 o                         
   6 -12   2         12.46          4.65         6.52 o                         
   8 -12   2        167.30        166.45        10.10 o                         
  10 -12   2         41.50         43.61         8.77 o                         
  12 -12   2        151.21        160.57        12.38 o                         
  14 -12   2         56.17         70.16         9.50 o                         
  16 -12   2         11.17         10.83        11.98 o                         
  18 -12   2         16.85         16.73        14.39 o                         
 -19 -11   2        109.17         94.55        17.69 o                         
 -17 -11   2         44.16         57.76        10.97 o                         
 -15 -11   2        153.84        159.53        11.67 o                         
 -13 -11   2        108.52        104.04         9.88 o                         
 -11 -11   2        383.41        359.31        21.40 o                         
  -9 -11   2         12.83         -1.50         7.71 o                         
  -7 -11   2        529.50        566.04        25.10 o                         
  -5 -11   2        142.14        152.92         9.95 o                         
  -3 -11   2       1822.66       1900.97        64.95 o                         
  -1 -11   2        386.50        327.89        12.79 o                         
   1 -11   2        430.13        419.88        15.74 o                         
   3 -11   2       2781.25       2888.00        91.21 o                         
   5 -11   2       1139.26       1259.66        42.02 o                         
   7 -11   2        267.60        286.43        14.35 o                         
   9 -11   2        141.19        132.09         8.27 o                         
  11 -11   2        191.14        244.63        14.29 o                         
  13 -11   2        183.61        184.17        11.05 o                         
  15 -11   2          8.32         13.63        10.74 o                         
  17 -11   2         42.22         53.28        12.32 o                         
  19 -11   2         59.27         81.08        14.97 o                         
 -20 -10   2         24.53          5.17        15.41 o                         
 -18 -10   2         57.38         57.94        11.87 o                         
 -16 -10   2        134.60        136.94        11.38 o                         
 -14 -10   2        163.52        159.82        10.53 o                         
 -12 -10   2        588.82        670.19        27.24 o                         
 -10 -10   2        722.76        767.98        36.17 o                         
  -8 -10   2         57.08         65.75         5.70 o                         
  -6 -10   2        676.28        670.82        25.25 o                         
  -4 -10   2       4642.39       5036.89       161.98 o                         
  -2 -10   2        160.24        161.91        11.88 o                         
   0 -10   2        800.74        680.30        24.45 o                         
   2 -10   2       1989.09       2131.78        67.01 o                         
   4 -10   2        142.77        125.33         7.58 o                         
   6 -10   2        428.48        416.58        15.01 o                         
   8 -10   2          9.74         10.34         4.35 o                         
  10 -10   2        676.76        718.60        26.09 o                         
  12 -10   2        258.12        327.07        18.70 o                         
  14 -10   2        577.99        680.02        25.74 o                         
  16 -10   2         91.55         92.77        14.36 o                         
  18 -10   2         61.31         75.08        12.68 o                         
 -21  -9   2          4.95         23.20        16.99 o                         
 -19  -9   2         19.80         28.97        12.06 o                         
 -17  -9   2         71.69         74.48        18.52 o                         
 -15  -9   2        348.39        424.82        20.18 o                         
 -13  -9   2        394.91        468.19        42.57 o                         
 -11  -9   2        407.06        384.50        24.94 o                         
  -9  -9   2        239.00        235.24        13.35 o                         
  -7  -9   2        651.44        644.97        24.14 o                         
  -3  -9   2       1500.42       1568.50        57.17 o                         
  -1  -9   2         53.61         72.91         9.32 o                         
   1  -9   2        247.68        240.57        10.23 o                         
   3  -9   2        840.26        722.96        28.91 o                         
   5  -9   2        783.79        776.55        28.37 o                         
   7  -9   2       1313.17       1302.29        39.78 o                         
   9  -9   2        145.76        109.96         6.61 o                         
  11  -9   2          8.29         13.13         7.09 o                         
  13  -9   2        118.93         98.94         9.05 o                         
  15  -9   2         18.80         11.08         9.50 o                         
  17  -9   2        246.71        300.17        21.46 o                         
  19  -9   2        150.27        137.18        14.74 o                         
 -20  -8   2         27.33         18.66        12.74 o                         
 -18  -8   2        136.76        143.17        10.18 o                         
 -16  -8   2        122.56        145.12        12.96 o                         
 -14  -8   2        213.97        157.17         9.95 o                         
 -12  -8   2        147.05        135.96         8.44 o                         
 -10  -8   2        895.10        950.42        56.57 o                         
  -8  -8   2       2043.71       2002.16        74.11 o                         
  -6  -8   2       1484.34       1440.91        48.70 o                         
  -4  -8   2        100.47        112.25         7.10 o                         
  -2  -8   2         97.43        189.23        17.85 o                         
   0  -8   2       4080.18       3669.49       118.96 o                         
   2  -8   2       1823.13       1785.06        53.11 o                         
   4  -8   2       1552.60       1430.87        48.19 o                         
   6  -8   2        455.71        432.33        16.11 o                         
   8  -8   2        306.67        362.46        14.77 o                         
  10  -8   2        739.76        809.13        27.07 o                         
  12  -8   2        177.07        180.08         9.08 o                         
  14  -8   2         19.21          2.40         8.45 o                         
  16  -8   2        229.15        221.09        13.09 o                         
  18  -8   2        461.14        547.72        31.04 o                         
  20  -8   2        273.82        273.12        25.21 o                         
 -21  -7   2         25.72         16.35        12.63 o                         
 -19  -7   2         47.52         45.10        11.98 o                         
 -17  -7   2         86.86         78.21        11.42 o                         
 -15  -7   2       1057.11       1128.11        40.66 o                         
 -13  -7   2        514.29        527.32        57.20 o                         
 -11  -7   2        464.15        510.14        34.54 o                         
  -9  -7   2       1104.74       1243.29        38.67 o                         
  -7  -7   2       1461.32       1436.96        56.13 o                         
  -5  -7   2       1135.24       1060.22        41.06 o                         
  -3  -7   2       4707.65       4243.14       140.51 o                         
   1  -7   2        117.90        101.52         5.21 o                         
   3  -7   2       5750.99       5466.33       176.49 o                         
   5  -7   2       2089.80       2073.68        66.22 o                         
   7  -7   2       1179.39       1072.09        36.53 o                         
   9  -7   2        856.57        974.30        31.78 o                         
  11  -7   2        852.15        857.35        28.42 o                         
  13  -7   2        119.58        118.01         8.01 o                         
  15  -7   2          6.58          4.52         6.75 o                         
  17  -7   2        206.19        204.13        13.32 o                         
  19  -7   2        395.59        438.33        23.30 o                         
  21  -7   2         32.62         26.67        20.92 o                         
 -22  -6   2         10.00         -6.23        14.87 o                         
 -20  -6   2         14.68         35.46        19.71 o                         
 -18  -6   2         32.12         30.11        10.10 o                         
 -16  -6   2        569.90        575.54        22.02 o                         
 -14  -6   2        648.26        669.27        24.87 o                         
 -12  -6   2       1517.54       1610.98        60.65 o                         
 -10  -6   2       1682.45       1774.16        55.35 o                         
  -8  -6   2       1385.01       1285.50        94.61 o                         
  -6  -6   2        806.85       1052.83        70.50 o                         
  -4  -6   2       6597.58       7485.00       255.83 o                         
  -2  -6   2       3531.04       2905.33       100.92 o                         
   0  -6   2       1360.47       1275.09        48.83 o                         
   2  -6   2       6220.61       6361.51       230.83 o                         
   6  -6   2       3151.95       3447.04       105.58 o                         
   8  -6   2        434.51        477.81        22.50 o                         
  10  -6   2        517.56        450.92        18.17 o                         
  12  -6   2        358.65        375.18        23.22 o                         
  14  -6   2        302.01        311.70        15.80 o                         
  16  -6   2        208.02        210.15        11.93 o                         
  18  -6   2        359.32        418.19        22.53 o                         
  20  -6   2         51.00         20.97        13.47 o                         
 -21  -5   2         26.71         28.05        15.53 o                         
 -19  -5   2        125.95        121.80        14.50 o                         
 -17  -5   2        108.42         82.24         9.46 o                         
 -15  -5   2        201.71        172.75         7.88 o                         
 -13  -5   2       1020.76       1136.67        35.01 o                         
 -11  -5   2       1015.54       1000.71        31.70 o                         
  -9  -5   2       1068.05       1048.56        35.04 o                         
  -7  -5   2        183.08        281.39        10.24 o                         
  -3  -5   2       8792.97       7857.65       759.37 o                         
  -1  -5   2       9274.46       9578.47       608.40 o                         
   1  -5   2       2807.64       2980.75       114.81 o                         
   3  -5   2       1809.73       1998.70       131.04 o                         
   5  -5   2        811.37        705.14        24.63 o                         
   7  -5   2       4562.43       4903.24       147.71 o                         
   9  -5   2        548.93        489.40        19.36 o                         
  11  -5   2       1081.21       1029.95        30.59 o                         
  13  -5   2        968.29        910.72        33.46 o                         
  15  -5   2        520.66        547.72        22.18 o                         
  17  -5   2         47.75         56.81         9.56 o                         
  19  -5   2        101.93         88.82        10.52 o                         
  21  -5   2         18.59          3.60        15.65 o                         
 -22  -4   2          9.05         15.57        14.48 o                         
 -20  -4   2        145.84        164.26        15.70 o                         
 -18  -4   2        135.42        131.32        11.11 o                         
 -16  -4   2        388.39        388.42        19.28 o                         
 -14  -4   2       1597.90       1629.40        54.74 o                         
 -12  -4   2        751.05        797.52        24.60 o                         
 -10  -4   2       3877.27       3905.89       117.62 o                         
  -8  -4   2       9464.00       9422.62       340.16 o                         
  -6  -4   2       1616.95       1291.42        39.84 o                         
  -4  -4   2        441.98        442.54        17.90 o                         
  -2  -4   2       6784.49       6586.15       402.63 o                         
   4  -4   2       1051.51       1387.57        55.12 o                         
   6  -4   2       1155.61       1142.05        40.40 o                         
   8  -4   2       2015.88       2093.71        61.94 o                         
  10  -4   2        626.33        567.71        18.35 o                         
  12  -4   2        191.00        184.82        19.16 o                         
  14  -4   2        208.32        177.86        16.51 o                         
  16  -4   2         19.95         23.23         8.47 o                         
  18  -4   2         62.47         78.69        11.25 o                         
  20  -4   2          5.58         -9.08        11.98 o                         
  22  -4   2         60.11         80.75        26.09 o                         
 -23  -3   2          5.86         -0.06        37.50 o                         
 -21  -3   2         14.52         23.62        14.10 o                         
 -19  -3   2        126.45        125.14         9.99 o                         
 -17  -3   2         10.15          7.97         8.52 o                         
 -15  -3   2       1151.35       1176.35        37.33 o                         
 -13  -3   2       1206.97       1079.16        32.87 o                         
 -11  -3   2         81.38        206.70         9.25 o                         
  -9  -3   2          4.96         56.55         4.55 o                         
  -7  -3   2       3225.08       3602.94       100.48 o                         
  -5  -3   2      16955.45      17052.55       919.72 o                         
  -1  -3   2       2589.83       2371.35        85.82 o                         
   3  -3   2      24725.47      27801.81      1734.74 o                         
   7  -3   2       2170.87       1692.17        63.71 o                         
   9  -3   2       2833.69       2743.36        91.78 o                         
  11  -3   2         26.04         61.83         5.81 o                         
  13  -3   2        300.50        315.39        14.96 o                         
  15  -3   2       1169.63       1329.13        48.39 o                         
  17  -3   2        406.86        432.37        20.89 o                         
  19  -3   2         62.02         54.05        14.16 o                         
  21  -3   2         20.51         20.91        16.38 o                         
 -22  -2   2         39.43         40.78        17.43 o                         
 -20  -2   2         84.72         76.44        10.89 o                         
 -18  -2   2         73.78         70.48         9.10 o                         
 -16  -2   2        790.77        815.14        30.77 o                         
 -14  -2   2         35.29         83.97         9.05 o                         
 -12  -2   2        205.49        203.97         9.04 o                         
 -10  -2   2       5146.46       4893.20       144.74 o                         
  -8  -2   2         30.10         99.72         5.91 o                         
  -6  -2   2        144.31        133.81         5.45 o                         
  -4  -2   2       1586.39       1656.42        54.26 o                         
   0  -2   2      20496.30      19702.23      1831.44 o                         
   2  -2   2      17943.65      19279.96      1280.53 o                         
   4  -2   2      10134.25      10787.17       675.06 o                         
   6  -2   2       1938.39       1811.07        66.14 o                         
   8  -2   2        997.40       1044.05        38.62 o                         
  10  -2   2        488.58        590.14        58.86 o                         
  12  -2   2       1050.94       1019.41        32.67 o                         
  14  -2   2       1163.96       1187.19        41.12 o                         
  16  -2   2         21.07         15.24         7.71 o                         
  18  -2   2         86.33         90.01        13.29 o                         
  20  -2   2         18.71         20.20        13.30 o                         
  22  -2   2          0.26         -5.52        23.89 o                         
 -23  -1   2         47.78         37.21        27.10 o                         
 -21  -1   2         41.56         29.73        12.57 o                         
 -19  -1   2        133.55        125.94        12.41 o                         
 -17  -1   2        262.03        234.40        16.67 o                         
 -15  -1   2        143.04        144.23         8.49 o                         
 -13  -1   2        247.76        240.54        16.49 o                         
 -11  -1   2       1781.13       1677.64        53.23 o                         
  -9  -1   2         50.01        135.69         8.18 o                         
  -7  -1   2       5373.62       5666.33       178.64 o                         
  -5  -1   2      24255.35      28195.43      1853.30 o                         
  -3  -1   2       5360.25       5753.86       338.57 o                         
  -1  -1   2        315.70        802.47        49.89 o                         
   1  -1   2       3562.19       3861.20       374.96 o                         
   5  -1   2       6328.21       5918.95       333.92 o                         
   7  -1   2       3279.35       3045.45        93.41 o                         
   9  -1   2        906.19        914.26        30.53 o                         
  11  -1   2        464.01        503.21        18.80 o                         
  13  -1   2        382.14        406.34        15.51 o                         
  15  -1   2        330.69        342.78        16.85 o                         
  17  -1   2         20.84          1.59         8.87 o                         
  19  -1   2         27.72         20.74        10.14 o                         
  21  -1   2         42.27         68.79        18.76 o                         
 -22   0   2         16.28          8.76        20.98 o                         
 -20   0   2         89.39         60.59        14.29 o                         
 -18   0   2        886.98       1015.71        39.27 o                         
 -16   0   2         60.13         58.16         7.19 o                         
 -14   0   2       1373.09       1307.16        42.30 o                         
 -12   0   2       2187.84       2438.01        80.90 o                         
 -10   0   2        368.87        327.41        14.71 o                         
  -8   0   2      20167.10      20115.43      1323.00 o                         
  -6   0   2        521.58        502.17        17.05 o                         
  -4   0   2      11898.28       9942.05       653.83 o                         
  -2   0   2       1087.91        476.55        15.67 o                         
   2   0   2      15725.72      15424.75      1014.15 o                         
   4   0   2       1556.08       1505.82        49.79 o                         
   6   0   2       2002.87       2439.38        80.54 o                         
   8   0   2        415.68        827.06        28.20 o                         
  10   0   2        300.44        261.99        12.04 o                         
  12   0   2        110.44        149.14         9.57 o                         
  14   0   2        262.70        246.01        12.00 o                         
  16   0   2         74.52         66.85         9.84 o                         
  18   0   2         72.52         79.03        10.07 o                         
  20   0   2          0.13         -0.63        11.08 o                         
  22   0   2         13.30          3.12        22.19 o                         
 -23   1   2         42.60         54.49        29.25 o                         
 -21   1   2         34.57         24.29        11.82 o                         
 -19   1   2        134.77        145.57        12.61 o                         
 -17   1   2        313.59        261.25        12.94 o                         
 -15   1   2        160.09        160.53         9.03 o                         
 -13   1   2        157.77        137.25         7.48 o                         
 -11   1   2       1641.73       1512.14        53.17 o                         
  -9   1   2         63.06        143.75         8.62 o                         
  -7   1   2       6297.03       6695.41       214.76 o                         
  -3   1   2       3786.85       4455.49       332.22 o                         
  -1   1   2        391.20        718.73        61.80 o                         
   1   1   2       3590.10       4113.83       265.28 o                         
   5   1   2       7320.28       6714.83       412.66 o                         
   7   1   2       2846.95       2611.74        93.17 o                         
   9   1   2       1050.48       1001.40        30.75 o                         
  11   1   2        458.07        495.54        17.75 o                         
  13   1   2        300.38        330.91        14.62 o                         
  15   1   2        417.37        404.17        15.96 o                         
  17   1   2         26.99         23.08        10.11 o                         
  19   1   2         25.79         22.88        12.45 o                         
  21   1   2         43.79         82.19        18.56 o                         
 -22   2   2         37.50         28.73        20.65 o                         
 -20   2   2         92.56         98.82        10.88 o                         
 -18   2   2         40.84         27.04         8.97 o                         
 -16   2   2        836.82        890.17        36.09 o                         
 -14   2   2         27.64         60.28         8.20 o                         
 -12   2   2        352.81        302.47        18.38 o                         
 -10   2   2       4697.54       4416.91       144.41 o                         
  -8   2   2         59.25        139.18         8.98 o                         
  -6   2   2        247.85        173.94         6.34 o                         
  -4   2   2       1611.47       1637.27        48.49 o                         
   2   2   2      18147.38      19714.45      1282.67 o                         
   4   2   2       9255.89       9666.27       671.40 o                         
   6   2   2       1942.76       1916.27        58.32 o                         
   8   2   2       1218.60       1253.78        36.52 o                         
  10   2   2        823.69        844.63        28.48 o                         
  12   2   2        990.49        966.37        32.45 o                         
  14   2   2       1169.73       1176.24        41.30 o                         
  16   2   2         17.86          0.69         8.50 o                         
  18   2   2         70.75         59.88        10.40 o                         
  20   2   2         17.58         12.94        12.47 o                         
  22   2   2          0.20        -11.33        30.26 o                         
 -23   3   2          8.57         24.90        23.41 o                         
 -21   3   2         17.65         18.62        11.77 o                         
 -19   3   2        143.20        125.78        12.17 o                         
 -17   3   2          2.05          1.15         9.06 o                         
 -15   3   2        892.58        975.74        37.37 o                         
 -13   3   2        910.58        829.43        31.10 o                         
 -11   3   2        163.65        220.64        11.46 o                         
  -9   3   2         10.36         60.08         7.52 o                         
  -7   3   2       2878.61       3190.17       105.72 o                         
  -5   3   2      17743.09      17354.24      1131.94 o                         
  -3   3   2       4078.17       3493.72       132.57 o                         
  -1   3   2       3082.22       2862.80        86.28 o                         
   3   3   2      22850.73      24691.71      1715.28 o                         
   5   3   2        364.21        359.16        11.57 o                         
   7   3   2       2268.92       1863.67        53.30 o                         
   9   3   2       2523.32       2477.08        80.78 o                         
  11   3   2         38.33         60.83         5.99 o                         
  13   3   2        370.57        367.83        15.09 o                         
  15   3   2       1128.30       1261.26        45.23 o                         
  17   3   2        403.59        415.62        20.09 o                         
  19   3   2         70.09         51.51        13.20 o                         
  21   3   2         18.66        -23.54        23.54 o                         
 -22   4   2         12.11         30.19        23.49 o                         
 -20   4   2        134.16        139.25        14.16 o                         
 -18   4   2        118.93        135.50        13.24 o                         
 -16   4   2        480.82        499.52        20.20 o                         
 -14   4   2       1573.64       1617.52        51.51 o                         
 -12   4   2        629.15        687.49        25.03 o                         
 -10   4   2       4088.11       4087.75       124.14 o                         
  -8   4   2       8795.05       8549.99       313.81 o                         
  -6   4   2       1408.48       1113.55        37.47 o                         
  -4   4   2        524.01        528.51        15.76 o                         
  -2   4   2       6101.39       5861.63       283.04 o                         
   0   4   2        493.72        975.10        30.45 o                         
   2   4   2       3730.40       3520.60       109.24 o                         
   4   4   2       1404.65       1715.55        51.73 o                         
   6   4   2       1316.28       1272.68        38.16 o                         
   8   4   2       1561.10       1685.17        55.16 o                         
  10   4   2        515.23        484.44        17.35 o                         
  12   4   2         91.25         83.19         7.34 o                         
  14   4   2        242.73        186.63         9.09 o                         
  16   4   2         16.02         16.25         9.43 o                         
  18   4   2         78.60         78.44         9.90 o                         
  20   4   2          4.68         -8.91        11.39 o                         
  22   4   2         58.45         61.21        24.25 o                         
 -21   5   2         19.45         32.55        12.83 o                         
 -19   5   2        149.74        117.69        11.57 o                         
 -17   5   2        153.06        124.06         9.78 o                         
 -15   5   2        224.62        192.16        10.68 o                         
 -13   5   2       1016.02       1149.70        39.52 o                         
 -11   5   2        911.55        836.71        31.56 o                         
  -9   5   2       1185.29       1163.73        35.07 o                         
  -5   5   2       9375.99       8943.13       415.94 o                         
  -3   5   2       8834.19       8255.38       438.03 o                         
  -1   5   2       8492.45       8875.73       605.33 o                         
   1   5   2       2865.22       3061.63        93.83 o                         
   3   5   2       2613.47       2595.77        76.11 o                         
   5   5   2       1014.58        853.35        27.97 o                         
   7   5   2       4418.05       4602.33       147.53 o                         
   9   5   2        686.15        630.53        19.31 o                         
  11   5   2        970.42        925.85        30.29 o                         
  13   5   2       1096.53       1098.65        33.46 o                         
  15   5   2        520.24        547.86        20.89 o                         
  17   5   2         60.74         49.64        10.38 o                         
  19   5   2         90.52         74.14        11.92 o                         
  21   5   2         21.38         24.64        18.25 o                         
 -22   6   2         12.65         -7.82        25.44 o                         
 -20   6   2         10.58         -0.38        10.26 o                         
 -18   6   2         13.16         22.56         9.62 o                         
 -16   6   2        497.17        473.55        24.98 o                         
 -14   6   2        657.80        641.65        25.10 o                         
 -12   6   2       1659.89       1745.41        53.60 o                         
 -10   6   2       1443.01       1549.01        52.14 o                         
  -8   6   2        955.60        863.19        44.34 o                         
  -6   6   2       1220.76       1413.60        54.50 o                         
  -4   6   2       6333.83       7088.29       238.93 o                         
  -2   6   2       3358.40       2831.94        84.33 o                         
   0   6   2       1526.95       1456.59        40.94 o                         
   2   6   2       6022.95       5912.52       178.66 o                         
   4   6   2        774.36        783.47        23.80 o                         
   6   6   2       3045.44       3339.05       105.45 o                         
   8   6   2        657.67        675.78        26.05 o                         
  10   6   2        612.07        561.64        18.17 o                         
  12   6   2        231.70        259.55        11.66 o                         
  14   6   2        295.56        295.75        15.73 o                         
  16   6   2        235.75        203.87        11.87 o                         
  18   6   2        369.62        384.85        22.82 o                         
  20   6   2         59.14         46.56        17.78 o                         
 -21   7   2         28.72         18.01        17.29 o                         
 -19   7   2         32.19         31.45        10.38 o                         
 -17   7   2         64.83         54.95         9.15 o                         
 -15   7   2       1103.75       1193.14        40.52 o                         
 -13   7   2        348.89        395.59        17.21 o                         
 -11   7   2        680.32        674.55        21.75 o                         
  -9   7   2       1060.28       1192.73        38.62 o                         
  -7   7   2       1203.29       1231.43        43.72 o                         
  -5   7   2       1162.79       1053.34        35.56 o                         
  -3   7   2       4290.03       3806.97       117.29 o                         
  -1   7   2        593.58        622.62        19.05 o                         
   1   7   2         99.17         72.81         4.10 o                         
   3   7   2       4892.79       4683.92       147.12 o                         
   5   7   2       2289.69       2171.31        62.95 o                         
   7   7   2        906.71        818.39        29.47 o                         
   9   7   2        772.51        858.04        31.56 o                         
  11   7   2        809.44        837.54        28.65 o                         
  13   7   2        124.05        120.69         8.26 o                         
  15   7   2         17.64         15.05         8.12 o                         
  17   7   2        195.30        215.29        14.09 o                         
  19   7   2        391.46        424.66        23.57 o                         
  21   7   2         29.00         20.73        24.36 o                         
 -20   8   2         16.43          9.54        13.77 o                         
 -18   8   2        118.76        105.67        10.78 o                         
 -16   8   2         99.32         89.85        10.30 o                         
 -14   8   2        257.49        173.28         9.84 o                         
 -12   8   2        253.64        215.94         8.75 o                         
 -10   8   2        667.72        698.88        24.34 o                         
  -8   8   2       2184.22       2142.71        65.28 o                         
  -6   8   2       1393.17       1300.15        43.09 o                         
  -4   8   2        146.06        142.79         5.95 o                         
  -2   8   2        150.24        296.13        10.14 o                         
   0   8   2       3617.95       3140.62       104.68 o                         
   2   8   2       1445.58       1402.85        53.07 o                         
   4   8   2       1391.08       1291.24        40.43 o                         
   6   8   2        452.80        418.92        15.26 o                         
   8   8   2        342.10        423.32        14.89 o                         
  10   8   2        716.83        796.91        27.12 o                         
  12   8   2        165.54        155.55         9.61 o                         
  14   8   2         33.36         17.59         8.82 o                         
  16   8   2        239.09        211.24        12.64 o                         
  18   8   2        439.89        493.65        24.92 o                         
  20   8   2        278.07        316.04        38.44 o                         
 -21   9   2          8.33          9.30        23.57 o                         
 -19   9   2         13.93         32.79        14.81 o                         
 -17   9   2         82.27         67.93        11.92 o                         
 -15   9   2        251.78        306.83        17.56 o                         
 -13   9   2        374.97        444.19        18.61 o                         
 -11   9   2        411.04        367.18        14.41 o                         
  -9   9   2        335.70        298.02        12.12 o                         
  -7   9   2        501.39        497.86        18.68 o                         
  -5   9   2        701.57        641.87        20.11 o                         
  -3   9   2       1561.88       1635.26        47.83 o                         
  -1   9   2         38.74         73.20         4.16 o                         
   1   9   2        250.17        213.55         9.89 o                         
   3   9   2        975.50        857.12        24.58 o                         
   5   9   2        774.61        754.93        23.77 o                         
   7   9   2       1048.73       1023.74        42.11 o                         
   9   9   2        187.21        142.88         8.02 o                         
  11   9   2          8.27         -4.05         6.53 o                         
  13   9   2        168.26        139.14         9.18 o                         
  15   9   2         20.71          0.96         9.17 o                         
  17   9   2        213.10        245.86        22.27 o                         
  19   9   2        166.67        188.25        23.62 o                         
 -20  10   2         31.94         10.78        23.73 o                         
 -18  10   2         62.30         58.78        13.03 o                         
 -16  10   2        136.35        132.24        11.22 o                         
 -14  10   2        136.69        136.40         9.08 o                         
 -12  10   2        534.19        583.75        23.66 o                         
 -10  10   2        883.40        944.18        29.11 o                         
  -8  10   2         22.63         25.73         5.02 o                         
  -6  10   2        687.48        645.99        22.24 o                         
  -4  10   2       4485.12       4821.27       144.83 o                         
  -2  10   2        177.89        173.69        12.19 o                         
   0  10   2        762.89        637.09        20.71 o                         
   2  10   2       2065.07       2160.78        63.74 o                         
   4  10   2        114.88        110.42         5.72 o                         
   6  10   2        357.44        328.93        13.36 o                         
   8  10   2         19.63         18.71         5.27 o                         
  10  10   2        639.67        669.02        25.71 o                         
  12  10   2        205.16        246.78        16.41 o                         
  14  10   2        522.71        587.46        25.28 o                         
  16  10   2         99.99         84.47        11.56 o                         
  18  10   2         70.56         61.63        15.09 o                         
 -19  11   2         91.93        113.86        17.65 o                         
 -17  11   2         38.07         39.75        19.58 o                         
 -15  11   2        164.85        143.99        11.95 o                         
 -13  11   2        104.32        115.58         8.79 o                         
 -11  11   2        440.73        413.71        17.00 o                         
  -9  11   2         32.77         35.79         4.82 o                         
  -7  11   2        558.01        571.11        21.72 o                         
  -5  11   2        136.51        164.32         7.62 o                         
  -3  11   2       1769.31       1771.13        57.37 o                         
  -1  11   2        370.47        297.78        11.61 o                         
   1  11   2        434.00        449.24        15.07 o                         
   3  11   2       2479.28       2632.23        81.41 o                         
   5  11   2       1135.78       1222.78        37.88 o                         
   7  11   2        289.27        311.80        13.31 o                         
   9  11   2        158.20        126.04         9.11 o                         
  11  11   2        195.27        202.04        10.70 o                         
  13  11   2        192.73        176.25        15.44 o                         
  15  11   2         16.63         -3.74        11.80 o                         
  17  11   2         46.93         76.06        21.52 o                         
  19  11   2         53.27         55.59        19.44 o                         
 -18  12   2         52.01         43.89        15.27 o                         
 -16  12   2         98.25        134.28        17.35 o                         
 -14  12   2         12.49         12.04        11.05 o                         
 -12  12   2        165.26        156.76         9.97 o                         
 -10  12   2         70.57         71.13         6.81 o                         
  -8  12   2        310.68        329.40        13.66 o                         
  -6  12   2        137.17        142.56         6.82 o                         
  -4  12   2        128.39        119.52         5.95 o                         
  -2  12   2        254.13        277.99        12.00 o                         
   0  12   2        460.10        452.37        16.48 o                         
   2  12   2       2027.35       2032.81        69.58 o                         
   4  12   2       1136.94       1206.31        37.43 o                         
   6  12   2         25.02         11.52         5.99 o                         
   8  12   2        194.10        182.84         9.30 o                         
  10  12   2         62.55         60.28         8.48 o                         
  12  12   2        138.53        145.02        12.98 o                         
  14  12   2         46.57         51.68        10.27 o                         
  16  12   2         14.26         12.54        13.31 o                         
  18  12   2         12.11         27.67        18.16 o                         
 -17  13   2         34.31         15.22        16.44 o                         
 -15  13   2        229.63        250.37        20.82 o                         
 -13  13   2        106.42        115.91        12.36 o                         
 -11  13   2         54.33         54.33         9.82 o                         
  -9  13   2         85.03         66.09         7.27 o                         
  -7  13   2         71.99         92.02         7.97 o                         
  -5  13   2        204.05        197.48        10.08 o                         
  -3  13   2        617.86        635.95        22.68 o                         
  -1  13   2        196.82        184.16         7.77 o                         
   1  13   2          5.25          5.96         5.70 o                         
   3  13   2        230.75        201.87         9.44 o                         
   5  13   2         85.77         71.55         8.07 o                         
   7  13   2         81.17         66.07         9.07 o                         
   9  13   2         29.31         41.98        10.21 o                         
  11  13   2          9.64         -2.31         8.50 o                         
  13  13   2        108.92        134.10        11.38 o                         
  15  13   2         46.71         59.60        13.54 o                         
  17  13   2         32.56         51.43        18.81 o                         
 -16  14   2         96.97        103.91        19.65 o                         
 -14  14   2        354.65        410.55        25.53 o                         
 -12  14   2        246.14        261.64        21.65 o                         
 -10  14   2        135.36        134.77        12.03 o                         
  -8  14   2         49.98         34.82         6.69 o                         
  -6  14   2        212.70        199.96        10.65 o                         
  -4  14   2        260.23        259.67        12.75 o                         
  -2  14   2        380.03        407.55        17.16 o                         
   0  14   2        127.63        115.04         7.69 o                         
   2  14   2         14.18         15.96         7.45 o                         
   4  14   2         47.45         39.60         7.04 o                         
   6  14   2         24.95         25.03         7.85 o                         
   8  14   2        216.35        230.76        13.33 o                         
  10  14   2        141.15        149.61        11.48 o                         
  12  14   2        208.15        214.67        16.02 o                         
  14  14   2         44.84         45.33        17.86 o                         
  16  14   2          0.89          8.56        18.21 o                         
 -15  15   2        117.89        130.60        15.52 o                         
 -13  15   2        332.13        375.75        26.64 o                         
 -11  15   2        173.90        179.73        13.89 o                         
  -9  15   2         10.29         -4.71        11.19 o                         
  -7  15   2         36.20         37.75         8.92 o                         
  -5  15   2          4.11         -2.51         7.23 o                         
  -3  15   2         81.33         70.27         7.59 o                         
  -1  15   2        251.60        228.25        11.36 o                         
   1  15   2         72.29         70.83         8.54 o                         
   3  15   2         71.47         60.86         7.81 o                         
   5  15   2         46.64         30.02         8.36 o                         
   7  15   2        173.29        164.89        11.26 o                         
   9  15   2         25.41         22.60         9.17 o                         
  11  15   2         26.23          9.09        10.61 o                         
  13  15   2         82.85         86.61        14.45 o                         
  15  15   2         12.55          8.19        18.92 o                         
 -14  16   2         73.69         54.72        15.52 o                         
 -12  16   2         20.67         23.16        12.32 o                         
 -10  16   2         25.65          1.07        12.93 o                         
  -8  16   2        178.41        185.57        16.07 o                         
  -6  16   2          8.42          4.76         9.21 o                         
  -4  16   2        116.67        110.47         8.96 o                         
  -2  16   2        112.00        126.41        10.70 o                         
   0  16   2         45.58         44.98         8.55 o                         
   2  16   2        449.95        539.86        23.75 o                         
   4  16   2         62.58         71.51         9.78 o                         
   6  16   2         32.94         17.86         8.55 o                         
   8  16   2         51.86         42.91         9.60 o                         
  10  16   2         21.32         25.30        11.37 o                         
  12  16   2         40.98         16.25        14.16 o                         
 -13  17   2          0.04        -11.30        14.82 o                         
 -11  17   2         93.34         83.89        26.90 o                         
  -9  17   2          7.40          2.87        11.03 o                         
  -7  17   2         50.51         67.91        11.57 o                         
  -5  17   2         16.98          3.37        10.62 o                         
  -3  17   2        129.85        124.23         9.43 o                         
  -1  17   2          1.65          9.31         8.88 o                         
   1  17   2         54.29         46.44         9.38 o                         
   3  17   2          3.93         18.20         9.72 o                         
   5  17   2         70.66         74.87         9.61 o                         
   7  17   2         35.74          6.73        10.43 o                         
   9  17   2          8.93         12.62        15.04 o                         
  11  17   2          0.81          1.57        25.71 o                         
 -10  18   2         22.51         14.81        18.73 o                         
  -8  18   2         42.17         58.22        12.97 o                         
  -6  18   2         19.81          2.07        13.65 o                         
  -4  18   2          6.30          4.86        10.19 o                         
  -2  18   2         20.03          6.20        12.04 o                         
   0  18   2          1.69         -2.36         8.88 o                         
   2  18   2         19.55         18.48        10.82 o                         
   4  18   2        112.38        120.51        10.76 o                         
   6  18   2         19.11         25.58        17.17 o                         
   8  18   2         27.62         27.48        16.31 o                         
  10  18   2          7.30         28.77        21.94 o                         
  -9  19   2         38.53         40.99        18.13 o                         
  -7  19   2         64.69         48.39        18.34 o                         
  -5  19   2         61.92         71.52        23.16 o                         
  -3  19   2         15.88         42.12        14.30 o                         
  -1  19   2          4.84         25.95        13.13 o                         
   1  19   2         14.36         37.88        14.39 o                         
   3  19   2         53.79         61.29        16.29 o                         
   5  19   2          8.13        -16.10        21.11 o                         
   7  19   2         40.32         63.19        25.52 o                         
  -4  20   2          5.41         14.56        22.65 o                         
  -2  20   2         17.56          6.95        24.58 o                         
   0  20   2         31.05         29.30        38.43 o                         
   2  20   2          3.88         33.71        53.44 o                         
   4  20   2         29.41         44.76        25.10 o                         
  -4 -20   3          9.69         11.88        37.73 o                         
   0 -20   3         24.06         28.94        22.24 o                         
   2 -20   3          2.10         -6.86        14.31 o                         
  -7 -19   3         54.88         59.66        31.44 o                         
  -5 -19   3         35.74         56.96        14.14 o                         
  -3 -19   3         23.43         23.91        12.05 o                         
  -1 -19   3          8.94         -1.31        12.32 o                         
   1 -19   3         21.33          8.90        13.18 o                         
   3 -19   3         59.74         44.44        14.07 o                         
   5 -19   3          8.29         20.91        15.49 o                         
   7 -19   3         27.27         31.27        19.03 o                         
 -10 -18   3         22.99         20.30        32.62 o                         
  -8 -18   3         15.89         46.66        28.68 o                         
  -6 -18   3          6.87          3.65        11.11 o                         
  -4 -18   3         39.41         24.96        10.03 o                         
  -2 -18   3         21.38          7.51        10.56 o                         
   0 -18   3         15.59         10.95        10.59 o                         
   2 -18   3         43.75         47.36        13.31 o                         
   4 -18   3         10.25         12.23        12.53 o                         
   6 -18   3         59.59         52.90        11.73 o                         
   8 -18   3          5.12         -3.60        14.72 o                         
  10 -18   3          3.24         14.60        16.44 o                         
 -13 -17   3         38.23         25.80        33.13 o                         
 -11 -17   3         92.80         70.16        28.99 o                         
  -9 -17   3         15.70          1.48        17.50 o                         
  -7 -17   3         12.22         13.83        10.50 o                         
  -5 -17   3         99.50         90.69        10.92 o                         
  -3 -17   3         70.70         74.97        10.70 o                         
  -1 -17   3         28.27         26.85         9.46 o                         
   1 -17   3        148.02        149.54        12.35 o                         
   3 -17   3         28.47         27.84        10.72 o                         
   5 -17   3         53.81         42.35        11.86 o                         
   7 -17   3        176.22        181.91        15.35 o                         
   9 -17   3         13.85         -3.16        16.09 o                         
  11 -17   3         24.58         27.12        18.33 o                         
 -14 -16   3         13.28         40.22        32.79 o                         
 -12 -16   3        311.38        304.45        63.81 o                         
 -10 -16   3         54.43         44.15        19.95 o                         
  -8 -16   3         16.24          8.42         8.77 o                         
  -6 -16   3         10.98          3.02         8.58 o                         
  -4 -16   3          9.57          8.84         9.94 o                         
  -2 -16   3        146.89        141.35        15.71 o                         
   0 -16   3        160.44        155.00        10.64 o                         
   2 -16   3         58.49         55.01         9.96 o                         
   4 -16   3          0.83          2.72         7.91 o                         
   6 -16   3        563.92        692.18        33.88 o                         
   8 -16   3        198.90        215.59        13.12 o                         
  10 -16   3         17.47         15.31        11.37 o                         
  12 -16   3         32.62         21.30        14.32 o                         
 -15 -15   3          0.52         15.38        41.44 o                         
 -13 -15   3        435.27        495.08        34.55 o                         
 -11 -15   3         38.58         29.49        18.87 o                         
  -9 -15   3         89.97         61.91        22.93 o                         
  -7 -15   3        102.69        101.97         9.33 o                         
  -5 -15   3         88.46         91.19         8.91 o                         
  -3 -15   3        121.04        126.73        12.17 o                         
  -1 -15   3         50.62         39.42         8.51 o                         
   1 -15   3         21.01         11.77         7.44 o                         
   3 -15   3         33.01         11.16         7.59 o                         
   5 -15   3         70.12         70.97        11.58 o                         
   7 -15   3        327.52        411.18        19.34 o                         
   9 -15   3         10.00         14.38        10.23 o                         
  11 -15   3          0.62         -9.38         9.62 o                         
  13 -15   3         44.41         25.12        15.49 o                         
 -16 -14   3         99.08        130.67        28.41 o                         
 -14 -14   3         60.87         56.21        31.84 o                         
 -12 -14   3         32.78         40.32        15.64 o                         
 -10 -14   3         60.86         23.05        14.52 o                         
  -8 -14   3         51.43         39.34         7.72 o                         
  -6 -14   3         25.64         24.06         7.40 o                         
  -4 -14   3        181.82        196.02        14.12 o                         
  -2 -14   3        101.21         75.36         8.23 o                         
   0 -14   3         73.82         77.59         7.78 o                         
   2 -14   3        123.13        113.02         7.53 o                         
   4 -14   3         28.18         19.45         7.88 o                         
   6 -14   3        121.32        119.95         9.49 o                         
   8 -14   3         55.95         52.25         8.63 o                         
  10 -14   3         93.30         74.53        11.58 o                         
  12 -14   3          5.40          4.52        10.69 o                         
  14 -14   3        106.75         91.26        14.66 o                         
  16 -14   3         17.42         22.91        14.79 o                         
 -17 -13   3        195.27        238.98        26.23 o                         
 -15 -13   3         23.12         43.79        20.27 o                         
 -13 -13   3        190.36        187.61        19.08 o                         
 -11 -13   3        383.28        400.61        28.91 o                         
  -9 -13   3        292.13        335.70        26.74 o                         
  -7 -13   3        105.04         89.31        10.91 o                         
  -5 -13   3        302.32        332.05        18.86 o                         
  -3 -13   3        354.68        392.78        18.47 o                         
  -1 -13   3         25.99         30.64         9.64 o                         
   1 -13   3        482.46        500.69        19.46 o                         
   3 -13   3        765.74        808.94        28.27 o                         
   5 -13   3         94.31         92.10         8.19 o                         
   7 -13   3         28.56         28.63         9.69 o                         
   9 -13   3         48.21         49.48         9.33 o                         
  11 -13   3        168.10        165.58        13.48 o                         
  13 -13   3        102.88        102.78        11.11 o                         
  15 -13   3         41.53         25.56        12.43 o                         
  17 -13   3         55.08         54.38        15.45 o                         
 -18 -12   3        165.82        148.14        24.32 o                         
 -16 -12   3         59.23         74.29        13.10 o                         
 -14 -12   3         51.88         60.95         8.25 o                         
 -12 -12   3        103.74         92.25         8.16 o                         
 -10 -12   3        519.41        558.57        23.25 o                         
  -8 -12   3         19.66         30.61         7.60 o                         
  -6 -12   3        172.63        135.70        12.26 o                         
  -4 -12   3        524.59        474.50        18.59 o                         
  -2 -12   3         38.30         33.76         6.49 o                         
   0 -12   3       1727.15       1888.75        60.90 o                         
   2 -12   3       1239.73       1345.87        43.59 o                         
   4 -12   3       1504.82       1693.52        65.45 o                         
   6 -12   3         62.05         58.21         5.99 o                         
   8 -12   3          9.99         -1.03         7.35 o                         
  10 -12   3        178.32        208.29        11.60 o                         
  12 -12   3         60.44         96.04         9.39 o                         
  14 -12   3        151.63        153.56        14.40 o                         
  16 -12   3          0.59         -3.75        11.82 o                         
 -19 -11   3         26.90         22.68        22.20 o                         
 -17 -11   3        466.26        564.11        34.78 o                         
 -15 -11   3          4.24         -1.46         8.18 o                         
 -13 -11   3         54.09         59.32         7.73 o                         
 -11 -11   3        165.27        141.38         9.72 o                         
  -9 -11   3        172.68        152.36        13.90 o                         
  -7 -11   3        277.28        303.10        16.91 o                         
  -5 -11   3        345.73        302.10        17.48 o                         
  -3 -11   3        560.19        542.60        22.01 o                         
  -1 -11   3        583.58        527.99        24.62 o                         
   1 -11   3       1639.61       1671.84        57.20 o                         
   3 -11   3       3888.40       4187.94       134.08 o                         
   5 -11   3        172.43        180.33        10.05 o                         
   7 -11   3         36.59         44.57         5.57 o                         
   9 -11   3         97.93        118.54         8.58 o                         
  11 -11   3        118.87        129.87        11.92 o                         
  13 -11   3         35.14         41.40         9.02 o                         
  15 -11   3         38.85         17.25        13.05 o                         
  17 -11   3         29.98         24.98        12.33 o                         
 -20 -10   3          4.77         16.81        17.80 o                         
 -18 -10   3        401.91        496.71        27.78 o                         
 -16 -10   3        103.22        102.02        10.55 o                         
 -14 -10   3        193.86        188.87        12.47 o                         
 -12 -10   3        300.31        327.39        16.30 o                         
 -10 -10   3         97.86         93.58         9.93 o                         
  -8 -10   3       2197.74       2392.27        85.44 o                         
  -6 -10   3        252.88        242.56        20.23 o                         
  -4 -10   3         41.04         43.62         6.14 o                         
  -2 -10   3       2109.64       2040.86        67.24 o                         
   0 -10   3        302.73        334.37        15.14 o                         
   2 -10   3       2790.38       2974.88        91.15 o                         
   4 -10   3        768.13        776.50        28.73 o                         
   6 -10   3        116.88        119.87         7.02 o                         
   8 -10   3        912.75        859.51        32.52 o                         
  10 -10   3        192.91        206.63        10.43 o                         
  12 -10   3        251.75        216.10        12.96 o                         
  14 -10   3         31.31         44.07         9.05 o                         
  16 -10   3         31.75         39.00        11.62 o                         
  18 -10   3          7.93          0.99        18.05 o                         
 -21  -9   3         34.16         20.23        16.89 o                         
 -19  -9   3         38.16          8.73        13.26 o                         
 -17  -9   3        276.44        286.04        18.03 o                         
 -15  -9   3        122.61        137.93         9.98 o                         
 -13  -9   3        186.02        227.36        28.71 o                         
 -11  -9   3        320.66        269.25        16.98 o                         
  -9  -9   3        859.54        843.85        32.13 o                         
  -7  -9   3        300.11        312.20        16.06 o                         
  -5  -9   3        602.05        802.51        38.78 o                         
  -3  -9   3        476.70        505.40        20.91 o                         
  -1  -9   3       3259.56       3194.86       123.51 o                         
   1  -9   3        296.62        256.70        11.17 o                         
   3  -9   3       2828.85       2985.53        90.29 o                         
   5  -9   3        499.60        502.27        21.47 o                         
   7  -9   3        591.20        533.28        30.79 o                         
   9  -9   3        280.55        278.84        11.90 o                         
  11  -9   3        339.20        303.93        12.67 o                         
  13  -9   3        387.54        389.17        16.24 o                         
  15  -9   3         65.48         64.24         9.61 o                         
  17  -9   3         25.68         16.16        11.52 o                         
  19  -9   3         37.07         27.88        16.89 o                         
 -20  -8   3          9.00          5.81        12.50 o                         
 -18  -8   3         28.61         10.71        10.41 o                         
 -16  -8   3        140.06        155.72        13.85 o                         
 -14  -8   3        287.38        315.60        22.45 o                         
 -12  -8   3       1214.79       1113.57        74.19 o                         
 -10  -8   3       1238.41       1250.11        45.21 o                         
  -8  -8   3        170.86        141.25         9.37 o                         
  -6  -8   3        507.69        366.17        15.19 o                         
  -4  -8   3        407.88        414.20        16.31 o                         
  -2  -8   3       2490.20       2617.82        92.10 o                         
   0  -8   3       2029.12       2424.95        94.08 o                         
   2  -8   3       3754.75       3845.54       124.13 o                         
   4  -8   3       1794.21       1821.99        58.15 o                         
   6  -8   3         83.69         78.27         5.58 o                         
   8  -8   3       2002.09       2057.94        62.77 o                         
  10  -8   3        147.21        132.49         8.20 o                         
  12  -8   3        181.10        225.94         9.98 o                         
  14  -8   3        150.63        138.19         9.02 o                         
  16  -8   3         69.46         65.20        10.40 o                         
  18  -8   3         71.49         82.46        14.65 o                         
  20  -8   3         59.51         89.27        27.27 o                         
 -21  -7   3         37.34         25.32        13.67 o                         
 -19  -7   3        117.72        118.63        10.46 o                         
 -17  -7   3        130.16        110.70        12.91 o                         
 -15  -7   3        840.44        944.32        34.41 o                         
 -13  -7   3        109.74        118.63         8.34 o                         
 -11  -7   3       1532.24       1614.07        55.12 o                         
  -9  -7   3        615.66        682.43        24.27 o                         
  -7  -7   3       1664.04       1682.53        57.08 o                         
  -5  -7   3       3563.37       3762.08       138.21 o                         
  -1  -7   3       2396.05       2099.82        65.12 o                         
   1  -7   3       3552.39       3672.68       140.03 o                         
   3  -7   3       2545.84       2693.12        99.49 o                         
   5  -7   3       3715.15       3780.73       119.18 o                         
   7  -7   3        266.64        267.67        11.33 o                         
   9  -7   3         77.10         75.23         6.95 o                         
  11  -7   3        592.38        572.43        21.48 o                         
  13  -7   3         80.88         92.30         7.69 o                         
  15  -7   3        187.36        198.38         9.82 o                         
  17  -7   3        233.01        219.97        12.90 o                         
  19  -7   3        248.55        268.73        20.74 o                         
 -22  -6   3          2.58        -15.88        15.88 o                         
 -20  -6   3          1.66          1.14        11.70 o                         
 -18  -6   3        137.66        139.20        13.78 o                         
 -16  -6   3        331.94        297.65        12.77 o                         
 -14  -6   3         22.65         32.59         7.76 o                         
 -12  -6   3        667.92        638.11        23.42 o                         
 -10  -6   3         35.50         39.34         4.07 o                         
  -8  -6   3       3157.64       3283.21       138.26 o                         
  -6  -6   3       4717.37       4452.31       146.84 o                         
  -4  -6   3       2903.12       2737.21       102.02 o                         
  -2  -6   3       1667.44       1707.02        59.55 o                         
   0  -6   3       6717.81       6295.39       235.23 o                         
   2  -6   3       3239.51       3024.22       114.84 o                         
   4  -6   3         74.28        100.39         5.18 o                         
   6  -6   3        999.48       1053.03        35.72 o                         
   8  -6   3       1383.94       1404.36        51.86 o                         
  10  -6   3        659.94        639.58        29.39 o                         
  12  -6   3       1086.70       1115.21        41.17 o                         
  14  -6   3         45.59         28.62         7.63 o                         
  16  -6   3        264.93        262.05        14.82 o                         
  18  -6   3         61.64         54.03        11.69 o                         
  20  -6   3         21.63         19.98        13.54 o                         
 -23  -5   3         21.62         14.02        17.81 o                         
 -21  -5   3         63.30         49.00        14.32 o                         
 -19  -5   3        110.00         90.57        10.47 o                         
 -17  -5   3        485.38        514.41        25.12 o                         
 -15  -5   3         11.00         10.82         7.65 o                         
 -13  -5   3       1085.52       1056.10        40.30 o                         
 -11  -5   3        913.24        794.97        28.87 o                         
  -9  -5   3       3067.80       3201.96        96.19 o                         
  -7  -5   3       2150.97       1998.60       147.12 o                         
  -5  -5   3      10569.00      12306.98      1130.38 o                         
  -3  -5   3      10036.10      10048.72       950.99 o                         
  -1  -5   3        739.94        841.12        63.21 o                         
   1  -5   3       4776.09       4105.80       152.26 o                         
   5  -5   3       1536.36       1451.19        50.79 o                         
   7  -5   3       6147.17       6190.06       200.70 o                         
   9  -5   3       1731.16       1675.00        59.55 o                         
  11  -5   3        363.96        320.63        15.47 o                         
  13  -5   3        820.50        788.87        29.99 o                         
  15  -5   3         45.42         58.91         9.16 o                         
  17  -5   3         16.81          2.85        12.03 o                         
  19  -5   3        111.27         95.65        12.33 o                         
  21  -5   3          6.01         -8.88        21.19 o                         
 -22  -4   3         15.07         36.32        16.03 o                         
 -20  -4   3          4.52         -7.66        14.20 o                         
 -18  -4   3          8.87         14.19        14.01 o                         
 -16  -4   3        313.54        302.68        13.63 o                         
 -14  -4   3         90.09         92.12         5.72 o                         
 -12  -4   3        412.71        462.33        14.68 o                         
 -10  -4   3       3877.65       3756.92       111.75 o                         
  -8  -4   3       3852.71       3618.40       128.81 o                         
  -6  -4   3       9440.22       9015.30       826.84 o                         
  -4  -4   3        194.12        162.14         9.56 o                         
  -2  -4   3       6762.36       6705.67       619.18 o                         
   0  -4   3      14781.93      15385.11       980.26 o                         
   2  -4   3       3484.70       2937.82       173.00 o                         
   4  -4   3      11965.09      12603.67       795.87 o                         
   6  -4   3        809.22        776.10        29.00 o                         
   8  -4   3       2168.40       2254.44        74.45 o                         
  10  -4   3       1857.44       1697.18        55.87 o                         
  12  -4   3       1218.71       1261.87        51.72 o                         
  14  -4   3        114.50        103.91         8.10 o                         
  16  -4   3        276.53        281.29        14.46 o                         
  18  -4   3        212.39        221.45        20.06 o                         
  20  -4   3         29.81          2.67        15.56 o                         
 -23  -3   3         36.81         63.20        36.84 o                         
 -21  -3   3         21.31          4.14        13.62 o                         
 -19  -3   3         81.48         72.99         8.98 o                         
 -17  -3   3        397.15        373.79        18.45 o                         
 -15  -3   3        903.89        876.50        32.59 o                         
 -13  -3   3        346.10        354.33        13.84 o                         
 -11  -3   3        972.90        938.90        28.05 o                         
  -9  -3   3       3484.37       3845.95       120.47 o                         
  -7  -3   3       1462.90       1632.47        58.99 o                         
  -5  -3   3       5935.40       5736.96       257.11 o                         
  -3  -3   3       2792.14       2840.87       121.76 o                         
  -1  -3   3       7619.41       8316.03       582.77 o                         
   1  -3   3      19201.92      20773.37      1922.72 o                         
   3  -3   3       6684.83       6043.03       263.37 o                         
   5  -3   3       2772.05       2342.79        84.03 o                         
   7  -3   3       2045.57       1941.98        69.43 o                         
   9  -3   3        273.45        222.60        14.36 o                         
  11  -3   3        488.31        453.71        18.85 o                         
  13  -3   3        619.71        615.90        22.21 o                         
  15  -3   3        488.90        571.43        25.18 o                         
  17  -3   3         66.16         74.93        11.25 o                         
  19  -3   3        493.97        551.11        26.85 o                         
  21  -3   3         42.32         28.98        18.02 o                         
 -22  -2   3         40.63         26.08        14.07 o                         
 -20  -2   3        130.85        136.38        13.71 o                         
 -18  -2   3        102.16        133.36         9.39 o                         
 -16  -2   3        501.29        480.64        21.80 o                         
 -14  -2   3        279.05        257.30        11.04 o                         
 -12  -2   3        251.87        217.38         9.26 o                         
 -10  -2   3       2769.21       2646.18        73.63 o                         
  -8  -2   3       3854.01       3751.80       116.67 o                         
  -6  -2   3      15988.90      16105.78      1020.16 o                         
  -4  -2   3       5003.31       4738.78       436.33 o                         
  -2  -2   3      18088.53      22241.81      1920.55 o                         
   0  -2   3      14584.67      13122.21       807.34 o                         
   2  -2   3      26147.95      30079.68      1981.20 o                         
   4  -2   3       9397.03       9390.52       520.00 o                         
   6  -2   3        162.85        204.30         9.02 o                         
   8  -2   3         69.28        128.14         6.54 o                         
  10  -2   3        714.14        665.57        23.14 o                         
  12  -2   3       1326.76       1422.84        48.26 o                         
  14  -2   3        133.78        129.69         8.54 o                         
  16  -2   3        215.39        209.13        12.08 o                         
  18  -2   3          8.76         15.72        12.34 o                         
  20  -2   3        145.78        176.59        13.60 o                         
  22  -2   3         39.90         36.89        34.58 o                         
 -23  -1   3         27.55         17.64        23.48 o                         
 -21  -1   3          2.55         -8.46        11.57 o                         
 -19  -1   3        118.07        105.62        13.35 o                         
 -17  -1   3          0.50          5.59         8.22 o                         
 -15  -1   3        328.76        335.08        18.64 o                         
 -13  -1   3        657.63        659.95        42.13 o                         
 -11  -1   3        350.40        474.05        16.55 o                         
  -9  -1   3        164.20        185.47         7.53 o                         
  -7  -1   3       7251.88       7465.13       316.58 o                         
  -5  -1   3       5161.26       4667.07       177.09 o                         
  -1  -1   3      13967.73      13731.62      1206.09 o                         
   1  -1   3       1185.28       1892.83        72.10 o                         
   5  -1   3       4531.68       4196.44       150.12 o                         
   7  -1   3       3360.66       3213.06       109.09 o                         
   9  -1   3        290.77        243.46        11.05 o                         
  11  -1   3        313.16        366.98        15.81 o                         
  13  -1   3        179.80        216.60        10.26 o                         
  15  -1   3         37.96         26.79         8.27 o                         
  17  -1   3        490.18        567.74        24.98 o                         
  19  -1   3         57.18         58.68        12.13 o                         
  21  -1   3         92.87         70.10        18.84 o                         
 -22   0   3          1.13         13.22        16.90 o                         
 -20   0   3         20.34          3.82        11.79 o                         
 -18   0   3        174.55        188.40        15.07 o                         
 -16   0   3        200.25        191.09        11.59 o                         
 -14   0   3        248.51        216.79        11.20 o                         
 -12   0   3         25.17         14.78         7.74 o                         
 -10   0   3       3135.08       2941.60       103.51 o                         
  -8   0   3       5728.90       4786.47       148.41 o                         
  -6   0   3      10887.21      10130.65       666.51 o                         
  -4   0   3        368.43        617.25        19.36 o                         
  -2   0   3       7510.22       6328.15       416.13 o                         
   4   0   3       3911.43       4146.08       136.44 o                         
   6   0   3       4400.48       4453.13       146.66 o                         
   8   0   3       3194.51       3023.02        99.73 o                         
  10   0   3       2059.76       2168.61        72.01 o                         
  12   0   3         81.52         56.10         6.33 o                         
  14   0   3        508.15        503.11        19.26 o                         
  16   0   3        146.16        156.24        12.06 o                         
  18   0   3        201.68        176.61        15.30 o                         
  20   0   3        192.08        230.63        14.34 o                         
  22   0   3          2.08         21.74        22.91 o                         
 -23   1   3         24.31         60.05        22.31 o                         
 -21   1   3          2.42         -0.08        11.29 o                         
 -19   1   3        126.72        132.95        12.30 o                         
 -17   1   3          3.66         -5.71         7.76 o                         
 -15   1   3        434.73        408.71        14.99 o                         
 -13   1   3        983.47        907.48        29.15 o                         
 -11   1   3        291.41        424.78        17.88 o                         
  -9   1   3        189.72        179.34         8.02 o                         
  -7   1   3       6121.30       6325.40       256.80 o                         
  -1   1   3      12855.48      12061.37      1191.43 o                         
   1   1   3       1184.51       1898.34        58.88 o                         
   5   1   3       4167.88       3758.17       129.75 o                         
   7   1   3       3565.66       3402.73       109.24 o                         
   9   1   3        445.43        343.52        40.33 o                         
  11   1   3        329.03        384.41        14.51 o                         
  13   1   3        166.64        206.85        14.12 o                         
  15   1   3         14.75         18.15         7.53 o                         
  17   1   3        472.24        553.08        25.37 o                         
  19   1   3         55.11         52.94        11.44 o                         
  21   1   3         91.56         97.91        19.34 o                         
 -22   2   3         42.27         29.77        18.29 o                         
 -20   2   3        111.76        128.42        11.34 o                         
 -18   2   3         83.49        105.70        13.67 o                         
 -16   2   3        382.54        409.99        19.71 o                         
 -14   2   3        255.21        242.84        11.89 o                         
 -12   2   3        264.14        212.65        10.12 o                         
 -10   2   3       2451.63       2320.86        77.47 o                         
  -8   2   3       4256.60       4183.65       116.95 o                         
  -6   2   3      14478.14      14204.28      1429.89 o                         
  -4   2   3       5239.91       4679.87       195.14 o                         
  -2   2   3      16115.39      18753.51      1888.60 o                         
   0   2   3      12564.50      11256.15       792.31 o                         
   2   2   3      25604.36      30146.23      2791.95 o                         
   4   2   3      10267.56      10181.27       640.88 o                         
   6   2   3        170.83        190.11         7.75 o                         
   8   2   3         54.41        110.80         6.35 o                         
  10   2   3        669.91        593.04        24.48 o                         
  12   2   3       1309.59       1403.68        45.18 o                         
  14   2   3        142.52        139.33        10.74 o                         
  16   2   3        210.69        211.26        12.81 o                         
  18   2   3         11.65          9.80         9.50 o                         
  20   2   3        140.23        117.10        16.54 o                         
  22   2   3         43.28         39.28        24.43 o                         
 -23   3   3         32.88         20.57        23.85 o                         
 -21   3   3         16.39          4.08        11.39 o                         
 -19   3   3         71.21         65.29        10.02 o                         
 -17   3   3        469.24        423.52        20.74 o                         
 -15   3   3       1056.68        984.22        34.77 o                         
 -13   3   3        526.68        497.92        28.60 o                         
 -11   3   3        707.61        723.14        37.83 o                         
  -9   3   3       3520.93       3914.59       127.83 o                         
  -7   3   3       1769.32       1920.65        55.72 o                         
  -5   3   3       6754.02       6674.54       258.75 o                         
  -3   3   3       3093.45       3016.58       122.08 o                         
  -1   3   3       8855.63       9515.32       589.18 o                         
   1   3   3      19272.20      20640.12      1360.18 o                         
   3   3   3       7555.20       7095.31       419.36 o                         
   5   3   3       3141.68       2756.91        84.19 o                         
   7   3   3       2215.41       2205.67        62.03 o                         
   9   3   3        167.43        126.28         6.27 o                         
  11   3   3        477.52        441.98        16.54 o                         
  13   3   3        537.97        546.89        19.69 o                         
  15   3   3        510.21        619.22        24.01 o                         
  17   3   3         47.26         50.10        10.12 o                         
  19   3   3        502.07        592.78        25.45 o                         
  21   3   3         43.42         50.57        22.04 o                         
 -22   4   3         13.09          7.94        20.99 o                         
 -20   4   3         12.27         -2.46        12.11 o                         
 -18   4   3         15.92          3.08        10.55 o                         
 -16   4   3        424.24        419.24        22.24 o                         
 -14   4   3        126.40        124.11         6.55 o                         
 -12   4   3        258.54        307.10        16.69 o                         
 -10   4   3       3485.54       3421.78       111.48 o                         
  -8   4   3       4522.45       4183.28       121.77 o                         
  -6   4   3       9105.18       8851.41       413.14 o                         
  -4   4   3        202.44        175.20         8.53 o                         
  -2   4   3       6779.73       6618.77       437.53 o                         
   0   4   3      14258.87      14378.44       976.86 o                         
   2   4   3       3920.77       3327.14       100.30 o                         
   4   4   3      10618.57      10989.17      1117.34 o                         
   6   4   3        876.29        806.24        25.42 o                         
   8   4   3       1847.40       1990.43        62.12 o                         
  10   4   3       1689.39       1639.17        49.82 o                         
  12   4   3       1163.02       1143.22        36.80 o                         
  14   4   3         83.50         61.64         8.51 o                         
  16   4   3        266.98        240.04        13.88 o                         
  18   4   3        226.71        249.78        17.12 o                         
  20   4   3         33.68         23.47        14.70 o                         
 -23   5   3         23.83         20.38        23.09 o                         
 -21   5   3         62.37         65.18        18.07 o                         
 -19   5   3         85.87         54.84        11.80 o                         
 -17   5   3        431.14        496.94        22.49 o                         
 -15   5   3          3.35          0.71         6.61 o                         
 -13   5   3        982.44        954.10        34.74 o                         
 -11   5   3        956.26        857.25        28.74 o                         
  -9   5   3       2904.60       2984.88        96.11 o                         
  -7   5   3       1596.23       1480.06        50.63 o                         
  -5   5   3      12165.73      12073.01      1139.08 o                         
  -3   5   3       9850.96      10287.02       671.31 o                         
  -1   5   3        440.92        620.43        20.16 o                         
   1   5   3       4679.28       3939.51       124.29 o                         
   3   5   3      11811.62      12122.63       797.84 o                         
   5   5   3       1509.73       1409.08        47.42 o                         
   7   5   3       6074.64       6012.19       189.05 o                         
   9   5   3       1956.31       1869.39        56.05 o                         
  11   5   3        410.71        351.15        14.64 o                         
  13   5   3        734.82        715.18        24.51 o                         
  15   5   3         65.95         77.13         8.61 o                         
  17   5   3         26.65         10.21         9.68 o                         
  19   5   3        119.79        128.96        18.46 o                         
  21   5   3          7.37         27.69        23.18 o                         
 -22   6   3          2.04         25.95        24.77 o                         
 -20   6   3          6.47         -2.76         9.91 o                         
 -18   6   3        128.21        153.54        11.75 o                         
 -16   6   3        248.20        216.72        12.71 o                         
 -14   6   3         58.09         66.33         8.59 o                         
 -12   6   3        653.86        646.62        23.44 o                         
 -10   6   3         15.73         31.54         6.03 o                         
  -8   6   3       3762.81       3897.62       120.01 o                         
  -6   6   3       4169.20       3875.84       146.44 o                         
  -4   6   3       3169.76       3011.83        85.48 o                         
  -2   6   3       1883.99       1884.91        53.34 o                         
   0   6   3       6683.82       6131.44       192.09 o                         
   2   6   3       2745.03       2614.19        81.09 o                         
   4   6   3         36.11         85.49        11.67 o                         
   6   6   3        956.43       1058.56        35.52 o                         
   8   6   3       1723.01       1684.58        51.86 o                         
  10   6   3        901.10        850.04        25.58 o                         
  12   6   3       1204.41       1237.86        38.51 o                         
  14   6   3         38.23         33.44         8.37 o                         
  16   6   3        271.44        319.75        17.53 o                         
  18   6   3         59.03         33.81        11.78 o                         
  20   6   3         16.83          1.49        19.39 o                         
 -21   7   3         37.23         49.44        14.11 o                         
 -19   7   3        108.65        105.90        11.12 o                         
 -17   7   3        179.37        161.49        10.15 o                         
 -15   7   3        711.69        816.70        32.08 o                         
 -13   7   3        178.35        157.07         9.65 o                         
 -11   7   3       1399.51       1445.84        54.91 o                         
  -9   7   3        555.58        610.52        22.43 o                         
  -7   7   3       1549.56       1530.05        50.05 o                         
  -5   7   3       3984.20       4059.28       122.16 o                         
  -3   7   3       1360.53       1552.73        46.12 o                         
  -1   7   3       2077.78       1863.43        58.09 o                         
   1   7   3       3630.99       3693.12       108.59 o                         
   3   7   3       2892.85       2929.57        83.59 o                         
   5   7   3       3401.90       3486.88       106.42 o                         
   7   7   3        331.36        342.99        22.22 o                         
   9   7   3         44.37         33.18         5.38 o                         
  11   7   3        596.30        554.58        23.51 o                         
  13   7   3         48.16         43.67         8.01 o                         
  15   7   3        144.66        128.94        10.89 o                         
  17   7   3        257.24        252.35        16.68 o                         
  19   7   3        240.72        225.56        21.39 o                         
 -20   8   3         12.83         20.65        13.38 o                         
 -18   8   3         40.85         35.96         9.62 o                         
 -16   8   3        209.44        222.35        15.77 o                         
 -14   8   3        283.48        284.96        13.18 o                         
 -12   8   3        965.72        938.18        31.79 o                         
 -10   8   3       1166.18       1227.76        42.06 o                         
  -8   8   3        145.18        137.24         9.32 o                         
  -6   8   3        502.19        381.86        12.70 o                         
  -4   8   3        324.04        344.90        13.03 o                         
  -2   8   3       2525.50       2603.08        81.24 o                         
   0   8   3       2480.37       2852.61        79.01 o                         
   2   8   3       3696.84       3702.87       111.00 o                         
   4   8   3       1663.22       1702.89        52.11 o                         
   6   8   3         80.24         69.89         5.42 o                         
   8   8   3       1858.93       1934.52        62.95 o                         
  10   8   3        191.61        180.38        11.92 o                         
  12   8   3        114.01        165.58        10.47 o                         
  14   8   3        153.81        141.94         9.74 o                         
  16   8   3         58.67         64.91        11.64 o                         
  18   8   3         83.34         79.50        12.17 o                         
  20   8   3         66.64         70.98        22.68 o                         
 -21   9   3         34.79         56.90        22.94 o                         
 -19   9   3         31.51         45.32        14.54 o                         
 -17   9   3        252.23        250.13        13.86 o                         
 -15   9   3         89.65        107.67         9.16 o                         
 -13   9   3        193.52        223.06        11.44 o                         
 -11   9   3        237.61        219.39         9.83 o                         
  -9   9   3        758.71        715.99        25.15 o                         
  -7   9   3        265.43        292.02        11.49 o                         
  -5   9   3        809.23        922.91        27.21 o                         
  -3   9   3        562.07        585.29        18.81 o                         
  -1   9   3       3315.72       3279.85        95.82 o                         
   1   9   3        285.79        256.22         9.63 o                         
   3   9   3       2441.28       2519.93        80.63 o                         
   5   9   3        673.70        681.64        19.42 o                         
   7   9   3        832.54        750.23        26.02 o                         
   9   9   3        261.28        249.62        11.56 o                         
  11   9   3        336.28        294.21        14.14 o                         
  13   9   3        384.85        407.14        20.17 o                         
  15   9   3         49.39         50.93        10.47 o                         
  17   9   3         18.39         -1.31        11.51 o                         
  19   9   3         35.26         38.47        18.94 o                         
 -20  10   3          1.18         21.75        16.84 o                         
 -18  10   3        348.96        448.40        26.04 o                         
 -16  10   3        117.89        117.63        11.17 o                         
 -14  10   3        170.43        157.44         9.72 o                         
 -12  10   3        289.69        318.11        14.69 o                         
 -10  10   3         37.35         28.92         4.43 o                         
  -8  10   3       2205.69       2401.83        75.18 o                         
  -6  10   3        258.42        232.72         9.34 o                         
  -4  10   3         63.01         70.41         4.56 o                         
  -2  10   3       1824.07       1788.38        56.33 o                         
   0  10   3        385.34        409.28        13.29 o                         
   2  10   3       2781.40       2878.91        86.56 o                         
   4  10   3        764.92        776.38        25.83 o                         
   6  10   3        129.14        123.53         6.34 o                         
   8  10   3       1054.25        979.75        30.78 o                         
  10  10   3        276.75        292.06        14.41 o                         
  12  10   3        322.20        303.08        15.25 o                         
  14  10   3         29.92         15.40         9.18 o                         
  16  10   3         32.28         12.26        12.92 o                         
  18  10   3          9.80         18.69        24.93 o                         
 -19  11   3         37.68          5.58        16.56 o                         
 -17  11   3        478.25        637.94        38.13 o                         
 -15  11   3          0.57         -8.11        10.27 o                         
 -13  11   3         42.73         23.05         9.22 o                         
 -11  11   3        169.95        140.29         8.48 o                         
  -9  11   3        120.86        119.18         6.83 o                         
  -7  11   3        316.47        346.02        13.13 o                         
  -5  11   3        227.29        219.22         9.67 o                         
  -3  11   3        673.08        658.25        19.81 o                         
  -1  11   3        452.43        429.56        15.72 o                         
   1  11   3       1655.81       1746.94        51.27 o                         
   3  11   3       4207.87       4426.56       127.44 o                         
   5  11   3        242.20        249.72        11.00 o                         
   7  11   3          8.91         20.45         9.67 o                         
   9  11   3         69.85         84.36         7.60 o                         
  11  11   3         89.26        108.38         9.08 o                         
  13  11   3         35.56         21.74         9.24 o                         
  15  11   3         27.29         16.46        10.63 o                         
  17  11   3         34.37         29.47        15.24 o                         
 -18  12   3        154.72        132.78        14.93 o                         
 -16  12   3         78.69         76.16        13.63 o                         
 -14  12   3         34.47         18.51        10.57 o                         
 -12  12   3         66.69         89.18        10.91 o                         
 -10  12   3        438.96        451.32        20.99 o                         
  -8  12   3          0.98         -0.83         5.35 o                         
  -6  12   3        197.28        182.86         9.03 o                         
  -4  12   3        465.77        410.42        16.25 o                         
  -2  12   3         25.49         18.62         5.17 o                         
   0  12   3       1867.46       1982.88        61.09 o                         
   2  12   3       1255.33       1371.33        41.54 o                         
   4  12   3       1528.47       1684.49        50.89 o                         
   6  12   3         63.24         69.63         7.98 o                         
   8  12   3         11.92          9.16         7.26 o                         
  10  12   3        180.40        198.98        11.27 o                         
  12  12   3         42.57         39.60        10.53 o                         
  14  12   3        143.47        164.21        12.90 o                         
  16  12   3          1.79        -12.25        15.56 o                         
 -17  13   3        161.34        198.63        16.47 o                         
 -15  13   3         25.46          9.02        11.50 o                         
 -13  13   3        195.97        222.39        13.93 o                         
 -11  13   3        401.94        461.94        25.68 o                         
  -9  13   3        336.69        331.91        23.53 o                         
  -7  13   3         77.76         60.33         7.26 o                         
  -5  13   3        320.35        314.99        14.84 o                         
  -3  13   3        383.55        391.34        15.63 o                         
  -1  13   3         47.19         44.01         5.33 o                         
   1  13   3        477.04        514.46        18.76 o                         
   3  13   3        733.03        766.46        28.77 o                         
   5  13   3         57.40         58.15         7.52 o                         
   7  13   3         24.44         33.70         8.38 o                         
   9  13   3         62.34         39.87         8.81 o                         
  11  13   3        156.80        169.71        11.36 o                         
  13  13   3        123.53        103.35        11.08 o                         
  15  13   3         39.78         47.98        15.46 o                         
  17  13   3         56.08         48.94        19.85 o                         
 -16  14   3         87.43         77.26        13.65 o                         
 -14  14   3         40.85         39.81        12.07 o                         
 -12  14   3         37.40         20.12        10.24 o                         
 -10  14   3         87.79         75.34        10.06 o                         
  -8  14   3         64.22         49.10         9.92 o                         
  -6  14   3         45.89         40.75         8.07 o                         
  -4  14   3        194.05        205.74        10.25 o                         
  -2  14   3        113.94         99.07         7.81 o                         
   0  14   3         56.14         64.45         7.12 o                         
   2  14   3        144.31        131.60         8.47 o                         
   4  14   3         19.33         19.09         7.14 o                         
   6  14   3        114.49        108.76         9.42 o                         
   8  14   3         68.11         52.18         9.35 o                         
  10  14   3        116.92        106.73         9.68 o                         
  12  14   3          8.10         -6.71        12.41 o                         
  14  14   3        116.56        126.59        15.25 o                         
  16  14   3         13.46          2.38        19.67 o                         
 -15  15   3          0.33        -14.02        14.02 o                         
 -13  15   3        399.98        508.58        32.82 o                         
 -11  15   3         24.30          6.67         9.90 o                         
  -9  15   3         68.97         64.08        10.95 o                         
  -7  15   3        117.57        103.06        10.15 o                         
  -5  15   3         63.94         66.25         7.86 o                         
  -3  15   3        132.88        120.82         9.24 o                         
  -1  15   3         45.85         25.36         7.68 o                         
   1  15   3         20.26         24.67         7.45 o                         
   3  15   3         41.78         25.71         7.64 o                         
   5  15   3         76.62         60.87         8.82 o                         
   7  15   3        298.64        372.78        19.61 o                         
   9  15   3         15.94         11.45        10.49 o                         
  11  15   3          2.24          1.64         9.54 o                         
  13  15   3         53.14         48.64        15.98 o                         
 -14  16   3         18.32          1.53        14.91 o                         
 -12  16   3        326.42        417.49        28.17 o                         
 -10  16   3         39.11         33.13        10.46 o                         
  -8  16   3          8.24          4.54        10.93 o                         
  -6  16   3         15.30         22.78         9.18 o                         
  -4  16   3          6.73         13.68         7.46 o                         
  -2  16   3        161.92        152.03         9.72 o                         
   0  16   3        177.53        151.06        11.07 o                         
   2  16   3         66.68         69.39         8.64 o                         
   4  16   3          2.30         -8.10         8.10 o                         
   6  16   3        572.23        660.36        27.41 o                         
   8  16   3        213.42        201.79        12.60 o                         
  10  16   3         13.59         18.69        13.64 o                         
  12  16   3         37.54         25.28        17.78 o                         
 -13  17   3         30.28         28.63        14.86 o                         
 -11  17   3        107.81        122.31        20.27 o                         
  -9  17   3         17.38         -5.05        11.23 o                         
  -7  17   3          9.25         14.77        11.78 o                         
  -5  17   3         97.42         68.73        10.53 o                         
  -3  17   3         59.69         46.50         8.43 o                         
  -1  17   3         28.41         20.71         8.35 o                         
   1  17   3        146.32        150.44        11.62 o                         
   3  17   3         24.36         25.24         8.93 o                         
   5  17   3         61.92         60.78        14.07 o                         
   7  17   3        164.79        166.76        12.78 o                         
   9  17   3         17.25         -6.42        17.80 o                         
  11  17   3         22.82         47.50        29.35 o                         
 -10  18   3         29.04         22.29        29.73 o                         
  -8  18   3         14.82          0.09        12.15 o                         
  -6  18   3          7.75          1.61        14.04 o                         
  -4  18   3         42.77         29.12        10.50 o                         
  -2  18   3         23.26         -0.22         9.93 o                         
   0  18   3         14.69         12.38         8.86 o                         
   2  18   3         47.41         32.58        11.06 o                         
   4  18   3         11.24          6.82        10.33 o                         
   6  18   3         56.74         67.68        14.53 o                         
   8  18   3          3.98        -14.74        29.94 o                         
  10  18   3          2.10         13.99        23.37 o                         
  -9  19   3          3.63         -0.47        15.46 o                         
  -7  19   3         59.87         46.31        16.29 o                         
  -5  19   3         31.91         43.77        16.35 o                         
  -3  19   3         20.31         -0.83        13.51 o                         
  -1  19   3         10.00         19.22        14.30 o                         
   1  19   3         21.24         31.56        21.15 o                         
   3  19   3         61.43         56.51        20.29 o                         
   5  19   3          8.48         10.92        26.72 o                         
   7  19   3         28.30         16.32        24.25 o                         
  -4  20   3          8.96         -8.54        22.83 o                         
  -2  20   3          4.63          9.07        23.56 o                         
   0  20   3         23.83         22.86        27.79 o                         
   2  20   3          1.87          7.70        27.53 o                         
  -4 -20   4          9.47         58.61        41.34 o                         
  -2 -20   4          1.38         37.12        47.53 o                         
   0 -20   4          1.84         12.24        20.87 o                         
   2 -20   4         40.07         25.27        16.83 o                         
  -9 -19   4          7.11        -21.83        46.80 o                         
  -7 -19   4          9.22        -23.34        29.80 o                         
  -5 -19   4          9.27         17.20        12.91 o                         
  -3 -19   4         18.11         17.22        11.75 o                         
  -1 -19   4          9.55          5.34        12.39 o                         
   1 -19   4         17.25         10.23        12.06 o                         
   3 -19   4        134.78         79.19        15.50 o                         
   5 -19   4          4.86         35.41        18.94 o                         
   7 -19   4          6.12          5.44        15.36 o                         
 -10 -18   4         17.21         20.04        31.13 o                         
  -8 -18   4        115.26        119.99        33.34 o                         
  -6 -18   4          4.11         -0.13        16.34 o                         
  -4 -18   4         10.66         16.74        11.74 o                         
  -2 -18   4         50.02         40.82        10.40 o                         
   0 -18   4         29.97         16.74        10.81 o                         
   2 -18   4         70.73         59.66        12.66 o                         
   4 -18   4         68.02         90.25        14.21 o                         
   6 -18   4          3.91         24.35        11.85 o                         
   8 -18   4         38.15         32.66        19.97 o                         
 -13 -17   4         38.75         -6.47        32.72 o                         
 -11 -17   4         28.30          5.47        34.74 o                         
  -9 -17   4         16.99         11.36        16.81 o                         
  -7 -17   4         10.40        -12.41        16.18 o                         
  -5 -17   4         15.08         13.15         9.91 o                         
  -3 -17   4         14.13         -0.53        12.07 o                         
  -1 -17   4         54.51         42.98         8.97 o                         
   1 -17   4         37.36         51.12        12.35 o                         
   3 -17   4         75.95         82.47        11.41 o                         
   5 -17   4          8.66          3.18        11.88 o                         
   7 -17   4         27.65         15.36        11.50 o                         
   9 -17   4        129.30        169.16        21.77 o                         
  11 -17   4         22.99         26.09        16.02 o                         
 -14 -16   4        118.20         98.36        35.96 o                         
 -12 -16   4          4.71        -20.02        20.02 o                         
 -10 -16   4         10.36         -4.08        21.29 o                         
  -8 -16   4         31.09         26.92        15.29 o                         
  -6 -16   4        201.07        237.66        14.09 o                         
  -4 -16   4         28.07         39.96         9.50 o                         
  -2 -16   4        102.45        109.65        14.47 o                         
   0 -16   4        187.20        200.90        12.24 o                         
   2 -16   4         20.45         14.86         8.17 o                         
   4 -16   4         26.18         24.44         9.08 o                         
   6 -16   4         14.65          7.36         8.99 o                         
   8 -16   4         11.15          3.95        12.67 o                         
  10 -16   4        119.62        124.26        13.26 o                         
  12 -16   4          4.14         16.46        18.44 o                         
 -15 -15   4         68.42        150.82        66.24 o                         
 -13 -15   4         55.31         36.54        19.02 o                         
 -11 -15   4          5.26         -5.00        18.48 o                         
  -9 -15   4         23.23          3.66        19.26 o                         
  -7 -15   4         44.57         56.75         7.44 o                         
  -5 -15   4         24.96         16.95         7.81 o                         
  -3 -15   4          8.74         31.55         8.43 o                         
  -1 -15   4        174.43        166.43        12.42 o                         
   1 -15   4          5.85         -7.66         8.06 o                         
   3 -15   4         86.02         92.86         8.62 o                         
   5 -15   4         29.65         21.82         9.26 o                         
   7 -15   4         35.32         17.69         9.49 o                         
   9 -15   4          7.65        -12.82        14.28 o                         
  11 -15   4         31.80         39.27        10.46 o                         
  13 -15   4          6.24         -0.65        14.69 o                         
 -16 -14   4         94.12         86.20        27.51 o                         
 -14 -14   4        136.82        121.88        19.62 o                         
 -12 -14   4        183.31        141.45        23.16 o                         
 -10 -14   4        128.00         97.60        16.09 o                         
  -8 -14   4        212.08        237.22        28.46 o                         
  -6 -14   4         17.03         19.41         7.11 o                         
  -4 -14   4         24.19         13.16         8.93 o                         
  -2 -14   4        363.19        441.73        33.70 o                         
   0 -14   4        243.82        210.65        11.77 o                         
   2 -14   4         19.78         10.43         7.27 o                         
   4 -14   4        183.62        200.56        10.95 o                         
   6 -14   4        227.33        214.11        11.50 o                         
   8 -14   4        127.30        102.25        14.33 o                         
  10 -14   4         56.68         33.19        10.22 o                         
  12 -14   4         12.03         15.20        11.95 o                         
  14 -14   4         20.94         24.15        13.49 o                         
 -17 -13   4         11.95        -20.35        37.85 o                         
 -15 -13   4        106.00        122.61        23.94 o                         
 -13 -13   4         62.97         45.21        15.88 o                         
 -11 -13   4         41.45         25.22        13.65 o                         
  -9 -13   4        135.51        120.42        14.03 o                         
  -7 -13   4        586.42        602.08        28.96 o                         
  -5 -13   4         42.87         48.57         7.19 o                         
  -3 -13   4        156.12        156.53         9.91 o                         
  -1 -13   4        834.35        862.52        32.61 o                         
   1 -13   4        169.33        163.05         8.26 o                         
   3 -13   4        292.42        258.34        12.88 o                         
   5 -13   4        283.18        268.07        14.80 o                         
   7 -13   4        117.70        126.08         9.61 o                         
   9 -13   4         75.53        100.61         9.51 o                         
  11 -13   4         83.84         94.91        10.93 o                         
  13 -13   4          6.43         21.23        12.19 o                         
  15 -13   4         23.12         15.04        17.41 o                         
 -18 -12   4         76.99         46.24        22.28 o                         
 -16 -12   4        248.01        238.51        24.03 o                         
 -14 -12   4         49.41         30.70        16.39 o                         
 -12 -12   4        168.01        159.75        19.10 o                         
 -10 -12   4        110.30        129.51        14.76 o                         
  -8 -12   4        386.07        430.30        55.89 o                         
  -6 -12   4         64.21         49.00         5.63 o                         
  -4 -12   4        135.73        132.26        11.80 o                         
  -2 -12   4         77.60         60.26         5.99 o                         
   0 -12   4        706.09        720.91        28.97 o                         
   2 -12   4        343.25        308.12        12.96 o                         
   4 -12   4        474.15        503.57        21.90 o                         
   6 -12   4        307.34        367.12        16.54 o                         
   8 -12   4        155.92        149.54         9.09 o                         
  10 -12   4        113.32        111.39        10.70 o                         
  12 -12   4        177.88        161.21        11.41 o                         
  14 -12   4         24.41         33.78        14.10 o                         
  16 -12   4         16.40         -5.34        12.43 o                         
 -19 -11   4         70.02         35.21        23.01 o                         
 -17 -11   4         61.69         29.09        20.43 o                         
 -15 -11   4          8.59        -16.52        16.52 o                         
 -13 -11   4        169.85        187.35        20.27 o                         
 -11 -11   4        416.00        468.68        24.50 o                         
  -9 -11   4        966.81        963.25        43.16 o                         
  -7 -11   4        227.73        186.63         8.73 o                         
  -5 -11   4        140.68        135.95        10.27 o                         
  -3 -11   4        153.32        219.91        20.48 o                         
  -1 -11   4        290.59        357.25        18.18 o                         
   1 -11   4        805.49        863.57        32.12 o                         
   3 -11   4        884.34        831.41        29.18 o                         
   5 -11   4        239.19        270.24        13.23 o                         
   7 -11   4         52.53         55.59         5.85 o                         
   9 -11   4         40.03         34.47         9.64 o                         
  11 -11   4        157.08        138.47         9.05 o                         
  13 -11   4         44.71         31.98         9.38 o                         
  15 -11   4        120.74        111.96        12.05 o                         
  17 -11   4         59.04         54.19        13.83 o                         
 -20 -10   4          3.71         14.39        26.84 o                         
 -18 -10   4        135.63        127.66        13.14 o                         
 -16 -10   4         22.87         16.72         8.03 o                         
 -14 -10   4        157.29        193.50        12.00 o                         
 -12 -10   4        269.11        254.29        12.41 o                         
 -10 -10   4        765.90        600.60        57.19 o                         
  -8 -10   4        330.28        405.27        27.39 o                         
  -6 -10   4        758.79        716.95        28.49 o                         
  -4 -10   4        510.41        662.03        25.79 o                         
  -2 -10   4        144.18        142.10         6.82 o                         
   0 -10   4       1323.75       1242.91        46.97 o                         
   2 -10   4       1712.71       1708.75        54.99 o                         
   4 -10   4        558.19        613.43        24.12 o                         
   6 -10   4        175.45        170.96         7.96 o                         
   8 -10   4         39.85         29.17         6.73 o                         
  10 -10   4        257.35        309.23        13.91 o                         
  12 -10   4         19.42         25.35         7.02 o                         
  14 -10   4         73.52         60.85         9.63 o                         
  16 -10   4         49.83         36.20        11.50 o                         
  18 -10   4         78.44         78.12        19.24 o                         
 -21  -9   4         55.64          0.37        24.36 o                         
 -19  -9   4         38.65         36.51        11.46 o                         
 -17  -9   4         19.12         29.35         9.57 o                         
 -15  -9   4        439.57        479.33        24.93 o                         
 -13  -9   4        135.03        154.02         9.56 o                         
 -11  -9   4        147.94        162.95        16.27 o                         
  -9  -9   4        726.62        680.61        33.02 o                         
  -7  -9   4        422.81        432.13        35.12 o                         
  -5  -9   4       1698.76       1668.34        62.60 o                         
  -3  -9   4       2619.36       2759.55       103.24 o                         
  -1  -9   4        525.45        420.22        28.35 o                         
   1  -9   4         95.62        111.48         7.64 o                         
   3  -9   4        108.51        102.24         6.60 o                         
   5  -9   4       5411.19       5587.90       185.66 o                         
   7  -9   4        200.50        240.50        10.85 o                         
   9  -9   4        245.36        214.33        10.50 o                         
  11  -9   4        120.76        110.92         9.85 o                         
  13  -9   4        216.81        221.86        11.05 o                         
  15  -9   4          1.26         -8.62         8.62 o                         
  17  -9   4        238.73        226.20        16.13 o                         
  19  -9   4         35.90         31.10        22.48 o                         
 -22  -8   4        116.99         84.84        22.49 o                         
 -20  -8   4        132.26        125.88        14.17 o                         
 -18  -8   4         46.60         50.89        17.96 o                         
 -16  -8   4        206.66        225.00        14.87 o                         
 -14  -8   4        478.27        401.66        26.80 o                         
 -12  -8   4        513.43        571.10        26.22 o                         
 -10  -8   4        451.32        493.30        24.86 o                         
  -8  -8   4       1250.86       1148.57        48.23 o                         
  -6  -8   4        435.11        406.76        19.88 o                         
  -4  -8   4       2126.82       2168.71        76.01 o                         
  -2  -8   4       1039.66       1149.02        38.89 o                         
   0  -8   4        895.79        897.00        33.58 o                         
   2  -8   4       1484.93       1502.10        54.90 o                         
   4  -8   4       1113.65       1208.83        58.25 o                         
   6  -8   4       1590.75       1756.33        57.01 o                         
   8  -8   4        391.00        388.27        15.87 o                         
  10  -8   4        466.45        493.26        16.54 o                         
  12  -8   4        241.27        270.66        12.85 o                         
  14  -8   4        379.40        400.33        17.98 o                         
  16  -8   4         22.83         18.78         8.60 o                         
  18  -8   4        326.49        315.99        18.86 o                         
  20  -8   4         25.48         17.43        44.91 o                         
 -21  -7   4         42.16         40.30        12.98 o                         
 -19  -7   4        170.74        162.45        17.47 o                         
 -17  -7   4        123.77        103.51        15.09 o                         
 -15  -7   4        580.13        661.88        30.08 o                         
 -13  -7   4        878.79        867.54        45.51 o                         
 -11  -7   4        496.50        475.91        20.14 o                         
  -9  -7   4         44.64         43.13         4.76 o                         
  -7  -7   4        506.49        542.73        33.87 o                         
  -5  -7   4       1127.18       1163.44        49.61 o                         
  -3  -7   4       4594.64       4497.37       171.55 o                         
  -1  -7   4       4431.29       4786.04       175.97 o                         
   1  -7   4        440.59        529.73        18.51 o                         
   3  -7   4       1212.01       1159.25        57.13 o                         
   5  -7   4       2597.95       2562.73        97.17 o                         
   7  -7   4        128.03        117.41         8.03 o                         
   9  -7   4       1876.72       1745.58        58.82 o                         
  11  -7   4        178.77        198.42        12.86 o                         
  13  -7   4         91.42         77.17         8.51 o                         
  15  -7   4         84.83         81.77         9.31 o                         
  17  -7   4         19.32         17.67         9.25 o                         
  19  -7   4         29.62         35.60        12.95 o                         
 -22  -6   4         28.72         14.68        18.44 o                         
 -20  -6   4        167.61        169.55        13.23 o                         
 -18  -6   4         31.26         44.21        11.91 o                         
 -16  -6   4         38.51         19.95         8.23 o                         
 -14  -6   4         93.24         86.12         6.78 o                         
 -12  -6   4         68.65         98.41         8.98 o                         
 -10  -6   4       2819.30       2989.75       109.43 o                         
  -8  -6   4       2428.11       2538.82        95.16 o                         
  -6  -6   4       1535.55       1477.42        77.52 o                         
  -4  -6   4       1165.21       1361.38        58.10 o                         
  -2  -6   4       1891.59       1907.86        73.87 o                         
   0  -6   4       7599.13       7109.87       216.08 o                         
   2  -6   4       2693.65       2298.13       177.36 o                         
   4  -6   4      10262.42      11102.51       500.72 o                         
   6  -6   4        318.07        357.37        15.57 o                         
   8  -6   4        781.17        795.48        30.26 o                         
  10  -6   4        893.60        922.48        33.12 o                         
  12  -6   4         54.80         33.05         8.40 o                         
  14  -6   4         53.41         38.37         8.50 o                         
  16  -6   4        204.95        189.64        12.55 o                         
  18  -6   4         22.38         20.30        10.11 o                         
  20  -6   4        125.33        121.33        18.11 o                         
 -23  -5   4          9.95        -19.44        19.44 o                         
 -21  -5   4         18.65         10.29        12.49 o                         
 -19  -5   4        144.02        154.84        20.65 o                         
 -17  -5   4         27.87         29.70        10.13 o                         
 -15  -5   4        128.34        122.88         8.36 o                         
 -13  -5   4       1652.07       1720.32        57.57 o                         
 -11  -5   4        948.33        808.20        34.37 o                         
  -9  -5   4       1240.71       1230.62        45.89 o                         
  -7  -5   4       1981.32       2061.89        74.11 o                         
  -5  -5   4       7241.04       7380.75       322.68 o                         
  -3  -5   4      13653.06      14816.34      1410.71 o                         
  -1  -5   4       2143.22       2334.56       155.73 o                         
   1  -5   4       1948.52       2307.16        79.16 o                         
   3  -5   4       3056.12       2726.96       165.31 o                         
   7  -5   4       5790.36       5821.62       207.61 o                         
   9  -5   4        227.73        177.27        13.04 o                         
  11  -5   4        104.88        111.06        15.21 o                         
  13  -5   4        173.46        198.87        11.01 o                         
  15  -5   4        305.99        329.34        16.42 o                         
  17  -5   4         36.21         34.39        11.03 o                         
  19  -5   4         37.23         17.22        12.20 o                         
  21  -5   4        121.24         99.93        25.68 o                         
 -22  -4   4         24.91         19.92        15.76 o                         
 -20  -4   4         43.83         26.26        12.42 o                         
 -18  -4   4        137.14        129.29        13.94 o                         
 -16  -4   4        125.82        136.03         9.68 o                         
 -14  -4   4        726.11        693.53        27.26 o                         
 -12  -4   4        772.37        799.37        30.12 o                         
 -10  -4   4       1828.50       1712.34        58.13 o                         
  -8  -4   4       3976.81       3903.13       153.76 o                         
  -6  -4   4       3805.38       3921.70       136.25 o                         
  -4  -4   4       1346.06       1233.76        54.13 o                         
  -2  -4   4       1421.12       1192.53        40.18 o                         
   0  -4   4       9590.91      11034.17       781.39 o                         
   2  -4   4      27901.57      29996.09      2884.81 o                         
   4  -4   4       6510.17       7378.00       268.52 o                         
   6  -4   4        503.01        597.23        20.47 o                         
   8  -4   4        530.84        458.07        18.82 o                         
  10  -4   4       1478.70       1549.61        50.78 o                         
  12  -4   4        663.81        699.93        27.39 o                         
  14  -4   4         32.27         27.21         7.98 o                         
  16  -4   4         84.28         87.78         9.97 o                         
  18  -4   4        131.71        163.83        14.57 o                         
  20  -4   4         58.60         54.41        19.04 o                         
 -23  -3   4         15.22         23.94        23.59 o                         
 -21  -3   4         70.30         70.89        13.67 o                         
 -19  -3   4         22.97         20.66         8.17 o                         
 -17  -3   4         80.13         78.13         7.36 o                         
 -15  -3   4       1346.01       1374.10        46.72 o                         
 -13  -3   4        830.39        810.58        34.83 o                         
 -11  -3   4       3178.07       3176.18        98.78 o                         
  -9  -3   4       1085.85       1230.83        37.27 o                         
  -7  -3   4       2623.97       2642.07        86.98 o                         
  -5  -3   4       9692.97       9665.30       902.36 o                         
  -3  -3   4       8105.22       6824.51       634.35 o                         
  -1  -3   4      23019.85      26203.90      2383.81 o                         
   1  -3   4       3843.74       4365.53       137.88 o                         
   3  -3   4        195.90        371.85        14.55 o                         
   5  -3   4       1907.55       1453.89        49.61 o                         
   7  -3   4       2122.20       2026.56        62.34 o                         
   9  -3   4       1178.77       1096.46        44.26 o                         
  11  -3   4        212.61        168.45         8.61 o                         
  13  -3   4        499.39        500.84        17.42 o                         
  15  -3   4         62.69         47.69         8.43 o                         
  17  -3   4         45.99         34.89        11.38 o                         
  19  -3   4        126.68        119.83        12.66 o                         
  21  -3   4        100.93        131.71        20.46 o                         
 -22  -2   4         52.64         36.20        13.89 o                         
 -20  -2   4         47.49         62.36        10.01 o                         
 -18  -2   4        270.75        252.08        14.57 o                         
 -16  -2   4        646.26        626.26        25.18 o                         
 -14  -2   4        226.27        219.33         9.96 o                         
 -12  -2   4       1934.19       2000.09        58.25 o                         
 -10  -2   4       2642.22       2476.03        68.14 o                         
  -8  -2   4       5450.00       4987.35       135.54 o                         
  -4  -2   4       3917.89       4787.79       217.90 o                         
  -2  -2   4      19934.30      20625.89      1875.71 o                         
   0  -2   4       3669.84       3690.07       129.67 o                         
   2  -2   4       1152.97        981.19        49.60 o                         
   4  -2   4       9943.95       9621.99       637.60 o                         
   6  -2   4       1441.69       1518.84        47.48 o                         
  10  -2   4       2703.10       2779.53       104.64 o                         
  12  -2   4        297.12        293.61        16.59 o                         
  14  -2   4       1476.79       1560.42        59.05 o                         
  16  -2   4          8.45         21.63         9.46 o                         
  18  -2   4         41.51         72.75        12.36 o                         
  20  -2   4        100.89         87.18        13.08 o                         
 -23  -1   4         30.14         30.27        20.74 o                         
 -21  -1   4        151.86        170.03        14.69 o                         
 -19  -1   4         32.95         28.81        11.63 o                         
 -17  -1   4        434.01        466.82        20.26 o                         
 -15  -1   4        888.79        851.12        29.27 o                         
 -13  -1   4       5855.56       5638.09       165.69 o                         
 -11  -1   4       3477.20       3276.05        90.90 o                         
  -9  -1   4       2422.84       2079.93        63.51 o                         
  -7  -1   4       6402.53       6514.65       216.13 o                         
  -5  -1   4      14862.30      14411.33      1016.18 o                         
  -3  -1   4      21244.42      23136.94      1618.31 o                         
   3  -1   4      25448.13      30270.81      2029.02 o                         
   5  -1   4       6346.08       5879.10       245.87 o                         
   7  -1   4       8454.30       8007.26       292.39 o                         
   9  -1   4       2767.47       2815.17        86.56 o                         
  11  -1   4        792.78        737.19        26.29 o                         
  13  -1   4        232.48        260.25        15.94 o                         
  15  -1   4        156.03        143.80         9.96 o                         
  17  -1   4          1.34          7.76        16.05 o                         
  19  -1   4         24.56         24.07        16.21 o                         
  21  -1   4         12.25          7.89        19.17 o                         
 -22   0   4          0.04         -1.24        16.63 o                         
 -20   0   4          3.67          3.63         8.95 o                         
 -18   0   4         79.85         78.08         9.50 o                         
 -16   0   4          5.15         24.99         7.13 o                         
 -14   0   4       4444.23       4847.22       159.85 o                         
 -12   0   4        574.66        597.93        21.35 o                         
 -10   0   4       1420.75       1188.32        35.60 o                         
  -8   0   4       1693.94       2211.30        65.11 o                         
  -6   0   4      17489.32      18466.10      1214.29 o                         
  -4   0   4      18447.76      20300.80      1887.46 o                         
  -2   0   4       5536.36       4949.09       325.70 o                         
   0   0   4       1881.09       2000.88        70.41 o                         
   4   0   4         52.56        188.74         7.14 o                         
   6   0   4       4105.16       4259.11       140.35 o                         
   8   0   4        224.05        273.78        11.29 o                         
  10   0   4        390.90        392.54        16.48 o                         
  12   0   4        630.60        523.92        19.23 o                         
  14   0   4         89.13         83.30         7.48 o                         
  16   0   4        425.46        426.32        21.05 o                         
  18   0   4         17.84         -0.48        11.77 o                         
  20   0   4         32.98         12.57        14.14 o                         
 -23   1   4         36.39         40.51        23.48 o                         
 -21   1   4        159.86        187.48        15.95 o                         
 -19   1   4         37.82         46.84        10.56 o                         
 -17   1   4        442.97        455.84        20.54 o                         
 -15   1   4        806.79        797.66        27.60 o                         
 -13   1   4       5297.48       5017.77       165.39 o                         
 -11   1   4       3004.47       2828.41       101.40 o                         
  -9   1   4       2567.41       2232.39        67.07 o                         
  -7   1   4       6483.66       6656.29       249.72 o                         
  -5   1   4      16017.19      16640.99      1023.40 o                         
  -3   1   4      24790.56      28291.84      2346.96 o                         
   3   1   4      27602.14      32436.53      2904.73 o                         
   5   1   4       6321.68       5919.47       207.60 o                         
   7   1   4       8912.19       8597.86       274.09 o                         
   9   1   4       2331.89       2407.64        86.25 o                         
  11   1   4        759.68        725.94        25.16 o                         
  13   1   4        279.06        303.62        12.43 o                         
  15   1   4        120.91        113.65         8.70 o                         
  17   1   4          1.28         -1.30        10.42 o                         
  19   1   4         28.77         29.71        11.27 o                         
  21   1   4         12.06         29.50        23.07 o                         
 -22   2   4         47.42         39.72        23.55 o                         
 -20   2   4         43.86         42.62         9.69 o                         
 -18   2   4        322.62        304.97        14.61 o                         
 -16   2   4        757.48        724.86        27.18 o                         
 -14   2   4        259.22        247.59        10.91 o                         
 -12   2   4       1851.43       1906.66        65.14 o                         
 -10   2   4       2259.99       2107.69        71.75 o                         
  -8   2   4       4594.53       4163.04       142.23 o                         
  -6   2   4       1857.42       1871.97        58.15 o                         
  -4   2   4       3876.57       4601.83       194.68 o                         
  -2   2   4      19897.81      19711.08      1875.15 o                         
   2   2   4        703.64        719.63        83.98 o                         
   4   2   4      10347.44       9835.69       903.95 o                         
   6   2   4       1321.73       1337.67        44.68 o                         
   8   2   4        145.18        153.82         9.13 o                         
  10   2   4       2650.76       2702.10        80.91 o                         
  12   2   4        393.40        410.85        14.46 o                         
  14   2   4       1425.07       1434.31        47.55 o                         
  16   2   4         10.78         35.99         8.65 o                         
  18   2   4         48.39         26.80        10.92 o                         
  20   2   4         92.98         96.49        22.33 o                         
 -23   3   4         15.45         12.21        24.57 o                         
 -21   3   4         70.77         74.69        12.68 o                         
 -19   3   4         13.88         33.58         9.36 o                         
 -17   3   4         81.35         72.01         9.36 o                         
 -15   3   4       1408.02       1408.93        47.31 o                         
 -13   3   4       1124.14       1109.15        38.04 o                         
 -11   3   4       3565.44       3540.88       104.37 o                         
  -9   3   4        855.83       1003.87        35.02 o                         
  -7   3   4       2657.08       2637.62        77.78 o                         
  -5   3   4       9355.46       9691.21       900.22 o                         
  -3   3   4       7819.86       6781.76       633.02 o                         
  -1   3   4      22442.54      25266.82      1679.13 o                         
   1   3   4       3663.06       4032.53       129.83 o                         
   3   3   4        107.48        293.17        16.58 o                         
   5   3   4       2180.91       1725.62        52.60 o                         
   7   3   4       1841.88       1744.23        58.73 o                         
   9   3   4       1436.91       1294.64        36.99 o                         
  11   3   4        204.98        171.40        10.50 o                         
  13   3   4        457.35        457.19        18.19 o                         
  15   3   4         83.85         64.35         9.09 o                         
  17   3   4         41.19         17.78         9.26 o                         
  19   3   4        128.54        114.02        11.97 o                         
  21   3   4        103.28        141.03        25.94 o                         
 -22   4   4         26.24         29.52        29.08 o                         
 -20   4   4         33.81         19.82        12.07 o                         
 -18   4   4        166.18        175.49        12.23 o                         
 -16   4   4        195.52        197.62        13.94 o                         
 -14   4   4        712.85        690.67        23.91 o                         
 -12   4   4        857.82        900.29        28.06 o                         
 -10   4   4       1402.98       1335.79        53.60 o                         
  -8   4   4       4722.11       4749.20       136.11 o                         
  -6   4   4       3780.36       3835.93       113.92 o                         
  -4   4   4       1486.65       1344.39        54.24 o                         
  -2   4   4       1145.15        962.96        30.99 o                         
   0   4   4      11164.48      12859.47       789.63 o                         
   2   4   4      28850.23      31692.32      2049.45 o                         
   4   4   4       7136.16       8020.93       318.71 o                         
   6   4   4        548.16        636.22        21.55 o                         
   8   4   4        613.69        559.50        17.70 o                         
  10   4   4       1403.95       1471.24        45.40 o                         
  12   4   4        643.03        672.56        25.82 o                         
  14   4   4         51.27         21.64         7.12 o                         
  16   4   4         73.17         77.85         9.25 o                         
  18   4   4        134.62        132.40        12.33 o                         
  20   4   4         62.80         45.67        21.82 o                         
 -23   5   4          6.11         -3.62        25.77 o                         
 -21   5   4         28.83         -4.40        16.02 o                         
 -19   5   4        139.24        119.76        12.63 o                         
 -17   5   4         19.47         15.01         8.26 o                         
 -15   5   4         50.73         67.05        10.76 o                         
 -13   5   4       1644.38       1693.16        54.17 o                         
 -11   5   4       1175.76       1039.49        30.41 o                         
  -9   5   4       1163.29       1153.21        37.44 o                         
  -7   5   4       2020.95       2122.96        65.32 o                         
  -5   5   4       8652.10       8768.75       514.48 o                         
  -3   5   4      14062.25      15364.66       999.27 o                         
  -1   5   4       2975.96       3114.80        95.81 o                         
   1   5   4       2126.84       2486.81        74.76 o                         
   3   5   4       3607.72       3207.33        95.90 o                         
   5   5   4        490.07        527.64        19.93 o                         
   7   5   4       5938.64       5957.48       183.13 o                         
   9   5   4        341.10        261.18        27.01 o                         
  11   5   4        132.37        141.37         7.15 o                         
  13   5   4        220.77        249.86        16.34 o                         
  15   5   4        288.56        340.85        19.94 o                         
  17   5   4         35.80         15.66        10.35 o                         
  19   5   4         41.61         36.88        11.72 o                         
  21   5   4        117.10        104.93        24.99 o                         
 -22   6   4         27.70         21.24        23.71 o                         
 -20   6   4        147.17        166.12        13.61 o                         
 -18   6   4         32.13         35.43         9.21 o                         
 -16   6   4         40.77         44.88         9.46 o                         
 -14   6   4        113.85        102.19         7.83 o                         
 -12   6   4         61.15         85.29         6.56 o                         
 -10   6   4       3062.81       3176.19        96.50 o                         
  -8   6   4       2691.11       2838.46        89.08 o                         
  -6   6   4       1856.97       1770.93        63.71 o                         
  -4   6   4       1216.21       1387.44        45.76 o                         
  -2   6   4       2218.41       2243.16        65.29 o                         
   0   6   4       6507.52       5994.93       214.86 o                         
   2   6   4       2065.94       1851.49        56.01 o                         
   4   6   4      10165.97      10541.62       408.59 o                         
   6   6   4        365.45        399.76        13.85 o                         
   8   6   4        978.51        901.06        27.99 o                         
  10   6   4        884.37        943.73        32.62 o                         
  12   6   4        100.84         90.93         7.30 o                         
  14   6   4         73.81         47.12         7.99 o                         
  16   6   4        186.30        159.56        12.41 o                         
  18   6   4         28.47         33.80        11.69 o                         
  20   6   4        119.11        119.78        22.22 o                         
 -21   7   4         35.99         37.31        14.27 o                         
 -19   7   4        206.17        192.16        14.55 o                         
 -17   7   4        132.27        131.64        11.07 o                         
 -15   7   4        482.04        549.52        23.22 o                         
 -13   7   4       1160.62       1085.95        33.47 o                         
 -11   7   4        550.47        523.63        20.46 o                         
  -9   7   4        104.13         86.67         5.83 o                         
  -7   7   4        690.18        734.78        25.14 o                         
  -5   7   4       1129.98       1158.27        38.97 o                         
  -3   7   4       5202.18       5165.50       143.96 o                         
  -1   7   4       4895.71       5180.09       155.57 o                         
   1   7   4        387.79        469.58        15.57 o                         
   3   7   4       1323.32       1235.61        38.47 o                         
   5   7   4       2939.84       2884.16        85.67 o                         
   7   7   4        183.47        171.61         7.56 o                         
   9   7   4       2083.79       1957.42        58.80 o                         
  11   7   4        185.93        201.87         9.05 o                         
  13   7   4        103.52         99.11         8.08 o                         
  15   7   4         74.93         83.29         9.75 o                         
  17   7   4         20.09        -10.22        10.22 o                         
  19   7   4         25.82         34.17        17.74 o                         
 -22   8   4        131.59        112.95        25.39 o                         
 -20   8   4        148.03        142.70        15.46 o                         
 -18   8   4         40.69         44.31        10.52 o                         
 -16   8   4        208.71        222.31        12.64 o                         
 -14   8   4        398.95        417.14        17.49 o                         
 -12   8   4        467.08        478.46        18.15 o                         
 -10   8   4        650.02        648.83        20.08 o                         
  -8   8   4       1183.17       1077.11        40.44 o                         
  -6   8   4        406.75        391.55        15.07 o                         
  -4   8   4       2100.71       2136.99        63.53 o                         
  -2   8   4        908.08       1037.30        32.58 o                         
   0   8   4       1025.91       1045.58        29.83 o                         
   2   8   4       1574.16       1580.75        46.06 o                         
   4   8   4       1393.77       1475.92        41.44 o                         
   6   8   4       1576.87       1656.75        53.74 o                         
   8   8   4        453.68        461.66        16.77 o                         
  10   8   4        341.76        352.73        16.22 o                         
  12   8   4        216.50        238.25        11.78 o                         
  14   8   4        398.54        406.35        19.04 o                         
  16   8   4         31.03         23.06         9.97 o                         
  18   8   4        305.48        315.79        34.31 o                         
  20   8   4         27.06         20.07        22.13 o                         
 -21   9   4         73.69         72.72        25.77 o                         
 -19   9   4         51.10         40.13        12.41 o                         
 -17   9   4         31.51         20.50        10.24 o                         
 -15   9   4        489.81        584.31        23.73 o                         
 -13   9   4        107.28        114.60         8.05 o                         
 -11   9   4        193.70        218.60        10.93 o                         
  -9   9   4        754.54        717.18        29.36 o                         
  -7   9   4        549.63        585.57        21.49 o                         
  -5   9   4       1886.80       1825.49        55.16 o                         
  -3   9   4       2963.28       3049.05        86.51 o                         
  -1   9   4        380.79        321.85        12.19 o                         
   1   9   4        114.29        139.36         5.66 o                         
   3   9   4        173.57        149.22         9.26 o                         
   5   9   4       5607.36       5687.49       166.23 o                         
   7   9   4        199.87        225.18        11.67 o                         
   9   9   4        252.06        235.32        13.07 o                         
  11   9   4        143.57        124.96         9.34 o                         
  13   9   4        259.63        231.28        15.44 o                         
  15   9   4          2.76        -10.07        10.07 o                         
  17   9   4        243.05        267.68        18.92 o                         
  19   9   4         41.16         50.67        20.23 o                         
 -20  10   4          6.46         16.90        21.95 o                         
 -18  10   4        177.69        201.35        14.82 o                         
 -16  10   4         12.51          8.66        10.96 o                         
 -14  10   4        154.73        164.68        10.90 o                         
 -12  10   4        249.42        201.48        12.64 o                         
 -10  10   4        566.59        481.84        20.49 o                         
  -8  10   4        466.63        546.44        21.04 o                         
  -6  10   4        719.94        660.15        22.92 o                         
  -4  10   4        614.73        700.59        21.45 o                         
  -2  10   4        101.73        106.64         5.48 o                         
   0  10   4       1439.89       1353.77        39.33 o                         
   2  10   4       1647.64       1597.72        49.25 o                         
   4  10   4        719.65        740.21        23.14 o                         
   6  10   4        138.24        135.67         7.47 o                         
   8  10   4         56.00         45.82         5.80 o                         
  10  10   4        227.92        277.52        13.85 o                         
  12  10   4          7.74          6.36         8.09 o                         
  14  10   4         90.96         77.67         9.96 o                         
  16  10   4         55.48         28.16        11.26 o                         
  18  10   4         72.52         64.64        18.22 o                         
 -19  11   4         83.24         75.72        13.84 o                         
 -17  11   4         82.08         56.35        12.69 o                         
 -15  11   4         17.88         12.20        11.01 o                         
 -13  11   4        177.86        174.84        10.86 o                         
 -11  11   4        341.65        379.81        23.28 o                         
  -9  11   4        917.90        907.15        35.32 o                         
  -7  11   4        157.01        148.55         7.67 o                         
  -5  11   4        195.08        166.33         7.40 o                         
  -3  11   4        215.48        273.36        11.05 o                         
  -1  11   4        364.60        446.38        14.39 o                         
   1  11   4        835.88        880.51        27.20 o                         
   3  11   4       1005.31        936.72        27.93 o                         
   5  11   4        169.58        185.49        17.32 o                         
   7  11   4         20.05         20.18         8.23 o                         
   9  11   4         63.27         63.19         7.46 o                         
  11  11   4        186.49        179.62        10.46 o                         
  13  11   4         32.94         40.75         9.32 o                         
  15  11   4        131.94        131.29        15.10 o                         
  17  11   4         50.81         49.72        18.27 o                         
 -18  12   4        103.17         91.42        13.62 o                         
 -16  12   4        278.36        320.48        25.18 o                         
 -14  12   4         63.55         59.30        10.11 o                         
 -12  12   4        204.52        176.95        12.41 o                         
 -10  12   4        144.93        167.88        11.02 o                         
  -8  12   4        407.56        386.76        16.95 o                         
  -6  12   4         33.50         28.25         4.87 o                         
  -4  12   4        103.22         94.16         5.76 o                         
  -2  12   4         87.52         73.72         5.36 o                         
   0  12   4        768.11        794.80        24.50 o                         
   2  12   4        331.49        294.91        12.24 o                         
   4  12   4        513.99        502.49        29.23 o                         
   6  12   4        294.61        334.36        15.12 o                         
   8  12   4        127.05        121.09         9.45 o                         
  10  12   4         98.46         99.46         9.17 o                         
  12  12   4        197.41        199.92        11.55 o                         
  14  12   4         32.94         -4.70        11.27 o                         
  16  12   4         19.99         -2.07        16.82 o                         
 -17  13   4         19.70         19.99        15.55 o                         
 -15  13   4        137.39        143.50        13.51 o                         
 -13  13   4         33.38         37.51        11.10 o                         
 -11  13   4         44.71         44.34        11.07 o                         
  -9  13   4         92.74         65.90         8.17 o                         
  -7  13   4        631.83        616.28        21.70 o                         
  -5  13   4         49.17         39.11         5.08 o                         
  -3  13   4        136.78        141.69         7.78 o                         
  -1  13   4        732.65        732.01        27.04 o                         
   1  13   4        164.34        167.81        12.74 o                         
   3  13   4        271.62        222.93        13.55 o                         
   5  13   4        344.37        350.52        15.41 o                         
   7  13   4        128.77        151.62        10.28 o                         
   9  13   4         57.49         48.09         9.85 o                         
  11  13   4         96.35        101.34        11.05 o                         
  13  13   4          3.40          4.66        10.92 o                         
  15  13   4         17.19          7.96        16.86 o                         
 -16  14   4         73.22         70.89        15.21 o                         
 -14  14   4        166.52        172.70        16.26 o                         
 -12  14   4        184.25        150.61        17.58 o                         
 -10  14   4        148.99        140.42        11.31 o                         
  -8  14   4        183.68        170.84        10.58 o                         
  -6  14   4         18.73         25.87         7.70 o                         
  -4  14   4         34.71         20.41         6.83 o                         
  -2  14   4        341.95        378.81        17.32 o                         
   0  14   4        244.85        217.69        10.90 o                         
   2  14   4         27.94         33.00         7.19 o                         
   4  14   4        151.72        141.55        10.14 o                         
   6  14   4        221.25        179.72        10.75 o                         
   8  14   4        123.65         99.50        10.58 o                         
  10  14   4         70.59         76.80        10.23 o                         
  12  14   4         13.20         -3.88         9.85 o                         
  14  14   4         25.44         16.11        17.28 o                         
 -15  15   4         50.32         51.74        12.68 o                         
 -13  15   4         74.55         72.28        11.74 o                         
 -11  15   4          2.67         -3.63        16.01 o                         
  -9  15   4         19.88         19.25         9.13 o                         
  -7  15   4         48.45         48.16         8.72 o                         
  -5  15   4         33.08         28.23         6.97 o                         
  -3  15   4          4.24          3.74        10.61 o                         
  -1  15   4        178.83        158.92         9.58 o                         
   1  15   4          4.87         17.25         7.88 o                         
   3  15   4         74.93         60.12         8.44 o                         
   5  15   4         41.92         38.99         8.53 o                         
   7  15   4         47.55         46.77        11.34 o                         
   9  15   4          7.95          9.78        10.43 o                         
  11  15   4         32.85         36.81        11.84 o                         
  13  15   4          8.57          0.11        18.18 o                         
 -14  16   4        106.01        115.15        14.78 o                         
 -12  16   4          2.73         -1.03        19.59 o                         
 -10  16   4         15.64          7.84        10.45 o                         
  -8  16   4         40.94         37.47         9.70 o                         
  -6  16   4        175.54        174.49        13.02 o                         
  -4  16   4         34.31         35.95         7.82 o                         
  -2  16   4        113.18         97.62         8.52 o                         
   0  16   4        164.76        180.05        17.17 o                         
   2  16   4         15.44          9.67         8.11 o                         
   4  16   4         32.44         28.55         9.57 o                         
   6  16   4         17.41         22.25         9.43 o                         
   8  16   4          8.06         17.16         9.76 o                         
  10  16   4        112.72        122.95        18.92 o                         
  12  16   4          2.33        -19.07        27.68 o                         
 -13  17   4         45.26         46.36        13.54 o                         
 -11  17   4         20.14          5.70        12.53 o                         
  -9  17   4         14.96          9.14        11.26 o                         
  -7  17   4         14.05          5.95         9.58 o                         
  -5  17   4         21.39         -0.14        11.36 o                         
  -3  17   4         11.88          3.53         9.60 o                         
  -1  17   4         60.24         56.74         8.62 o                         
   1  17   4         38.56         35.13         8.87 o                         
   3  17   4         81.19         78.78        11.82 o                         
   5  17   4         12.07          4.30         9.92 o                         
   7  17   4         32.78         20.52        11.33 o                         
   9  17   4        122.35        137.56        18.75 o                         
  11  17   4         20.61         33.14        24.63 o                         
 -10  18   4         18.91          8.24        15.11 o                         
  -8  18   4        102.62        116.47        13.66 o                         
  -6  18   4          3.21         -1.61        11.01 o                         
  -4  18   4          9.04         -2.59        11.15 o                         
  -2  18   4         46.68         42.04        10.52 o                         
   0  18   4         32.33         13.79         8.93 o                         
   2  18   4         73.73         58.38         9.66 o                         
   4  18   4         62.96         43.48        13.14 o                         
   6  18   4          4.52          7.10        15.31 o                         
   8  18   4         38.03         61.21        27.24 o                         
  -9  19   4          8.88         16.79        14.98 o                         
  -7  19   4          8.36          3.97        19.71 o                         
  -5  19   4          7.25        -11.74        13.69 o                         
  -3  19   4         21.07         -4.34        15.25 o                         
  -1  19   4          8.91         14.55        13.45 o                         
   1  19   4         16.80         15.24        14.24 o                         
   3  19   4        131.80        139.67        23.34 o                         
   5  19   4          3.99         11.39        23.33 o                         
   7  19   4          5.18         18.32        30.68 o                         
  -4  20   4         10.04         10.99        22.89 o                         
  -2  20   4          1.30        -21.70        22.75 o                         
   0  20   4          1.51         -8.35        27.27 o                         
   2  20   4         41.76         32.01        23.68 o                         
  -4 -20   5          0.89         13.01        32.42 o                         
  -2 -20   5          0.95         12.50        22.35 o                         
   0 -20   5         22.64         41.85        18.87 o                         
   2 -20   5         29.99         11.98        25.36 o                         
  -9 -19   5         16.30        -24.04        47.87 o                         
  -7 -19   5          2.55          9.53        31.55 o                         
  -5 -19   5          6.85        -28.24        28.24 o                         
  -3 -19   5         21.05          6.62        14.10 o                         
  -1 -19   5          6.19        -12.23        12.23 o                         
   1 -19   5         88.60         95.33        23.39 o                         
   3 -19   5         28.99         27.68        14.88 o                         
   5 -19   5          2.84         10.13        15.98 o                         
 -10 -18   5         83.94         89.16        33.25 o                         
  -8 -18   5         15.34        -27.26        27.26 o                         
  -6 -18   5         44.80         57.13        19.15 o                         
  -4 -18   5         47.28         60.60        10.33 o                         
  -2 -18   5         28.25         24.80        11.09 o                         
   0 -18   5          2.71         -7.99        11.88 o                         
   2 -18   5        182.74        216.14        15.45 o                         
   4 -18   5         14.85         12.82        13.47 o                         
   6 -18   5         26.93          9.36        13.66 o                         
   8 -18   5          8.28         -9.08        21.54 o                         
 -13 -17   5         47.29         34.80        33.93 o                         
 -11 -17   5         55.42          3.84        55.26 o                         
  -9 -17   5         23.91         30.57        17.18 o                         
  -7 -17   5         88.79         79.16        16.51 o                         
  -5 -17   5        243.38        279.87        16.16 o                         
  -3 -17   5         90.13         80.42        10.93 o                         
  -1 -17   5         52.43         62.68        11.29 o                         
   1 -17   5         29.80         23.36         9.88 o                         
   3 -17   5         32.94         10.89        10.76 o                         
   5 -17   5         82.52         79.05        11.96 o                         
   7 -17   5         22.69         19.66        13.59 o                         
   9 -17   5         31.18         26.55        14.20 o                         
  11 -17   5         20.04          9.85        17.20 o                         
 -14 -16   5          1.22          8.73        29.91 o                         
 -12 -16   5         33.33         63.70        22.82 o                         
 -10 -16   5         89.30        106.14        22.75 o                         
  -8 -16   5          1.07         -9.32        18.69 o                         
  -6 -16   5         63.42         54.51        17.38 o                         
  -4 -16   5         56.79         47.56         9.27 o                         
  -2 -16   5        258.84        262.99        15.77 o                         
   0 -16   5         16.60          8.85        14.17 o                         
   2 -16   5         52.75         45.01         8.92 o                         
   4 -16   5          1.93         10.76         9.96 o                         
   6 -16   5        217.86        261.49        13.89 o                         
   8 -16   5         47.88         63.09        14.47 o                         
  10 -16   5         63.45         88.37        14.15 o                         
  12 -16   5         74.55         93.26        21.10 o                         
 -15 -15   5          4.31         41.45        30.85 o                         
 -13 -15   5         14.88        -17.41        17.41 o                         
 -11 -15   5        213.67        239.24        22.11 o                         
  -9 -15   5        129.54        130.45        17.30 o                         
  -7 -15   5          0.87         -3.70        16.41 o                         
  -5 -15   5         45.80         42.14         7.41 o                         
  -3 -15   5         78.75         76.18         8.25 o                         
  -1 -15   5         90.17        100.25        11.51 o                         
   1 -15   5         11.09         17.40         9.59 o                         
   3 -15   5         15.90         12.79         8.53 o                         
   5 -15   5         34.17         21.10         8.40 o                         
   7 -15   5         20.73          8.61        11.53 o                         
   9 -15   5         38.84         48.25        11.01 o                         
  11 -15   5         16.35          6.92        11.87 o                         
  13 -15   5         27.83          2.38        19.63 o                         
 -16 -14   5         88.90         98.68        23.76 o                         
 -14 -14   5         72.31         53.54        19.13 o                         
 -12 -14   5         30.93         32.39        16.04 o                         
 -10 -14   5         74.00         65.25        16.10 o                         
  -8 -14   5         65.66        104.81        15.54 o                         
  -6 -14   5        172.86        175.84        13.69 o                         
  -4 -14   5         87.80         86.71         7.89 o                         
  -2 -14   5          9.35          7.41         8.75 o                         
   0 -14   5         80.72         98.75         9.50 o                         
   2 -14   5          2.95          5.57         5.99 o                         
   4 -14   5        155.49        165.16         9.96 o                         
   6 -14   5        299.50        279.31        17.53 o                         
   8 -14   5        113.27        106.60        10.31 o                         
  10 -14   5        255.07        304.72        19.44 o                         
  12 -14   5          8.82         20.79        16.07 o                         
  14 -14   5         29.00         54.25        19.41 o                         
 -17 -13   5        176.49        185.29        26.56 o                         
 -15 -13   5         35.55         43.99        17.64 o                         
 -13 -13   5        102.08        102.84        17.79 o                         
 -11 -13   5        122.61        108.84        22.57 o                         
  -9 -13   5        238.06        236.55        16.71 o                         
  -7 -13   5         57.97         57.64        15.08 o                         
  -5 -13   5        129.87        113.80         7.86 o                         
  -3 -13   5         24.33         18.82         7.01 o                         
  -1 -13   5        373.47        357.47        18.10 o                         
   1 -13   5         22.32          7.61         7.46 o                         
   3 -13   5        120.24        116.60         7.78 o                         
   5 -13   5         97.01        131.83         9.33 o                         
   7 -13   5        306.84        378.42        17.64 o                         
   9 -13   5        369.15        375.79        20.11 o                         
  11 -13   5         84.18         93.95        10.99 o                         
  13 -13   5         92.65         78.66        16.40 o                         
  15 -13   5         56.81         43.77        14.60 o                         
 -18 -12   5        121.52        121.67        24.04 o                         
 -16 -12   5          9.35         16.67        21.27 o                         
 -14 -12   5         82.57         61.77        18.85 o                         
 -12 -12   5        417.82        450.99        31.91 o                         
 -10 -12   5        232.53        232.76        32.31 o                         
  -8 -12   5       2176.43       2291.52       102.52 o                         
  -6 -12   5         53.68         19.83         8.52 o                         
  -4 -12   5        431.44        429.00        20.36 o                         
  -2 -12   5        289.30        254.25        11.70 o                         
   0 -12   5         31.74         51.50         6.33 o                         
   2 -12   5        213.46        227.57        10.78 o                         
   4 -12   5        151.69        145.66         7.91 o                         
   6 -12   5        137.47        150.80         9.89 o                         
   8 -12   5         65.35         87.51         8.38 o                         
  10 -12   5        134.00        143.18        11.47 o                         
  12 -12   5         36.84         42.12         9.68 o                         
  14 -12   5        197.64        237.53        14.29 o                         
  16 -12   5          7.66         45.67        27.09 o                         
 -19 -11   5         20.99         24.93        36.42 o                         
 -17 -11   5         33.18         39.97        24.60 o                         
 -15 -11   5        273.74        348.08        38.31 o                         
 -13 -11   5        350.55        429.76        24.74 o                         
 -11 -11   5         56.09         56.65        10.58 o                         
  -9 -11   5        108.36         91.74        11.31 o                         
  -7 -11   5        322.81        273.64        18.80 o                         
  -5 -11   5        472.42        458.85        22.96 o                         
  -3 -11   5        226.35        206.11        15.79 o                         
  -1 -11   5        464.23        527.62        20.17 o                         
   1 -11   5        244.83        306.97        14.05 o                         
   3 -11   5        135.71        148.64         7.81 o                         
   5 -11   5        116.17        114.02         6.89 o                         
   7 -11   5         80.56         82.28         8.00 o                         
   9 -11   5        298.24        338.85        17.06 o                         
  11 -11   5         66.15         72.07        10.45 o                         
  13 -11   5         41.29         29.06         9.63 o                         
  15 -11   5         71.25         73.07        11.91 o                         
  17 -11   5         13.06          6.81        20.68 o                         
 -20 -10   5          7.60          7.80        11.34 o                         
 -18 -10   5         53.03          4.12        20.45 o                         
 -16 -10   5        401.58        443.38        32.48 o                         
 -14 -10   5         16.42         19.81        13.89 o                         
 -12 -10   5        104.95        106.57        13.05 o                         
 -10 -10   5        578.25        725.68        38.37 o                         
  -8 -10   5         52.74         98.85        13.52 o                         
  -6 -10   5       1137.55       1200.84        61.66 o                         
  -4 -10   5         33.48         34.00         4.42 o                         
  -2 -10   5        683.24        697.56        28.13 o                         
   0 -10   5        115.38        187.29        13.49 o                         
   2 -10   5       1535.75       1615.68        52.96 o                         
   4 -10   5        728.13        797.05        29.70 o                         
   6 -10   5         43.29         45.40         6.53 o                         
   8 -10   5        391.58        445.01        19.74 o                         
  10 -10   5         73.52         72.95         8.43 o                         
  12 -10   5         21.27          8.48        10.19 o                         
  14 -10   5         47.68         53.78         8.76 o                         
  16 -10   5         18.49         20.01        12.19 o                         
  18 -10   5         39.43         32.39        26.53 o                         
 -21  -9   5          8.01         -8.38        27.06 o                         
 -19  -9   5         44.42         32.51        11.93 o                         
 -17  -9   5         15.66         15.58         8.58 o                         
 -15  -9   5         55.81         36.92         7.45 o                         
 -13  -9   5        265.46        307.43        21.07 o                         
 -11  -9   5        160.05        151.24        11.80 o                         
  -9  -9   5        236.14        238.60        19.74 o                         
  -7  -9   5        870.17        882.08        36.22 o                         
  -5  -9   5        539.37        654.77        35.37 o                         
  -3  -9   5       1857.47       1664.12        55.77 o                         
  -1  -9   5        385.87        350.89        17.44 o                         
   1  -9   5        270.70        341.05        13.84 o                         
   3  -9   5       1038.41        907.50        33.36 o                         
   5  -9   5        359.43        351.72        14.96 o                         
   7  -9   5         92.29         92.58         9.53 o                         
   9  -9   5        153.09        173.37         9.82 o                         
  11  -9   5         12.22         17.19         7.85 o                         
  13  -9   5        273.85        264.56        13.45 o                         
  15  -9   5         38.87         35.72         8.96 o                         
  17  -9   5         50.96         60.14        13.48 o                         
  19  -9   5         45.80         44.77        19.78 o                         
 -22  -8   5          8.98         -2.78        39.11 o                         
 -20  -8   5          9.83         -7.31        11.28 o                         
 -18  -8   5        138.14        125.01        11.90 o                         
 -16  -8   5        341.42        347.48        19.64 o                         
 -14  -8   5        362.94        381.70        23.69 o                         
 -12  -8   5        995.23       1028.43        44.78 o                         
 -10  -8   5        580.19        706.53        36.19 o                         
  -8  -8   5       3041.30       2945.87       118.48 o                         
  -6  -8   5       4140.45       4025.51       157.91 o                         
  -4  -8   5        135.46        195.66        34.29 o                         
  -2  -8   5       1953.35       1821.89        59.13 o                         
   0  -8   5       1291.90       1143.00        38.06 o                         
   4  -8   5       3030.48       3126.70       118.21 o                         
   6  -8   5       1248.49       1389.80        49.73 o                         
   8  -8   5         96.41        102.90         7.65 o                         
  10  -8   5         50.19         38.69         8.46 o                         
  12  -8   5        229.87        222.62        12.55 o                         
  14  -8   5        112.48        114.91        13.55 o                         
  16  -8   5        178.23        167.94        11.35 o                         
  18  -8   5         77.16         77.07        15.51 o                         
 -21  -7   5         26.44         -8.81        21.90 o                         
 -19  -7   5        122.40        113.13        12.65 o                         
 -17  -7   5        444.02        479.18        28.36 o                         
 -15  -7   5        187.38        173.31        10.42 o                         
 -13  -7   5       2282.58       2459.41        96.24 o                         
 -11  -7   5        446.33        326.47        34.98 o                         
  -9  -7   5        830.48        875.79        38.50 o                         
  -7  -7   5        130.43        111.51         8.19 o                         
  -3  -7   5       5194.35       4922.14       194.80 o                         
  -1  -7   5       1197.51       1257.47        49.98 o                         
   1  -7   5        846.40        933.14        29.40 o                         
   3  -7   5        472.96        443.56        22.78 o                         
   7  -7   5       2566.82       2659.08        83.11 o                         
   9  -7   5        718.13        719.29        28.98 o                         
  11  -7   5        315.94        318.66        15.95 o                         
  13  -7   5          7.17         11.45         9.33 o                         
  15  -7   5         18.10         10.58        10.99 o                         
  17  -7   5         30.80         23.41        10.04 o                         
  19  -7   5         94.05         67.06        14.45 o                         
 -22  -6   5         13.70         -1.34        16.39 o                         
 -20  -6   5         87.32        108.29        12.70 o                         
 -18  -6   5        167.86        160.89        15.19 o                         
 -16  -6   5        494.45        535.37        29.74 o                         
 -14  -6   5        341.97        340.66        16.96 o                         
 -12  -6   5       1814.38       1804.65        61.28 o                         
 -10  -6   5       2844.47       3081.62       116.27 o                         
  -8  -6   5        652.41        705.36        33.88 o                         
  -6  -6   5       1437.01       1168.64        50.91 o                         
  -4  -6   5        537.65        691.17        38.60 o                         
  -2  -6   5       7686.53       8788.61       377.36 o                         
   0  -6   5       2251.67       2315.32        75.84 o                         
   2  -6   5       4408.20       5018.01       195.83 o                         
   4  -6   5        132.76        206.54        17.31 o                         
   6  -6   5       1326.72       1337.04        50.13 o                         
   8  -6   5       1016.12       1154.76        38.93 o                         
  10  -6   5         10.88         17.63         9.37 o                         
  12  -6   5        304.06        384.56        21.25 o                         
  14  -6   5         10.95          5.70         8.88 o                         
  16  -6   5          2.66         -0.17        10.35 o                         
  18  -6   5         49.39         41.32        12.42 o                         
  20  -6   5         93.92         77.41        28.09 o                         
 -23  -5   5         27.02          2.60        19.03 o                         
 -21  -5   5         55.07         34.48        11.19 o                         
 -19  -5   5         14.39         17.61        11.48 o                         
 -17  -5   5        123.24         99.17        10.27 o                         
 -15  -5   5         25.90          8.79         9.03 o                         
 -13  -5   5       1048.42       1118.66        51.77 o                         
 -11  -5   5       7254.73       7294.93       267.51 o                         
  -9  -5   5       1264.72       1328.04        59.48 o                         
  -7  -5   5       3299.03       3471.84       144.03 o                         
  -5  -5   5       4563.53       3939.38       169.57 o                         
  -3  -5   5      19789.88      21342.48      1816.07 o                         
  -1  -5   5       3095.23       2500.09        77.98 o                         
   1  -5   5       1497.46       1830.62        54.36 o                         
   3  -5   5       2020.44       1845.94        65.64 o                         
   5  -5   5       5318.60       5130.39       150.36 o                         
   7  -5   5        806.17        841.85        27.61 o                         
   9  -5   5        786.82        742.54        42.62 o                         
  11  -5   5         18.01         21.13         6.69 o                         
  13  -5   5          0.24          8.33         8.06 o                         
  15  -5   5         84.76         90.74         8.79 o                         
  17  -5   5        125.66        148.54        12.60 o                         
  19  -5   5          9.56         10.12        16.65 o                         
 -22  -4   5         66.54         90.40        16.49 o                         
 -20  -4   5         43.89         19.43        13.03 o                         
 -18  -4   5        153.46        158.48        12.12 o                         
 -16  -4   5        175.93        171.09         9.37 o                         
 -14  -4   5       1557.30       1529.68        54.30 o                         
 -12  -4   5       2522.23       2625.88        84.85 o                         
 -10  -4   5       6010.29       6361.82       205.57 o                         
  -8  -4   5      12582.99      13112.90      1072.85 o                         
  -6  -4   5       8900.12       8741.15       747.25 o                         
  -4  -4   5       1397.04       1248.42        48.34 o                         
  -2  -4   5       2758.71       2546.71        84.01 o                         
   0  -4   5      13089.26      12888.07       845.68 o                         
   4  -4   5        564.95        668.17        53.01 o                         
   6  -4   5        661.75        694.77        20.76 o                         
   8  -4   5        170.28        205.21         9.83 o                         
  10  -4   5       2919.88       2974.88        98.21 o                         
  12  -4   5        230.38        224.96        12.00 o                         
  14  -4   5        136.90        124.30        10.87 o                         
  16  -4   5         12.61         -1.54        10.34 o                         
  18  -4   5        104.99         93.60        11.56 o                         
  20  -4   5        152.45        118.53        19.82 o                         
 -23  -3   5         31.32         44.78        23.61 o                         
 -21  -3   5         16.25         19.08        12.50 o                         
 -19  -3   5         22.72         15.02        10.19 o                         
 -17  -3   5         64.22         65.47         6.59 o                         
 -15  -3   5       1438.63       1417.72        47.72 o                         
 -13  -3   5       2970.10       2939.44        92.56 o                         
 -11  -3   5       2589.83       2340.96        71.79 o                         
  -9  -3   5        806.77        898.04        34.74 o                         
  -7  -3   5       1484.73       1525.67        47.65 o                         
  -5  -3   5       1726.70       1873.29        66.15 o                         
  -3  -3   5       2727.59       2249.90        77.67 o                         
  -1  -3   5       1230.47       1202.31        35.95 o                         
   1  -3   5       8445.47       9272.48       882.75 o                         
   3  -3   5       2580.17       2576.03        74.43 o                         
   5  -3   5       1152.86       1245.19        53.14 o                         
   7  -3   5       4032.96       4098.61       140.44 o                         
   9  -3   5        539.65        390.75        15.16 o                         
  11  -3   5       1361.14       1359.76        43.57 o                         
  13  -3   5         63.65         35.72         7.73 o                         
  15  -3   5        107.95        131.87        11.23 o                         
  17  -3   5         37.93         46.48        11.27 o                         
  19  -3   5         57.74         52.76        11.69 o                         
  21  -3   5        108.39         77.64        20.18 o                         
 -22  -2   5         37.96         37.11        14.67 o                         
 -20  -2   5        111.67        108.21        10.59 o                         
 -18  -2   5        131.04        131.22         9.17 o                         
 -16  -2   5       1395.36       1448.15        44.66 o                         
 -14  -2   5       1017.87        969.49        29.97 o                         
 -12  -2   5        162.22        192.53        10.48 o                         
 -10  -2   5       2105.87       2356.66        72.00 o                         
  -8  -2   5      10080.97      10611.22       728.31 o                         
  -6  -2   5       4115.72       3660.40       120.43 o                         
  -4  -2   5       2558.99       2573.91        95.35 o                         
  -2  -2   5       3237.98       2897.09       119.35 o                         
   0  -2   5       6175.96       5085.48       464.50 o                         
   2  -2   5       4790.91       4492.68       121.98 o                         
   4  -2   5       2147.98       1717.43        55.37 o                         
   6  -2   5        595.20        690.72        22.15 o                         
   8  -2   5         22.70         43.28         6.70 o                         
  10  -2   5        124.83        145.46         9.67 o                         
  12  -2   5        163.54        159.25        10.10 o                         
  14  -2   5        133.44        140.16        11.80 o                         
  16  -2   5         10.55          8.31        12.79 o                         
  18  -2   5         31.08         34.75         9.93 o                         
  20  -2   5         50.51         49.37        17.51 o                         
 -23  -1   5         33.94          7.38        16.83 o                         
 -21  -1   5         25.46         20.24        11.31 o                         
 -19  -1   5        108.66        102.58        10.36 o                         
 -17  -1   5        144.71        138.96        10.29 o                         
 -15  -1   5       1306.74       1354.30        46.67 o                         
 -13  -1   5        606.77        562.70        21.72 o                         
 -11  -1   5       2101.76       1918.03        62.66 o                         
  -9  -1   5       3176.11       3105.81       100.07 o                         
  -7  -1   5       3772.66       3988.96       115.72 o                         
  -5  -1   5      18832.94      19307.72      1223.72 o                         
  -3  -1   5      18862.97      21361.00      1377.64 o                         
  -1  -1   5      11643.67      11789.01      1098.47 o                         
   1  -1   5       5193.33       5880.98       580.16 o                         
   3  -1   5       4232.22       5035.13       176.93 o                         
   5  -1   5       8342.92       8268.61       535.45 o                         
   9  -1   5        273.55        245.08        16.43 o                         
  11  -1   5        146.76        111.40         9.27 o                         
  13  -1   5         58.54         73.19         7.10 o                         
  15  -1   5        212.54        262.59        14.05 o                         
  17  -1   5         94.12         81.05        11.66 o                         
  19  -1   5         31.77         32.54        13.22 o                         
  21  -1   5         35.53         47.38        23.55 o                         
 -24   0   5         89.36        116.46        32.17 o                         
 -22   0   5          0.98         -9.56        15.92 o                         
 -20   0   5         29.01         27.82        10.14 o                         
 -18   0   5        134.35        114.52        10.03 o                         
 -16   0   5        264.15        256.96        13.47 o                         
 -14   0   5       3143.53       2971.21        92.95 o                         
 -12   0   5        428.18        602.57        20.22 o                         
 -10   0   5       3280.28       3252.26        95.93 o                         
  -8   0   5       3273.27       2995.60        88.29 o                         
  -6   0   5       4596.26       3711.28       109.19 o                         
  -4   0   5         10.64         29.40         3.13 o                         
  -2   0   5      24832.23      27182.72      1883.74 o                         
   0   0   5        481.88        527.01        17.67 o                         
   4   0   5       4306.24       4392.92       136.43 o                         
   6   0   5       1265.36       1239.56        39.15 o                         
   8   0   5        547.41        582.10        20.89 o                         
  10   0   5       2370.26       2515.87        83.63 o                         
  12   0   5        186.06        177.47         7.82 o                         
  14   0   5        177.56        148.92        14.71 o                         
  16   0   5         90.99         80.37         9.12 o                         
  18   0   5        107.50         86.92        13.04 o                         
  20   0   5          6.98         13.32        15.36 o                         
 -23   1   5         42.45         60.50        22.96 o                         
 -21   1   5         17.55          4.28        11.76 o                         
 -19   1   5        129.08        122.33        11.77 o                         
 -17   1   5        124.73        123.72        10.04 o                         
 -15   1   5       1144.84       1185.22        43.21 o                         
 -13   1   5        837.08        726.80        26.44 o                         
 -11   1   5       2334.48       2088.12        62.69 o                         
  -9   1   5       3025.72       2972.93        94.26 o                         
  -7   1   5       3265.28       3461.59       115.37 o                         
  -5   1   5      17773.88      17820.08      1216.13 o                         
  -3   1   5      19054.48      20172.96      1950.68 o                         
  -1   1   5      11946.23      11851.92       778.51 o                         
   1   1   5       5813.88       6611.20       583.11 o                         
   3   1   5       4083.62       5019.54       176.68 o                         
   5   1   5       8351.75       7998.75       535.88 o                         
   7   1   5        396.82        385.38        13.83 o                         
   9   1   5        359.90        334.60        11.89 o                         
  11   1   5        133.16        104.40         6.77 o                         
  13   1   5         78.17         94.62         7.43 o                         
  15   1   5        219.89        251.83        12.91 o                         
  17   1   5        102.61         88.19         9.95 o                         
  19   1   5         35.66         33.50        12.31 o                         
  21   1   5         35.08         23.43        23.70 o                         
 -22   2   5         42.94          6.64        17.02 o                         
 -20   2   5        108.51        109.75        12.42 o                         
 -18   2   5        111.91        130.03         9.87 o                         
 -16   2   5       1281.17       1320.65        50.89 o                         
 -14   2   5        926.93        848.66        29.88 o                         
 -12   2   5        236.16        245.74        10.16 o                         
 -10   2   5       2074.34       2262.66        76.39 o                         
  -8   2   5      11259.44      11358.84       517.66 o                         
  -6   2   5       4115.27       3663.58       113.52 o                         
  -4   2   5       2074.30       2138.29        67.09 o                         
  -2   2   5       3733.04       3316.65        97.83 o                         
   0   2   5       6035.94       4926.74       327.91 o                         
   2   2   5       3828.76       3687.05       135.36 o                         
   4   2   5       2501.98       2058.42        61.95 o                         
   6   2   5        497.40        583.19        20.82 o                         
   8   2   5         36.89         46.49         4.56 o                         
  10   2   5         93.87        128.89         6.97 o                         
  12   2   5         88.98         95.38         6.80 o                         
  14   2   5        120.50        129.89         7.94 o                         
  16   2   5         12.98          5.14         9.67 o                         
  18   2   5         29.26         14.64        11.42 o                         
  20   2   5         45.90         26.15        14.45 o                         
 -23   3   5         26.72         30.27        23.99 o                         
 -21   3   5         29.01         29.60        11.79 o                         
 -19   3   5         21.11          3.91         9.07 o                         
 -17   3   5         57.07         53.81         9.97 o                         
 -15   3   5       1639.37       1598.01        50.62 o                         
 -13   3   5       2675.15       2639.61        92.37 o                         
 -11   3   5       2160.01       2002.65        67.54 o                         
  -9   3   5       1077.54       1138.60        31.06 o                         
  -7   3   5       1160.12       1214.62        39.67 o                         
  -3   3   5       2607.07       2155.99        77.62 o                         
  -1   3   5       1134.45       1102.17        35.96 o                         
   1   3   5       8800.00       9614.92       625.57 o                         
   3   3   5       2732.60       2743.83        87.31 o                         
   7   3   5       4435.80       4453.60       150.40 o                         
   9   3   5        549.90        407.29        16.73 o                         
  11   3   5       1378.28       1338.98        41.24 o                         
  13   3   5         60.49         39.62         6.75 o                         
  15   3   5        126.52        168.71        10.50 o                         
  17   3   5         33.68         33.20        10.15 o                         
  19   3   5         52.53         44.61        11.70 o                         
  21   3   5        109.90         71.55        23.76 o                         
 -22   4   5         76.95         56.98        23.30 o                         
 -20   4   5         63.74         43.88        10.30 o                         
 -18   4   5        172.33        181.87        12.17 o                         
 -16   4   5        128.94        129.00        12.88 o                         
 -14   4   5       1699.27       1684.24        51.17 o                         
 -12   4   5       2419.99       2493.92        79.91 o                         
 -10   4   5       6684.58       6927.92       206.18 o                         
  -8   4   5      11068.54      11140.31       475.75 o                         
  -6   4   5       7856.02       7802.78       370.91 o                         
  -4   4   5       1204.37       1037.51        48.26 o                         
  -2   4   5       2433.07       2251.69        73.89 o                         
   0   4   5      12862.37      12808.51       844.63 o                         
   2   4   5       1106.29       1575.12        49.18 o                         
   4   4   5        950.85        834.26        33.43 o                         
   6   4   5        548.68        542.59        21.85 o                         
   8   4   5        122.07        155.41         7.89 o                         
  10   4   5       3185.45       3318.85       104.10 o                         
  12   4   5        294.33        279.57        12.09 o                         
  14   4   5        170.06        157.92        10.36 o                         
  16   4   5          9.18         13.76         9.12 o                         
  18   4   5         97.50         89.04        11.82 o                         
  20   4   5        161.15        128.95        20.80 o                         
 -23   5   5         25.06         25.03        25.23 o                         
 -21   5   5         39.09         23.72        13.54 o                         
 -19   5   5         16.82         12.38        10.84 o                         
 -17   5   5        174.85        157.21        11.20 o                         
 -15   5   5          0.82          2.76         6.22 o                         
 -13   5   5       1499.30       1473.27        47.99 o                         
 -11   5   5       6944.48       6849.64       218.01 o                         
  -9   5   5       1645.60       1707.77        51.54 o                         
  -7   5   5       3313.08       3437.41       113.68 o                         
  -5   5   5       4031.22       3376.66       151.59 o                         
  -3   5   5      18763.41      18670.86      1640.42 o                         
  -1   5   5       2497.91       1981.17        68.49 o                         
   1   5   5       1597.08       1847.05        57.39 o                         
   3   5   5       1699.17       1629.04        53.58 o                         
   5   5   5       4598.84       4395.83       183.43 o                         
   7   5   5        723.60        719.95        27.12 o                         
   9   5   5        593.37        525.66        19.61 o                         
  11   5   5         11.59         12.34         5.79 o                         
  13   5   5          3.14         -0.38         7.73 o                         
  15   5   5         77.61         80.36         9.88 o                         
  17   5   5        132.80        123.91        12.25 o                         
  19   5   5          8.34          3.32        18.62 o                         
 -22   6   5         12.33         -1.24        23.29 o                         
 -20   6   5         68.78         53.93        12.45 o                         
 -18   6   5        145.88        134.60        10.61 o                         
 -16   6   5        555.37        635.20        25.10 o                         
 -14   6   5        337.17        316.55        14.03 o                         
 -12   6   5       1627.77       1627.44        57.48 o                         
 -10   6   5       3277.76       3457.12       102.68 o                         
  -8   6   5        784.52        820.39        30.75 o                         
  -6   6   5       1486.11       1212.29        50.93 o                         
  -4   6   5        677.37        881.23        34.76 o                         
  -2   6   5       8372.44       9395.66       378.71 o                         
   0   6   5       2963.69       2910.48        85.25 o                         
   2   6   5       5394.91       6029.36       173.59 o                         
   4   6   5        320.24        295.51        27.10 o                         
   6   6   5       1461.66       1444.18        46.83 o                         
   8   6   5        863.33        970.11        36.14 o                         
  10   6   5          0.37         11.73         5.65 o                         
  12   6   5        218.11        258.33        12.67 o                         
  14   6   5         22.26         10.14         8.66 o                         
  16   6   5          3.64         -4.28         9.82 o                         
  18   6   5         56.48         54.78        11.28 o                         
  20   6   5         88.27         59.09        19.14 o                         
 -21   7   5         37.46         32.08        13.05 o                         
 -19   7   5         98.33         90.10        15.87 o                         
 -17   7   5        397.34        433.59        22.86 o                         
 -15   7   5        171.78        154.52        11.38 o                         
 -13   7   5       2355.16       2524.66        78.38 o                         
 -11   7   5        275.87        255.34        10.98 o                         
  -9   7   5        754.58        840.08        34.23 o                         
  -7   7   5         64.84         65.03         5.50 o                         
  -5   7   5       1085.84       1392.11        46.73 o                         
  -3   7   5       3827.32       3786.55       137.01 o                         
  -1   7   5       1488.75       1518.27        44.13 o                         
   1   7   5        756.28        810.49        27.75 o                         
   3   7   5        352.45        355.58        13.70 o                         
   5   7   5        590.23        607.93        20.71 o                         
   7   7   5       2314.77       2340.65        88.43 o                         
   9   7   5        673.39        668.34        23.71 o                         
  11   7   5        277.15        295.45        14.09 o                         
  13   7   5         14.29         13.07         7.57 o                         
  15   7   5         17.12         13.23        10.78 o                         
  17   7   5         37.22         36.74        10.92 o                         
  19   7   5         86.96        103.87        19.48 o                         
 -22   8   5          6.92          5.26        21.79 o                         
 -20   8   5          7.66          5.89        12.90 o                         
 -18   8   5        161.49        155.39        11.79 o                         
 -16   8   5        409.84        430.64        19.07 o                         
 -14   8   5        267.08        306.54        15.76 o                         
 -12   8   5       1128.68       1214.07        41.72 o                         
 -10   8   5        762.63        819.70        29.77 o                         
  -8   8   5       2953.32       2731.65        99.90 o                         
  -6   8   5       3685.56       3602.72       124.00 o                         
  -4   8   5        228.51        283.71        10.06 o                         
  -2   8   5       1948.38       1756.54        55.89 o                         
   0   8   5       1175.21        975.21        35.50 o                         
   2   8   5        172.76        178.01         7.70 o                         
   4   8   5       2745.48       2674.81        83.70 o                         
   6   8   5       1263.62       1358.29        46.17 o                         
   8   8   5        110.76        105.73         8.73 o                         
  10   8   5         69.46         70.81         6.41 o                         
  12   8   5        284.24        274.15        12.53 o                         
  14   8   5        101.60        109.57         9.43 o                         
  16   8   5        197.35        186.81        20.10 o                         
  18   8   5         70.37         62.73        19.06 o                         
 -21   9   5          7.30         -0.62        25.96 o                         
 -19   9   5         44.11         39.81        15.40 o                         
 -17   9   5         14.43         11.23        10.34 o                         
 -15   9   5         84.68         71.91         9.16 o                         
 -13   9   5        326.96        361.23        17.12 o                         
 -11   9   5        156.05        146.96         8.43 o                         
  -9   9   5        372.66        302.43        15.97 o                         
  -7   9   5        821.66        755.23        27.95 o                         
  -5   9   5        619.89        696.90        25.95 o                         
  -3   9   5       1623.49       1488.64        46.59 o                         
  -1   9   5        287.32        261.23        10.20 o                         
   1   9   5        309.31        344.89        15.61 o                         
   3   9   5       1006.93        919.93        28.11 o                         
   5   9   5        246.07        317.35        12.60 o                         
   7   9   5         37.48         43.78         6.15 o                         
   9   9   5        118.13        133.98         8.09 o                         
  11   9   5         13.33         18.35         7.78 o                         
  13   9   5        279.83        277.11        14.25 o                         
  15   9   5         48.44         29.10        10.75 o                         
  17   9   5         50.97         56.73        16.85 o                         
  19   9   5         44.11         20.97        21.54 o                         
 -20  10   5         10.02         -3.02        14.16 o                         
 -18  10   5         83.84         71.29        13.17 o                         
 -16  10   5        416.15        480.41        30.19 o                         
 -14  10   5         14.15         15.83         8.09 o                         
 -12  10   5        182.83        181.66        11.39 o                         
 -10  10   5        653.47        761.05        35.92 o                         
  -8  10   5        159.64        158.15        24.61 o                         
  -6  10   5       1240.03       1294.60        43.35 o                         
  -4  10   5         13.53         12.48         3.85 o                         
  -2  10   5        791.68        802.13        23.67 o                         
   0  10   5        226.27        275.65         9.97 o                         
   2  10   5       1524.69       1555.90        47.49 o                         
   4  10   5        716.71        774.68        24.98 o                         
   6  10   5         31.14         21.97         5.92 o                         
   8  10   5        367.39        432.93        19.59 o                         
  10  10   5         43.35         42.42         7.32 o                         
  12  10   5         15.49          7.62         8.76 o                         
  14  10   5         35.53         49.69        11.91 o                         
  16  10   5         17.30         18.91        12.07 o                         
  18  10   5         39.40         36.39        18.73 o                         
 -19  11   5         13.50         -4.65        12.89 o                         
 -17  11   5         17.27         14.49        10.41 o                         
 -15  11   5        303.79        343.07        23.24 o                         
 -13  11   5        283.32        293.99        15.74 o                         
 -11  11   5         42.59         33.36         8.45 o                         
  -9  11   5         97.35         82.12         7.12 o                         
  -7  11   5        310.74        238.23        14.36 o                         
  -5  11   5        588.66        569.61        17.75 o                         
  -3  11   5        173.82        161.37         7.79 o                         
  -1  11   5        495.00        511.03        17.45 o                         
   1  11   5        275.48        344.43        13.47 o                         
   3  11   5        111.11        109.83         6.76 o                         
   5  11   5         67.75         69.53         6.29 o                         
   7  11   5         90.08         78.22         8.06 o                         
   9  11   5        284.50        333.30        17.88 o                         
  11  11   5         55.96         57.83         8.89 o                         
  13  11   5         49.68         32.50        10.67 o                         
  15  11   5         59.58         77.46        12.07 o                         
  17  11   5         16.47         10.89        17.49 o                         
 -18  12   5        124.39        152.84        23.39 o                         
 -16  12   5          3.83        -10.85        10.85 o                         
 -14  12   5         93.28         97.50        10.05 o                         
 -12  12   5        402.10        407.19        19.96 o                         
 -10  12   5        220.21        206.90        12.30 o                         
  -8  12   5       2324.39       2503.35        86.34 o                         
  -6  12   5         21.04         12.43         5.85 o                         
  -4  12   5        472.22        462.19        16.00 o                         
  -2  12   5        286.24        253.19        10.23 o                         
   0  12   5         10.49         39.81         5.47 o                         
   2  12   5        163.01        148.42         7.56 o                         
   4  12   5        136.55        128.37         7.61 o                         
   6  12   5        111.51        109.85         8.54 o                         
   8  12   5         83.45         75.51         8.61 o                         
  10  12   5        110.83        114.51        10.78 o                         
  12  12   5         34.36         25.15         9.80 o                         
  14  12   5        183.51        199.96        20.02 o                         
  16  12   5          6.96          0.77        17.87 o                         
 -17  13   5        218.71        220.49        18.17 o                         
 -15  13   5         42.76         19.39        10.85 o                         
 -13  13   5        139.77        137.33        12.17 o                         
 -11  13   5        178.31        176.38        12.27 o                         
  -9  13   5        188.40        189.35        11.77 o                         
  -7  13   5         89.96         81.73         7.32 o                         
  -5  13   5         80.83         80.32         6.38 o                         
  -3  13   5          7.45         15.41         5.55 o                         
  -1  13   5        347.78        378.33        15.15 o                         
   1  13   5         23.55         20.76         6.15 o                         
   3  13   5        129.38        119.30         8.34 o                         
   5  13   5         68.54         81.48         8.06 o                         
   7  13   5        264.19        331.95        23.51 o                         
   9  13   5        389.85        424.53        20.62 o                         
  11  13   5         91.95         65.17        10.20 o                         
  13  13   5         92.53         93.00        13.36 o                         
  15  13   5         65.21         53.43        17.86 o                         
 -16  14   5        115.19        135.94        14.57 o                         
 -14  14   5         60.12         33.43        10.98 o                         
 -12  14   5         21.70         20.34         9.09 o                         
 -10  14   5         48.42         31.53        11.36 o                         
  -8  14   5         92.22        112.99         9.06 o                         
  -6  14   5        165.31        151.03        12.12 o                         
  -4  14   5         75.30         77.97         7.08 o                         
  -2  14   5          5.66         12.02         6.54 o                         
   0  14   5         90.56         78.43         7.72 o                         
   2  14   5          3.19         -1.05         7.02 o                         
   4  14   5        169.06        154.58         9.64 o                         
   6  14   5        319.60        280.03        13.84 o                         
   8  14   5        130.64        131.71        11.76 o                         
  10  14   5        228.57        262.48        15.03 o                         
  12  14   5          8.12          9.00        12.45 o                         
  14  14   5         27.63         15.36        18.15 o                         
 -15  15   5          6.59          5.07        11.69 o                         
 -13  15   5         10.31          2.94        10.48 o                         
 -11  15   5        229.50        250.37        16.42 o                         
  -9  15   5        151.50        155.69        14.14 o                         
  -7  15   5          2.34         -2.92         8.61 o                         
  -5  15   5         50.56         54.58         8.91 o                         
  -3  15   5         96.25         72.77         7.63 o                         
  -1  15   5        101.99         85.44         8.70 o                         
   1  15   5          9.51         18.46         7.84 o                         
   3  15   5         16.57         -5.01         7.99 o                         
   5  15   5         27.16         31.95         8.58 o                         
   7  15   5         18.36         -9.50        10.70 o                         
   9  15   5         35.20         39.22        10.43 o                         
  11  15   5         13.29          4.48        13.28 o                         
  13  15   5         24.14         30.96        23.12 o                         
 -14  16   5          3.63          2.01        11.97 o                         
 -12  16   5         31.13         16.63        12.80 o                         
 -10  16   5        106.57        103.72        13.20 o                         
  -8  16   5          2.27         -6.99         8.85 o                         
  -6  16   5         77.61         76.49        11.22 o                         
  -4  16   5         62.04         41.45         9.01 o                         
  -2  16   5        248.56        251.33        13.56 o                         
   0  16   5         12.70         -3.70         8.03 o                         
   2  16   5         57.29         56.38         8.51 o                         
   4  16   5          2.34          2.68         8.69 o                         
   6  16   5        205.77        217.76        13.20 o                         
   8  16   5         42.67         31.74        10.72 o                         
  10  16   5         64.42         92.17        14.63 o                         
  12  16   5         69.14         92.80        28.89 o                         
 -13  17   5         50.36         44.63        13.35 o                         
 -11  17   5         47.14         24.84        16.04 o                         
  -9  17   5         26.22         37.63        11.45 o                         
  -7  17   5         89.84         99.76        10.54 o                         
  -5  17   5        222.48        249.21        18.15 o                         
  -3  17   5         94.50         65.83        10.24 o                         
  -1  17   5         45.37         48.53         8.61 o                         
   1  17   5         29.61         34.10         8.73 o                         
   3  17   5         31.25         35.76         9.49 o                         
   5  17   5         77.73         71.57         9.99 o                         
   7  17   5         26.40         24.30        12.86 o                         
   9  17   5         35.53         35.00        23.08 o                         
  11  17   5         22.29         15.04        24.11 o                         
 -10  18   5         72.63         73.26        16.40 o                         
  -8  18   5         20.48         22.41        11.85 o                         
  -6  18   5         52.17         61.55        11.44 o                         
  -4  18   5         46.47         36.56        12.84 o                         
  -2  18   5         26.34         20.94        10.60 o                         
   0  18   5          2.82         -9.07         9.07 o                         
   2  18   5        174.69        194.83        12.97 o                         
   4  18   5         16.84         13.80        12.57 o                         
   6  18   5         28.53         35.45        22.93 o                         
   8  18   5          9.50         28.74        34.67 o                         
  -9  19   5         17.64         10.79        15.60 o                         
  -7  19   5          1.79         -0.88        15.68 o                         
  -5  19   5          7.46          3.42        13.74 o                         
  -3  19   5         23.33         30.26        16.35 o                         
  -1  19   5          5.85         15.46        13.50 o                         
   1  19   5         90.14         76.24        16.76 o                         
   3  19   5         30.31         34.37        21.64 o                         
   5  19   5          3.13        -15.97        39.40 o                         
  -4  20   5          0.94          3.66        22.64 o                         
  -2  20   5          0.87         -9.03        23.80 o                         
   0  20   5         22.92         35.66        28.12 o                         
   2  20   5         28.86         -2.30        33.61 o                         
  -2 -20   6          2.84         16.06        16.26 o                         
   0 -20   6          4.45         22.02        17.80 o                         
  -7 -19   6         11.48         29.29        30.24 o                         
  -5 -19   6          5.99         36.32        30.19 o                         
  -3 -19   6          3.56          3.51        24.54 o                         
  -1 -19   6         24.49          7.95        14.37 o                         
   1 -19   6         28.91         21.90        13.04 o                         
   3 -19   6         56.30         77.47        21.49 o                         
   5 -19   6          0.81         -8.96        19.70 o                         
 -10 -18   6         10.57        -31.45        31.45 o                         
  -8 -18   6         30.87         -4.45        25.85 o                         
  -6 -18   6         24.45          7.37        20.09 o                         
  -4 -18   6          6.47         -8.10        10.29 o                         
  -2 -18   6         38.07         29.10        11.20 o                         
   0 -18   6          5.51         -3.91        10.92 o                         
   2 -18   6         84.23         80.22        11.89 o                         
   4 -18   6         20.60         -0.79        13.24 o                         
   6 -18   6         13.73          8.19        14.63 o                         
   8 -18   6          8.05          4.37        15.12 o                         
 -13 -17   6         72.54         79.85        33.68 o                         
 -11 -17   6         19.83         36.18        26.20 o                         
  -9 -17   6         54.15         21.32        22.32 o                         
  -7 -17   6         15.84          3.59        15.71 o                         
  -5 -17   6         22.83         23.25        15.81 o                         
  -3 -17   6         20.04         11.87         9.06 o                         
  -1 -17   6         91.56         86.39        11.88 o                         
   1 -17   6         64.51         70.22         9.73 o                         
   3 -17   6        101.63        116.97        12.51 o                         
   5 -17   6         59.93         46.76        11.85 o                         
   7 -17   6         56.78         46.57        15.47 o                         
   9 -17   6         13.63         -5.16        17.50 o                         
 -14 -16   6         36.66         36.23        27.74 o                         
 -12 -16   6         12.49         26.45        21.02 o                         
 -10 -16   6         90.81         66.31        17.98 o                         
  -8 -16   6         32.03         -7.39        18.30 o                         
  -6 -16   6        129.65        135.17        17.68 o                         
  -4 -16   6          6.53         26.11         8.85 o                         
  -2 -16   6         15.07         26.74        11.15 o                         
   0 -16   6         61.20         47.15        11.57 o                         
   2 -16   6          0.05          2.68         8.96 o                         
   4 -16   6        268.08        314.99        20.69 o                         
   6 -16   6        132.23        131.64        11.08 o                         
   8 -16   6         69.11         60.17        12.28 o                         
  10 -16   6         65.74         68.33        16.22 o                         
  12 -16   6          1.55         -3.10        16.96 o                         
 -15 -15   6         22.63         66.19        47.08 o                         
 -13 -15   6         11.11         16.69        19.24 o                         
 -11 -15   6         40.06         30.83        17.20 o                         
  -9 -15   6         54.74         35.48        15.47 o                         
  -7 -15   6        237.35        210.42        25.29 o                         
  -5 -15   6         37.54         17.77         6.66 o                         
  -3 -15   6         81.33         72.15         8.73 o                         
  -1 -15   6         58.35         65.25        12.46 o                         
   1 -15   6         42.16         20.05         8.62 o                         
   3 -15   6         23.48         18.88         9.61 o                         
   5 -15   6         14.03          3.72         8.32 o                         
   7 -15   6        239.78        294.12        16.72 o                         
   9 -15   6        194.87        254.45        13.86 o                         
  11 -15   6         51.63         69.92        17.25 o                         
  13 -15   6         13.11         11.23        15.21 o                         
 -16 -14   6         73.98         92.76        24.48 o                         
 -14 -14   6        131.75        122.92        23.60 o                         
 -12 -14   6        136.77        136.37        17.77 o                         
 -10 -14   6        148.50        116.81        16.35 o                         
  -8 -14   6         62.76         52.80        14.14 o                         
  -6 -14   6         10.06          6.73        17.14 o                         
  -4 -14   6        134.99        136.56        14.93 o                         
  -2 -14   6         95.32         68.91        11.98 o                         
   0 -14   6        180.84        180.37        12.21 o                         
   2 -14   6         28.93         31.30         8.52 o                         
   4 -14   6         67.77         91.69         8.12 o                         
   6 -14   6         14.81          5.72        12.46 o                         
   8 -14   6        111.46        138.09        10.95 o                         
  10 -14   6          9.13         17.26        10.93 o                         
  12 -14   6         80.01         91.77        14.57 o                         
  14 -14   6          1.65        -13.11        15.52 o                         
 -17 -13   6        109.98        120.41        25.27 o                         
 -15 -13   6        260.68        249.83        29.56 o                         
 -13 -13   6        250.82        246.96        44.61 o                         
 -11 -13   6        341.01        311.29        20.20 o                         
  -9 -13   6         62.45         57.17        13.46 o                         
  -7 -13   6          7.51         -6.74        12.92 o                         
  -5 -13   6        418.15        418.49        20.91 o                         
  -3 -13   6        449.25        490.96        25.75 o                         
  -1 -13   6        373.47        410.76        20.83 o                         
   1 -13   6        260.65        317.29        28.39 o                         
   3 -13   6        217.81        179.97        12.31 o                         
   5 -13   6        104.93        106.96         9.75 o                         
   7 -13   6         27.02         16.85         9.03 o                         
   9 -13   6         64.71         73.15        10.49 o                         
  11 -13   6          9.22         22.90        10.85 o                         
  13 -13   6         42.54         45.10        12.97 o                         
  15 -13   6          6.50          3.57        24.26 o                         
 -18 -12   6         92.40        121.69        23.37 o                         
 -16 -12   6        120.44        125.24        20.63 o                         
 -14 -12   6         35.81         26.38        15.81 o                         
 -12 -12   6        110.25         90.28        14.47 o                         
 -10 -12   6        235.16        225.05        16.53 o                         
  -8 -12   6        229.42        198.68        16.69 o                         
  -6 -12   6        245.92        218.41        13.24 o                         
  -4 -12   6        309.18        356.67        17.71 o                         
  -2 -12   6        121.13        124.82         7.89 o                         
   0 -12   6        701.68        706.56        26.49 o                         
   2 -12   6        136.51        136.58        12.56 o                         
   4 -12   6        143.75        162.25        15.32 o                         
   6 -12   6         19.27         40.65        10.99 o                         
   8 -12   6         84.15         82.35         9.03 o                         
  10 -12   6        139.40        149.37        12.08 o                         
  12 -12   6         17.20         10.34        11.80 o                         
  14 -12   6         12.95          9.10        11.43 o                         
  16 -12   6         15.89          5.06        25.34 o                         
 -19 -11   6         45.96         18.40        23.32 o                         
 -17 -11   6        141.40        123.66        22.00 o                         
 -15 -11   6        204.68        203.85        20.20 o                         
 -13 -11   6        129.26        126.13        15.95 o                         
 -11 -11   6        951.22       1139.49        54.15 o                         
  -9 -11   6        374.22        363.48        22.26 o                         
  -7 -11   6        632.34        737.53        34.47 o                         
  -5 -11   6       1010.58        975.11        44.54 o                         
  -3 -11   6         76.34        111.53        10.98 o                         
  -1 -11   6       1521.95       1587.51        51.95 o                         
   1 -11   6        505.78        505.74        17.35 o                         
   3 -11   6        696.79        721.96        25.12 o                         
   5 -11   6        487.88        439.75        19.69 o                         
   7 -11   6        255.07        277.57        13.10 o                         
   9 -11   6        152.85        200.79        11.87 o                         
  11 -11   6        140.17        205.88        12.71 o                         
  13 -11   6         67.22         87.21         9.71 o                         
  15 -11   6        107.86        111.52        13.40 o                         
  17 -11   6         18.26         35.06        25.98 o                         
 -20 -10   6          7.68         24.13        25.39 o                         
 -18 -10   6        159.69        169.28        22.06 o                         
 -16 -10   6        477.49        499.98        42.94 o                         
 -14 -10   6        321.35        348.66        22.39 o                         
 -12 -10   6        418.38        450.89        23.81 o                         
 -10 -10   6        689.22        615.49        29.67 o                         
  -8 -10   6       1367.46       1383.77        54.93 o                         
  -6 -10   6        609.02        539.64        27.09 o                         
  -4 -10   6       1405.38       1390.16        53.12 o                         
  -2 -10   6        967.66        952.54        36.73 o                         
   0 -10   6        968.43        952.13        35.91 o                         
   2 -10   6         53.29         63.39         4.61 o                         
   4 -10   6        706.57        740.36        36.19 o                         
   6 -10   6         74.87         51.96         7.88 o                         
   8 -10   6         24.96         18.99         9.01 o                         
  10 -10   6          7.88         12.39         8.24 o                         
  12 -10   6        110.77        121.54        11.46 o                         
  14 -10   6         12.76          7.60         9.03 o                         
  16 -10   6         70.72         58.25        13.31 o                         
  18 -10   6          5.88          0.47        18.88 o                         
 -21  -9   6         33.73         40.32        10.34 o                         
 -19  -9   6        160.15        160.63        18.11 o                         
 -17  -9   6        335.94        292.73        26.69 o                         
 -15  -9   6        243.85        242.65        22.24 o                         
 -13  -9   6        374.91        431.20        22.80 o                         
 -11  -9   6        370.01        364.73        20.82 o                         
  -9  -9   6         31.39         27.28         8.64 o                         
  -7  -9   6         41.32         29.12         8.81 o                         
  -5  -9   6       2107.46       2082.54        81.80 o                         
  -3  -9   6       1399.07       1321.12        42.84 o                         
  -1  -9   6       1593.82       1704.95        60.47 o                         
   1  -9   6        865.19        975.86        31.04 o                         
   3  -9   6        173.43        210.41         9.65 o                         
   5  -9   6        258.22        261.67        11.81 o                         
   7  -9   6          8.77          4.71         6.65 o                         
   9  -9   6         23.50          9.76         8.07 o                         
  11  -9   6         44.19         34.63         9.48 o                         
  13  -9   6        148.11        152.63        12.22 o                         
  15  -9   6         74.43         64.38        10.20 o                         
  17  -9   6         79.22         59.73        13.81 o                         
 -22  -8   6         46.40         46.52        18.07 o                         
 -20  -8   6         91.97         95.91        22.43 o                         
 -18  -8   6         56.50         62.43        10.46 o                         
 -16  -8   6        423.38        406.80        19.61 o                         
 -14  -8   6        155.36        149.69        10.46 o                         
 -12  -8   6        412.41        399.90        36.33 o                         
 -10  -8   6        349.61        381.32        19.67 o                         
  -8  -8   6        761.48        763.71        33.05 o                         
  -6  -8   6       1225.92       1032.86        49.98 o                         
  -4  -8   6        194.77        138.32         7.91 o                         
  -2  -8   6        404.65        441.45        18.77 o                         
   0  -8   6        681.54        660.25        23.86 o                         
   2  -8   6       1182.91       1058.71        32.61 o                         
   4  -8   6        460.54        497.74        25.31 o                         
   6  -8   6       1356.84       1320.18        51.24 o                         
   8  -8   6        737.17        748.32        30.82 o                         
  10  -8   6        639.41        701.99        27.95 o                         
  12  -8   6         34.19         43.35         9.51 o                         
  14  -8   6         67.36         65.06        11.46 o                         
  16  -8   6          6.76        -10.56        10.56 o                         
  18  -8   6         50.12         40.68        13.98 o                         
 -21  -7   6         28.52         33.93        13.47 o                         
 -19  -7   6         61.42         64.71        10.71 o                         
 -17  -7   6         30.44         49.89        10.59 o                         
 -15  -7   6        334.35        360.34        26.21 o                         
 -13  -7   6       1674.36       1745.70        64.89 o                         
  -9  -7   6        585.20        609.35        28.87 o                         
  -7  -7   6        250.68        263.10        14.58 o                         
  -5  -7   6       4045.63       4304.17       177.86 o                         
  -3  -7   6       1182.61       1063.71        38.00 o                         
  -1  -7   6       1355.65       1289.43        44.25 o                         
   1  -7   6       1788.56       1788.97        50.79 o                         
   3  -7   6         37.33         45.88         6.31 o                         
   5  -7   6       8306.31       8925.49       281.18 o                         
   7  -7   6        656.51        695.68        25.28 o                         
   9  -7   6        125.66        140.84         9.23 o                         
  11  -7   6        288.79        347.74        16.28 o                         
  13  -7   6         45.41         32.25         9.87 o                         
  15  -7   6         77.46         84.28        10.22 o                         
  17  -7   6         10.40         -2.82        12.15 o                         
  19  -7   6         75.48         61.78        18.66 o                         
 -22  -6   6          6.68          6.63        13.25 o                         
 -20  -6   6         17.02         20.72        14.69 o                         
 -18  -6   6         71.53         53.54         9.72 o                         
 -16  -6   6        288.81        277.09        21.94 o                         
 -14  -6   6       1532.73       1587.85        61.06 o                         
 -12  -6   6       2228.83       2299.45        81.32 o                         
 -10  -6   6        994.48       1040.42        50.46 o                         
  -8  -6   6       5906.82       6008.57       244.33 o                         
  -6  -6   6       2291.00       1985.05        77.40 o                         
  -4  -6   6       4976.77       5021.03       215.30 o                         
  -2  -6   6       1844.39       1863.45        67.74 o                         
   0  -6   6       2449.17       2417.15        72.53 o                         
   2  -6   6       1622.36       1459.68        49.24 o                         
   4  -6   6        108.54        134.92        14.45 o                         
   6  -6   6       2746.94       2860.02        85.39 o                         
   8  -6   6        400.89        389.96        15.53 o                         
  10  -6   6         65.67         57.26         6.98 o                         
  12  -6   6        201.02        193.08        11.90 o                         
  14  -6   6         89.14         93.47         9.45 o                         
  16  -6   6         24.34         30.13        10.14 o                         
  18  -6   6         44.13         58.22        16.79 o                         
  20  -6   6         35.98         23.73        20.68 o                         
 -23  -5   6         71.89         81.59        21.12 o                         
 -21  -5   6         99.73         94.01        11.78 o                         
 -19  -5   6         16.28         14.08        10.56 o                         
 -17  -5   6         65.81         41.04         8.92 o                         
 -15  -5   6        927.52        996.26        38.31 o                         
 -13  -5   6        407.24        334.83        31.81 o                         
 -11  -5   6       5077.20       5193.14       202.45 o                         
  -9  -5   6        533.23        534.89        52.53 o                         
  -7  -5   6        132.03        198.53        12.73 o                         
  -5  -5   6       1444.80       1438.70        66.20 o                         
  -3  -5   6       7478.34       7669.85       311.62 o                         
  -1  -5   6       2469.87       2639.83       130.59 o                         
   1  -5   6       2948.30       3028.89        83.96 o                         
   3  -5   6       3124.08       3045.04       109.61 o                         
   5  -5   6       1024.55        978.66        32.44 o                         
   9  -5   6       1059.65       1153.15        37.22 o                         
  11  -5   6        183.52        192.61        13.02 o                         
  13  -5   6        681.59        723.66        29.91 o                         
  15  -5   6         47.75         52.23         8.46 o                         
  17  -5   6         33.99         57.97        13.18 o                         
  19  -5   6         96.43         64.20        16.46 o                         
 -22  -4   6         59.42         53.47        14.35 o                         
 -20  -4   6         43.15         48.45        13.52 o                         
 -18  -4   6         52.96         27.76         9.33 o                         
 -16  -4   6        128.60        131.42         8.67 o                         
 -14  -4   6        493.87        480.13        19.44 o                         
 -12  -4   6       3878.68       3959.73       127.30 o                         
 -10  -4   6        915.75        828.83        34.43 o                         
  -8  -4   6        901.24        718.73        26.98 o                         
  -6  -4   6       4007.33       4051.79       176.47 o                         
  -2  -4   6        810.04        871.89        33.28 o                         
   0  -4   6       6133.47       5539.79       156.92 o                         
   2  -4   6       3625.45       3307.27       106.88 o                         
   4  -4   6       4063.58       4103.69       111.85 o                         
   6  -4   6         33.07         25.82         4.36 o                         
   8  -4   6        223.77        249.10        11.32 o                         
  10  -4   6       1051.98       1057.57        33.73 o                         
  12  -4   6         75.62         55.68         8.59 o                         
  14  -4   6        156.78        173.56         9.54 o                         
  16  -4   6         93.39         91.35        10.68 o                         
  18  -4   6         43.88         62.90        11.27 o                         
  20  -4   6         80.73         80.45        18.78 o                         
 -23  -3   6        124.65        118.32        40.55 o                         
 -21  -3   6         63.12         71.61        13.45 o                         
 -19  -3   6        214.93        207.50        13.51 o                         
 -17  -3   6         77.48         82.88         8.62 o                         
 -15  -3   6        203.26        191.42        10.09 o                         
 -13  -3   6       3684.94       3656.36       117.77 o                         
 -11  -3   6        129.46        103.30         7.65 o                         
  -9  -3   6        845.09        769.85        28.18 o                         
  -7  -3   6       1250.98       1376.97        51.17 o                         
  -3  -3   6      15637.54      15274.63      1355.09 o                         
   1  -3   6       5120.44       5248.03       174.20 o                         
   3  -3   6        526.17        466.86        15.13 o                         
   5  -3   6       2856.63       2906.81        79.07 o                         
   7  -3   6        921.32        892.02        33.62 o                         
   9  -3   6        590.48        704.23        22.88 o                         
  11  -3   6        832.71        891.06        28.92 o                         
  13  -3   6         60.54         82.96         8.66 o                         
  15  -3   6         28.94         25.97        10.41 o                         
  17  -3   6         61.89         65.95        10.02 o                         
  19  -3   6         81.47         54.21        13.41 o                         
 -24  -2   6          3.30         15.72        34.77 o                         
 -22  -2   6         46.26         47.39        14.97 o                         
 -20  -2   6        126.50        120.45        11.81 o                         
 -18  -2   6        132.01        120.02         9.15 o                         
 -16  -2   6        352.90        382.43        13.97 o                         
 -14  -2   6        218.32        287.36        12.03 o                         
 -12  -2   6         25.03         30.38         3.27 o                         
 -10  -2   6       1428.50       1497.06        40.26 o                         
  -8  -2   6       7283.81       7372.75       239.79 o                         
  -6  -2   6      11057.95      11439.34       704.55 o                         
  -4  -2   6      11427.58      10973.72      1012.37 o                         
  -2  -2   6       2683.29       3133.21       107.13 o                         
   2  -2   6      25373.80      27287.05      1830.12 o                         
   4  -2   6       1379.96       1502.41        42.66 o                         
   6  -2   6       4074.24       4045.25       115.40 o                         
   8  -2   6         96.98        124.71         6.32 o                         
  10  -2   6        911.07        989.10        32.66 o                         
  12  -2   6        410.98        455.37        19.20 o                         
  14  -2   6        516.11        551.84        22.50 o                         
  16  -2   6        112.41         96.66        10.41 o                         
  18  -2   6         13.27         16.70        10.53 o                         
  20  -2   6        105.54         93.67        18.90 o                         
 -23  -1   6        160.84        159.22        22.45 o                         
 -21  -1   6         22.12         16.22        13.19 o                         
 -19  -1   6         41.52         38.05         8.40 o                         
 -17  -1   6        571.43        574.85        23.95 o                         
 -15  -1   6       1687.63       1576.31        53.54 o                         
 -13  -1   6        613.94        605.17        19.49 o                         
 -11  -1   6        868.60        785.18        26.65 o                         
  -9  -1   6       1843.14       1698.02        47.94 o                         
  -7  -1   6       3869.38       3844.62       109.91 o                         
  -5  -1   6       8166.96       8922.01       649.56 o                         
  -3  -1   6       2719.13       2070.97        61.98 o                         
  -1  -1   6       4325.24       4051.33       133.25 o                         
   1  -1   6        278.94        309.17        13.25 o                         
   3  -1   6       1521.38       1780.58        50.92 o                         
   5  -1   6       5949.89       5765.71       190.49 o                         
   9  -1   6         11.16         20.55         6.37 o                         
  11  -1   6         82.88         66.12         6.81 o                         
  13  -1   6        435.86        506.61        18.76 o                         
  15  -1   6        184.79        167.10        10.33 o                         
  17  -1   6         97.78        109.36        16.96 o                         
  19  -1   6         28.22         42.06        15.52 o                         
  21  -1   6          3.10         11.84        23.85 o                         
 -24   0   6         58.66         72.89        31.37 o                         
 -22   0   6          1.84         12.60        13.52 o                         
 -20   0   6         25.04         16.24         8.80 o                         
 -18   0   6          3.78          7.64         8.27 o                         
 -16   0   6       1682.64       1792.46        64.77 o                         
 -14   0   6          3.37         14.63         4.65 o                         
 -12   0   6          0.37          7.90         3.71 o                         
 -10   0   6        418.73        490.65        15.60 o                         
  -8   0   6        264.41        184.09         6.76 o                         
  -6   0   6      25192.95      29864.91      1962.80 o                         
  -4   0   6       3489.53       3849.67       113.29 o                         
  -2   0   6        945.66        766.62        27.31 o                         
   0   0   6       4715.26       4528.70       243.32 o                         
   2   0   6       4124.33       3150.01        97.74 o                         
   4   0   6       8894.67       9512.76       886.20 o                         
   6   0   6        766.19        949.00        30.36 o                         
   8   0   6        115.23        177.49         9.98 o                         
  10   0   6        159.97        183.43         8.34 o                         
  12   0   6        214.91        176.32        12.54 o                         
  14   0   6          4.89         -1.71         7.41 o                         
  16   0   6        257.36        257.08        14.19 o                         
  18   0   6          5.94          0.20        11.30 o                         
  20   0   6         26.38         34.21        22.58 o                         
 -23   1   6        143.61        127.86        24.62 o                         
 -21   1   6         15.76         34.33        12.71 o                         
 -19   1   6         27.05         17.97        11.05 o                         
 -17   1   6        561.23        570.91        26.23 o                         
 -15   1   6       2027.88       1849.47        60.94 o                         
 -11   1   6       1199.41       1085.05        58.04 o                         
  -9   1   6       1454.24       1346.19        50.71 o                         
  -7   1   6       3573.55       3604.56       115.66 o                         
  -5   1   6      10382.46      10982.67       658.62 o                         
  -3   1   6       2512.22       1898.70        65.57 o                         
   1   1   6        321.81        387.28        11.68 o                         
   3   1   6       1352.31       1641.52        56.81 o                         
   5   1   6       6750.83       6585.12       202.90 o                         
   7   1   6        533.88        472.34        16.54 o                         
   9   1   6         58.25         40.29         5.67 o                         
  11   1   6        104.21         91.82         8.06 o                         
  13   1   6        423.48        460.30        17.78 o                         
  15   1   6        156.53        145.15        10.27 o                         
  17   1   6        103.67        104.75        10.47 o                         
  19   1   6         29.50         12.77        14.00 o                         
  21   1   6          3.10          7.91        24.95 o                         
 -24   2   6          3.86          7.08        35.41 o                         
 -22   2   6         42.91          7.76        17.84 o                         
 -20   2   6         96.53         76.13        10.61 o                         
 -18   2   6        204.35        194.43        11.40 o                         
 -16   2   6        205.84        257.53        23.42 o                         
 -14   2   6        197.94        258.65        11.97 o                         
 -12   2   6         13.56         14.49         3.93 o                         
 -10   2   6       1127.68       1164.79        44.91 o                         
  -8   2   6       7352.14       7227.44       239.89 o                         
  -6   2   6       9863.03       9918.81       699.99 o                         
  -4   2   6      11411.53      10828.95       716.14 o                         
  -2   2   6       2954.12       3373.66       101.25 o                         
   0   2   6        114.76         83.06         4.48 o                         
   2   2   6      25641.62      28966.44      2591.69 o                         
   6   2   6       3865.25       3741.13       128.80 o                         
   8   2   6         83.60        114.74         6.18 o                         
  10   2   6        934.19       1016.17        32.75 o                         
  12   2   6        446.85        475.00        16.90 o                         
  14   2   6        499.19        544.22        20.00 o                         
  16   2   6        107.37        103.89        10.00 o                         
  18   2   6         12.97         14.79        11.38 o                         
  20   2   6        103.95         83.81        18.18 o                         
 -23   3   6        146.54        170.25        26.54 o                         
 -21   3   6         83.38         68.79        13.29 o                         
 -19   3   6        172.24        154.45        11.81 o                         
 -17   3   6         52.76         52.73         7.99 o                         
 -15   3   6        146.37        132.26         7.43 o                         
 -13   3   6       3544.94       3461.36       117.73 o                         
  -9   3   6        827.97        771.23        24.72 o                         
  -7   3   6       1323.50       1493.41        42.76 o                         
  -5   3   6       2984.60       2945.95        86.76 o                         
  -3   3   6      14025.21      13723.49      1342.42 o                         
  -1   3   6       6096.90       5853.89       222.36 o                         
   1   3   6       5104.43       5345.14       174.24 o                         
   3   3   6        646.28        557.58        17.65 o                         
   5   3   6       2290.50       2384.23        87.98 o                         
   7   3   6       1132.91       1069.43        33.58 o                         
   9   3   6        438.75        537.88        21.29 o                         
  11   3   6        762.63        812.31        27.49 o                         
  13   3   6         64.91         58.81         6.97 o                         
  15   3   6         21.13          1.24         8.87 o                         
  17   3   6         50.68         38.59        10.38 o                         
  19   3   6         78.14         65.97        15.17 o                         
 -22   4   6         57.13         47.42        23.75 o                         
 -20   4   6         28.69         25.23        10.13 o                         
 -18   4   6         41.62         42.35        10.22 o                         
 -16   4   6        113.41        116.73         9.60 o                         
 -14   4   6        598.09        542.21        20.64 o                         
 -12   4   6       4198.68       4229.99       127.46 o                         
 -10   4   6        670.46        640.55        21.41 o                         
  -8   4   6        618.86        565.52        18.84 o                         
  -6   4   6       4433.93       4425.74       176.86 o                         
  -4   4   6        854.04        763.32        37.51 o                         
  -2   4   6        966.39        976.82        29.51 o                         
   0   4   6       5669.91       5088.23       164.98 o                         
   2   4   6       3526.04       3186.64       100.79 o                         
   4   4   6       3742.97       3777.94       139.91 o                         
   6   4   6         37.87         19.49         6.15 o                         
   8   4   6        197.80        217.95        12.21 o                         
  10   4   6        854.06        849.20        30.76 o                         
  12   4   6        120.71         94.70         7.30 o                         
  14   4   6        128.21        126.57        12.87 o                         
  16   4   6         97.66         91.73        10.73 o                         
  18   4   6         46.31         52.26        11.77 o                         
  20   4   6         83.14         48.59        18.98 o                         
 -23   5   6         81.84         96.50        35.11 o                         
 -21   5   6        106.10        123.38        15.01 o                         
 -19   5   6         12.87          0.77        17.15 o                         
 -17   5   6         64.87         44.05         8.61 o                         
 -15   5   6        927.09        980.89        40.77 o                         
 -13   5   6        560.98        525.51        17.71 o                         
 -11   5   6       5374.03       5417.07       175.39 o                         
  -9   5   6        312.29        354.24        12.63 o                         
  -7   5   6        225.43        287.64        20.75 o                         
  -5   5   6       1667.44       1704.88        66.34 o                         
  -3   5   6       7396.97       7308.56       311.44 o                         
  -1   5   6       3306.44       3422.25        97.79 o                         
   1   5   6       2569.99       2635.97        88.34 o                         
   3   5   6       3227.83       3163.56        96.80 o                         
   5   5   6       1103.78       1053.02        36.67 o                         
   7   5   6        607.35        584.18        21.46 o                         
   9   5   6       1008.48       1130.18        39.05 o                         
  11   5   6        218.71        228.16         9.57 o                         
  13   5   6        677.34        725.02        27.58 o                         
  15   5   6         52.81         55.56        10.05 o                         
  17   5   6         30.82         28.21        12.22 o                         
  19   5   6        100.37         70.91        20.86 o                         
 -22   6   6          6.76         21.32        23.11 o                         
 -20   6   6         16.97         23.53        14.78 o                         
 -18   6   6         58.26         44.10         9.06 o                         
 -16   6   6        170.21        188.82        11.58 o                         
 -14   6   6       1514.18       1543.33        49.79 o                         
 -12   6   6       1944.57       1968.35        66.17 o                         
 -10   6   6       1194.54       1264.12        45.82 o                         
  -8   6   6       5769.93       5753.28       206.28 o                         
  -6   6   6       2069.64       1694.52        77.27 o                         
  -4   6   6       5322.48       5303.02       196.88 o                         
  -2   6   6       1966.45       1953.59        59.78 o                         
   0   6   6       2572.83       2510.54        76.63 o                         
   2   6   6       1687.51       1493.82        46.40 o                         
   4   6   6         42.91         22.83         4.24 o                         
   6   6   6       2491.09       2592.70        90.27 o                         
   8   6   6        388.03        366.77        14.65 o                         
  10   6   6        112.48        111.42         6.75 o                         
  12   6   6        258.88        258.22        11.46 o                         
  14   6   6         97.52         97.81         9.07 o                         
  16   6   6         19.25         19.77        11.12 o                         
  18   6   6         43.48         54.91        18.11 o                         
  20   6   6         36.04         17.88        19.70 o                         
 -21   7   6         33.53         20.30        19.94 o                         
 -19   7   6         44.54         49.35        14.19 o                         
 -17   7   6          9.67         27.45         8.46 o                         
 -15   7   6        229.75        250.84        13.91 o                         
 -13   7   6       1755.20       1850.67        57.10 o                         
 -11   7   6        741.65        641.41        25.55 o                         
  -9   7   6        626.05        626.85        25.58 o                         
  -7   7   6        234.98        232.88        15.03 o                         
  -5   7   6       4001.25       4201.06       177.44 o                         
  -3   7   6       1139.32       1049.71        33.55 o                         
  -1   7   6       1205.84       1188.60        38.85 o                         
   1   7   6       1531.07       1445.79        50.86 o                         
   3   7   6         42.55         43.88         4.38 o                         
   5   7   6       7610.51       8213.63       250.67 o                         
   7   7   6        671.91        707.20        24.80 o                         
   9   7   6         79.72        102.68         6.94 o                         
  11   7   6        241.74        270.59        12.87 o                         
  13   7   6         32.39         23.75        10.62 o                         
  15   7   6         63.19         53.56        10.47 o                         
  17   7   6         14.20         16.40        11.49 o                         
  19   7   6         77.81         70.91        20.19 o                         
 -22   8   6         32.60         33.51        23.60 o                         
 -20   8   6         73.20         80.76        14.77 o                         
 -18   8   6         49.64         69.69        12.55 o                         
 -16   8   6        358.10        344.98        32.65 o                         
 -14   8   6         91.40        103.25         9.44 o                         
 -12   8   6        572.68        678.58        31.66 o                         
 -10   8   6        295.78        277.15        17.54 o                         
  -8   8   6        739.21        697.24        27.06 o                         
  -6   8   6        905.79        789.73        34.55 o                         
  -4   8   6        127.65        100.35         6.06 o                         
  -2   8   6        464.41        517.73        17.49 o                         
   0   8   6        471.90        501.49        46.70 o                         
   2   8   6       1064.68        974.30        30.89 o                         
   4   8   6        541.31        600.57        18.65 o                         
   6   8   6       1316.55       1288.77        44.10 o                         
   8   8   6        819.18        758.77        25.82 o                         
  10   8   6        593.16        649.84        23.83 o                         
  12   8   6         39.70         42.03        11.42 o                         
  14   8   6         73.59         68.86        10.95 o                         
  16   8   6          5.32        -11.41        11.41 o                         
  18   8   6         55.70         63.24        17.85 o                         
 -21   9   6         25.63         24.21        20.09 o                         
 -19   9   6        191.95        214.98        15.00 o                         
 -17   9   6        343.40        359.38        19.45 o                         
 -15   9   6        308.73        295.53        21.29 o                         
 -13   9   6        329.26        325.30        17.54 o                         
 -11   9   6        298.72        332.29        19.02 o                         
  -9   9   6         43.90         33.79         6.68 o                         
  -7   9   6         13.31         13.65         4.85 o                         
  -5   9   6       1871.49       1831.25        68.73 o                         
  -3   9   6       1145.85       1091.40        37.44 o                         
  -1   9   6       1808.95       1904.56        54.09 o                         
   1   9   6        859.38        953.61        29.57 o                         
   3   9   6        202.80        213.13        10.91 o                         
   5   9   6        172.89        193.06         9.86 o                         
   7   9   6         39.90         29.55         5.97 o                         
   9   9   6         45.71         29.00         6.95 o                         
  11   9   6         61.90         43.20         7.90 o                         
  13   9   6        126.01        125.88        11.23 o                         
  15   9   6         84.98         75.66        12.05 o                         
  17   9   6         72.51         74.10        17.06 o                         
 -20  10   6          2.71        -13.61        13.61 o                         
 -18  10   6        110.66        112.65        13.34 o                         
 -16  10   6        490.34        626.26        28.43 o                         
 -14  10   6        372.04        394.40        20.19 o                         
 -12  10   6        320.84        362.85        17.99 o                         
 -10  10   6        581.97        560.01        28.82 o                         
  -8  10   6       1169.48       1173.63        45.85 o                         
  -6  10   6        597.63        558.15        20.77 o                         
  -4  10   6       1389.63       1341.17        41.04 o                         
  -2  10   6        917.64        905.17        28.49 o                         
   0  10   6        997.73        996.85        30.09 o                         
   2  10   6          9.82         23.15         4.80 o                         
   4  10   6        832.31        843.22        25.96 o                         
   6  10   6         74.73         58.61         7.64 o                         
   8  10   6         12.89         10.42         6.88 o                         
  10  10   6         11.46          2.88         7.69 o                         
  12  10   6        106.03        126.40        10.49 o                         
  14  10   6         12.43          8.51        10.27 o                         
  16  10   6         62.27         48.00        15.70 o                         
  18  10   6          6.16          1.30        20.82 o                         
 -19  11   6         28.92         37.98        12.80 o                         
 -17  11   6         98.32        100.03        11.39 o                         
 -15  11   6        197.51        245.34        15.31 o                         
 -13  11   6        209.84        209.52        11.36 o                         
 -11  11   6       1078.66       1244.69        48.68 o                         
  -9  11   6        404.43        408.50        17.92 o                         
  -7  11   6        631.18        736.82        26.63 o                         
  -5  11   6       1017.91       1016.21        34.90 o                         
  -3  11   6        124.83        180.43        14.57 o                         
  -1  11   6       1267.77       1338.72        43.44 o                         
   1  11   6        508.65        501.73        17.23 o                         
   3  11   6        737.40        720.14        23.50 o                         
   5  11   6        505.21        479.89        17.33 o                         
   7  11   6        238.76        247.70        14.27 o                         
   9  11   6        122.43        156.74        11.07 o                         
  11  11   6        122.44        124.77        11.20 o                         
  13  11   6         55.03         57.60        10.75 o                         
  15  11   6         97.16        100.84        14.97 o                         
  17  11   6         21.03         14.60        21.84 o                         
 -18  12   6         76.02        136.92        26.71 o                         
 -16  12   6         76.91         71.77        11.45 o                         
 -14  12   6         40.13         53.60         9.18 o                         
 -12  12   6         92.82         91.55         8.96 o                         
 -10  12   6        204.60        191.72        12.19 o                         
  -8  12   6        134.48        139.53         8.95 o                         
  -6  12   6        190.79        169.03        10.37 o                         
  -4  12   6        360.58        382.47        13.93 o                         
  -2  12   6        109.07        111.49         9.00 o                         
   0  12   6        691.64        700.91        24.22 o                         
   2  12   6         81.31         79.03         6.33 o                         
   4  12   6        177.27        173.55         8.71 o                         
   6  12   6         13.68          7.99         8.23 o                         
   8  12   6         83.58         86.04        12.78 o                         
  10  12   6        152.91        157.61        11.37 o                         
  12  12   6         24.50         -0.57         9.55 o                         
  14  12   6         16.17         -3.65        15.76 o                         
  16  12   6         17.87         39.26        19.28 o                         
 -17  13   6        105.24        115.88        13.67 o                         
 -15  13   6        250.33        267.08        18.53 o                         
 -13  13   6        226.93        289.84        31.05 o                         
 -11  13   6        270.43        274.19        15.68 o                         
  -9  13   6         64.05         47.02         7.31 o                         
  -7  13   6          2.34         -7.44         7.44 o                         
  -5  13   6        424.30        412.05        16.28 o                         
  -3  13   6        417.01        420.77        17.32 o                         
  -1  13   6        426.77        485.60        17.58 o                         
   1  13   6        269.41        291.56        14.11 o                         
   3  13   6        237.86        201.13        13.45 o                         
   5  13   6         87.82         70.18         8.18 o                         
   7  13   6         36.82         39.96         9.15 o                         
   9  13   6         59.60         46.81         9.44 o                         
  11  13   6          5.48          9.14        10.13 o                         
  13  13   6         35.70         18.01        15.39 o                         
  15  13   6          8.92        -18.26        18.34 o                         
 -16  14   6         75.87         67.45        12.21 o                         
 -14  14   6        158.19        190.27        14.85 o                         
 -12  14   6        165.25        165.53        16.81 o                         
 -10  14   6        145.29        123.95        10.85 o                         
  -8  14   6         49.83         45.62        11.57 o                         
  -6  14   6         26.08         17.88         7.77 o                         
  -4  14   6        163.56        155.70         8.92 o                         
  -2  14   6         96.10         85.63         7.87 o                         
   0  14   6        187.67        167.79        10.65 o                         
   2  14   6         15.91         18.22         7.32 o                         
   4  14   6         58.23         71.92         8.23 o                         
   6  14   6         20.71         11.98         8.68 o                         
   8  14   6         98.36        101.11        10.53 o                         
  10  14   6          5.37         -9.74         9.74 o                         
  12  14   6         81.46         95.16        14.41 o                         
  14  14   6          0.74        -17.99        23.79 o                         
 -15  15   6         11.56         -1.24        10.97 o                         
 -13  15   6          3.71          5.85        10.13 o                         
 -11  15   6         48.72         61.15         9.60 o                         
  -9  15   6         75.69         84.67        10.69 o                         
  -7  15   6        239.43        235.66        20.38 o                         
  -5  15   6         32.88         23.43        10.68 o                         
  -3  15   6         78.29         87.51         7.72 o                         
  -1  15   6         49.95         54.51         7.78 o                         
   1  15   6         39.59         32.18         8.51 o                         
   3  15   6         26.38         27.95         8.44 o                         
   5  15   6         19.81         28.82         8.66 o                         
   7  15   6        230.56        250.09        15.49 o                         
   9  15   6        192.58        191.19        17.72 o                         
  11  15   6         54.03         56.48        14.84 o                         
  13  15   6         11.59         10.00        30.88 o                         
 -14  16   6         24.54          9.49        11.56 o                         
 -12  16   6          5.95          4.69        12.38 o                         
 -10  16   6         80.34         99.31        11.69 o                         
  -8  16   6         19.83         26.76         9.44 o                         
  -6  16   6        144.81        144.23        11.50 o                         
  -4  16   6          6.11         -0.25        10.48 o                         
  -2  16   6         16.57         16.87         8.01 o                         
   0  16   6         71.62         44.25         8.47 o                         
   2  16   6          0.79          6.13         9.39 o                         
   4  16   6        250.75        285.11        14.27 o                         
   6  16   6        141.25        113.07        10.47 o                         
   8  16   6         75.70         65.33        12.26 o                         
  10  16   6         72.19         79.80        22.21 o                         
  12  16   6          1.22          4.28        24.02 o                         
 -13  17   6         63.28         82.73        26.95 o                         
 -11  17   6         13.57         -2.07        10.93 o                         
  -9  17   6         59.85         66.61        15.48 o                         
  -7  17   6         12.61         11.41         9.27 o                         
  -5  17   6         29.24         23.27         9.66 o                         
  -3  17   6         20.17         16.79         9.62 o                         
  -1  17   6         95.35         94.93         9.27 o                         
   1  17   6         64.32         64.03         9.24 o                         
   3  17   6         98.00         88.49        11.73 o                         
   5  17   6         64.03         48.14         9.93 o                         
   7  17   6         50.85         38.37        16.84 o                         
   9  17   6         14.68         17.99        23.21 o                         
 -10  18   6          8.90          3.50        13.72 o                         
  -8  18   6         37.50         27.19        13.26 o                         
  -6  18   6         19.53         12.99        10.75 o                         
  -4  18   6          7.94          9.31        11.05 o                         
  -2  18   6         36.84         18.85        10.26 o                         
   0  18   6          4.50         14.84        10.50 o                         
   2  18   6         89.37         80.93        15.92 o                         
   4  18   6         22.54         36.19        16.81 o                         
   6  18   6         14.06         21.83        22.84 o                         
   8  18   6          9.04         11.87        26.23 o                         
  -7  19   6         13.19         12.89        15.76 o                         
  -5  19   6          6.75        -11.13        13.74 o                         
  -3  19   6          2.68        -15.93        15.93 o                         
  -1  19   6         23.70         31.39        14.73 o                         
   1  19   6         28.06         20.23        32.20 o                         
   3  19   6         56.02         57.11        24.14 o                         
   5  19   6          0.90          5.00        27.76 o                         
  -2  20   6          2.64          0.86        25.34 o                         
   0  20   6          4.06         18.64        41.77 o                         
  -7 -19   7         22.54         21.92        31.45 o                         
  -5 -19   7          7.46         -8.94        30.07 o                         
  -3 -19   7         17.68         18.11        12.71 o                         
  -1 -19   7          5.65          1.96        16.01 o                         
   1 -19   7         11.03        -16.70        22.42 o                         
   3 -19   7         39.39         51.98        23.94 o                         
 -10 -18   7         10.96         16.55        33.34 o                         
  -8 -18   7         18.52         35.83        29.05 o                         
  -6 -18   7         40.67         10.62        28.92 o                         
  -4 -18   7          3.05        -18.60        18.60 o                         
  -2 -18   7          3.20         -8.29        11.49 o                         
   0 -18   7          1.27         -7.54        12.92 o                         
   2 -18   7         31.43         21.14        11.49 o                         
   4 -18   7         28.41         42.21        13.28 o                         
   6 -18   7         18.38         25.48        42.46 o                         
 -13 -17   7         58.35        117.26        35.08 o                         
 -11 -17   7         11.86          0.39        23.07 o                         
  -9 -17   7         98.52         63.27        39.17 o                         
  -7 -17   7         40.28         35.63        16.24 o                         
  -5 -17   7         50.50         34.92        28.57 o                         
  -3 -17   7         17.80         10.95         9.35 o                         
  -1 -17   7          4.78         -1.03        11.39 o                         
   1 -17   7          7.77         -6.22         9.84 o                         
   3 -17   7         62.40         76.17        13.32 o                         
   5 -17   7          4.35          9.16        11.88 o                         
   7 -17   7         28.21          7.50        12.87 o                         
   9 -17   7         23.21         54.68        27.88 o                         
 -14 -16   7        161.25        101.48        32.75 o                         
 -12 -16   7          7.82          9.79        21.24 o                         
 -10 -16   7         47.53         33.29        16.91 o                         
  -8 -16   7         78.89         57.78        21.26 o                         
  -6 -16   7        348.53        375.27        24.66 o                         
  -4 -16   7          4.72         13.55         7.70 o                         
  -2 -16   7          1.42         -1.84         8.94 o                         
   0 -16   7         15.98         -7.87        15.50 o                         
   2 -16   7         67.91         75.90        12.76 o                         
   4 -16   7         25.89         33.51        10.81 o                         
   6 -16   7          7.56         -9.89        11.36 o                         
   8 -16   7         19.12         15.42        14.17 o                         
  10 -16   7          8.25         -2.91        19.90 o                         
 -15 -15   7         59.68        110.61        59.77 o                         
 -13 -15   7         70.51         45.09        21.70 o                         
 -11 -15   7         30.72         21.47        17.66 o                         
  -9 -15   7        161.59        148.99        17.30 o                         
  -7 -15   7        240.49        219.64        21.94 o                         
  -5 -15   7         53.32         46.85        16.87 o                         
  -3 -15   7         13.48         22.56         7.79 o                         
  -1 -15   7         75.83         68.64        11.16 o                         
   1 -15   7         14.56          2.78        11.64 o                         
   3 -15   7         34.99         20.11        10.41 o                         
   5 -15   7          1.09         -5.45         8.34 o                         
   7 -15   7         15.49         16.58        10.63 o                         
   9 -15   7         75.85         68.02        11.76 o                         
  11 -15   7         39.12         31.53        15.71 o                         
 -16 -14   7         59.71         84.56        26.16 o                         
 -14 -14   7        134.13        124.87        19.84 o                         
 -12 -14   7         25.49         -6.65        16.24 o                         
 -10 -14   7          8.21         10.90        14.69 o                         
  -8 -14   7          4.50         -9.33        13.54 o                         
  -6 -14   7        278.88        357.89        24.93 o                         
  -4 -14   7        319.18        329.75        17.36 o                         
  -2 -14   7         26.47         22.22         9.99 o                         
   0 -14   7         48.43         41.39         8.24 o                         
   2 -14   7         48.89         35.22         8.97 o                         
   4 -14   7         42.62         56.48        12.74 o                         
   6 -14   7        272.66        341.72        18.47 o                         
   8 -14   7         16.73         22.92        10.07 o                         
  10 -14   7         90.59         79.65        11.52 o                         
  12 -14   7          3.09        -10.53        13.60 o                         
  14 -14   7          3.04         -8.69        20.38 o                         
 -17 -13   7         91.88         82.54        21.67 o                         
 -15 -13   7        124.66        127.79        20.64 o                         
 -13 -13   7          4.95         -1.36        15.61 o                         
 -11 -13   7          7.12         12.83        19.71 o                         
  -9 -13   7        240.27        242.73        20.87 o                         
  -7 -13   7        235.78        210.33        19.00 o                         
  -5 -13   7         53.00         64.44        11.80 o                         
  -3 -13   7        320.06        364.64        20.99 o                         
  -1 -13   7        105.64        108.73        11.77 o                         
   1 -13   7         73.51         71.36         7.81 o                         
   3 -13   7        148.18        168.16        10.26 o                         
   5 -13   7        412.00        447.73        20.82 o                         
   7 -13   7        409.58        432.08        24.34 o                         
   9 -13   7         26.17         28.52         9.73 o                         
  11 -13   7         89.85         80.05        11.01 o                         
  13 -13   7          1.54        -12.64        13.41 o                         
  15 -13   7         15.03          0.32        20.90 o                         
 -18 -12   7         70.76         47.03        23.03 o                         
 -16 -12   7         20.31         13.06        19.91 o                         
 -14 -12   7        193.08        189.21        21.69 o                         
 -12 -12   7        455.69        477.30        39.21 o                         
 -10 -12   7        797.23        902.76        47.66 o                         
  -8 -12   7        566.46        508.19        32.65 o                         
  -6 -12   7        320.27        365.65        21.60 o                         
  -4 -12   7         24.72         39.34         5.97 o                         
  -2 -12   7         30.86         35.47        15.59 o                         
   0 -12   7         15.47         20.12         6.78 o                         
   2 -12   7        252.75        266.62        11.94 o                         
   4 -12   7        209.48        197.31        10.24 o                         
   6 -12   7        103.40        103.79        10.50 o                         
   8 -12   7        130.94        108.83        10.04 o                         
  10 -12   7         22.57         11.18         9.30 o                         
  12 -12   7          9.26          9.22        11.73 o                         
  14 -12   7          1.02        -16.43        16.43 o                         
  16 -12   7          0.09         22.09        21.44 o                         
 -19 -11   7          2.88         16.70        24.93 o                         
 -17 -11   7         37.76         73.91        20.60 o                         
 -15 -11   7        121.20         95.78        18.75 o                         
 -13 -11   7        288.51        265.31        17.12 o                         
 -11 -11   7        279.69        191.26        12.71 o                         
  -9 -11   7        508.50        456.71        26.04 o                         
  -7 -11   7        164.70        148.14        16.30 o                         
  -5 -11   7        248.98        265.70        15.57 o                         
  -3 -11   7       1931.86       2010.71        75.54 o                         
  -1 -11   7        990.11       1100.83        43.14 o                         
   1 -11   7         53.87         53.82         4.35 o                         
   3 -11   7        292.59        331.45        13.40 o                         
   5 -11   7       1363.83       1601.50        60.20 o                         
   7 -11   7        197.85        247.84        14.46 o                         
   9 -11   7         21.42         29.74        11.30 o                         
  11 -11   7        112.88        111.07        11.59 o                         
  13 -11   7        117.61        113.87        12.95 o                         
  15 -11   7         11.09          4.84        12.47 o                         
 -20 -10   7         10.90         25.11        29.80 o                         
 -18 -10   7        182.49        202.97        24.67 o                         
 -16 -10   7         72.41        101.49        20.06 o                         
 -14 -10   7        149.53        135.19        13.52 o                         
 -12 -10   7        505.96        518.07        28.59 o                         
 -10 -10   7        122.81        157.49        13.21 o                         
  -8 -10   7         51.88         50.91         9.23 o                         
  -6 -10   7        462.58        364.88        40.22 o                         
  -4 -10   7         58.94         62.22         5.05 o                         
  -2 -10   7        124.79        132.28        10.32 o                         
   0 -10   7        410.17        384.24        17.17 o                         
   2 -10   7        324.58        361.28        13.09 o                         
   4 -10   7       1438.99       1552.79        54.14 o                         
   6 -10   7       1402.14       1517.80        65.61 o                         
   8 -10   7        193.65        214.42        12.88 o                         
  10 -10   7         37.42         31.86        10.61 o                         
  12 -10   7         68.08         78.39        11.98 o                         
  14 -10   7         21.39          9.77         9.35 o                         
  16 -10   7          7.73          6.68        13.94 o                         
 -21  -9   7         11.44         14.51        23.32 o                         
 -19  -9   7         96.14         79.44        21.78 o                         
 -17  -9   7         48.04         52.91        22.29 o                         
 -15  -9   7        678.93        689.92        38.68 o                         
 -13  -9   7       1014.79       1093.79        47.66 o                         
 -11  -9   7       1102.06       1135.94        50.80 o                         
  -9  -9   7       1015.35       1053.54        51.34 o                         
  -7  -9   7       1574.61       1653.40        82.70 o                         
  -5  -9   7        460.27        489.32        24.68 o                         
  -3  -9   7        318.42        353.91        15.26 o                         
  -1  -9   7       1115.64       1134.37        40.58 o                         
   1  -9   7          8.58         23.65         3.95 o                         
   3  -9   7        261.50        258.88        10.74 o                         
   5  -9   7       2056.92       2251.19        69.94 o                         
   7  -9   7       1859.41       2016.99        76.36 o                         
   9  -9   7        503.06        506.88        25.15 o                         
  11  -9   7         30.60         33.36         9.54 o                         
  13  -9   7         47.79         58.24        11.95 o                         
  15  -9   7          9.66         -0.24        10.70 o                         
  17  -9   7         81.24         58.79        14.05 o                         
 -22  -8   7          5.48         13.82        13.21 o                         
 -20  -8   7         54.66         50.81        18.96 o                         
 -18  -8   7        112.60         96.48         9.73 o                         
 -16  -8   7        179.62        176.02        15.75 o                         
 -14  -8   7        164.71        179.91        15.56 o                         
 -12  -8   7        740.42        842.51        37.55 o                         
 -10  -8   7       1598.01       1650.83        67.12 o                         
  -8  -8   7       1239.75       1153.54        51.12 o                         
  -6  -8   7        882.02       1203.38        78.22 o                         
  -4  -8   7       1275.51       1356.20        62.48 o                         
  -2  -8   7        147.74        202.31        12.45 o                         
   0  -8   7        123.09        134.23         5.51 o                         
   2  -8   7       2682.83       2500.45        78.83 o                         
   4  -8   7        257.97        282.77        10.94 o                         
   6  -8   7       1677.88       1851.05        60.47 o                         
   8  -8   7        390.07        354.44        15.34 o                         
  10  -8   7          9.58         -8.67         9.03 o                         
  12  -8   7        114.88        142.09        13.53 o                         
  14  -8   7         37.74         25.29        11.31 o                         
  16  -8   7         15.53          4.27        11.16 o                         
  18  -8   7         81.21         63.48        17.87 o                         
 -21  -7   7         22.90         24.43        12.39 o                         
 -19  -7   7         10.96          4.09         9.33 o                         
 -17  -7   7        146.16        145.56        14.35 o                         
 -15  -7   7         98.71         98.45         8.45 o                         
 -13  -7   7       1090.77       1120.03        46.65 o                         
 -11  -7   7         35.69         44.23        10.36 o                         
  -9  -7   7       1986.39       2039.74       112.73 o                         
  -7  -7   7       1780.41       1800.94        74.96 o                         
  -5  -7   7        541.57        435.87        43.36 o                         
  -3  -7   7       2572.22       2487.33        92.58 o                         
  -1  -7   7       2363.39       2410.71        85.37 o                         
   1  -7   7       2293.44       2676.52        79.07 o                         
   3  -7   7        410.19        426.14        16.56 o                         
   5  -7   7       4680.59       4875.25       159.19 o                         
   7  -7   7        670.08        620.91        23.94 o
[truncated: 707,538 more chars]
