# Supplementary material for: Maleate salts of bedaquiline
Source: Acta Crystallogr E Crystallogr Commun. 2021 Mar 26;77(Pt 4):433–45. doi: 10.1107/S2056989021002991 (PMC8025853; doi:10.1107/S2056989021002991)
Supplement: Supplementary file 8 [file e-77-00433-desolvated_sqsup7.hkl]

data_desolvated_sq                                                              
_shelx_title ' RPI_46_1_2_0m in C2'                                             
_shelx_refln_list_code          4                                               
_shelx_F_calc_maximum      215.52                                               
_exptl_crystal_F_000      1392.00                                               
_reflns_d_resolution_high  0.6500                                               
                                                                                
loop_                                                                           
 _space_group_symop_operation_xyz                                               
 'x, y, z'                                                                      
 '-x, y, -z'                                                                    
 'x+1/2, y+1/2, z'                                                              
 '-x+1/2, y+1/2, -z'                                                            
                                                                                
_cell_length_a    15.7494                                                       
_cell_length_b    13.3568                                                       
_cell_length_c    17.8634                                                       
_cell_angle_alpha  90.000                                                       
_cell_angle_beta  106.500                                                       
_cell_angle_gamma  90.000                                                       
                                                                                
_shelx_F_squared_multiplier     1.000                                           
                                                                                
loop_                                                                           
 _refln_index_h                                                                 
 _refln_index_k                                                                 
 _refln_index_l                                                                 
 _refln_F_squared_calc                                                          
 _refln_F_squared_meas                                                          
 _refln_F_squared_sigma                                                         
 _refln_observed_status                                                         
   0 -20   0          8.01        -23.97        23.97 o                         
   2 -20   0         20.13         40.29        23.84 o                         
   4 -20   0         16.93         11.31        16.40 o                         
   1 -19   0          6.69         -5.88        12.55 o                         
   3 -19   0          1.74        -12.45        12.45 o                         
   5 -19   0         46.04         38.50        12.66 o                         
   7 -19   0         14.70        -25.23        26.29 o                         
   0 -18   0         33.15         39.52        17.03 o                         
   2 -18   0          4.80         -6.54        11.74 o                         
   4 -18   0         19.26         20.08        10.35 o                         
   6 -18   0          4.69         -0.39        10.88 o                         
   8 -18   0         35.15         26.88        13.24 o                         
  10 -18   0         25.61         31.42        16.49 o                         
   1 -17   0         36.03         29.44        10.08 o                         
   3 -17   0        101.45         85.64        10.55 o                         
   5 -17   0         18.42         18.50        10.58 o                         
   7 -17   0         88.55         89.01        11.33 o                         
   9 -17   0        161.84        145.07        12.89 o                         
  11 -17   0         18.86         14.52        15.62 o                         
  13 -17   0         83.52         90.98        17.18 o                         
   0 -16   0        152.71        162.63        18.12 o                         
   2 -16   0         38.81         39.36         8.88 o                         
   4 -16   0         65.82         58.51        10.97 o                         
   6 -16   0          7.60          1.75         9.79 o                         
   8 -16   0         90.34         93.08        11.00 o                         
  10 -16   0         91.43         97.74        11.02 o                         
  12 -16   0         38.75         26.20        15.79 o                         
  14 -16   0         26.01         22.76        12.36 o                         
   1 -15   0        122.44        131.83         8.99 o                         
   3 -15   0         14.11         14.73         8.12 o                         
   5 -15   0          3.13         -1.75         9.90 o                         
   7 -15   0         15.22         20.00         9.13 o                         
   9 -15   0          8.04         -9.55         9.55 o                         
  11 -15   0          4.80         -4.10        12.23 o                         
  13 -15   0         81.41         95.38        14.13 o                         
  15 -15   0          0.50         10.35        14.92 o                         
   0 -14   0        565.19        660.17        34.79 o                         
   2 -14   0        197.58        181.81        10.54 o                         
   4 -14   0         25.57         29.79         7.36 o                         
   6 -14   0        159.91        153.79        10.73 o                         
   8 -14   0         75.75         60.18         9.35 o                         
  10 -14   0          4.40          6.63         9.42 o                         
  12 -14   0         83.93         82.77        11.17 o                         
  14 -14   0         16.89         30.17        10.91 o                         
  16 -14   0          5.39          0.50        20.90 o                         
   1 -13   0        501.25        523.74        20.93 o                         
   3 -13   0         67.17         59.62         7.48 o                         
   5 -13   0        143.18        135.62        11.39 o                         
   7 -13   0       1061.00       1106.32        41.39 o                         
   9 -13   0         58.72         65.48        11.66 o                         
  11 -13   0         54.79         62.45         9.17 o                         
  13 -13   0        164.00        156.78        12.30 o                         
  15 -13   0         27.72         34.33        11.58 o                         
  17 -13   0         34.99         25.89        17.11 o                         
   0 -12   0        825.13        849.73        46.99 o                         
   2 -12   0         21.22         42.00         7.60 o                         
   4 -12   0         39.68         30.99         7.02 o                         
   6 -12   0        244.49        261.30        13.66 o                         
   8 -12   0        232.49        234.54        10.28 o                         
  10 -12   0        542.00        611.79        31.32 o                         
  12 -12   0         29.39         31.40        10.50 o                         
  14 -12   0        210.35        222.77        13.70 o                         
  16 -12   0         67.04         51.86        11.93 o                         
  18 -12   0         26.06         23.19        14.61 o                         
   1 -11   0       1128.24       1187.54        42.97 o                         
   3 -11   0        567.90        690.42        43.13 o                         
   5 -11   0        300.37        377.56        17.40 o                         
   7 -11   0        599.87        679.74        26.02 o                         
   9 -11   0         10.54          8.65         5.98 o                         
  11 -11   0        161.50        145.74        10.46 o                         
  13 -11   0         61.07         48.20        12.41 o                         
  15 -11   0         29.22         18.29         9.84 o                         
  17 -11   0        162.28        154.46        14.85 o                         
  19 -11   0          0.65          0.02        15.99 o                         
   0 -10   0       1189.80       1275.30        63.16 o                         
   2 -10   0        512.63        588.92        24.11 o                         
   4 -10   0        504.68        490.77        19.39 o                         
   6 -10   0         99.12         77.71         6.61 o                         
   8 -10   0        517.64        546.46        21.35 o                         
  10 -10   0         18.16         -0.30         6.00 o                         
  12 -10   0         20.43          9.47         8.28 o                         
  14 -10   0         28.64         13.18        12.53 o                         
  16 -10   0         30.22         13.71         8.56 o                         
  18 -10   0        111.50         91.31        13.79 o                         
  20 -10   0         15.45          2.96        15.65 o                         
   1  -9   0       2034.27       2076.85        69.73 o                         
   3  -9   0       1189.93        986.92       135.41 o                         
   5  -9   0        547.28        496.93        18.70 o                         
   7  -9   0        424.25        471.80        18.96 o                         
   9  -9   0        171.96        183.63         9.66 o                         
  11  -9   0        334.63        344.73        14.84 o                         
  13  -9   0        132.15        141.73        10.57 o                         
  15  -9   0        224.45        223.22        13.34 o                         
  17  -9   0         89.73         92.41        11.13 o                         
  19  -9   0        205.35        210.13        14.80 o                         
   0  -8   0       1290.60       1274.56        59.68 o                         
   2  -8   0       7032.29       7251.40       244.05 o                         
   4  -8   0        793.45        825.79        31.13 o                         
   6  -8   0       1025.17       1104.17        43.21 o                         
   8  -8   0        103.59        111.82         6.69 o                         
  10  -8   0       1529.89       1405.68        57.27 o                         
  12  -8   0         97.29        118.11         7.57 o                         
  14  -8   0          5.94         11.15         7.43 o                         
  16  -8   0        298.59        317.20        15.13 o                         
  18  -8   0        799.03        961.31        48.07 o                         
  20  -8   0         16.67         27.82        12.46 o                         
   1  -7   0       3442.94       3393.90       104.49 o                         
   3  -7   0       2792.16       3018.21       120.53 o                         
   5  -7   0        178.82        115.19        13.24 o                         
   7  -7   0       2599.49       3030.56       116.56 o                         
   9  -7   0        415.84        503.00        18.67 o                         
  11  -7   0       2270.07       2175.84        74.43 o                         
  13  -7   0          8.16         13.29         6.87 o                         
  15  -7   0         93.97        101.84         9.29 o                         
  17  -7   0        188.64        171.16        11.92 o                         
  19  -7   0        197.65        214.43        19.57 o                         
  21  -7   0         95.58         94.73        15.45 o                         
   0  -6   0       1009.86        973.98        45.06 o                         
   2  -6   0       1655.07       1573.71        52.60 o                         
   4  -6   0       3272.88       3991.03       122.44 o                         
   6  -6   0        183.09        126.91         6.46 o                         
   8  -6   0       3896.73       3767.06       113.37 o                         
  10  -6   0        206.21        189.21         8.39 o                         
  12  -6   0        125.77        125.59         6.14 o                         
  14  -6   0         16.62         27.93         4.82 o                         
  16  -6   0        126.42        156.33         9.72 o                         
  18  -6   0         45.61         24.70        10.29 o                         
  20  -6   0          3.25         -7.71        12.98 o                         
  22  -6   0          7.08        -10.98        20.90 o                         
   1  -5   0       1273.11       1435.60        51.64 o                         
   5  -5   0      18912.15      20031.01      1102.58 o                         
   7  -5   0        369.06        333.49        11.70 o                         
   9  -5   0        646.63        710.21        20.48 o                         
  11  -5   0        634.63        633.55        23.32 o                         
  13  -5   0       1345.71       1294.52        41.11 o                         
  15  -5   0        526.83        523.79        20.85 o                         
  17  -5   0         73.69         71.31         8.91 o                         
  19  -5   0         36.92         29.52        11.54 o                         
  21  -5   0          6.85        -12.93        16.60 o                         
   2  -4   0      28028.42      31179.83      2955.67 o                         
   4  -4   0       7797.08       7351.96       325.80 o                         
   6  -4   0       4851.77       5062.39       149.15 o                         
   8  -4   0       4760.41       4708.57       140.08 o                         
  10  -4   0       1617.04       1477.78        50.15 o                         
  12  -4   0       1104.92       1025.23        36.86 o                         
  14  -4   0        151.55        161.11         9.52 o                         
  16  -4   0        662.75        723.91        28.96 o                         
  18  -4   0         94.76         57.92         8.93 o                         
  20  -4   0         11.01          4.65        11.25 o                         
  22  -4   0          9.79          4.43        18.10 o                         
   1  -3   0      10586.49      11305.97      1027.04 o                         
   3  -3   0      11514.64      11551.99       734.29 o                         
   5  -3   0       8120.87       7314.46       358.12 o                         
   7  -3   0       4126.21       4556.36       152.00 o                         
   9  -3   0        417.98        475.04        16.86 o                         
  11  -3   0       1564.86       1595.09        48.25 o                         
  13  -3   0        524.86        524.19        21.53 o                         
  15  -3   0        635.58        612.29        28.11 o                         
  17  -3   0        328.37        263.69        15.86 o                         
  19  -3   0          2.35         -9.73        10.18 o                         
  21  -3   0          7.66        -15.02        15.02 o                         
   2  -2   0      15652.01      16963.43      1102.57 o                         
   4  -2   0       5282.88       5081.21       248.30 o                         
   6  -2   0        834.79        797.71        28.58 o                         
   8  -2   0       8841.02       8466.18       323.88 o                         
  10  -2   0       4104.73       3947.84       134.79 o                         
  12  -2   0       1842.26       1898.52        64.90 o                         
  14  -2   0        678.11        635.22        24.55 o                         
  16  -2   0          9.92         -7.81         7.81 o                         
  18  -2   0        106.22        133.98        11.87 o                         
  20  -2   0          8.43          5.77        12.47 o                         
  22  -2   0          3.14         -9.41        16.87 o                         
   5  -1   0       6489.08       5892.28       315.53 o                         
   9  -1   0        791.25        825.75        26.02 o                         
  11  -1   0        600.35        589.35        20.72 o                         
  13  -1   0        305.90        246.41        31.55 o                         
  15  -1   0       1001.45       1019.59        36.50 o                         
  17  -1   0        423.26        420.71        20.15 o                         
  19  -1   0         45.86         40.74         9.92 o                         
  21  -1   0         60.06         69.03        12.80 o                         
  23  -1   0          1.58         -2.39        35.74 o                         
   2   0   0       4805.34       5514.47       776.35 o                         
   4   0   0       7275.77       8480.31       557.83 o                         
   6   0   0       4775.06       4425.16       145.56 o                         
   8   0   0       6277.13       5865.98       193.06 o                         
  10   0   0       1351.95       1269.25        45.84 o                         
  12   0   0        193.44        194.29         9.04 o                         
  14   0   0         42.66         33.95         6.98 o                         
  16   0   0        249.08        254.60        12.40 o                         
  18   0   0         77.34         56.56        11.06 o                         
  20   0   0        432.10        460.08        24.86 o                         
  22   0   0          6.95         34.22        24.23 o                         
   5   1   0       6676.14       5845.63       387.01 o                         
   7   1   0       1930.73       1955.57        60.96 o                         
   9   1   0        646.85        661.08        30.32 o                         
  11   1   0        672.18        642.81        22.03 o                         
  13   1   0        163.61        151.77         7.97 o                         
  15   1   0        794.92        785.21        31.17 o                         
  17   1   0        399.98        422.30        22.05 o                         
  19   1   0         48.33         35.26        12.65 o                         
  21   1   0         64.44         74.10        13.16 o                         
  23   1   0          1.21          4.27        34.16 o                         
   0   2   0       3920.51       4397.82       409.14 o                         
   2   2   0      16182.15      16469.32      1565.37 o                         
   4   2   0       4617.46       4372.50       174.69 o                         
   6   2   0        925.68        901.01        26.96 o                         
   8   2   0       8941.32       8581.54       299.93 o                         
  10   2   0       4384.44       4215.61       127.12 o                         
  12   2   0       1732.20       1750.59        57.22 o                         
  14   2   0        719.44        690.61        25.26 o                         
  16   2   0          4.99          9.28        10.20 o                         
  18   2   0        103.93        115.68        15.45 o                         
  20   2   0         11.18          9.77        11.24 o                         
  22   2   0          3.99         -4.79        21.72 o                         
   1   3   0      10345.44      10896.91       725.11 o                         
   3   3   0      10734.77      10737.07       731.07 o                         
   5   3   0       8995.71       8245.04       415.25 o                         
   7   3   0       4897.16       5256.86       152.49 o                         
   9   3   0        484.66        532.95        17.05 o                         
  11   3   0       1375.40       1447.88        51.23 o                         
  13   3   0        564.61        609.26        20.31 o                         
  15   3   0        785.56        767.00        24.93 o                         
  17   3   0        386.74        310.10        16.01 o                         
  19   3   0          4.03          2.01        12.05 o                         
  21   3   0          5.46         15.75        14.25 o                         
   2   4   0      30196.09      32724.31      2984.02 o                         
   4   4   0       7045.17       6635.27       324.63 o                         
   6   4   0       4368.11       4511.94       157.81 o                         
   8   4   0       4459.74       4289.63       148.42 o                         
  10   4   0       1791.94       1701.05        50.22 o                         
  12   4   0       1348.90       1280.53        39.50 o                         
  14   4   0        110.35        132.50         7.75 o                         
  16   4   0        598.69        648.27        28.30 o                         
  18   4   0         95.74         57.71        10.12 o                         
  20   4   0         12.24         15.10        12.22 o                         
  22   4   0          9.78         14.47        34.74 o                         
   1   5   0       1516.35       1689.73        48.87 o                         
   3   5   0       6634.62       6119.55       254.48 o                         
   5   5   0      19940.05      21380.38      1355.37 o                         
   7   5   0        309.16        310.87        12.25 o                         
   9   5   0        549.98        597.61        21.71 o                         
  11   5   0        815.86        780.66        25.15 o                         
  13   5   0       1202.16       1228.19        40.86 o                         
  15   5   0        576.03        589.25        21.40 o                         
  17   5   0         75.39         54.60         8.94 o                         
  19   5   0         36.17         24.65        10.42 o                         
  21   5   0          4.26          5.38        17.20 o                         
   0   6   0        945.39        942.90        40.30 o                         
   2   6   0       1455.09       1427.67        44.05 o                         
   4   6   0       3622.32       4330.40       122.61 o                         
   6   6   0        254.00        155.75        16.33 o                         
   8   6   0       4071.45       3931.87       119.57 o                         
  10   6   0        205.50        180.01         8.52 o                         
  12   6   0        115.67        105.65         6.97 o                         
  14   6   0          4.85          4.72         6.49 o                         
  16   6   0        167.22        172.38        10.21 o                         
  18   6   0         30.65         13.92         9.60 o                         
  20   6   0          7.60          6.82        12.56 o                         
  22   6   0          7.95         -0.91        25.19 o                         
   1   7   0       3330.72       3336.35       104.49 o                         
   3   7   0       3594.90       3727.43       101.26 o                         
   5   7   0         61.79         29.66         3.32 o                         
   7   7   0       3106.19       3515.74       102.91 o                         
   9   7   0        428.59        497.54        17.71 o                         
  11   7   0       2024.06       1984.16        64.94 o                         
  13   7   0         31.56         33.00         6.40 o                         
  15   7   0        150.29        160.32        10.12 o                         
  17   7   0        164.33        178.12        14.33 o                         
  19   7   0        188.09        209.77        15.29 o                         
  21   7   0         91.11        111.52        20.31 o                         
   0   8   0       1588.46       1611.64        66.94 o                         
   2   8   0       7390.95       7571.13       218.65 o                         
   4   8   0        885.78        881.91        26.11 o                         
   6   8   0       1211.71       1271.48        38.19 o                         
   8   8   0         27.32         44.14        14.93 o                         
  10   8   0       1842.80       1719.91        50.48 o                         
  12   8   0         64.73         76.02         7.36 o                         
  14   8   0          1.34         -7.51         7.51 o                         
  16   8   0        254.78        228.84        14.84 o                         
  18   8   0        843.91        968.21        38.77 o                         
  20   8   0         23.26         15.84        19.08 o                         
   1   9   0       2101.02       2131.39        65.90 o                         
   3   9   0        930.32        881.88        29.01 o                         
   5   9   0        570.99        508.55        16.83 o                         
   7   9   0        447.05        456.08        15.85 o                         
   9   9   0        114.14        127.55         9.07 o                         
  11   9   0        307.89        310.93        14.96 o                         
  13   9   0         72.70         61.20         7.75 o                         
  15   9   0        247.36        253.80        12.93 o                         
  17   9   0        118.40        127.71        10.94 o                         
  19   9   0        181.68        191.29        19.03 o                         
   0  10   0       1281.24       1374.08        56.63 o                         
   2  10   0        664.42        673.06        20.31 o                         
   4  10   0        439.68        429.52        15.16 o                         
   6  10   0        163.83        106.88         5.43 o                         
   8  10   0        505.93        578.90        21.27 o                         
  10  10   0         28.70         14.36         8.58 o                         
  12  10   0         21.68         34.01         8.97 o                         
  14  10   0         46.70         21.42         8.64 o                         
  16  10   0         46.52         31.80         9.58 o                         
  18  10   0         96.29        110.67        14.45 o                         
  20  10   0         21.76          8.68        18.82 o                         
   1  11   0       1234.60       1324.79        40.44 o                         
   3  11   0        774.96        797.99        24.81 o                         
   5  11   0        438.15        495.15        15.63 o                         
   7  11   0        630.46        654.53        23.08 o                         
   9  11   0          9.05          6.66         6.70 o                         
  11  11   0        124.40        101.35         8.67 o                         
  13  11   0         54.24         55.92        10.73 o                         
  15  11   0         18.60          3.32         9.62 o                         
  17  11   0        172.98        187.48        15.94 o                         
  19  11   0          0.95          5.04        20.36 o                         
   0  12   0        782.54        826.01        37.28 o                         
   2  12   0         40.23         55.08         5.48 o                         
   4  12   0         57.41         51.72         5.12 o                         
   6  12   0        298.46        268.34        12.19 o                         
   8  12   0        176.37        157.57        10.21 o                         
  10  12   0        557.60        599.17        23.52 o                         
  12  12   0         12.14         15.90         8.17 o                         
  14  12   0        195.60        209.00        15.62 o                         
  16  12   0         87.40         65.73        13.14 o                         
  18  12   0         25.33         37.58        21.66 o                         
   1  13   0        510.82        517.54        19.39 o                         
   3  13   0         59.65         54.49         6.11 o                         
   5  13   0        113.52        128.95         7.55 o                         
   7  13   0       1066.17       1105.70        42.07 o                         
   9  13   0         84.54         84.34         9.85 o                         
  11  13   0         35.70         25.23         8.13 o                         
  13  13   0        193.98        177.95        13.80 o                         
  15  13   0         29.01         28.31        12.68 o                         
  17  13   0         38.38         41.32        15.97 o                         
   0  14   0        592.78        678.46        35.81 o                         
   2  14   0        212.74        197.58         9.73 o                         
   4  14   0         20.37         14.75         6.79 o                         
   6  14   0        192.97        208.14        10.34 o                         
   8  14   0         68.04         74.72         8.10 o                         
  10  14   0          0.49         -8.01         8.01 o                         
  12  14   0         94.86         85.65        11.85 o                         
  14  14   0         11.92         19.09        12.93 o                         
  16  14   0          9.68          0.10        21.89 o                         
   1  15   0        118.81        121.06         9.04 o                         
   3  15   0         11.30          1.20         7.32 o                         
   5  15   0          1.60          0.69         8.15 o                         
   7  15   0         26.79         28.86         8.99 o                         
   9  15   0          6.92          4.33         8.59 o                         
  11  15   0          1.47         -5.17        10.77 o                         
  13  15   0         69.30         81.97        20.07 o                         
  15  15   0          0.52         -6.38        19.69 o                         
   0  16   0        167.02        148.15        15.00 o                         
   2  16   0         45.91         37.80         8.76 o                         
   4  16   0         73.82         53.49         8.44 o                         
   6  16   0          9.97         -4.75         8.20 o                         
   8  16   0        103.69         98.82        10.91 o                         
  10  16   0         75.28         66.99        12.65 o                         
  12  16   0         48.81         43.88        13.95 o                         
  14  16   0         21.78         23.92        16.62 o                         
   1  17   0         38.22         27.80         9.41 o                         
   3  17   0        103.20         94.25         9.40 o                         
   5  17   0         16.68          4.35         8.48 o                         
   7  17   0         76.35         63.48        10.83 o                         
   9  17   0        169.60        156.40        21.71 o                         
  11  17   0         19.24          8.40        16.34 o                         
  13  17   0         74.22         72.91        22.67 o                         
   0  18   0         27.87         22.91        16.41 o                         
   2  18   0          4.92          5.04         9.06 o                         
   4  18   0         16.83          8.41         9.07 o                         
   6  18   0          4.84          7.98        11.28 o                         
   8  18   0         40.92         34.49        15.20 o                         
  10  18   0         20.96         32.66        20.81 o                         
   1  19   0          6.90         19.18        12.60 o                         
   3  19   0          2.13         18.04        14.23 o                         
   5  19   0         41.77         36.54        17.35 o                         
   7  19   0         13.85          6.42        24.06 o                         
   0  20   0          8.44         10.08        51.96 o                         
   2  20   0         20.52         25.95        30.47 o                         
   4  20   0         18.06          7.26        26.88 o                         
  -4 -20   1         14.78         17.10        21.22 o                         
  -2 -20   1          2.82          4.46        24.27 o                         
   0 -20   1          0.91          1.94        18.90 o                         
   2 -20   1          6.44        -18.80        18.80 o                         
   4 -20   1         14.58         19.20        15.86 o                         
  -9 -19   1         18.31         18.32        49.74 o                         
  -7 -19   1         44.00         28.28        15.91 o                         
  -5 -19   1         23.65         16.18        12.60 o                         
  -3 -19   1         14.54         -9.11        12.42 o                         
  -1 -19   1          6.08          5.89        11.66 o                         
   1 -19   1         12.29         35.49        14.05 o                         
   3 -19   1         33.00         20.03        11.96 o                         
   5 -19   1         33.08         22.48        12.89 o                         
   7 -19   1         60.87         52.74        27.83 o                         
 -10 -18   1          3.45         21.54        32.49 o                         
  -8 -18   1        105.60         96.86        18.32 o                         
  -6 -18   1          2.61         -5.57        11.51 o                         
  -4 -18   1         72.41         62.05        10.67 o                         
  -2 -18   1          1.82         -5.02        10.42 o                         
   0 -18   1         48.22         52.44        16.96 o                         
   2 -18   1          2.92        -12.12        12.12 o                         
   4 -18   1          0.58        -10.65        10.65 o                         
   6 -18   1        131.17        120.66        14.74 o                         
   8 -18   1         23.35         21.84        13.85 o                         
  10 -18   1          4.41          9.08        31.69 o                         
 -13 -17   1         47.68         52.63        33.87 o                         
 -11 -17   1         16.02         26.69        28.87 o                         
  -9 -17   1         39.70         44.19        11.32 o                         
  -7 -17   1          2.70          5.60         9.91 o                         
  -5 -17   1        123.01        112.56        11.77 o                         
  -3 -17   1          7.66         -0.60         7.97 o                         
  -1 -17   1          2.29         -6.68        11.16 o                         
   1 -17   1         74.09         59.99        10.65 o                         
   3 -17   1         29.66         14.15        14.47 o                         
   5 -17   1         14.20          4.63         8.36 o                         
   7 -17   1        108.99         96.38        12.18 o                         
   9 -17   1         10.28         13.35        13.48 o                         
  11 -17   1         57.09         45.76        17.23 o                         
 -14 -16   1          7.91        -35.72        35.72 o                         
 -12 -16   1         58.57         20.58        15.16 o                         
 -10 -16   1         40.61         15.93         9.54 o                         
  -8 -16   1         55.77         60.58         9.87 o                         
  -6 -16   1         78.44         77.43         9.71 o                         
  -4 -16   1         28.14         48.15         9.68 o                         
  -2 -16   1         12.16          7.14         8.87 o                         
   0 -16   1         47.82         57.23         8.90 o                         
   2 -16   1         33.46         37.63         8.23 o                         
   4 -16   1         19.60          5.28         9.04 o                         
   6 -16   1         30.88         33.60        10.20 o                         
   8 -16   1         29.88         16.34        10.30 o                         
  10 -16   1         43.00         32.21        10.85 o                         
  12 -16   1        113.12        149.83        14.56 o                         
  14 -16   1         33.28         57.36        18.82 o                         
 -15 -15   1          5.68         33.33        29.05 o                         
 -13 -15   1        130.98        126.44        14.86 o                         
 -11 -15   1         11.66          8.39         9.99 o                         
  -9 -15   1          9.29          2.74        13.01 o                         
  -7 -15   1         72.10         71.80        10.43 o                         
  -5 -15   1        383.97        425.71        41.60 o                         
  -3 -15   1          7.96          6.13         8.13 o                         
  -1 -15   1        179.09        164.78         9.84 o                         
   1 -15   1         32.49         31.32         6.18 o                         
   3 -15   1          4.46         -5.71         7.84 o                         
   5 -15   1          4.93          3.99         8.78 o                         
   7 -15   1         40.16         37.95         9.53 o                         
   9 -15   1         24.53         21.13         9.79 o                         
  11 -15   1         99.04        104.83        12.16 o                         
  13 -15   1          0.96        -12.71        13.75 o                         
  15 -15   1         49.10         85.11        37.72 o                         
 -16 -14   1         14.87          8.54        13.00 o                         
 -14 -14   1        259.74        250.21        17.49 o                         
 -12 -14   1        153.80        146.16        11.71 o                         
 -10 -14   1         25.90         15.90         9.19 o                         
  -8 -14   1        234.47        280.42        16.06 o                         
  -6 -14   1          2.64          0.20         9.47 o                         
  -4 -14   1         46.73         44.48         7.31 o                         
  -2 -14   1        305.35        304.74        15.12 o                         
   0 -14   1        741.54        765.18        27.29 o                         
   2 -14   1        313.14        346.69        17.77 o                         
   4 -14   1         75.57         53.83         8.42 o                         
   6 -14   1        276.45        280.58        14.03 o                         
   8 -14   1         28.42         28.11        10.90 o                         
  10 -14   1        231.22        226.64        15.92 o                         
  12 -14   1         51.49         67.25        11.09 o                         
  14 -14   1         99.95        105.04        12.65 o                         
  16 -14   1         11.38         -8.66        21.43 o                         
 -17 -13   1         24.38         24.70        15.85 o                         
 -15 -13   1        405.36        477.61        24.69 o                         
 -13 -13   1         30.11         44.28         9.31 o                         
 -11 -13   1         18.36         25.75        10.33 o                         
  -9 -13   1        179.03        172.17        15.40 o                         
  -7 -13   1         90.84         93.06        17.25 o                         
  -5 -13   1         95.06         97.01         7.13 o                         
  -3 -13   1         32.91         56.15         7.53 o                         
  -1 -13   1        134.54        122.63         6.58 o                         
   1 -13   1        456.51        472.25        20.77 o                         
   3 -13   1        152.93        153.65        10.16 o                         
   5 -13   1        853.24        915.06        37.95 o                         
   7 -13   1         83.63         87.23         7.75 o                         
   9 -13   1          5.76          4.08        10.34 o                         
  11 -13   1        219.48        206.38        12.75 o                         
  13 -13   1         17.87          9.71         9.95 o                         
  15 -13   1         39.53         31.22        11.46 o                         
  17 -13   1         11.01         14.20        24.02 o                         
 -18 -12   1          5.80          6.84        16.64 o                         
 -16 -12   1        248.35        251.23        15.77 o                         
 -14 -12   1         60.88         41.93         9.55 o                         
 -12 -12   1         32.75         60.57         8.98 o                         
 -10 -12   1        213.83        211.43        16.66 o                         
  -8 -12   1        168.78        164.39        10.49 o                         
  -6 -12   1        191.80        202.06        10.32 o                         
  -4 -12   1         21.27         20.36         6.13 o                         
  -2 -12   1        724.44        791.39        30.51 o                         
   0 -12   1        602.63        574.00        20.76 o                         
   2 -12   1       1075.27       1257.38        46.60 o                         
   4 -12   1        125.24        124.90        10.78 o                         
   6 -12   1        479.06        535.69        20.46 o                         
   8 -12   1        496.72        500.98        20.91 o                         
  10 -12   1         30.20         41.55         8.28 o                         
  12 -12   1        142.05        150.44        10.90 o                         
  14 -12   1        140.10        121.48        11.82 o                         
  16 -12   1         83.92        113.01        14.28 o                         
  18 -12   1         33.33         53.47        43.26 o                         
 -19 -11   1         64.85         38.21        15.62 o                         
 -17 -11   1         64.51         40.06        11.98 o                         
 -15 -11   1         68.15         72.57        10.25 o                         
 -13 -11   1         69.89         63.46         9.20 o                         
 -11 -11   1        285.47        299.81        20.38 o                         
  -9 -11   1         24.49         25.66         8.50 o                         
  -7 -11   1        455.20        501.61        17.57 o                         
  -5 -11   1        757.80        794.90        27.86 o                         
  -3 -11   1        852.53        831.97        32.67 o                         
  -1 -11   1       1862.80       1998.46        74.11 o                         
   1 -11   1       2070.61       2179.72        70.24 o                         
   3 -11   1        192.10        180.20         7.74 o                         
   5 -11   1        230.94        214.48        14.79 o                         
   7 -11   1         94.17         88.41         7.40 o                         
   9 -11   1         60.04         55.56         6.82 o                         
  11 -11   1         41.95         38.87         7.43 o                         
  13 -11   1        117.50        124.15        11.87 o                         
  15 -11   1        484.96        574.06        25.03 o                         
  17 -11   1        112.71        122.93        13.73 o                         
  19 -11   1          9.74         29.72        14.44 o                         
 -20 -10   1         72.70         68.10        16.00 o                         
 -18 -10   1         44.54         63.31        12.48 o                         
 -16 -10   1          1.94          1.87         9.78 o                         
 -14 -10   1         55.66         35.31         9.68 o                         
 -12 -10   1        184.51        224.32        15.87 o                         
 -10 -10   1        312.98        344.08        16.18 o                         
  -8 -10   1        205.12        181.36         9.24 o                         
  -6 -10   1        138.43        138.73        11.84 o                         
  -4 -10   1        120.84        157.52         8.88 o                         
  -2 -10   1        146.89        211.55        12.34 o                         
   0 -10   1       2693.70       2661.70        82.11 o                         
   2 -10   1        298.09        422.26        26.98 o                         
   4 -10   1        733.46        811.39        32.69 o                         
   6 -10   1       1150.61       1245.87        43.99 o                         
   8 -10   1       1033.99       1025.36        34.07 o                         
  10 -10   1        567.93        601.81        24.18 o                         
  12 -10   1         70.51         65.47         8.27 o                         
  14 -10   1          6.65         -8.94         8.94 o                         
  16 -10   1        292.13        346.34        17.10 o                         
  18 -10   1          5.05          5.88        11.35 o                         
  20 -10   1         33.56         24.78        15.76 o                         
 -21  -9   1          2.72          4.08        14.22 o                         
 -19  -9   1         34.28         19.17        12.91 o                         
 -17  -9   1         65.36         52.75         9.08 o                         
 -15  -9   1        339.92        374.76        22.33 o                         
 -13  -9   1         42.44         57.78         8.05 o                         
 -11  -9   1       1272.27       1404.43        50.44 o                         
  -9  -9   1       1389.16       1333.67        46.53 o                         
  -7  -9   1       1056.11       1211.80        45.09 o                         
  -5  -9   1       1458.13       1423.25        49.19 o                         
  -3  -9   1       2582.51       2483.74        97.68 o                         
  -1  -9   1       1221.73       1058.98        34.94 o                         
   1  -9   1        657.18        627.47        20.30 o                         
   3  -9   1       2128.81       2024.74        71.70 o                         
   5  -9   1       1423.33       1373.05        46.27 o                         
   7  -9   1        905.03       1002.33        33.19 o                         
   9  -9   1         50.30         45.53         6.15 o                         
  11  -9   1        558.37        577.62        21.24 o                         
  13  -9   1         56.56         78.73         8.24 o                         
  15  -9   1         80.44         79.72         8.98 o                         
  17  -9   1         44.35         48.40        14.83 o                         
  19  -9   1         36.01         40.64        12.37 o                         
 -20  -8   1         39.17          8.32        16.44 o                         
 -18  -8   1         61.87         45.78        10.76 o                         
 -16  -8   1        303.11        326.23        15.45 o                         
 -14  -8   1        346.53        350.97        17.19 o                         
 -12  -8   1       2199.28       2278.63        79.04 o                         
 -10  -8   1        810.98        794.83        27.35 o                         
  -8  -8   1        874.56        905.06        32.29 o                         
  -6  -8   1        982.14        909.12        30.16 o                         
  -4  -8   1       1367.95       1393.92        43.26 o                         
  -2  -8   1       3158.79       2849.70       115.14 o                         
   0  -8   1       1885.09       1782.64        58.18 o                         
   2  -8   1        700.24        960.53        43.50 o                         
   4  -8   1        652.39        687.70        36.70 o                         
   6  -8   1        401.32        393.69        13.34 o                         
   8  -8   1        399.81        383.41        13.99 o                         
  10  -8   1        664.60        761.74        22.39 o                         
  12  -8   1        339.60        302.97        14.02 o                         
  14  -8   1         11.13         16.68         7.67 o                         
  16  -8   1         85.54         90.46        10.37 o                         
  18  -8   1         78.73         90.28        14.14 o                         
  20  -8   1        136.93        139.27        15.80 o                         
 -21  -7   1         33.10         25.46        12.71 o                         
 -19  -7   1         36.01         37.07        14.19 o                         
 -17  -7   1        208.05        212.72        12.68 o                         
 -15  -7   1        547.78        584.37        24.39 o                         
 -13  -7   1        252.83        236.00        39.32 o                         
 -11  -7   1         87.85         76.02         9.04 o                         
  -9  -7   1         63.53         64.39         6.95 o                         
  -7  -7   1       1561.83       1540.03        45.83 o                         
  -3  -7   1       7889.92       8006.30       335.46 o                         
  -1  -7   1       2141.08       2206.42        73.75 o                         
   1  -7   1       2438.02       2826.90        89.00 o                         
   3  -7   1        209.26        168.97         9.98 o                         
   5  -7   1       1490.41       1298.99        42.17 o                         
   7  -7   1        433.97        471.12        18.66 o                         
   9  -7   1         26.43         26.90         4.03 o                         
  11  -7   1       1837.87       1789.63        55.81 o                         
  13  -7   1        760.85        810.42        27.08 o                         
  15  -7   1         68.71         57.84         7.03 o                         
  17  -7   1        212.22        227.42        13.55 o                         
  19  -7   1         97.21        102.80        13.19 o                         
  21  -7   1         15.11         24.49        40.36 o                         
 -22  -6   1         10.30         -7.35        15.34 o                         
 -20  -6   1         35.02         29.23        14.91 o                         
 -18  -6   1         73.56         91.31        10.82 o                         
 -16  -6   1        278.30        278.85        15.24 o                         
 -14  -6   1        116.13        122.00         8.07 o                         
 -12  -6   1        358.94        341.35        19.41 o                         
 -10  -6   1       2320.37       2378.87        84.47 o                         
  -8  -6   1        942.61       1050.25        72.09 o                         
  -6  -6   1        964.58        951.24        42.84 o                         
  -4  -6   1      10295.94      11992.19       804.91 o                         
  -2  -6   1       2410.10       2052.30        66.34 o                         
   0  -6   1       8023.42       7975.52       366.04 o                         
   2  -6   1       5134.54       4899.76       181.03 o                         
   4  -6   1       5272.15       5389.35       167.93 o                         
   6  -6   1        733.44        717.83        30.02 o                         
   8  -6   1       2430.75       2308.29        65.41 o                         
  10  -6   1       2282.82       2355.44        67.72 o                         
  12  -6   1        430.17        423.85        16.27 o                         
  14  -6   1         56.14         59.04         6.53 o                         
  16  -6   1         45.72         40.94         7.66 o                         
  18  -6   1        545.98        584.29        25.43 o                         
  20  -6   1        117.24        111.18        17.23 o                         
 -21  -5   1          8.62         -4.44        13.71 o                         
 -19  -5   1         37.04         23.56        10.83 o                         
 -17  -5   1        257.28        287.65        12.93 o                         
 -15  -5   1         46.98         26.28         6.09 o                         
 -13  -5   1       5382.81       5299.76       172.00 o                         
 -11  -5   1        506.43        500.56        18.56 o                         
  -9  -5   1       2664.70       2718.08        82.17 o                         
  -7  -5   1       4208.89       4299.07       142.46 o                         
  -5  -5   1      22891.88      24906.90      1637.33 o                         
  -3  -5   1       2786.01       3447.45       129.74 o                         
  -1  -5   1       1933.20       1730.05        62.08 o                         
   1  -5   1       7109.04       6357.46       407.15 o                         
   3  -5   1      11875.84      12015.95       824.17 o                         
   5  -5   1       5350.75       5130.88       153.51 o                         
   7  -5   1       3971.45       4150.31       144.85 o                         
   9  -5   1        669.11        701.96        21.13 o                         
  11  -5   1        264.06        265.33        10.44 o                         
  13  -5   1        309.89        312.66        12.23 o                         
  15  -5   1         85.59         85.56         8.80 o                         
  17  -5   1        692.30        668.82        29.79 o                         
  19  -5   1         57.59         44.96        11.03 o                         
  21  -5   1         29.34         18.63        13.44 o                         
 -22  -4   1         28.60         21.19        14.95 o                         
 -20  -4   1         78.03         63.05        12.99 o                         
 -18  -4   1         16.86          7.41         8.95 o                         
 -16  -4   1        813.39        879.72        33.25 o                         
 -14  -4   1       2005.23       1927.25        61.42 o                         
 -12  -4   1        934.11        955.04        37.16 o                         
 -10  -4   1       2066.20       1950.08        70.91 o                         
  -6  -4   1        554.46        699.18        19.56 o                         
  -4  -4   1        364.94        370.85        13.26 o                         
  -2  -4   1      16208.17      16803.08      1047.58 o                         
   0  -4   1        630.93        745.29        56.36 o                         
   2  -4   1       5563.13       5608.59       288.34 o                         
   4  -4   1       4444.00       5204.87       167.89 o                         
   6  -4   1        293.18        424.83        17.90 o                         
   8  -4   1       3415.53       3461.31       110.61 o                         
  10  -4   1        538.91        539.10        21.99 o                         
  12  -4   1        520.58        521.91        17.35 o                         
  14  -4   1         32.05         32.73         7.25 o                         
  16  -4   1        919.56        957.86        34.81 o                         
  18  -4   1        369.42        365.19        20.42 o                         
  20  -4   1         16.14         21.08        11.01 o                         
  22  -4   1         70.16         61.45        27.27 o                         
 -23  -3   1         91.36        106.82        28.46 o                         
 -21  -3   1         89.73         89.70        12.89 o                         
 -19  -3   1         88.54         94.43        10.89 o                         
 -17  -3   1        892.55        878.01        36.26 o                         
 -15  -3   1       2354.82       2491.15        74.57 o                         
 -13  -3   1       1415.79       1482.46        44.00 o                         
 -11  -3   1        209.08        206.67         8.35 o                         
  -9  -3   1       1962.60       2122.24        65.65 o                         
  -7  -3   1        458.87        406.92        12.88 o                         
  -5  -3   1       4629.74       3888.79       161.83 o                         
  -3  -3   1      20928.87      21625.73      1150.52 o                         
  -1  -3   1       9130.01       8759.22       547.59 o                         
   3  -3   1       3417.90       3694.17       121.47 o                         
   5  -3   1      14844.69      14481.82       761.85 o                         
   7  -3   1       5488.47       5135.78       173.83 o                         
   9  -3   1        293.03        307.92        12.17 o                         
  11  -3   1        554.94        566.72        23.28 o                         
  13  -3   1       1368.85       1436.49        59.06 o                         
  15  -3   1        318.29        287.52        13.61 o                         
  17  -3   1        899.12       1020.24        41.61 o                         
  19  -3   1        112.36         81.85        12.25 o                         
  21  -3   1         17.25         16.47        16.35 o                         
 -22  -2   1        195.61        215.52        22.17 o                         
 -20  -2   1        161.42        135.38        15.19 o                         
 -18  -2   1        370.13        403.05        21.98 o                         
 -16  -2   1        265.18        255.72        13.70 o                         
 -14  -2   1         84.49        115.43         8.78 o                         
 -12  -2   1       2121.06       2163.52        66.74 o                         
 -10  -2   1       3888.62       3657.82       129.10 o                         
  -8  -2   1       7789.87       7520.67       243.85 o                         
  -6  -2   1        473.12        592.32        21.62 o                         
  -4  -2   1        964.50       1011.36        33.20 o                         
  -2  -2   1       4888.72       5745.57       448.00 o                         
   0  -2   1       8231.46       7090.02       659.26 o                         
   4  -2   1       8878.91       8592.50       565.68 o                         
   6  -2   1        657.80        750.88        24.79 o                         
   8  -2   1       1629.13       1556.41        70.89 o                         
  10  -2   1        842.38        690.53        31.06 o                         
  12  -2   1        730.94        706.09        28.61 o                         
  14  -2   1        887.63        846.96        28.20 o                         
  16  -2   1        141.82        159.50         9.84 o                         
  18  -2   1        329.85        340.38        36.01 o                         
  20  -2   1          3.67         22.00        13.92 o                         
  22  -2   1         75.60         43.04        24.44 o                         
 -23  -1   1          0.59         -7.70        25.42 o                         
 -21  -1   1        201.72        215.34        16.38 o                         
 -19  -1   1         99.48         85.92        11.50 o                         
 -17  -1   1          5.54          4.73        10.90 o                         
 -15  -1   1        638.24        623.74        30.33 o                         
 -13  -1   1       1621.59       1522.50        55.24 o                         
 -11  -1   1       1048.42       1001.54        31.99 o                         
  -9  -1   1       2183.17       2328.77        72.77 o                         
  -7  -1   1       2380.40       2471.39        81.08 o                         
  -5  -1   1      14249.87      14594.95       959.67 o                         
  -3  -1   1      10417.53      10374.39       677.75 o                         
   5  -1   1       2803.29       1694.55       153.50 o                         
   7  -1   1       3021.74       2923.11       106.94 o                         
   9  -1   1       2625.79       2761.17        87.54 o                         
  11  -1   1       1033.12       1026.90        37.42 o                         
  13  -1   1        875.82        852.85        27.44 o                         
  15  -1   1         44.07         52.28         7.95 o                         
  17  -1   1         24.85         21.93         8.93 o                         
  19  -1   1         43.64         25.83        10.05 o                         
  21  -1   1          6.24          6.43        17.04 o                         
 -22   0   1          0.06        -20.06        20.06 o                         
 -20   0   1         16.24         26.63        10.41 o                         
 -18   0   1        225.49        227.47        16.48 o                         
 -16   0   1          8.91         40.60         7.12 o                         
 -14   0   1       1609.34       1594.42        50.90 o                         
 -12   0   1         14.20         10.18         4.51 o                         
 -10   0   1         47.73         16.49         4.59 o                         
  -8   0   1       2984.10       2583.35        85.05 o                         
  -6   0   1       1057.17        908.15        32.56 o                         
  -4   0   1       1008.01        973.99        32.08 o                         
  -2   0   1       4441.82       3641.47       338.85 o                         
   2   0   1       3626.19       2789.10       183.72 o                         
   4   0   1      10454.80      11032.29       725.65 o                         
   6   0   1        905.28        777.45        26.30 o                         
   8   0   1       9256.79       8955.55       372.53 o                         
  10   0   1       1071.67        850.12        31.65 o                         
  12   0   1       1395.99       1380.82        46.51 o                         
  14   0   1        198.22        153.41         8.92 o                         
  16   0   1          2.26          3.62         8.30 o                         
  18   0   1        288.19        283.34        17.48 o                         
  20   0   1         65.74         66.09        11.80 o                         
  22   0   1          6.57         10.40        24.38 o                         
 -23   1   1          0.80        -10.96        24.08 o                         
 -21   1   1        199.13        198.22        15.46 o                         
 -19   1   1         95.41        112.64        14.86 o                         
 -17   1   1          5.26          2.80         8.76 o                         
 -15   1   1        800.00        772.19        26.29 o                         
 -13   1   1       1843.60       1763.77        55.37 o                         
 -11   1   1        856.17        852.08        32.04 o                         
  -9   1   1       2036.05       2084.17        68.63 o                         
  -7   1   1       2402.37       2448.65        76.44 o                         
  -3   1   1      10498.21      10247.44       678.19 o                         
   1   1   1       6560.70       7256.38       476.99 o                         
   3   1   1      22813.36      23936.56      2225.32 o                         
   5   1   1       2053.52       1628.34        51.08 o                         
   7   1   1       3655.44       3543.47       101.11 o                         
   9   1   1       2452.50       2547.39        82.62 o                         
  11   1   1       1120.08       1155.25        35.29 o                         
  13   1   1        677.31        671.59        25.71 o                         
  15   1   1         35.75         55.18         7.92 o                         
  17   1   1         40.51         25.43         9.99 o                         
  19   1   1         40.44         36.36        11.66 o                         
  21   1   1          7.39          4.45        12.66 o                         
 -22   2   1        185.55        128.41        26.58 o                         
 -20   2   1        189.95        185.21        12.61 o                         
 -18   2   1        357.78        418.57        22.29 o                         
 -16   2   1        262.51        276.92        16.46 o                         
 -14   2   1         69.02         80.51         7.21 o                         
 -12   2   1       1746.13       1846.58        62.74 o                         
 -10   2   1       4372.73       4153.50       121.93 o                         
  -8   2   1       8732.24       8409.62       299.72 o                         
  -6   2   1        795.28        794.55        36.07 o                         
  -4   2   1       1076.80       1123.42        33.27 o                         
  -2   2   1       6785.09       7651.99       371.92 o                         
   4   2   1       9246.21       8616.55       566.88 o                         
   6   2   1        495.58        619.27        23.15 o                         
   8   2   1       1148.07       1184.54        46.11 o                         
  10   2   1        557.40        548.70        20.83 o                         
  12   2   1        833.90        797.05        25.26 o                         
  14   2   1        838.90        797.65        29.94 o                         
  16   2   1        159.22        183.09        15.80 o                         
  18   2   1        308.60        253.11        15.95 o                         
  20   2   1          7.57         -1.84        12.83 o                         
  22   2   1         78.60         66.82        32.55 o                         
 -23   3   1         98.06        102.79        30.35 o                         
 -21   3   1         85.85         83.36        13.38 o                         
 -19   3   1         88.30         87.66        12.26 o                         
 -17   3   1        958.60        980.20        39.40 o                         
 -15   3   1       2150.31       2278.22        74.53 o                         
 -13   3   1       1254.03       1276.25        44.06 o                         
 -11   3   1        143.62        147.62         9.00 o                         
  -9   3   1       1938.95       2085.44        65.69 o                         
  -3   3   1      20668.72      21177.22      1407.29 o                         
  -1   3   1       7776.43       7838.96       542.23 o                         
   1   3   1      26490.16      29521.63      2744.29 o                         
   5   3   1      13607.60      13673.74       928.44 o                         
   7   3   1       4468.12       4177.93       141.34 o                         
   9   3   1        309.52        289.54        14.23 o                         
  11   3   1        666.35        640.72        23.58 o                         
  13   3   1       1490.24       1549.51        48.82 o                         
  15   3   1        271.81        222.35        17.34 o                         
  17   3   1        832.89        922.27        38.53 o                         
  19   3   1        124.43        109.02        11.59 o                         
  21   3   1         19.72          9.38        22.67 o                         
 -22   4   1         33.01         35.02        22.47 o                         
 -20   4   1         99.25         84.82        12.41 o                         
 -18   4   1         19.07          6.27        10.36 o                         
 -16   4   1        892.90        939.88        35.71 o                         
 -14   4   1       1985.52       1942.88        61.27 o                         
 -12   4   1       1165.53       1225.53        37.40 o                         
 -10   4   1       1481.92       1443.24        64.85 o                         
  -8   4   1       1218.41       1169.97        37.01 o                         
  -6   4   1        393.12        567.41        21.94 o                         
  -4   4   1        258.48        287.27        11.30 o                         
  -2   4   1      14356.93      14932.53      1037.90 o                         
   0   4   1        663.53        873.06        28.19 o                         
   2   4   1       5185.13       5218.09       222.95 o                         
   4   4   1       4870.39       5662.04       178.43 o                         
   6   4   1        186.50        350.81        14.31 o                         
   8   4   1       3577.17       3646.57       104.98 o                         
  10   4   1        726.31        691.92        23.89 o                         
  12   4   1        377.33        398.54        17.06 o                         
  14   4   1         56.16         51.36         6.44 o                         
  16   4   1        938.41        954.90        35.09 o                         
  18   4   1        411.90        438.35        21.33 o                         
  20   4   1         10.29          2.20        10.92 o                         
  22   4   1         64.49         83.83        24.33 o                         
 -21   5   1         11.63        -10.18        17.13 o                         
 -19   5   1         28.67         28.59         9.73 o                         
 -17   5   1        201.45        226.67        13.51 o                         
 -15   5   1        103.06         70.80         7.43 o                         
 -13   5   1       5711.09       5758.99       172.13 o                         
 -11   5   1        697.82        629.29        26.25 o                         
  -9   5   1       2782.57       2852.47        86.72 o                         
  -7   5   1       4220.02       4355.39       134.49 o                         
  -5   5   1      22890.14      24924.78      1637.40 o                         
  -3   5   1       3721.57       4364.65       116.59 o                         
  -1   5   1       1759.96       1570.82        48.10 o                         
   1   5   1       6808.01       6112.48       257.13 o                         
   3   5   1      12955.79      13104.52       827.88 o                         
   5   5   1       5130.14       4759.50       153.36 o                         
   7   5   1       4524.46       4645.00       145.06 o                         
   9   5   1        500.68        551.88        22.67 o                         
  11   5   1        213.90        220.96        10.36 o                         
  13   5   1        273.29        252.63        13.22 o                         
  15   5   1        112.82        120.55         8.36 o                         
  17   5   1        728.22        718.61        27.63 o                         
  19   5   1         47.17         49.49        11.25 o                         
  21   5   1         25.92         34.31        18.40 o                         
 -22   6   1          7.70        -35.93        35.93 o                         
 -20   6   1         29.91         27.91        13.70 o                         
 -18   6   1         75.47         70.86         9.46 o                         
 -16   6   1        309.39        296.00        14.06 o                         
 -14   6   1         77.86         99.68         7.57 o                         
 -12   6   1        478.71        460.49        15.16 o                         
 -10   6   1       2631.51       2679.34        75.57 o                         
  -8   6   1       1376.72       1430.53        44.43 o                         
  -6   6   1       1245.69       1216.73        36.90 o                         
  -4   6   1      10883.35      12421.89       658.45 o                         
  -2   6   1       2298.50       1970.01        59.26 o                         
   0   6   1       8048.33       7757.13       423.07 o                         
   2   6   1       5038.82       4690.04       140.23 o                         
   4   6   1       5397.55       5438.55       159.38 o                         
   6   6   1        920.44        925.90        30.05 o                         
   8   6   1       1993.78       1865.99        65.10 o                         
  10   6   1       1902.88       1966.52        67.60 o                         
  12   6   1        473.75        481.17        17.04 o                         
  14   6   1         38.69         27.37         7.20 o                         
  16   6   1         29.51         22.18         8.25 o                         
  18   6   1        496.58        499.08        25.25 o                         
  20   6   1        103.80         86.27        15.73 o                         
 -21   7   1         39.43         32.13        17.77 o                         
 -19   7   1         45.54         33.66        10.78 o                         
 -17   7   1        163.64        154.55        12.81 o                         
 -15   7   1        575.62        632.82        24.07 o                         
 -13   7   1        145.03        138.61         7.50 o                         
 -11   7   1         54.98         55.65         5.71 o                         
  -9   7   1         50.09         47.22         5.84 o                         
  -7   7   1       1446.88       1366.88        45.96 o                         
  -5   7   1       1372.14       1325.15        41.75 o                         
  -3   7   1       8169.11       8130.36       283.81 o                         
  -1   7   1       1962.72       2006.76        61.79 o                         
   1   7   1       2574.44       2898.60        84.51 o                         
   3   7   1         96.46        118.60         8.20 o                         
   5   7   1       1532.92       1376.68        40.01 o                         
   7   7   1        545.77        552.72        17.70 o                         
   9   7   1         58.76         44.46         4.81 o                         
  11   7   1       2019.99       1945.60        62.49 o                         
  13   7   1        726.94        764.19        29.06 o                         
  15   7   1        112.37        101.47         8.77 o                         
  17   7   1        203.83        215.50        14.46 o                         
  19   7   1        112.27        118.71        14.58 o                         
  21   7   1         14.63         -0.90        20.70 o                         
 -20   8   1         42.99         39.62        15.17 o                         
 -18   8   1         42.90         53.33        15.89 o                         
 -16   8   1        242.39        228.42        14.44 o                         
 -14   8   1        389.97        372.95        19.21 o                         
 -12   8   1       2384.59       2458.27        78.85 o                         
 -10   8   1        645.54        641.54        25.10 o                         
  -8   8   1        723.80        757.51        26.61 o                         
  -6   8   1       1045.88        963.92        30.44 o                         
  -4   8   1       1218.13       1220.43        38.63 o                         
  -2   8   1       2484.39       2312.43        72.80 o                         
   0   8   1       1700.49       1528.32        51.27 o                         
   2   8   1        952.49       1074.88        30.75 o                         
   4   8   1        829.16        906.50        27.06 o                         
   6   8   1        294.34        317.39        16.46 o                         
   8   8   1        387.26        356.26        13.74 o                         
  10   8   1        548.59        608.60        23.70 o                         
  12   8   1        392.94        357.93        16.49 o                         
  14   8   1          2.40          9.68         8.00 o                         
  16   8   1         96.45         84.24         9.71 o                         
  18   8   1         94.30         80.17        12.85 o                         
  20   8   1        120.90        112.49        19.96 o                         
 -21   9   1          2.97         32.81        22.92 o                         
 -19   9   1         44.40         49.91        14.47 o                         
 -17   9   1         86.97         62.34        10.87 o                         
 -15   9   1        342.45        402.66        21.27 o                         
 -13   9   1         37.74         45.30         7.44 o                         
 -11   9   1       1517.46       1564.84        47.74 o                         
  -9   9   1       1491.25       1410.41        43.92 o                         
  -7   9   1       1176.65       1268.75        37.85 o                         
  -5   9   1       1481.77       1504.02        44.01 o                         
  -3   9   1       2701.43       2605.86        75.75 o                         
  -1   9   1        996.39        909.19        29.39 o                         
   1   9   1        617.56        577.71        20.21 o                         
   3   9   1       2186.61       2023.97        60.26 o                         
   5   9   1       1487.83       1377.97        41.26 o                         
   7   9   1        889.74        921.95        29.67 o                         
   9   9   1         19.24          7.04         5.52 o                         
  11   9   1        496.43        495.81        20.90 o                         
  13   9   1         85.66         89.60         8.27 o                         
  15   9   1         54.10         45.97         9.93 o                         
  17   9   1         40.81         42.46        10.14 o                         
  19   9   1         34.93         46.29        16.72 o                         
 -20  10   1         74.55         77.64        20.34 o                         
 -18  10   1         63.09         68.57        13.54 o                         
 -16  10   1          7.58          8.81         8.85 o                         
 -14  10   1         82.10         66.30         9.82 o                         
 -12  10   1        138.60        162.35         9.66 o                         
 -10  10   1        233.06        264.44        16.62 o                         
  -8  10   1        326.86        270.30        15.07 o                         
  -6  10   1        208.87        195.63         8.96 o                         
  -4  10   1        161.00        207.84         8.72 o                         
  -2  10   1        278.08        319.15        11.57 o                         
   0  10   1       2708.75       2609.65        77.98 o                         
   2  10   1        477.25        555.68        18.96 o                         
   4  10   1        759.90        847.42        25.80 o                         
   6  10   1       1148.65       1173.30        36.62 o                         
   8  10   1        848.78        822.85        29.90 o                         
  10  10   1        615.85        686.92        24.49 o                         
  12  10   1         80.19         59.73         8.11 o                         
  14  10   1          7.26          0.02         8.05 o                         
  16  10   1        249.99        293.81        21.04 o                         
  18  10   1          8.91        -11.02        13.97 o                         
  20  10   1         35.85         28.16        23.58 o                         
 -19  11   1         78.89         85.11        24.47 o                         
 -17  11   1         73.18         60.68        13.05 o                         
 -15  11   1         61.80         48.08         9.73 o                         
 -13  11   1         79.98         89.75         8.35 o                         
 -11  11   1        240.17        212.68        10.83 o                         
  -9  11   1         27.80         28.74         6.11 o                         
  -7  11   1        368.33        406.81        16.81 o                         
  -5  11   1        647.36        690.30        23.37 o                         
  -3  11   1        702.34        686.78        23.30 o                         
  -1  11   1       1996.63       2161.18        62.25 o                         
   1  11   1       2152.36       2303.79        66.79 o                         
   3  11   1        153.00        125.52         6.50 o                         
   5  11   1        167.42        153.03         7.20 o                         
   7  11   1         94.66         84.46         6.54 o                         
   9  11   1         51.45         43.53         6.71 o                         
  11  11   1         39.62         40.98         8.23 o                         
  13  11   1         92.69         85.02         9.54 o                         
  15  11   1        486.07        565.37        29.92 o                         
  17  11   1        105.36        117.70        14.74 o                         
  19  11   1          7.94         10.26        19.93 o                         
 -18  12   1          2.26         -0.03        15.02 o                         
 -16  12   1        245.19        214.82        16.86 o                         
 -14  12   1         71.13         38.74        11.18 o                         
 -12  12   1         33.87         37.96         8.69 o                         
 -10  12   1        241.90        211.58        10.88 o                         
  -8  12   1        108.71        108.35         7.75 o                         
  -6  12   1        203.99        206.02         9.04 o                         
  -4  12   1         12.17         15.65         4.72 o                         
  -2  12   1        692.45        699.24        25.02 o                         
   0  12   1        479.39        483.59        17.94 o                         
   2  12   1       1179.25       1310.97        41.43 o                         
   4  12   1        119.58        114.09         7.14 o                         
   6  12   1        408.88        445.15        18.36 o                         
   8  12   1        490.90        477.69        19.90 o                         
  10  12   1         29.09         32.83         8.47 o                         
  12  12   1        138.17        135.11        10.04 o                         
  14  12   1        173.08        146.61        11.82 o                         
  16  12   1         66.97         73.07        14.15 o                         
  18  12   1         36.54         46.27        19.43 o                         
 -17  13   1         21.17         23.99        15.70 o                         
 -15  13   1        449.09        504.27        30.31 o                         
 -13  13   1         25.29          3.05        10.00 o                         
 -11  13   1         22.80         30.99         7.76 o                         
  -9  13   1        163.02        157.93         9.73 o                         
  -7  13   1        130.10        119.92         8.25 o                         
  -5  13   1         85.26         93.51         9.49 o                         
  -3  13   1         63.49         71.19         7.35 o                         
  -1  13   1        107.16         92.22         6.70 o                         
   1  13   1        443.78        443.12        20.06 o                         
   3  13   1        109.57        106.30         7.18 o                         
   5  13   1        902.68        951.62        32.09 o                         
   7  13   1        100.52         98.66         9.28 o                         
   9  13   1         15.65         -1.47         7.68 o                         
  11  13   1        202.56        189.45        16.01 o                         
  13  13   1         29.46         21.00         9.60 o                         
  15  13   1         27.63         34.28        13.21 o                         
  17  13   1         15.37         14.17        20.22 o                         
 -16  14   1         20.35         14.59        15.10 o                         
 -14  14   1        297.42        268.80        17.95 o                         
 -12  14   1        162.21        176.37        14.68 o                         
 -10  14   1         13.41         22.61         9.46 o                         
  -8  14   1        211.89        236.36        12.68 o                         
  -6  14   1          5.07          4.03         6.89 o                         
  -4  14   1         54.37         43.42         8.33 o                         
  -2  14   1        256.47        229.95        11.81 o                         
   0  14   1        713.17        724.67        29.78 o                         
   2  14   1        305.68        323.71        15.59 o                         
   4  14   1         76.70         71.36         7.60 o                         
   6  14   1        271.99        282.10        15.34 o                         
   8  14   1         27.01          9.06         8.04 o                         
  10  14   1        255.70        245.53        13.25 o                         
  12  14   1         38.99         41.87        11.24 o                         
  14  14   1         87.24         67.74        17.88 o                         
  16  14   1          9.86         32.44        20.44 o                         
 -15  15   1         10.34         -6.38        15.85 o                         
 -13  15   1        125.56        124.53        19.31 o                         
 -11  15   1         15.49        -12.68        12.68 o                         
  -9  15   1          4.16          1.70        12.79 o                         
  -7  15   1         82.11         91.59         9.74 o                         
  -5  15   1        384.33        423.50        21.10 o                         
  -3  15   1         17.77         14.32         8.57 o                         
  -1  15   1        196.87        163.71        10.16 o                         
   1  15   1         28.52         33.67         7.37 o                         
   3  15   1          1.30         -5.38         7.43 o                         
   5  15   1         13.21         12.45         8.81 o                         
   7  15   1         26.59         33.32         9.43 o                         
   9  15   1         35.17         28.65         8.72 o                         
  11  15   1         89.09         86.59        12.25 o                         
  13  15   1          0.14        -13.32        13.32 o                         
  15  15   1         47.04         60.98        19.36 o                         
 -14  16   1          6.42          6.11        14.56 o                         
 -12  16   1         49.07         46.37        14.20 o                         
 -10  16   1         54.84         34.34        11.99 o                         
  -8  16   1         43.95         42.47        10.37 o                         
  -6  16   1         89.76         76.92        10.78 o                         
  -4  16   1         34.13         30.72         9.13 o                         
  -2  16   1         13.00          8.83         9.02 o                         
   0  16   1         34.57         26.33         9.18 o                         
   2  16   1         23.97         34.85         8.56 o                         
   4  16   1         22.09          4.62         8.72 o                         
   6  16   1         25.88         29.78         8.75 o                         
   8  16   1         25.64         19.70         9.38 o                         
  10  16   1         48.07         53.92        12.56 o                         
  12  16   1        103.20        108.49        14.93 o                         
  14  16   1         35.41         29.88        22.62 o                         
 -13  17   1         51.23         57.03        17.24 o                         
 -11  17   1         15.38         -9.32        16.16 o                         
  -9  17   1         35.25         32.74        13.20 o                         
  -7  17   1          2.45        -10.81        10.81 o                         
  -5  17   1        127.31        111.51         9.55 o                         
  -3  17   1          4.72         -0.83         8.44 o                         
  -1  17   1          1.84         -8.61         8.61 o                         
   1  17   1         71.22         63.46         8.80 o                         
   3  17   1         30.52         12.32         8.81 o                         
   5  17   1         17.82         13.05         8.82 o                         
   7  17   1        112.86         99.74        12.26 o                         
   9  17   1          7.69         15.41        12.43 o                         
  11  17   1         60.00         53.83        17.72 o                         
 -10  18   1          5.73         -2.75        18.71 o                         
  -8  18   1         98.08        109.59        15.23 o                         
  -6  18   1          2.69          0.73        11.22 o                         
  -4  18   1         67.99         47.75        10.58 o                         
  -2  18   1          1.17         -4.28         8.96 o                         
   0  18   1         51.55         28.18         9.51 o                         
   2  18   1          4.15         -9.30         9.30 o                         
   4  18   1          0.92         -9.10         9.10 o                         
   6  18   1        133.38        140.64        13.73 o                         
   8  18   1         20.24         29.50        15.69 o                         
  10  18   1          5.86        -15.29        31.55 o                         
  -9  19   1         17.66         34.42        22.15 o                         
  -7  19   1         48.65         95.30        36.60 o                         
  -5  19   1         26.72         23.38        23.06 o                         
  -3  19   1         16.49         25.85        18.47 o                         
  -1  19   1          5.57         10.79        12.29 o                         
   1  19   1         12.11         20.71        12.72 o                         
   3  19   1         30.11         34.80        14.77 o                         
   5  19   1         36.86         45.75        16.64 o                         
   7  19   1         56.11         60.49        25.36 o                         
  -4  20   1         13.99          3.23        22.88 o                         
  -2  20   1          3.39          4.45        30.27 o                         
   0  20   1          1.01          4.63        29.19 o                         
   2  20   1          6.56         24.61        35.02 o                         
   4  20   1         13.55        -23.06        25.90 o                         
  -4 -20   2          5.36          4.23        23.61 o                         
  -2 -20   2         16.48         31.15        29.38 o                         
   0 -20   2         30.99         59.63        25.76 o                         
   2 -20   2          3.52         -0.67        15.96 o                         
   4 -20   2         32.76         26.85        15.67 o                         
  -9 -19   2         39.94          0.64        48.19 o                         
  -7 -19   2         68.54         53.81        14.54 o                         
  -5 -19   2         67.48         70.69        19.58 o                         
  -3 -19   2         29.43         18.14        18.39 o                         
  -1 -19   2          6.66         11.82        12.50 o                         
   1 -19   2         12.52         18.02        13.92 o                         
   3 -19   2         52.95         68.42        13.58 o                         
   5 -19   2          8.72         -4.86        12.92 o                         
   7 -19   2         38.69         39.14        26.11 o                         
 -10 -18   2         16.64         17.71        30.25 o                         
  -8 -18   2         37.02         29.00        14.14 o                         
  -6 -18   2         15.52          7.99        11.13 o                         
  -4 -18   2          9.88         -3.61        10.31 o                         
  -2 -18   2         11.18          5.95        11.54 o                         
   0 -18   2          1.23         -1.69        11.71 o                         
   2 -18   2         25.46         22.74        14.30 o                         
   4 -18   2        114.78        106.71        12.25 o                         
   6 -18   2         24.13         17.50        12.30 o                         
   8 -18   2         29.83         27.25        13.92 o                         
  10 -18   2          7.20        -14.38        27.87 o                         
 -13 -17   2          0.87          9.34        34.95 o                         
 -11 -17   2        111.21        125.10        28.27 o                         
  -9 -17   2          5.15          0.09        10.55 o                         
  -7 -17   2         42.97         40.33        10.04 o                         
  -5 -17   2         11.85          8.92        10.29 o                         
  -3 -17   2        131.25        111.68        11.31 o                         
  -1 -17   2          3.75         -3.04        10.19 o                         
   1 -17   2         42.24         44.05        10.38 o                         
   3 -17   2          4.76          6.80        10.63 o                         
   5 -17   2         79.21         89.73        10.09 o                         
   7 -17   2         30.34         21.80        10.27 o                         
   9 -17   2         17.81         20.48        14.90 o                         
  11 -17   2          0.98         -7.82        14.33 o                         
 -14 -16   2         71.47         75.93        35.19 o                         
 -12 -16   2         22.70         -0.81        31.53 o                         
 -10 -16   2          8.99         12.41        17.27 o                         
  -8 -16   2        187.40        208.56        13.33 o                         
  -6 -16   2          2.43         -7.92         9.02 o                         
  -4 -16   2        115.33        118.68        12.06 o                         
  -2 -16   2        120.07        133.35        18.77 o                         
   0 -16   2         46.67         49.34         8.77 o                         
   2 -16   2        484.96        499.20        24.53 o                         
   4 -16   2         81.63         81.91         8.86 o                         
   6 -16   2         32.96          8.59        11.41 o                         
   8 -16   2         50.29         68.04        10.39 o                         
  10 -16   2         22.90         15.14        11.38 o                         
  12 -16   2         31.86         32.21        20.49 o                         
 -15 -15   2        106.08        113.71        25.41 o                         
 -13 -15   2        296.55        301.80        26.79 o                         
 -11 -15   2        152.20        163.58        12.98 o                         
  -9 -15   2          7.08         16.63        11.41 o                         
  -7 -15   2         41.06         45.45        10.49 o                         
  -5 -15   2          3.53         13.84         8.44 o                         
  -3 -15   2         77.34         54.71         9.63 o                         
  -1 -15   2        280.29        255.18        13.13 o                         
   1 -15   2         61.65         72.85         6.79 o                         
   3 -15   2         84.22         75.75         9.14 o                         
   5 -15   2         52.95         55.19         9.92 o                         
   7 -15   2        157.40        149.96        15.72 o                         
   9 -15   2         31.43         22.39         8.49 o                         
  11 -15   2         21.16         20.11        10.63 o                         
  13 -15   2         82.37         75.95        13.66 o                         
  15 -15   2         15.12         15.32        20.69 o                         
 -16 -14   2         78.11        116.31        45.48 o                         
 -14 -14   2        396.91        410.13        28.56 o                         
 -12 -14   2        257.52        282.10        15.82 o                         
 -10 -14   2        162.64        200.39        21.95 o                         
  -8 -14   2         28.50         21.43         8.14 o                         
  -6 -14   2        229.40        241.01        16.15 o                         
  -4 -14   2        279.87        249.85        12.72 o                         
  -2 -14   2        377.36        391.26        23.51 o                         
   0 -14   2         91.10         97.43         8.30 o                         
   2 -14   2         21.77         14.30         6.01 o                         
   4 -14   2         32.04         24.19         8.26 o                         
   6 -14   2         39.79         58.76        10.60 o                         
   8 -14   2        231.23        249.99        15.00 o                         
  10 -14   2        160.60        205.80        12.88 o                         
  12 -14   2        207.58        271.81        26.95 o                         
  14 -14   2         45.55         48.74        12.39 o                         
  16 -14   2          1.00         -4.24        18.30 o                         
 -17 -13   2         19.29          9.05        10.96 o                         
 -15 -13   2        265.37        313.10        21.35 o                         
 -13 -13   2        132.62        142.59        10.60 o                         
 -11 -13   2         38.08         37.17        10.17 o                         
  -9 -13   2         96.18         80.66         8.08 o                         
  -7 -13   2        114.05        132.48        11.21 o                         
  -5 -13   2        222.21        239.75        20.31 o                         
  -3 -13   2        665.40        660.51        29.81 o                         
  -1 -13   2        155.93        141.24         9.71 o                         
   1 -13   2          8.27          7.70         5.39 o                         
   3 -13   2        247.98        208.30         9.96 o                         
   5 -13   2         77.02         68.38         7.94 o                         
   7 -13   2         95.22        118.25         8.38 o                         
   9 -13   2         43.23         38.94         8.39 o                         
  11 -13   2          5.45         -6.10        11.14 o                         
  13 -13   2        140.20        151.41        10.81 o                         
  15 -13   2         36.03         39.93        12.22 o                         
  17 -13   2         41.68         46.26        27.15 o                         
 -18 -12   2         59.88         61.53        26.20 o                         
 -16 -12   2        135.96        158.24        12.29 o                         
 -14 -12   2          5.69         -5.86         8.66 o                         
 -12 -12   2        135.30        136.84        10.37 o                         
 -10 -12   2         75.86         79.60         8.72 o                         
  -8 -12   2        270.32        320.56        18.65 o                         
  -6 -12   2        155.12        159.64        21.93 o                         
  -4 -12   2        124.81        101.36         6.71 o                         
  -2 -12   2        254.46        271.50        14.33 o                         
   0 -12   2        486.92        500.99        17.20 o                         
   2 -12   2       2118.18       2129.30        65.87 o                         
   4 -12   2       1255.61       1275.61        45.04 o                         
   6 -12   2          9.59          4.70         6.59 o                         
   8 -12   2        173.64        168.26        10.21 o                         
  10 -12   2         39.03         44.09         8.87 o                         
  12 -12   2        160.54        162.32        12.51 o                         
  14 -12   2         58.44         70.93         9.60 o                         
  16 -12   2         12.12         10.95        12.11 o                         
  18 -12   2         16.61         16.91        14.54 o                         
 -19 -11   2        117.08         95.58        17.88 o                         
 -17 -11   2         42.76         58.40        11.09 o                         
 -15 -11   2        153.39        161.27        11.80 o                         
 -13 -11   2        118.56        105.18         9.99 o                         
 -11 -11   2        392.60        363.15        21.62 o                         
  -9 -11   2         12.13         -1.51         7.79 o                         
  -7 -11   2        535.38        571.96        25.36 o                         
  -5 -11   2        151.04        154.58        10.06 o                         
  -3 -11   2       1839.43       1918.00        65.53 o                         
  -1 -11   2        341.49        331.32        12.92 o                         
   1 -11   2        391.24        424.25        15.91 o                         
   3 -11   2       2756.55       2910.62        91.92 o                         
   5 -11   2       1178.89       1272.09        42.43 o                         
   7 -11   2        271.81        289.51        14.51 o                         
   9 -11   2        136.39        133.53         8.36 o                         
  11 -11   2        197.17        247.29        14.45 o                         
  13 -11   2        184.19        186.17        11.17 o                         
  15 -11   2          5.81         13.78        10.85 o                         
  17 -11   2         42.38         53.87        12.45 o                         
  19 -11   2         63.11         81.97        15.14 o                         
 -20 -10   2         15.11          5.23        15.58 o                         
 -18 -10   2         52.39         58.58        12.01 o                         
 -16 -10   2        126.48        138.43        11.51 o                         
 -14 -10   2        157.49        161.55        10.65 o                         
 -12 -10   2        613.22        677.24        27.53 o                         
 -10 -10   2        726.94        775.89        36.54 o                         
  -8 -10   2         51.85         66.47         5.76 o                         
  -6 -10   2        680.05        677.68        25.51 o                         
  -4 -10   2       4745.84       5065.64       162.91 o                         
  -2 -10   2        173.99        163.67        12.00 o                         
   0 -10   2        779.60        687.06        24.69 o                         
   2 -10   2       2005.46       2150.08        67.58 o                         
   4 -10   2        130.23        126.69         7.66 o                         
   6 -10   2        397.07        420.94        15.16 o                         
   8 -10   2          9.08         10.45         4.40 o                         
  10 -10   2        700.18        726.07        26.37 o                         
  12 -10   2        252.01        330.60        18.90 o                         
  14 -10   2        600.15        687.21        26.01 o                         
  16 -10   2         95.67         93.79        14.52 o                         
  18 -10   2         61.85         75.90        12.82 o                         
 -21  -9   2          9.15         23.46        17.18 o                         
 -19  -9   2         29.51         29.29        12.20 o                         
 -17  -9   2         71.94         75.29        18.72 o                         
 -15  -9   2        381.01        429.39        20.40 o                         
 -13  -9   2        414.98        473.19        43.03 o                         
 -11  -9   2        409.49        388.58        25.20 o                         
  -9  -9   2        219.80        237.76        13.49 o                         
  -7  -9   2        645.97        651.56        24.39 o                         
  -3  -9   2       1549.36       1582.78        57.69 o                         
  -1  -9   2         73.56         73.71         9.42 o                         
   1  -9   2        229.78        243.12        10.34 o                         
   3  -9   2        784.46        730.00        29.19 o                         
   5  -9   2        793.47        784.36        28.65 o                         
   7  -9   2       1381.91       1314.87        40.16 o                         
   9  -9   2        135.62        111.15         6.68 o                         
  11  -9   2          6.02         13.28         7.16 o                         
  13  -9   2        123.95        100.03         9.15 o                         
  15  -9   2         13.17         11.20         9.60 o                         
  17  -9   2        244.30        303.42        21.70 o                         
  19  -9   2        151.22        138.68        14.90 o                         
 -20  -8   2         23.54         18.86        12.88 o                         
 -18  -8   2        138.41        144.73        10.29 o                         
 -16  -8   2        121.83        146.70        13.10 o                         
 -14  -8   2        194.69        158.86        10.05 o                         
 -12  -8   2        155.71        137.44         8.53 o                         
 -10  -8   2        876.93        959.89        57.14 o                         
  -8  -8   2       1987.99       2018.91        74.73 o                         
  -6  -8   2       1510.17       1454.00        49.14 o                         
  -4  -8   2        116.52        113.47         7.17 o                         
  -2  -8   2        108.29        191.29        18.05 o                         
   0  -8   2       4186.24       3688.33       119.57 o                         
   2  -8   2       1886.57       1800.18        53.56 o                         
   4  -8   2       1478.56       1443.20        48.61 o                         
   6  -8   2        428.53        436.80        16.28 o                         
   8  -8   2        309.27        366.33        14.93 o                         
  10  -8   2        782.17        817.48        27.35 o                         
  12  -8   2        172.08        182.03         9.18 o                         
  14  -8   2         17.02          2.43         8.54 o                         
  16  -8   2        234.98        223.48        13.24 o                         
  18  -8   2        478.40        553.57        31.37 o                         
  20  -8   2        278.92        276.08        25.49 o                         
 -21  -7   2         29.07         16.53        12.77 o                         
 -19  -7   2         44.93         45.60        12.12 o                         
 -17  -7   2         83.96         79.07        11.55 o                         
 -15  -7   2       1098.54       1139.53        41.07 o                         
 -13  -7   2        536.37        532.87        57.80 o                         
 -11  -7   2        472.22        515.50        34.90 o                         
  -9  -7   2       1148.77       1255.41        39.05 o                         
  -7  -7   2       1371.98       1449.50        56.62 o                         
  -5  -7   2       1248.08       1070.41        41.45 o                         
  -3  -7   2       4362.25       4252.23       140.81 o                         
   1  -7   2        114.81        102.61         5.27 o                         
   3  -7   2       5674.26       5476.06       176.81 o                         
   5  -7   2       2051.46       2089.94        66.74 o                         
   7  -7   2       1137.10       1082.10        36.87 o                         
   9  -7   2        875.77        984.09        32.10 o                         
  11  -7   2        839.98        866.00        28.71 o                         
  13  -7   2        113.77        119.30         8.09 o                         
  15  -7   2          5.94          4.57         6.83 o                         
  17  -7   2        200.30        206.34        13.47 o                         
  19  -7   2        419.12        443.04        23.55 o                         
  21  -7   2         32.91         26.96        21.15 o                         
 -22  -6   2          6.63         -6.30        15.03 o                         
 -20  -6   2         12.74         35.85        19.93 o                         
 -18  -6   2         33.50         30.44        10.21 o                         
 -16  -6   2        553.61        581.57        22.25 o                         
 -14  -6   2        638.04        676.19        25.13 o                         
 -12  -6   2       1551.77       1626.16        61.22 o                         
 -10  -6   2       1656.22       1789.89        55.84 o                         
  -8  -6   2       1306.22       1296.85        95.44 o                         
  -6  -6   2        908.44       1063.41        71.21 o                         
  -4  -6   2       7099.15       7495.50       256.19 o                         
  -2  -6   2       3292.38       2914.69       101.24 o                         
   0  -6   2       1342.45       1285.53        49.23 o                         
   2  -6   2       6313.49       6361.84       230.85 o                         
   6  -6   2       3186.94       3469.24       106.26 o                         
   8  -6   2        441.79        482.81        22.74 o                         
  10  -6   2        518.81        455.62        18.36 o                         
  12  -6   2        356.82        379.17        23.46 o                         
  14  -6   2        307.61        315.05        15.97 o                         
  16  -6   2        204.19        212.42        12.06 o                         
  18  -6   2        353.60        422.68        22.77 o                         
  20  -6   2         53.84         21.20        13.62 o                         
 -21  -5   2         29.52         28.36        15.70 o                         
 -19  -5   2        132.76        123.13        14.65 o                         
 -17  -5   2        102.90         83.13         9.56 o                         
 -15  -5   2        204.31        174.62         7.96 o                         
 -13  -5   2       1101.83       1148.14        35.36 o                         
 -11  -5   2       1036.91       1010.55        32.01 o                         
  -9  -5   2        982.02       1058.28        35.37 o                         
  -7  -5   2        201.81        284.43        10.35 o                         
  -3  -5   2       8647.51       7799.92       753.79 o                         
  -1  -5   2       9580.18       9505.95       603.79 o                         
   1  -5   2       3032.79       2997.73       115.46 o                         
   3  -5   2       1878.28       2013.87       132.04 o                         
   5  -5   2        836.44        711.95        24.86 o                         
   7  -5   2       4590.52       4924.81       148.36 o                         
   9  -5   2        537.07        494.42        19.56 o                         
  11  -5   2       1081.75       1040.03        30.89 o                         
  13  -5   2        994.88        919.90        33.80 o                         
  15  -5   2        562.09        553.53        22.41 o                         
  17  -5   2         52.67         57.44         9.67 o                         
  19  -5   2        100.20         89.79        10.63 o                         
  21  -5   2         20.75          3.64        15.82 o                         
 -22  -4   2         13.59         15.74        14.64 o                         
 -20  -4   2        148.39        166.05        15.87 o                         
 -18  -4   2        136.38        132.75        11.23 o                         
 -16  -4   2        373.64        392.55        19.48 o                         
 -14  -4   2       1625.18       1644.73        55.25 o                         
 -12  -4   2        777.32        805.64        24.85 o                         
 -10  -4   2       4037.34       3930.42       118.36 o                         
  -8  -4   2       9468.10       9392.88       339.09 o                         
  -6  -4   2       1532.72       1301.17        40.14 o                         
  -4  -4   2        511.70        447.10        18.09 o                         
  -2  -4   2       7055.68       6554.03       400.66 o                         
   4  -4   2       1094.73       1399.99        55.62 o                         
   6  -4   2       1180.30       1152.40        40.77 o                         
   8  -4   2       2009.33       2110.54        62.44 o                         
  10  -4   2        656.21        573.55        18.54 o                         
  12  -4   2        181.02        186.81        19.37 o                         
  14  -4   2        189.51        179.78        16.69 o                         
  16  -4   2         27.58         23.48         8.56 o                         
  18  -4   2         77.50         79.55        11.38 o                         
  20  -4   2          4.31         -9.18        12.11 o                         
  22  -4   2         67.62         81.64        26.38 o                         
 -23  -3   2          6.57         -0.06        37.91 o                         
 -21  -3   2         13.23         23.88        14.26 o                         
 -19  -3   2        120.21        126.51        10.10 o                         
 -17  -3   2          8.29          8.05         8.61 o                         
 -15  -3   2       1205.16       1188.08        37.70 o                         
 -13  -3   2       1186.34       1089.52        33.19 o                         
 -11  -3   2        112.82        208.97         9.36 o                         
  -9  -3   2         29.78         57.17         4.60 o                         
  -7  -3   2       3472.54       3624.52       101.08 o                         
  -5  -3   2      16516.52      16636.43       897.27 o                         
  -1  -3   2       2716.96       2377.95        86.06 o                         
   3  -3   2      24950.16      26754.46      1669.39 o                         
   7  -3   2       2089.99       1704.14        64.16 o                         
   9  -3   2       2798.91       2762.44        92.42 o                         
  11  -3   2         34.91         62.51         5.87 o                         
  13  -3   2        318.58        318.78        15.13 o                         
  15  -3   2       1246.29       1342.49        48.87 o                         
  17  -3   2        375.86        436.96        21.11 o                         
  19  -3   2         54.45         54.64        14.31 o                         
  21  -3   2         14.41         21.14        16.56 o                         
 -22  -2   2         31.71         41.22        17.62 o                         
 -20  -2   2         89.65         77.28        11.01 o                         
 -18  -2   2         88.45         71.25         9.20 o                         
 -16  -2   2        828.30        823.56        31.09 o                         
 -14  -2   2         43.35         84.89         9.15 o                         
 -12  -2   2        193.49        206.15         9.13 o                         
 -10  -2   2       4781.13       4906.30       145.13 o                         
  -8  -2   2         44.38        100.82         5.98 o                         
  -6  -2   2        129.06        135.23         5.51 o                         
  -4  -2   2       1799.65       1668.80        54.66 o                         
   0  -2   2      18247.77      18336.32      1704.47 o                         
   2  -2   2      16593.36      18391.09      1221.50 o                         
   4  -2   2      10160.93      10651.87       666.60 o                         
   6  -2   2       1931.83       1823.99        66.62 o                         
   8  -2   2       1054.24       1054.08        38.99 o                         
  10  -2   2        481.29        596.24        59.47 o                         
  12  -2   2       1063.95       1029.43        33.00 o                         
  14  -2   2       1151.70       1198.83        41.52 o                         
  16  -2   2         15.55         15.41         7.80 o                         
  18  -2   2         97.73         90.99        13.44 o                         
  20  -2   2         19.50         20.42        13.44 o                         
  22  -2   2          1.24         -5.58        24.15 o                         
 -23  -1   2         51.99         37.62        27.40 o                         
 -21  -1   2         41.99         30.05        12.71 o                         
 -19  -1   2        126.23        127.31        12.54 o                         
 -17  -1   2        250.60        236.92        16.85 o                         
 -15  -1   2        147.74        145.80         8.59 o                         
 -13  -1   2        257.12        243.13        16.66 o                         
 -11  -1   2       1714.49       1691.77        53.68 o                         
  -9  -1   2         71.26        137.19         8.27 o                         
  -7  -1   2       5664.60       5675.07       178.92 o                         
  -5  -1   2      24858.06      27156.54      1785.02 o                         
  -3  -1   2       5396.54       5698.57       335.32 o                         
  -1  -1   2        943.37        816.55        50.76 o                         
   1  -1   2       4056.26       3854.16       374.28 o                         
   5  -1   2       6385.98       5901.49       332.94 o                         
   7  -1   2       3137.71       3059.46        93.84 o                         
   9  -1   2        906.55        923.10        30.82 o                         
  11  -1   2        506.27        508.51        19.00 o                         
  13  -1   2        401.72        410.66        15.68 o                         
  15  -1   2        330.12        346.44        17.03 o                         
  17  -1   2         15.26          1.61         8.97 o                         
  19  -1   2         24.09         20.96        10.25 o                         
  21  -1   2         42.44         69.55        18.97 o                         
 -22   0   2         18.24          8.86        21.21 o                         
 -20   0   2         87.50         61.25        14.45 o                         
 -18   0   2        911.19       1026.14        39.67 o                         
 -16   0   2         55.88         58.80         7.27 o                         
 -14   0   2       1409.80       1319.71        42.70 o                         
 -12   0   2       2247.96       2458.58        81.58 o                         
 -10   0   2        368.23        330.84        14.87 o                         
  -8   0   2      19715.61      19678.40      1294.25 o                         
  -6   0   2        598.17        507.25        17.22 o                         
  -4   0   2      10769.95       9632.70       633.49 o                         
  -2   0   2        283.06        473.83        15.58 o                         
   2   0   2      14013.16      14596.63       959.70 o                         
   4   0   2       1804.15       1517.86        50.19 o                         
   6   0   2       2050.84       2456.55        81.11 o                         
   8   0   2        540.45        835.96        28.51 o                         
  10   0   2        378.41        264.83        12.17 o                         
  12   0   2        113.40        150.76         9.67 o                         
  14   0   2        246.55        248.64        12.13 o                         
  16   0   2         96.10         67.59         9.95 o                         
  18   0   2         91.64         79.90        10.18 o                         
  20   0   2          0.34         -0.64        11.20 o                         
  22   0   2         11.52          3.15        22.43 o                         
 -23   1   2         46.79         55.09        29.57 o                         
 -21   1   2         35.00         24.56        11.95 o                         
 -19   1   2        127.16        147.15        12.74 o                         
 -17   1   2        301.72        264.05        13.08 o                         
 -15   1   2        164.53        162.27         9.12 o                         
 -13   1   2        157.46        138.74         7.56 o                         
 -11   1   2       1577.35       1525.16        53.63 o                         
  -9   1   2         86.10        145.33         8.72 o                         
  -7   1   2       6636.20       6695.54       214.77 o                         
  -3   1   2       4034.25       4445.64       331.48 o                         
  -1   1   2        757.66        728.39        62.63 o                         
   1   1   2       4052.10       4104.40       264.67 o                         
   5   1   2       7461.21       6683.95       410.76 o                         
   7   1   2       2726.94       2625.93        93.67 o                         
   9   1   2       1029.76       1010.80        31.04 o                         
  11   1   2        499.77        500.77        17.94 o                         
  13   1   2        321.34        334.46        14.78 o                         
  15   1   2        419.33        408.46        16.13 o                         
  17   1   2         18.22         23.33        10.22 o                         
  19   1   2         22.74         23.13        12.58 o                         
  21   1   2         43.91         83.09        18.77 o                         
 -22   2   2         29.75         29.04        20.87 o                         
 -20   2   2         98.94         99.90        11.00 o                         
 -18   2   2         52.29         27.33         9.07 o                         
 -16   2   2        875.05        899.33        36.46 o                         
 -14   2   2         34.74         60.94         8.30 o                         
 -12   2   2        338.23        305.66        18.57 o                         
 -10   2   2       4333.18       4431.43       144.88 o                         
  -8   2   2        108.54        140.72         9.08 o                         
  -6   2   2        197.74        175.71         6.40 o                         
  -4   2   2       1820.81       1649.35        48.85 o                         
   2   2   2      16780.83      18796.12      1222.92 o                         
   4   2   2       9316.25       9564.08       664.30 o                         
   6   2   2       1942.61       1929.99        58.74 o                         
   8   2   2       1292.65       1265.45        36.86 o                         
  10   2   2        807.71        852.96        28.76 o                         
  12   2   2        999.66        975.94        32.77 o                         
  14   2   2       1158.37       1187.77        41.70 o                         
  16   2   2         13.41          0.69         8.60 o                         
  18   2   2         80.73         60.54        10.51 o                         
  20   2   2         19.43         13.09        12.60 o                         
  22   2   2          0.66        -11.45        30.59 o                         
 -23   3   2          8.86         25.17        23.67 o                         
 -21   3   2         17.02         18.83        11.90 o                         
 -19   3   2        136.46        127.15        12.30 o                         
 -17   3   2          1.40          1.16         9.16 o                         
 -15   3   2        939.70        985.71        37.75 o                         
 -13   3   2        895.13        837.68        31.41 o                         
 -11   3   2        203.30        223.05        11.59 o                         
  -9   3   2         45.93         60.75         7.60 o                         
  -7   3   2       3101.74       3210.97       106.41 o                         
  -5   3   2      17272.41      16906.89      1102.76 o                         
  -3   3   2       4453.27       3498.36       132.75 o                         
  -1   3   2       3357.96       2869.15        86.47 o                         
   3   3   2      23023.10      23825.22      1655.09 o                         
   5   3   2        406.69        362.90        11.69 o                         
   7   3   2       2196.30       1876.60        53.67 o                         
   9   3   2       2491.28       2495.38        81.38 o                         
  11   3   2         49.00         61.50         6.06 o                         
  13   3   2        384.51        371.75        15.25 o                         
  15   3   2       1206.42       1274.00        45.68 o                         
  17   3   2        374.39        420.03        20.30 o                         
  19   3   2         62.05         52.07        13.35 o                         
  21   3   2         13.00        -23.79        23.79 o                         
 -22   4   2         17.34         30.52        23.75 o                         
 -20   4   2        135.68        140.77        14.32 o                         
 -18   4   2        120.53        136.98        13.38 o                         
 -16   4   2        464.79        504.78        20.41 o                         
 -14   4   2       1607.10       1632.80        52.00 o                         
 -12   4   2        650.77        694.58        25.29 o                         
 -10   4   2       4285.15       4112.71       124.90 o                         
  -8   4   2       8728.62       8529.06       313.04 o                         
  -6   4   2       1345.70       1122.50        37.77 o                         
  -4   4   2        601.02        533.87        15.92 o                         
  -2   4   2       6270.71       5839.26       281.96 o                         
   0   4   2        948.73        987.10        30.83 o                         
   2   4   2       4119.93       3533.70       109.65 o                         
   4   4   2       1442.75       1729.59        52.15 o                         
   6   4   2       1341.92       1283.86        38.50 o                         
   8   4   2       1555.59       1699.83        55.64 o                         
  10   4   2        548.91        489.51        17.53 o                         
  12   4   2         84.88         84.10         7.42 o                         
  14   4   2        218.27        188.63         9.18 o                         
  16   4   2         24.69         16.43         9.53 o                         
  18   4   2         95.44         79.31        10.01 o                         
  20   4   2          3.16         -9.01        11.51 o                         
  22   4   2         66.02         61.88        24.51 o                         
 -21   5   2         21.56         32.91        12.97 o                         
 -19   5   2        157.41        118.98        11.69 o                         
 -17   5   2        146.85        125.40         9.89 o                         
 -15   5   2        232.17        194.24        10.80 o                         
 -13   5   2       1098.93       1161.32        39.92 o                         
 -11   5   2        928.57        845.03        31.87 o                         
  -9   5   2       1087.99       1174.29        35.39 o                         
  -5   5   2       9151.95       8886.42       413.30 o                         
  -3   5   2       8599.49       8191.01       434.62 o                         
  -1   5   2       8819.11       8822.89       601.72 o                         
   1   5   2       3089.92       3078.67        94.35 o                         
   3   5   2       2693.48       2611.44        76.57 o                         
   5   5   2       1031.42        861.27        28.23 o                         
   7   5   2       4449.44       4623.56       148.21 o                         
   9   5   2        670.60        636.88        19.51 o                         
  11   5   2        973.67        935.02        30.59 o                         
  13   5   2       1129.30       1109.59        33.80 o                         
  15   5   2        557.63        553.67        21.12 o                         
  17   5   2         67.68         50.18        10.49 o                         
  19   5   2         88.65         74.95        12.05 o                         
  21   5   2         23.74         24.91        18.46 o                         
 -22   6   2          8.91         -7.90        25.72 o                         
 -20   6   2          8.65         -0.39        10.37 o                         
 -18   6   2         13.96         22.80         9.73 o                         
 -16   6   2        484.93        478.55        25.24 o                         
 -14   6   2        645.89        648.28        25.36 o                         
 -12   6   2       1687.24       1761.56        54.10 o                         
 -10   6   2       1410.06       1563.17        52.62 o                         
  -8   6   2        879.89        871.34        44.76 o                         
  -6   6   2       1331.94       1426.91        55.01 o                         
  -4   6   2       6817.70       7100.85       239.36 o                         
  -2   6   2       3116.75       2841.94        84.62 o                         
   0   6   2       1503.78       1468.01        41.26 o                         
   2   6   2       6137.81       5915.31       178.74 o                         
   4   6   2        840.67        791.24        24.03 o                         
   6   6   2       3086.14       3361.13       106.15 o                         
   8   6   2        666.82        682.65        26.32 o                         
  10   6   2        615.69        567.43        18.36 o                         
  12   6   2        229.40        262.35        11.79 o                         
  14   6   2        300.21        298.93        15.90 o                         
  16   6   2        232.47        206.08        11.99 o                         
  18   6   2        364.64        388.97        23.06 o                         
  20   6   2         62.13         47.07        17.97 o                         
 -21   7   2         32.37         18.21        17.48 o                         
 -19   7   2         30.10         31.79        10.50 o                         
 -17   7   2         63.21         55.55         9.25 o                         
 -15   7   2       1143.54       1205.16        40.93 o                         
 -13   7   2        362.48        399.82        17.40 o                         
 -11   7   2        691.39        681.48        21.97 o                         
  -9   7   2       1104.66       1204.43        39.00 o                         
  -7   7   2       1125.58       1242.65        44.12 o                         
  -5   7   2       1228.50       1063.26        35.90 o                         
  -3   7   2       3992.84       3818.24       117.63 o                         
  -1   7   2        637.36        628.93        19.24 o                         
   1   7   2         95.70         73.59         4.14 o                         
   3   7   2       4825.93       4698.41       147.58 o                         
   5   7   2       2235.40       2187.60        63.42 o                         
   7   7   2        869.31        826.34        29.75 o                         
   9   7   2        794.64        866.76        31.88 o                         
  11   7   2        798.44        846.03        28.94 o                         
  13   7   2        118.09        122.00         8.35 o                         
  15   7   2         17.19         15.22         8.21 o                         
  17   7   2        190.72        217.63        14.24 o                         
  19   7   2        414.22        429.22        23.82 o                         
  21   7   2         29.23         20.96        24.63 o                         
 -20   8   2         13.55          9.65        13.92 o                         
 -18   8   2        119.74        106.83        10.90 o                         
 -16   8   2         96.24         90.84        10.42 o                         
 -14   8   2        239.27        175.14         9.94 o                         
 -12   8   2        266.08        218.27         8.84 o                         
 -10   8   2        656.91        706.04        24.59 o                         
  -8   8   2       2121.88       2160.24        65.81 o                         
  -6   8   2       1416.26       1312.11        43.48 o                         
  -4   8   2        162.33        144.34         6.01 o                         
  -2   8   2        184.31        299.35        10.25 o                         
   0   8   2       3720.93       3158.87       105.29 o                         
   2   8   2       1500.57       1415.48        53.55 o                         
   4   8   2       1326.63       1302.68        40.79 o                         
   6   8   2        421.85        423.25        15.42 o                         
   8   8   2        346.85        427.82        15.05 o                         
  10   8   2        761.45        805.16        27.40 o                         
  12   8   2        163.72        157.24         9.72 o                         
  14   8   2         29.79         17.78         8.92 o                         
  16   8   2        246.65        213.53        12.78 o                         
  18   8   2        457.07        498.93        25.19 o                         
  20   8   2        283.53        319.46        38.85 o                         
 -21   9   2         13.45          9.40        23.83 o                         
 -19   9   2         20.54         33.16        14.97 o                         
 -17   9   2         82.23         68.67        12.05 o                         
 -15   9   2        278.60        310.16        17.75 o                         
 -13   9   2        405.56        448.95        18.81 o                         
 -11   9   2        411.75        371.07        14.57 o                         
  -9   9   2        314.47        301.18        12.25 o                         
  -7   9   2        496.65        503.04        18.87 o                         
  -5   9   2        680.86        648.32        20.31 o                         
  -3   9   2       1620.20       1650.06        48.26 o                         
  -1   9   2         45.99         74.00         4.21 o                         
   1   9   2        232.29        215.82         9.99 o                         
   3   9   2        909.04        865.29        24.81 o                         
   5   9   2        801.45        762.57        24.01 o                         
   7   9   2       1108.21       1033.92        42.53 o                         
   9   9   2        175.65        144.43         8.11 o                         
  11   9   2          7.62         -4.09         6.60 o                         
  13   9   2        174.92        140.65         9.28 o                         
  15   9   2         17.61          0.97         9.27 o                         
  17   9   2        210.44        248.53        22.51 o                         
  19   9   2        167.92        190.30        23.88 o                         
 -20  10   2         19.82         10.90        23.99 o                         
 -18  10   2         57.91         59.43        13.18 o                         
 -16  10   2        126.49        133.68        11.34 o                         
 -14  10   2        135.13        137.89         9.17 o                         
 -12  10   2        547.80        589.90        23.91 o                         
 -10  10   2        892.93        953.76        29.40 o                         
  -8  10   2         22.67         26.01         5.08 o                         
  -6  10   2        694.48        652.60        22.47 o                         
  -4  10   2       4585.49       4849.64       145.68 o                         
  -2  10   2        194.89        175.57        12.32 o                         
   0  10   2        726.68        643.43        20.92 o                         
   2  10   2       2091.27       2179.18        64.28 o                         
   4  10   2        101.47        111.62         5.78 o                         
   6  10   2        329.14        332.40        13.50 o                         
   8  10   2         20.50         18.91         5.33 o                         
  10  10   2        657.00        675.99        25.98 o                         
  12  10   2        201.21        249.45        16.59 o                         
  14  10   2        543.14        593.69        25.55 o                         
  16  10   2        105.77         85.40        11.69 o                         
  18  10   2         71.04         62.30        15.25 o                         
 -19  11   2         99.67        115.11        17.85 o                         
 -17  11   2         36.40         40.19        19.79 o                         
 -15  11   2        166.42        145.56        12.08 o                         
 -13  11   2        108.35        116.84         8.89 o                         
 -11  11   2        457.16        418.11        17.18 o                         
  -9  11   2         32.75         36.19         4.87 o                         
  -7  11   2        562.93        577.07        21.95 o                         
  -5  11   2        148.52        166.11         7.70 o                         
  -3  11   2       1780.87       1787.09        57.89 o                         
  -1  11   2        323.91        300.89        11.73 o                         
   1  11   2        394.23        453.91        15.23 o                         
   3  11   2       2455.38       2653.73        82.07 o                         
   5  11   2       1170.96       1234.84        38.25 o                         
   7  11   2        296.45        315.15        13.45 o                         
   9  11   2        155.92        127.40         9.21 o                         
  11  11   2        197.99        204.24        10.82 o                         
  13  11   2        194.05        178.16        15.61 o                         
  15  11   2         13.04         -3.78        11.93 o                         
  17  11   2         47.11         76.90        21.76 o                         
  19  11   2         56.95         56.20        19.66 o                         
 -18  12   2         58.26         44.37        15.44 o                         
 -16  12   2        106.97        135.75        17.54 o                         
 -14  12   2         12.53         12.17        11.18 o                         
 -12  12   2        173.00        158.46        10.08 o                         
 -10  12   2         78.62         71.91         6.88 o                         
  -8  12   2        300.60        332.92        13.81 o                         
  -6  12   2        134.83        144.11         6.89 o                         
  -4  12   2        125.50        120.82         6.01 o                         
  -2  12   2        262.44        280.98        12.13 o                         
   0  12   2        444.05        457.11        16.65 o                         
   2  12   2       2054.86       2050.93        70.20 o                         
   4  12   2       1169.85       1218.25        37.80 o                         
   6  12   2         21.14         11.64         6.05 o                         
   8  12   2        203.05        184.82         9.40 o                         
  10  12   2         61.50         60.94         8.57 o                         
  12  12   2        146.01        146.60        13.12 o                         
  14  12   2         49.21         52.25        10.38 o                         
  16  12   2         14.74         12.67        13.45 o                         
  18  12   2         11.85         27.98        18.36 o                         
 -17  13   2         28.33         15.39        16.62 o                         
 -15  13   2        218.31        253.08        21.04 o                         
 -13  13   2        114.37        117.18        12.50 o                         
 -11  13   2         51.15         54.92         9.93 o                         
  -9  13   2         84.14         66.81         7.35 o                         
  -7  13   2         78.97         93.03         8.06 o                         
  -5  13   2        197.37        199.62        10.19 o                         
  -3  13   2        670.30        642.63        22.92 o                         
  -1  13   2        187.17        186.15         7.86 o                         
   1  13   2          7.17          6.03         5.77 o                         
   3  13   2        227.73        204.05         9.54 o                         
   5  13   2         77.73         72.33         8.15 o                         
   7  13   2         68.38         66.79         9.17 o                         
   9  13   2         29.58         42.44        10.32 o                         
  11  13   2          8.45         -2.33         8.60 o                         
  13  13   2        113.76        135.56        11.50 o                         
  15  13   2         39.57         60.26        13.69 o                         
  17  13   2         37.78         52.00        19.02 o                         
 -16  14   2         96.57        105.04        19.86 o                         
 -14  14   2        381.44        414.98        25.81 o                         
 -12  14   2        253.32        264.47        21.88 o                         
 -10  14   2        140.76        136.24        12.16 o                         
  -8  14   2         49.48         35.21         6.77 o                         
  -6  14   2        212.76        202.12        10.76 o                         
  -4  14   2        260.84        262.46        12.89 o                         
  -2  14   2        409.22        411.92        17.35 o                         
   0  14   2        114.50        116.29         7.77 o                         
   2  14   2         16.44         16.13         7.54 o                         
   4  14   2         46.26         40.03         7.12 o                         
   6  14   2         29.40         25.31         7.93 o                         
   8  14   2        224.59        233.26        13.48 o                         
  10  14   2        139.10        151.24        11.61 o                         
  12  14   2        206.11        217.00        16.19 o                         
  14  14   2         40.71         45.83        18.06 o                         
  16  14   2          0.37          8.65        18.41 o                         
 -15  15   2        128.14        132.03        15.69 o                         
 -13  15   2        332.47        379.80        26.92 o                         
 -11  15   2        179.59        181.69        14.05 o                         
  -9  15   2          6.55         -4.76        11.31 o                         
  -7  15   2         32.70         38.17         9.02 o                         
  -5  15   2          6.10         -2.54         7.31 o                         
  -3  15   2         78.89         71.03         7.67 o                         
  -1  15   2        255.34        230.71        11.48 o                         
   1  15   2         64.46         71.60         8.63 o                         
   3  15   2         70.73         61.53         7.89 o                         
   5  15   2         46.03         30.35         8.45 o                         
   7  15   2        181.65        166.68        11.38 o                         
   9  15   2         34.66         22.85         9.27 o                         
  11  15   2         22.99          9.19        10.73 o                         
  13  15   2         86.34         87.56        14.61 o                         
  15  15   2         11.50          8.28        19.13 o                         
 -14  16   2         75.36         55.32        15.69 o                         
 -12  16   2         18.04         23.41        12.45 o                         
 -10  16   2         16.62          1.09        13.07 o                         
  -8  16   2        186.29        187.59        16.24 o                         
  -6  16   2          4.00          4.81         9.31 o                         
  -4  16   2        107.04        111.67         9.06 o                         
  -2  16   2        105.03        127.79        10.82 o                         
   0  16   2         42.63         45.47         8.65 o                         
   2  16   2        487.38        545.63        24.00 o                         
   4  16   2         70.74         72.29         9.89 o                         
   6  16   2         28.29         18.05         8.64 o                         
   8  16   2         45.27         43.38         9.70 o                         
  10  16   2         29.06         25.58        11.50 o                         
  12  16   2         39.44         16.43        14.31 o                         
 -13  17   2          0.07        -11.42        14.98 o                         
 -11  17   2        102.86         84.81        27.20 o                         
  -9  17   2          2.81          2.91        11.16 o                         
  -7  17   2         49.60         68.65        11.70 o                         
  -5  17   2         10.47          3.41        10.74 o                         
  -3  17   2        146.31        125.59         9.53 o                         
  -1  17   2          3.89          9.42         8.97 o                         
   1  17   2         43.22         46.94         9.48 o                         
   3  17   2          6.97         18.40         9.82 o                         
   5  17   2         68.93         75.69         9.72 o                         
   7  17   2         37.07          6.81        10.54 o                         
   9  17   2         13.95         12.76        15.21 o                         
  11  17   2          1.75          1.59        25.99 o                         
 -10  18   2         17.04         14.98        18.94 o                         
  -8  18   2         44.32         58.86        13.11 o                         
  -6  18   2         13.65          2.09        13.80 o                         
  -4  18   2         11.03          4.91        10.30 o                         
  -2  18   2         13.21          6.26        12.17 o                         
   0  18   2          1.67         -2.38         8.98 o                         
   2  18   2         21.20         18.68        10.94 o                         
   4  18   2        120.07        121.83        10.87 o                         
   6  18   2         23.51         25.86        17.36 o                         
   8  18   2         30.43         27.78        16.49 o                         
  10  18   2          7.29         29.09        22.18 o                         
  -9  19   2         40.78         41.44        18.33 o                         
  -7  19   2         63.13         48.92        18.54 o                         
  -5  19   2         71.05         72.31        23.41 o                         
  -3  19   2         25.92         42.58        14.46 o                         
  -1  19   2          7.49         26.23        13.27 o                         
   1  19   2         12.25         38.29        14.55 o                         
   3  19   2         55.72         61.97        16.47 o                         
   5  19   2          7.04        -16.28        21.34 o                         
   7  19   2         42.08         63.89        25.80 o                         
  -4  20   2          5.83         14.72        22.90 o                         
  -2  20   2         15.95          7.02        24.85 o                         
   0  20   2         30.61         29.62        38.85 o                         
   2  20   2          3.00         34.08        54.03 o                         
   4  20   2         32.17         45.25        25.37 o                         
  -4 -20   3          8.38         12.01        38.14 o                         
   0 -20   3         24.04         29.26        22.49 o                         
   2 -20   3          2.09         -6.94        14.46 o                         
  -7 -19   3         56.50         60.31        31.78 o                         
  -5 -19   3         44.29         57.59        14.29 o                         
  -3 -19   3         19.91         24.18        12.18 o                         
  -1 -19   3         11.70         -1.32        12.46 o                         
   1 -19   3         24.03          8.99        13.32 o                         
   3 -19   3         51.96         44.93        14.22 o                         
   5 -19   3          8.69         21.14        15.67 o                         
   7 -19   3         29.91         31.62        19.24 o                         
 -10 -18   3         21.11         20.52        32.98 o                         
  -8 -18   3         17.76         47.17        28.99 o                         
  -6 -18   3          6.61          3.69        11.23 o                         
  -4 -18   3         38.33         25.23        10.14 o                         
  -2 -18   3         20.46          7.59        10.68 o                         
   0 -18   3         17.95         11.07        10.71 o                         
   2 -18   3         37.42         47.88        13.46 o                         
   4 -18   3         11.68         12.36        12.67 o                         
   6 -18   3         61.32         53.48        11.86 o                         
   8 -18   3          3.66         -3.64        14.88 o                         
  10 -18   3          6.75         14.77        16.62 o                         
 -13 -17   3         39.34         26.08        33.50 o                         
 -11 -17   3         94.54         70.92        29.31 o                         
  -9 -17   3         12.06          1.50        17.69 o                         
  -7 -17   3         15.05         13.98        10.62 o                         
  -5 -17   3        103.56         91.68        11.04 o                         
  -3 -17   3         66.76         75.79        10.82 o                         
  -1 -17   3         26.53         27.15         9.57 o                         
   1 -17   3        156.29        151.17        12.48 o                         
   3 -17   3         29.50         28.14        10.83 o                         
   5 -17   3         49.58         42.81        11.99 o                         
   7 -17   3        165.11        183.88        15.52 o                         
   9 -17   3          8.30         -3.19        16.26 o                         
  11 -17   3         22.09         27.42        18.54 o                         
 -14 -16   3         11.59         40.67        33.15 o                         
 -12 -16   3        321.06        307.74        64.49 o                         
 -10 -16   3         66.45         44.63        20.17 o                         
  -8 -16   3         11.68          8.52         8.86 o                         
  -6 -16   3          7.13          3.05         8.67 o                         
  -4 -16   3         15.97          8.93        10.05 o                         
  -2 -16   3        145.73        142.89        15.88 o                         
   0 -16   3        169.65        156.69        10.75 o                         
   2 -16   3         63.68         55.62        10.07 o                         
   4 -16   3          0.11          2.75         7.99 o                         
   6 -16   3        575.64        699.50        34.24 o                         
   8 -16   3        202.51        217.93        13.26 o                         
  10 -16   3         20.66         15.48        11.49 o                         
  12 -16   3         30.18         21.54        14.47 o                         
 -15 -15   3          0.30         15.55        41.90 o                         
 -13 -15   3        446.24        500.37        34.92 o                         
 -11 -15   3         33.79         29.81        19.08 o                         
  -9 -15   3        103.40         62.59        23.18 o                         
  -7 -15   3        101.86        103.09         9.43 o                         
  -5 -15   3         94.00         92.19         9.01 o                         
  -3 -15   3        106.34        128.11        12.31 o                         
  -1 -15   3         44.84         39.86         8.61 o                         
   1 -15   3         19.29         11.90         7.52 o                         
   3 -15   3         26.58         11.28         7.68 o                         
   5 -15   3         78.47         71.75        11.71 o                         
   7 -15   3        343.91        415.61        19.55 o                         
   9 -15   3         11.40         14.53        10.34 o                         
  11 -15   3          0.03         -9.48         9.72 o                         
  13 -15   3         48.75         25.40        15.66 o                         
 -16 -14   3         89.78        132.10        28.72 o                         
 -14 -14   3         57.46         56.83        32.19 o                         
 -12 -14   3         34.57         40.76        15.81 o                         
 -10 -14   3         57.34         23.31        14.68 o                         
  -8 -14   3         46.34         39.77         7.80 o                         
  -6 -14   3         33.55         24.32         7.48 o                         
  -4 -14   3        205.45        198.15        14.27 o                         
  -2 -14   3         99.89         76.18         8.32 o                         
   0 -14   3         78.62         78.44         7.87 o                         
   2 -14   3        129.31        114.26         7.61 o                         
   4 -14   3         23.53         19.67         7.97 o                         
   6 -14   3        129.13        121.26         9.59 o                         
   8 -14   3         56.31         52.82         8.73 o                         
  10 -14   3         84.24         75.35        11.71 o                         
  12 -14   3          5.27          4.57        10.81 o                         
  14 -14   3        107.16         92.25        14.82 o                         
  16 -14   3         15.14         23.17        14.96 o                         
 -17 -13   3        210.23        241.58        26.52 o                         
 -15 -13   3         20.89         44.27        20.49 o                         
 -13 -13   3        200.83        189.65        19.29 o                         
 -11 -13   3        398.84        404.90        29.22 o                         
  -9 -13   3        290.22        339.31        27.03 o                         
  -7 -13   3        110.04         90.28        11.03 o                         
  -5 -13   3        291.63        335.61        19.06 o                         
  -3 -13   3        345.38        396.96        18.67 o                         
  -1 -13   3         25.83         30.98         9.74 o                         
   1 -13   3        473.06        505.95        19.67 o                         
   3 -13   3        775.66        817.26        28.56 o                         
   5 -13   3         97.10         93.10         8.28 o                         
   7 -13   3         30.97         28.95         9.80 o                         
   9 -13   3         45.88         50.03         9.44 o                         
  11 -13   3        165.85        167.38        13.62 o                         
  13 -13   3         99.08        103.91        11.23 o                         
  15 -13   3         48.98         25.84        12.56 o                         
  17 -13   3         59.20         54.98        15.62 o                         
 -18 -12   3        161.60        149.75        24.58 o                         
 -16 -12   3         61.32         75.11        13.25 o                         
 -14 -12   3         52.54         61.62         8.34 o                         
 -12 -12   3         92.98         93.26         8.25 o                         
 -10 -12   3        543.11        564.48        23.49 o                         
  -8 -12   3         26.07         30.95         7.69 o                         
  -6 -12   3        152.56        137.16        12.39 o                         
  -4 -12   3        537.31        479.48        18.78 o                         
  -2 -12   3         31.55         34.13         6.56 o                         
   0 -12   3       1823.96       1906.46        61.47 o                         
   2 -12   3       1262.77       1358.99        44.01 o                         
   4 -12   3       1547.52       1709.71        66.08 o                         
   6 -12   3         64.09         58.84         6.05 o                         
   8 -12   3          7.61         -1.04         7.43 o                         
  10 -12   3        190.00        210.56        11.73 o                         
  12 -12   3         68.14         97.09         9.49 o                         
  14 -12   3        163.40        155.24        14.56 o                         
  16 -12   3          0.96         -3.79        11.96 o                         
 -19 -11   3         31.96         22.93        22.45 o                         
 -17 -11   3        486.64        570.13        35.15 o                         
 -15 -11   3          3.23         -1.48         8.27 o                         
 -13 -11   3         58.89         59.97         7.81 o                         
 -11 -11   3        154.43        142.91         9.83 o                         
  -9 -11   3        178.76        154.01        14.05 o                         
  -7 -11   3        293.98        306.36        17.10 o                         
  -5 -11   3        337.09        305.31        17.67 o                         
  -3 -11   3        558.19        548.22        22.24 o                         
  -1 -11   3        571.32        533.44        24.87 o                         
   1 -11   3       1646.93       1687.13        57.72 o                         
   3 -11   3       3959.85       4216.82       135.00 o                         
   5 -11   3        194.01        182.29        10.16 o                         
   7 -11   3         44.67         45.06         5.63 o                         
   9 -11   3        108.47        119.84         8.68 o                         
  11 -11   3        118.95        131.28        12.05 o                         
  13 -11   3         36.14         41.86         9.12 o                         
  15 -11   3         39.99         17.44        13.20 o                         
  17 -11   3         28.36         25.25        12.47 o                         
 -20 -10   3          6.44         17.00        18.00 o                         
 -18 -10   3        385.85        502.02        28.07 o                         
 -16 -10   3        103.39        103.13        10.66 o                         
 -14 -10   3        194.61        190.92        12.60 o                         
 -12 -10   3        322.95        330.92        16.47 o                         
 -10 -10   3         91.98         94.60        10.04 o                         
  -8 -10   3       2319.06       2413.58        86.20 o                         
  -6 -10   3        251.96        245.16        20.44 o                         
  -4 -10   3         39.94         44.09         6.21 o                         
  -2 -10   3       2106.28       2057.96        67.81 o                         
   0 -10   3        300.34        337.92        15.30 o                         
   2 -10   3       2828.33       2997.82        91.85 o                         
   4 -10   3        755.78        784.32        29.02 o                         
   6 -10   3        131.09        121.18         7.10 o                         
   8 -10   3        864.87        868.08        32.84 o                         
  10 -10   3        214.82        208.88        10.54 o                         
  12 -10   3        245.25        218.43        13.10 o                         
  14 -10   3         29.51         44.55         9.15 o                         
  16 -10   3         35.30         39.43        11.75 o                         
  18 -10   3         10.86          1.00        18.25 o                         
 -21  -9   3         33.50         20.45        17.08 o                         
 -19  -9   3         50.56          8.83        13.41 o                         
 -17  -9   3        273.34        289.13        18.23 o                         
 -15  -9   3        126.87        139.44        10.09 o                         
 -13  -9   3        212.48        229.84        29.02 o                         
 -11  -9   3        332.50        272.13        17.17 o                         
  -9  -9   3        815.24        852.25        32.45 o                         
  -7  -9   3        307.46        315.53        16.23 o                         
  -5  -9   3        622.79        810.77        39.18 o                         
  -3  -9   3        492.90        510.67        21.13 o                         
  -1  -9   3       3271.66       3215.98       124.33 o                         
   1  -9   3        269.86        259.40        11.29 o                         
   3  -9   3       2809.16       3007.34        90.95 o                         
   5  -9   3        514.40        507.51        21.70 o                         
   7  -9   3        545.21        538.74        31.10 o                         
   9  -9   3        278.89        281.83        12.03 o                         
  11  -9   3        307.83        307.16        12.81 o                         
  13  -9   3        422.38        393.35        16.42 o                         
  15  -9   3         62.46         64.95         9.72 o                         
  17  -9   3         21.80         16.34        11.65 o                         
  19  -9   3         36.52         28.18        17.08 o                         
 -20  -8   3         12.32          5.87        12.64 o                         
 -18  -8   3         26.92         10.83        10.52 o                         
 -16  -8   3        143.76        157.41        14.00 o                         
 -14  -8   3        291.68        319.00        22.69 o                         
 -12  -8   3       1202.93       1124.43        74.91 o                         
 -10  -8   3       1295.38       1262.31        45.65 o                         
  -8  -8   3        155.56        142.77         9.47 o                         
  -6  -8   3        478.71        369.92        15.34 o                         
  -4  -8   3        398.10        418.50        16.48 o                         
  -2  -8   3       2556.26       2637.39        92.79 o                         
   0  -8   3       2105.80       2444.78        94.85 o                         
   2  -8   3       3795.80       3867.51       124.84 o                         
   4  -8   3       1716.70       1837.17        58.64 o                         
   6  -8   3         83.32         79.12         5.64 o                         
   8  -8   3       2020.25       2075.98        63.32 o                         
  10  -8   3        145.64        133.92         8.29 o                         
  12  -8   3        202.13        228.40        10.09 o                         
  14  -8   3        146.93        139.69         9.11 o                         
  16  -8   3         70.60         65.91        10.51 o                         
  18  -8   3         69.31         83.36        14.81 o                         
  20  -8   3         64.22         90.25        27.57 o                         
 -21  -7   3         31.18         25.60        13.82 o                         
 -19  -7   3        127.72        119.93        10.58 o                         
 -17  -7   3        124.11        111.90        13.05 o                         
 -15  -7   3        870.66        954.04        34.76 o                         
 -13  -7   3        113.56        119.93         8.43 o                         
 -11  -7   3       1525.87       1629.06        55.63 o                         
  -9  -7   3        641.31        689.47        24.52 o                         
  -7  -7   3       1696.20       1697.33        57.58 o                         
  -5  -7   3       3411.59       3781.48       138.92 o                         
  -1  -7   3       2290.69       2113.61        65.55 o                         
   1  -7   3       3527.10       3691.30       140.74 o                         
   3  -7   3       2739.49       2713.78       100.25 o                         
   5  -7   3       3722.59       3802.75       119.87 o                         
   7  -7   3        276.96        270.53        11.45 o                         
   9  -7   3         67.49         76.05         7.02 o                         
  11  -7   3        580.42        578.36        21.70 o                         
  13  -7   3         80.67         93.31         7.77 o                         
  15  -7   3        181.07        200.53         9.93 o                         
  17  -7   3        234.98        222.35        13.04 o                         
  19  -7   3        269.00        271.65        20.96 o                         
 -22  -6   3          4.01        -16.06        16.06 o                         
 -20  -6   3          2.32          1.15        11.83 o                         
 -18  -6   3        152.41        140.72        13.93 o                         
 -16  -6   3        292.31        300.82        12.91 o                         
 -14  -6   3         21.18         32.95         7.85 o                         
 -12  -6   3        683.08        644.69        23.66 o                         
 -10  -6   3         31.41         39.77         4.12 o                         
  -8  -6   3       3207.80       3305.42       139.19 o                         
  -6  -6   3       4728.57       4468.83       147.39 o                         
  -4  -6   3       2959.16       2753.87       102.64 o                         
  -2  -6   3       1757.46       1720.96        60.03 o                         
   0  -6   3       6533.91       6282.41       234.74 o                         
   2  -6   3       3227.30       3039.74       115.43 o                         
   4  -6   3        101.96        101.49         5.24 o                         
   6  -6   3       1069.05       1063.31        36.06 o                         
   8  -6   3       1329.43       1417.13        52.33 o                         
  10  -6   3        650.50        646.12        29.69 o                         
  12  -6   3       1103.78       1126.30        41.58 o                         
  14  -6   3         40.75         28.93         7.71 o                         
  16  -6   3        282.22        264.89        14.98 o                         
  18  -6   3         70.01         54.63        11.82 o                         
  20  -6   3         21.84         20.19        13.68 o                         
 -23  -5   3         27.96         14.18        18.00 o                         
 -21  -5   3         61.25         49.53        14.48 o                         
 -19  -5   3        103.74         91.56        10.58 o                         
 -17  -5   3        551.77        519.91        25.39 o                         
 -15  -5   3          6.85         10.94         7.74 o                         
 -13  -5   3       1107.94       1066.55        40.70 o                         
 -11  -5   3        895.49        802.81        29.16 o                         
  -9  -5   3       3144.60       3224.34        96.86 o                         
  -7  -5   3       2206.84       2014.04       148.26 o                         
  -5  -5   3      10703.02      12224.15      1122.77 o                         
  -3  -5   3      10383.32       9977.56       944.25 o                         
  -1  -5   3        855.40        849.41        63.83 o                         
   1  -5   3       4414.26       4103.27       152.16 o                         
   5  -5   3       1548.74       1463.48        51.22 o                         
   7  -5   3       6163.41       6205.26       201.19 o                         
   9  -5   3       1710.00       1689.70        60.08 o                         
  11  -5   3        353.42        324.03        15.63 o                         
  13  -5   3        850.20        796.97        30.29 o                         
  15  -5   3         47.28         59.56         9.26 o                         
  17  -5   3         12.06          2.89        12.16 o                         
  19  -5   3        115.67         96.70        12.46 o                         
  21  -5   3          6.22         -8.97        21.43 o                         
 -22  -4   3         19.05         36.72        16.21 o                         
 -20  -4   3          2.35         -7.74        14.36 o                         
 -18  -4   3          6.13         14.34        14.16 o                         
 -16  -4   3        296.35        305.91        13.77 o                         
 -14  -4   3        100.23         93.13         5.79 o                         
 -12  -4   3        443.37        467.23        14.84 o                         
 -10  -4   3       3838.30       3778.34       112.39 o                         
  -8  -4   3       3744.80       3635.06       129.40 o                         
  -6  -4   3       9182.08       8955.29       821.34 o                         
  -4  -4   3        211.53        163.87         9.66 o                         
  -2  -4   3       6855.23       6672.22       616.09 o                         
   0  -4   3      15579.50      15104.73       962.39 o                         
   2  -4   3       3144.24       2941.50       173.22 o                         
   4  -4   3      11952.20      12470.31       787.45 o                         
   6  -4   3        835.19        783.66        29.28 o                         
   8  -4   3       2223.09       2272.73        75.06 o                         
  10  -4   3       1807.54       1711.81        56.35 o                         
  12  -4   3       1227.81       1274.14        52.23 o                         
  14  -4   3        119.60        105.05         8.19 o                         
  16  -4   3        273.67        284.32        14.61 o                         
  18  -4   3        211.79        223.85        20.28 o                         
  20  -4   3         20.22          2.70        15.73 o                         
 -23  -3   3         30.34         63.90        37.25 o                         
 -21  -3   3         14.88          4.19        13.77 o                         
 -19  -3   3         85.58         73.79         9.08 o                         
 -17  -3   3        404.40        377.78        18.65 o                         
 -15  -3   3        867.78        885.29        32.91 o                         
 -13  -3   3        367.74        358.11        13.99 o                         
 -11  -3   3        921.94        947.91        28.32 o                         
  -9  -3   3       3822.32       3872.01       121.28 o                         
  -7  -3   3       1446.24       1645.85        59.47 o                         
  -5  -3   3       5886.54       5723.46       256.51 o                         
  -3  -3   3       2815.64       2849.98       122.15 o                         
  -1  -3   3       7770.89       8228.90       576.66 o                         
   1  -3   3      18962.86      20044.95      1855.30 o                         
   3  -3   3       6576.72       6013.02       262.06 o                         
   5  -3   3       2775.47       2355.94        84.50 o                         
   7  -3   3       2098.37       1957.31        69.98 o                         
   9  -3   3        250.23        224.95        14.51 o                         
  11  -3   3        452.61        458.41        19.04 o                         
  13  -3   3        670.42        622.35        22.44 o                         
  15  -3   3        513.06        577.49        25.45 o                         
  17  -3   3         65.27         75.75        11.37 o                         
  19  -3   3        533.20        557.00        27.13 o                         
  21  -3   3         45.45         29.29        18.22 o                         
 -22  -2   3         46.85         26.37        14.22 o                         
 -20  -2   3        129.59        137.87        13.86 o                         
 -18  -2   3        103.46        134.82         9.49 o                         
 -16  -2   3        527.69        485.72        22.03 o                         
 -14  -2   3        271.23        260.05        11.16 o                         
 -12  -2   3        230.38        219.70         9.36 o                         
 -10  -2   3       2603.11       2663.41        74.11 o                         
  -8  -2   3       4171.53       3772.28       117.31 o                         
  -6  -2   3      15577.79      15765.93       998.63 o                         
  -4  -2   3       4853.80       4720.46       434.64 o                         
  -2  -2   3      19941.34      21596.53      1864.83 o                         
   0  -2   3      12380.53      12489.66       768.42 o                         
   2  -2   3      27689.32      28886.19      1902.59 o                         
   4  -2   3       9551.26       9308.67       515.47 o                         
   6  -2   3        153.52        206.48         9.12 o                         
   8  -2   3         91.85        129.55         6.61 o                         
  10  -2   3        611.75        672.10        23.37 o                         
  12  -2   3       1400.39       1436.64        48.73 o                         
  14  -2   3        138.58        131.10         8.63 o                         
  16  -2   3        191.90        211.38        12.21 o                         
  18  -2   3         12.63         15.89        12.48 o                         
  20  -2   3        155.47        178.52        13.75 o                         
  22  -2   3         39.45         37.30        34.96 o                         
 -23  -1   3         33.80         17.84        23.74 o                         
 -21  -1   3          3.35         -8.56        11.70 o                         
 -19  -1   3        122.08        106.77        13.49 o                         
 -17  -1   3          1.91          5.65         8.31 o                         
 -15  -1   3        315.11        338.65        18.83 o                         
 -13  -1   3        676.89        666.74        42.57 o                         
 -11  -1   3        377.49        479.08        16.72 o                         
  -9  -1   3        173.01        187.47         7.61 o                         
  -7  -1   3       7293.97       7443.70       315.67 o                         
  -5  -1   3       5123.14       4654.77       176.63 o                         
  -1  -1   3      11942.61      12964.83      1138.74 o                         
   1  -1   3       1573.29       1910.61        72.78 o                         
   5  -1   3       4448.60       4200.68       150.28 o                         
   7  -1   3       3409.94       3230.65       109.69 o                         
   9  -1   3        263.25        246.02        11.17 o                         
  11  -1   3        291.73        370.86        15.97 o                         
  13  -1   3        174.22        218.94        10.37 o                         
  15  -1   3         32.35         27.08         8.36 o                         
  17  -1   3        521.35        573.78        25.25 o                         
  19  -1   3         46.10         59.33        12.27 o                         
  21  -1   3         92.42         70.87        19.05 o                         
 -22   0   3          1.85         13.37        17.09 o                         
 -20   0   3         21.03          3.87        11.92 o                         
 -18   0   3        199.15        190.45        15.23 o                         
 -16   0   3        190.11        193.16        11.72 o                         
 -14   0   3        259.29        219.12        11.32 o                         
 -12   0   3         14.60         14.95         7.83 o                         
 -10   0   3       3177.13       2960.74       104.18 o                         
  -8   0   3       5640.29       4789.04       148.49 o                         
  -6   0   3      10820.67      10003.28       658.13 o                         
  -4   0   3        625.25        624.39        19.58 o                         
  -2   0   3       5659.88       6097.44       400.96 o                         
   4   0   3       3917.41       4151.16       136.61 o                         
   6   0   3       4476.39       4466.22       147.09 o                         
   8   0   3       3113.23       3040.56       100.30 o                         
  10   0   3       2101.20       2186.89        72.62 o                         
  12   0   3         70.62         56.71         6.40 o                         
  14   0   3        512.43        508.39        19.46 o                         
  16   0   3        139.18        157.94        12.19 o                         
  18   0   3        194.11        178.52        15.46 o                         
  20   0   3        193.65        233.13        14.50 o                         
  22   0   3          2.82         21.98        23.16 o                         
 -23   1   3         30.08         60.71        22.55 o                         
 -21   1   3          3.35         -0.08        11.41 o                         
 -19   1   3        130.62        134.40        12.43 o                         
 -17   1   3          4.78         -5.78         7.85 o                         
 -15   1   3        419.44        413.02        15.14 o                         
 -13   1   3        998.48        916.46        29.43 o                         
 -11   1   3        318.65        429.33        18.07 o                         
  -9   1   3        201.57        181.26         8.11 o                         
  -7   1   3       6162.71       6320.18       256.59 o                         
  -1   1   3      10809.62      11417.72      1127.85 o                         
   1   1   3       1579.71       1916.29        59.44 o                         
   5   1   3       4101.97       3765.02       129.99 o                         
   7   1   3       3631.42       3420.40       109.81 o                         
   9   1   3        413.44        347.05        40.74 o                         
  11   1   3        306.07        388.46        14.66 o                         
  13   1   3        163.76        209.09        14.28 o                         
  15   1   3         11.39         18.35         7.62 o                         
  17   1   3        499.46        558.97        25.64 o                         
  19   1   3         44.93         53.52        11.56 o                         
  21   1   3         91.07         98.98        19.55 o                         
 -22   2   3         48.26         30.10        18.50 o                         
 -20   2   3        111.29        129.82        11.46 o                         
 -18   2   3         84.34        106.86        13.82 o                         
 -16   2   3        406.85        414.37        19.92 o                         
 -14   2   3        250.76        245.44        12.01 o                         
 -12   2   3        237.41        214.91        10.22 o                         
 -10   2   3       2288.41       2337.04        78.01 o                         
  -8   2   3       4562.08       4203.48       117.50 o                         
  -6   2   3      14090.10      13940.08      1403.29 o                         
  -4   2   3       5082.73       4658.74       194.26 o                         
  -2   2   3      17878.57      18282.55      1841.18 o                         
   0   2   3      10430.66      10767.96       757.95 o                         
   2   2   3      27120.96      28972.77      2683.27 o                         
   4   2   3      10440.09      10076.39       634.28 o                         
   6   2   3        158.24        192.13         7.83 o                         
   8   2   3         76.68        112.01         6.42 o                         
  10   2   3        568.17        598.90        24.72 o                         
  12   2   3       1380.75       1417.32        45.61 o                         
  14   2   3        150.94        140.85        10.86 o                         
  16   2   3        188.29        213.54        12.95 o                         
  18   2   3         13.52          9.91         9.60 o                         
  20   2   3        150.69        118.38        16.72 o                         
  22   2   3         42.82         39.71        24.70 o                         
 -23   3   3         26.88         20.79        24.11 o                         
 -21   3   3         10.55          4.12        11.52 o                         
 -19   3   3         75.13         66.01        10.13 o                         
 -17   3   3        477.87        428.01        20.96 o                         
 -15   3   3       1020.25        993.94        35.12 o                         
 -13   3   3        546.48        503.12        28.90 o                         
 -11   3   3        659.57        730.34        38.21 o                         
  -9   3   3       3864.79       3940.98       128.69 o                         
  -7   3   3       1709.26       1934.99        56.14 o                         
  -5   3   3       6723.55       6648.30       257.73 o                         
  -3   3   3       3131.30       3024.04       122.38 o                         
  -1   3   3       9100.90       9391.12       581.49 o                         
   1   3   3      19026.05      19913.12      1312.27 o                         
   3   3   3       7420.95       7046.31       416.46 o                         
   5   3   3       3150.81       2770.52        84.61 o                         
   7   3   3       2247.47       2222.34        62.49 o                         
   9   3   3        150.78        127.64         6.34 o                         
  11   3   3        441.71        446.56        16.71 o                         
  13   3   3        582.10        552.66        19.89 o                         
  15   3   3        539.49        625.78        24.27 o                         
  17   3   3         46.90         50.65        10.23 o                         
  19   3   3        540.35        599.11        25.73 o                         
  21   3   3         46.74         51.13        22.28 o                         
 -22   4   3         17.93          8.03        21.22 o                         
 -20   4   3          8.43         -2.49        12.24 o                         
 -18   4   3         17.89          3.12        10.67 o                         
 -16   4   3        401.91        423.67        22.48 o                         
 -14   4   3        136.94        125.46         6.63 o                         
 -12   4   3        281.64        310.40        16.87 o                         
 -10   4   3       3471.35       3443.29       112.18 o                         
  -8   4   3       4350.83       4197.44       122.18 o                         
  -6   4   3       8879.24       8798.29       410.66 o                         
  -4   4   3        226.90        177.07         8.62 o                         
  -2   4   3       6894.14       6586.22       435.38 o                         
   0   4   3      15073.22      14131.64       960.09 o                         
   2   4   3       3563.41       3327.85       100.32 o                         
   4   4   3      10604.17      10896.61      1107.93 o                         
   6   4   3        900.98        814.00        25.66 o                         
   8   4   3       1897.72       2007.44        62.65 o                         
  10   4   3       1646.76       1653.66        50.26 o                         
  12   4   3       1166.86       1154.39        37.16 o                         
  14   4   3         88.19         62.32         8.60 o                         
  16   4   3        264.20        242.63        14.03 o                         
  18   4   3        226.04        252.48        17.31 o                         
  20   4   3         23.31         23.73        14.86 o                         
 -23   5   3         30.80         20.60        23.34 o                         
 -21   5   3         59.27         65.90        18.27 o                         
 -19   5   3         80.31         55.44        11.93 o                         
 -17   5   3        491.16        502.27        22.73 o                         
 -15   5   3          6.75          0.72         6.68 o                         
 -13   5   3       1001.53        963.64        35.08 o                         
 -11   5   3        940.50        865.65        29.03 o                         
  -9   5   3       2979.05       3006.38        96.80 o                         
  -7   5   3       1640.09       1492.74        51.07 o                         
  -5   5   3      12335.20      11963.75      1128.77 o                         
  -3   5   3      10195.68      10217.40       666.76 o                         
  -1   5   3        522.60        626.88        20.37 o                         
   1   5   3       4320.55       3937.89       124.24 o                         
   3   5   3      11553.93      11992.90       789.31 o                         
   5   5   3       1513.29       1421.03        47.82 o                         
   7   5   3       6083.46       6027.41       189.52 o                         
   9   5   3       1939.50       1885.30        56.53 o                         
  11   5   3        399.98        354.85        14.80 o                         
  13   5   3        762.86        722.57        24.76 o                         
  15   5   3         69.72         77.98         8.71 o                         
  17   5   3         19.63         10.32         9.79 o                         
  19   5   3        124.40        130.37        18.66 o                         
  21   5   3          7.41         28.00        23.44 o                         
 -22   6   3          2.57         26.23        25.04 o                         
 -20   6   3          8.32         -2.79        10.02 o                         
 -18   6   3        140.33        155.22        11.88 o                         
 -16   6   3        213.96        219.05        12.85 o                         
 -14   6   3         54.84         67.06         8.68 o                         
 -12   6   3        663.87        653.29        23.68 o                         
 -10   6   3         20.05         31.89         6.10 o                         
  -8   6   3       3811.62       3920.78       120.72 o                         
  -6   6   3       4177.61       3893.37       147.10 o                         
  -4   6   3       3229.32       3028.83        85.96 o                         
  -2   6   3       1971.88       1899.51        53.75 o                         
   0   6   3       6467.33       6118.40       191.68 o                         
   2   6   3       2763.90       2630.18        81.59 o                         
   4   6   3         44.38         86.43        11.79 o                         
   6   6   3       1027.43       1068.97        35.87 o                         
   8   6   3       1660.76       1699.14        52.31 o                         
  10   6   3        894.22        858.51        25.84 o                         
  12   6   3       1221.63       1250.02        38.89 o                         
  14   6   3         36.70         33.81         8.47 o                         
  16   6   3        288.91        323.21        17.72 o                         
  18   6   3         65.85         34.18        11.91 o                         
  20   6   3         17.03          1.50        19.61 o                         
 -21   7   3         31.75         49.98        14.27 o                         
 -19   7   3        119.96        107.06        11.25 o                         
 -17   7   3        174.05        163.24        10.26 o                         
 -15   7   3        743.99        825.21        32.41 o                         
 -13   7   3        176.66        158.78         9.76 o                         
 -11   7   3       1399.71       1459.50        55.42 o                         
  -9   7   3        581.46        616.86        22.66 o                         
  -7   7   3       1573.73       1543.71        50.50 o                         
  -5   7   3       3830.67       4077.70       122.72 o                         
  -3   7   3       1450.99       1566.81        46.54 o                         
  -1   7   3       1974.41       1876.67        58.50 o                         
   1   7   3       3606.52       3711.40       109.13 o                         
   3   7   3       3104.40       2950.66        84.19 o                         
   5   7   3       3379.45       3508.37       107.07 o                         
   7   7   3        351.99        346.64        22.46 o                         
   9   7   3         37.40         33.55         5.44 o                         
  11   7   3        582.76        560.33        23.76 o                         
  13   7   3         47.55         44.15         8.09 o                         
  15   7   3        138.23        130.34        11.01 o                         
  17   7   3        260.79        255.08        16.86 o                         
  19   7   3        260.70        228.01        21.62 o                         
 -20   8   3         18.35         20.88        13.53 o                         
 -18   8   3         38.50         36.35         9.72 o                         
 -16   8   3        214.99        224.76        15.94 o                         
 -14   8   3        283.45        288.02        13.32 o                         
 -12   8   3        953.07        947.56        32.11 o                         
 -10   8   3       1223.88       1239.84        42.48 o                         
  -8   8   3        135.06        138.72         9.42 o                         
  -6   8   3        474.33        385.78        12.83 o                         
  -4   8   3        318.85        348.53        13.17 o                         
  -2   8   3       2581.18       2622.32        81.84 o                         
   0   8   3       2566.39       2874.11        79.61 o                         
   2   8   3       3740.86       3724.36       111.64 o                         
   4   8   3       1584.64       1717.38        52.55 o                         
   6   8   3         74.32         70.65         5.47 o                         
   8   8   3       1878.01       1951.80        63.51 o                         
  10   8   3        196.34        182.33        12.05 o                         
  12   8   3        130.64        167.39        10.59 o                         
  14   8   3        150.95        143.48         9.84 o                         
  16   8   3         59.02         65.62        11.77 o                         
  18   8   3         81.50         80.37        12.31 o                         
  20   8   3         71.65         71.76        22.92 o                         
 -21   9   3         35.47         57.53        23.19 o                         
 -19   9   3         42.32         45.82        14.70 o                         
 -17   9   3        249.63        252.84        14.01 o                         
 -15   9   3         91.26        108.85         9.26 o                         
 -13   9   3        224.61        225.49        11.56 o                         
 -11   9   3        241.92        221.76         9.93 o                         
  -9   9   3        713.89        723.20        25.40 o                         
  -7   9   3        282.96        295.15        11.61 o                         
  -5   9   3        842.88        932.20        27.48 o                         
  -3   9   3        565.05        591.29        19.00 o                         
  -1   9   3       3324.67       3301.26        96.44 o                         
   1   9   3        259.77        258.93         9.74 o                         
   3   9   3       2422.51       2539.59        81.26 o                         
   5   9   3        693.07        688.61        19.62 o                         
   7   9   3        777.45        757.69        26.28 o                         
   9   9   3        265.80        252.30        11.68 o                         
  11   9   3        306.48        297.34        14.29 o                         
  13   9   3        418.53        411.51        20.39 o                         
  15   9   3         45.90         51.49        10.59 o                         
  17   9   3         14.84         -1.32        11.63 o                         
  19   9   3         34.62         38.89        19.15 o                         
 -20  10   3          2.28         21.99        17.03 o                         
 -18  10   3        332.85        453.21        26.32 o                         
 -16  10   3        117.32        118.92        11.29 o                         
 -14  10   3        175.16        159.15         9.82 o                         
 -12  10   3        301.88        321.53        14.85 o                         
 -10  10   3         37.01         29.23         4.48 o                         
  -8  10   3       2333.31       2423.25        75.85 o                         
  -6  10   3        252.00        235.21         9.44 o                         
  -4  10   3         62.73         71.18         4.61 o                         
  -2  10   3       1818.57       1803.97        56.82 o                         
   0  10   3        373.36        413.58        13.43 o                         
   2  10   3       2827.35       2901.20        87.23 o                         
   4  10   3        749.14        784.20        26.09 o                         
   6  10   3        145.73        124.87         6.41 o                         
   8  10   3        998.99        989.36        31.09 o                         
  10  10   3        303.19        295.22        14.57 o                         
  12  10   3        315.79        306.32        15.41 o                         
  14  10   3         28.50         15.57         9.28 o                         
  16  10   3         34.79         12.39        13.06 o                         
  18  10   3         12.91         18.90        25.21 o                         
 -19  11   3         42.59          5.64        16.74 o                         
 -17  11   3        500.84        644.75        38.54 o                         
 -15  11   3          0.71         -8.20        10.38 o                         
 -13  11   3         43.42         23.30         9.32 o                         
 -11  11   3        166.15        141.82         8.58 o                         
  -9  11   3        128.92        120.48         6.90 o                         
  -7  11   3        328.62        349.72        13.27 o                         
  -5  11   3        218.14        221.57         9.77 o                         
  -3  11   3        671.52        664.99        20.01 o                         
  -1  11   3        440.76        434.06        15.88 o                         
   1  11   3       1663.64       1762.89        51.73 o                         
   3  11   3       4283.30       4455.61       128.28 o                         
   5  11   3        264.52        252.42        11.12 o                         
   7  11   3         14.78         20.68         9.77 o                         
   9  11   3         80.06         85.28         7.69 o                         
  11  11   3         88.72        109.57         9.18 o                         
  13  11   3         35.81         21.98         9.34 o                         
  15  11   3         28.25         16.64        10.74 o                         
  17  11   3         32.89         29.79        15.40 o                         
 -18  12   3        151.82        134.22        15.09 o                         
 -16  12   3         80.09         76.99        13.78 o                         
 -14  12   3         34.89         18.71        10.69 o                         
 -12  12   3         58.26         90.16        11.02 o                         
 -10  12   3        463.05        456.13        21.22 o                         
  -8  12   3          2.91         -0.84         5.41 o                         
  -6  12   3        175.12        184.83         9.13 o                         
  -4  12   3        477.41        414.75        16.42 o                         
  -2  12   3         19.04         18.83         5.23 o                         
   0  12   3       1965.54       2001.18        61.66 o                         
   2  12   3       1281.13       1384.69        41.94 o                         
   4  12   3       1569.17       1700.55        51.37 o                         
   6  12   3         66.94         70.39         8.07 o                         
   8  12   3          8.89          9.26         7.34 o                         
  10  12   3        193.86        201.15        11.39 o                         
  12  12   3         49.03         40.03        10.65 o                         
  14  12   3        154.96        166.00        13.04 o                         
  16  12   3          2.51        -12.38        15.73 o                         
 -17  13   3        174.60        200.80        16.65 o                         
 -15  13   3         24.32          9.12        11.63 o                         
 -13  13   3        207.98        224.80        14.08 o                         
 -11  13   3        418.01        466.88        25.95 o                         
  -9  13   3        332.03        335.47        23.78 o                         
  -7  13   3         79.90         60.99         7.34 o                         
  -5  13   3        312.53        318.36        15.00 o                         
  -3  13   3        374.63        395.49        15.79 o                         
  -1  13   3         46.15         44.50         5.39 o                         
   1  13   3        467.80        519.87        18.95 o                         
   3  13   3        741.85        774.36        29.06 o                         
   5  13   3         59.52         58.79         7.60 o                         
   7  13   3         27.11         34.07         8.48 o                         
   9  13   3         60.37         40.30         8.91 o                         
  11  13   3        156.08        171.56        11.48 o                         
  13  13   3        119.64        104.48        11.20 o                         
  15  13   3         47.26         48.50        15.63 o                         
  17  13   3         60.46         49.48        20.07 o                         
 -16  14   3         78.39         78.11        13.80 o                         
 -14  14   3         37.89         40.25        12.20 o                         
 -12  14   3         38.55         20.34        10.35 o                         
 -10  14   3         85.39         76.16        10.17 o                         
  -8  14   3         57.42         49.63        10.03 o                         
  -6  14   3         56.38         41.20         8.16 o                         
  -4  14   3        217.68        207.98        10.36 o                         
  -2  14   3        112.68        100.16         7.89 o                         
   0  14   3         60.28         65.16         7.20 o                         
   2  14   3        149.13        133.04         8.57 o                         
   4  14   3         15.50         19.30         7.21 o                         
   6  14   3        121.68        109.94         9.52 o                         
   8  14   3         69.84         52.76         9.45 o                         
  10  14   3        107.05        107.90         9.78 o                         
  12  14   3          8.39         -6.79        12.54 o                         
  14  14   3        116.80        127.97        15.41 o                         
  16  14   3         11.48          2.41        19.89 o                         
 -15  15   3          1.23        -14.18        14.18 o                         
 -13  15   3        408.92        514.03        33.17 o                         
 -11  15   3         21.12          6.75        10.01 o                         
  -9  15   3         80.18         64.78        11.07 o                         
  -7  15   3        118.45        104.19        10.26 o                         
  -5  15   3         69.85         66.98         7.94 o                         
  -3  15   3        116.15        122.14         9.34 o                         
  -1  15   3         40.65         25.64         7.77 o                         
   1  15   3         18.35         24.94         7.53 o                         
   3  15   3         34.37         25.99         7.73 o                         
   5  15   3         85.97         61.54         8.92 o                         
   7  15   3        313.57        376.80        19.82 o                         
   9  15   3         17.86         11.58        10.60 o                         
  11  15   3          0.61          1.65         9.65 o                         
  13  15   3         57.89         49.18        16.16 o                         
 -14  16   3         16.21          1.54        15.08 o                         
 -12  16   3        337.44        421.99        28.47 o                         
 -10  16   3         49.25         33.50        10.57 o                         
  -8  16   3          4.94          4.59        11.05 o                         
  -6  16   3         11.25         23.03         9.28 o                         
  -4  16   3         12.10         13.83         7.54 o                         
  -2  16   3        160.89        153.68         9.82 o                         
   0  16   3        188.39        152.70        11.19 o                         
   2  16   3         71.21         70.15         8.73 o                         
   4  16   3          0.97         -8.19         8.19 o                         
   6  16   3        584.27        667.34        27.70 o                         
   8  16   3        216.84        203.98        12.73 o                         
  10  16   3         16.80         18.89        13.79 o                         
  12  16   3         34.98         25.56        17.97 o                         
 -13  17   3         31.14         28.94        15.02 o                         
 -11  17   3        109.72        123.65        20.49 o                         
  -9  17   3         13.97         -5.11        11.36 o                         
  -7  17   3         12.30         14.94        11.91 o                         
  -5  17   3        101.16         69.49        10.65 o                         
  -3  17   3         55.72         47.01         8.52 o                         
  -1  17   3         27.00         20.94         8.44 o                         
   1  17   3        154.47        152.08        11.75 o                         
   3  17   3         25.28         25.52         9.03 o                         
   5  17   3         57.28         61.45        14.23 o                         
   7  17   3        154.12        168.57        12.92 o                         
   9  17   3         11.16         -6.49        18.00 o                         
  11  17   3         20.35         48.03        29.67 o                         
 -10  18   3         27.05         22.53        30.06 o                         
  -8  18   3         16.82          0.09        12.29 o                         
  -6  18   3          7.40          1.62        14.19 o                         
  -4  18   3         41.73         29.44        10.61 o                         
  -2  18   3         22.30         -0.23        10.04 o                         
   0  18   3         17.63         12.51         8.96 o                         
   2  18   3         40.39         32.94        11.18 o                         
   4  18   3         13.06          6.89        10.44 o                         
   6  18   3         58.39         68.42        14.69 o                         
   8  18   3          2.98        -14.90        30.27 o                         
  10  18   3          5.06         14.14        23.63 o                         
  -9  19   3          3.29         -0.47        15.63 o                         
  -7  19   3         61.53         46.82        16.46 o                         
  -5  19   3         40.05         44.25        16.53 o                         
  -3  19   3         17.01         -0.84        13.66 o                         
  -1  19   3         12.86         19.43        14.46 o                         
   1  19   3         23.95         31.90        21.38 o                         
   3  19   3         53.43         57.12        20.51 o                         
   5  19   3          9.29         11.04        27.02 o                         
   7  19   3         30.97         16.50        24.52 o                         
  -4  20   3          7.73         -8.64        23.09 o                         
  -2  20   3          6.98          9.17        23.82 o                         
   0  20   3         23.74         23.11        28.10 o                         
   2  20   3          1.78          7.78        27.83 o                         
  -4 -20   4         13.65         59.26        41.80 o                         
  -2 -20   4          2.26         37.53        48.06 o                         
   0 -20   4          2.74         12.38        21.10 o                         
   2 -20   4         45.70         25.54        17.01 o                         
  -9 -19   4          7.02        -22.07        47.31 o                         
  -7 -19   4          8.23        -23.60        30.13 o                         
  -5 -19   4          8.30         17.39        13.05 o                         
  -3 -19   4         14.75         17.41        11.88 o                         
  -1 -19   4          8.54          5.40        12.52 o                         
   1 -19   4         16.59         10.34        12.20 o                         
   3 -19   4        136.41         80.05        15.66 o                         
   5 -19   4          5.99         35.80        19.15 o                         
   7 -19   4          6.09          5.50        15.52 o                         
 -10 -18   4         14.22         20.26        31.48 o                         
  -8 -18   4        125.52        121.30        33.70 o                         
  -6 -18   4          2.58         -0.14        16.52 o                         
  -4 -18   4         11.08         16.92        11.87 o                         
  -2 -18   4         54.17         41.27        10.52 o                         
   0 -18   4         28.33         16.92        10.93 o                         
   2 -18   4         68.85         60.32        12.80 o                         
   4 -18   4         66.74         91.24        14.37 o                         
   6 -18   4          5.29         24.62        11.98 o                         
   8 -18   4         40.81         33.02        20.19 o                         
 -13 -17   4         40.28         -6.54        33.08 o                         
 -11 -17   4         32.94          5.53        35.12 o                         
  -9 -17   4         15.02         11.49        17.00 o                         
  -7 -17   4          4.75        -12.55        16.36 o                         
  -5 -17   4         15.62         13.30        10.02 o                         
  -3 -17   4         10.09         -0.54        12.21 o                         
  -1 -17   4         52.70         43.45         9.07 o                         
   1 -17   4         37.95         51.69        12.49 o                         
   3 -17   4         87.85         83.37        11.54 o                         
   5 -17   4          9.20          3.22        12.01 o                         
   7 -17   4         23.35         15.53        11.63 o                         
   9 -17   4        142.07        171.01        22.01 o                         
  11 -17   4         21.15         26.38        16.19 o                         
 -14 -16   4        123.13         99.44        36.36 o                         
 -12 -16   4          3.08        -20.24        20.24 o                         
 -10 -16   4          7.83         -4.12        21.52 o                         
  -8 -16   4         41.80         27.22        15.46 o                         
  -6 -16   4        227.86        240.25        14.24 o                         
  -4 -16   4         29.20         40.40         9.61 o                         
  -2 -16   4        113.69        110.85        14.63 o                         
   0 -16   4        199.95        203.09        12.37 o                         
   2 -16   4         16.53         15.03         8.26 o                         
   4 -16   4         21.36         24.71         9.18 o                         
   6 -16   4         15.08          7.44         9.09 o                         
   8 -16   4         17.98          3.99        12.81 o                         
  10 -16   4        104.73        125.62        13.41 o                         
  12 -16   4          6.89         16.64        18.64 o                         
 -15 -15   4         72.35        152.48        66.97 o                         
 -13 -15   4         54.58         36.94        19.23 o                         
 -11 -15   4          4.40         -5.05        18.68 o                         
  -9 -15   4         20.31          3.70        19.47 o                         
  -7 -15   4         41.56         57.37         7.53 o                         
  -5 -15   4         28.74         17.13         7.89 o                         
  -3 -15   4          8.13         31.90         8.52 o                         
  -1 -15   4        173.12        168.24        12.55 o                         
   1 -15   4          5.09         -7.74         8.15 o                         
   3 -15   4         89.37         93.88         8.72 o                         
   5 -15   4         33.49         22.06         9.36 o                         
   7 -15   4         34.10         17.89         9.59 o                         
   9 -15   4          5.08        -12.96        14.44 o                         
  11 -15   4         41.86         39.71        10.58 o                         
  13 -15   4          5.14         -0.66        14.85 o                         
 -16 -14   4         90.56         87.15        27.81 o                         
 -14 -14   4        146.39        123.21        19.83 o                         
 -12 -14   4        181.18        142.98        23.41 o                         
 -10 -14   4        129.47         98.66        16.26 o                         
  -8 -14   4        209.87        239.78        28.77 o                         
  -6 -14   4         15.62         19.63         7.19 o                         
  -4 -14   4         22.86         13.30         9.02 o                         
  -2 -14   4        370.49        446.45        34.06 o                         
   0 -14   4        229.73        212.92        11.90 o                         
   2 -14   4         23.74         10.55         7.35 o                         
   4 -14   4        178.68        202.74        11.07 o                         
   6 -14   4        229.08        216.43        11.62 o                         
   8 -14   4        126.27        103.36        14.49 o                         
  10 -14   4         56.52         33.56        10.33 o                         
  12 -14   4          7.18         15.37        12.08 o                         
  14 -14   4         24.10         24.42        13.64 o                         
 -17 -13   4         11.81        -20.58        38.26 o                         
 -15 -13   4        114.99        123.95        24.20 o                         
 -13 -13   4         63.45         45.71        16.06 o                         
 -11 -13   4         42.71         25.50        13.80 o                         
  -9 -13   4        135.33        121.73        14.19 o                         
  -7 -13   4        567.11        608.36        29.26 o                         
  -5 -13   4         39.34         49.10         7.27 o                         
  -3 -13   4        180.04        158.23        10.02 o                         
  -1 -13   4        836.95        871.30        32.94 o                         
   1 -13   4        185.38        164.82         8.35 o                         
   3 -13   4        283.92        261.10        13.02 o                         
   5 -13   4        279.00        270.95        14.96 o                         
   7 -13   4        118.57        127.46         9.72 o                         
   9 -13   4         83.39        101.71         9.62 o                         
  11 -13   4         90.37         95.95        11.05 o                         
  13 -13   4          6.22         21.47        12.32 o                         
  15 -13   4         21.79         15.21        17.60 o                         
 -18 -12   4         79.75         46.75        22.52 o                         
 -16 -12   4        237.25        241.09        24.29 o                         
 -14 -12   4         48.31         31.04        16.57 o                         
 -12 -12   4        177.12        161.49        19.31 o                         
 -10 -12   4        112.71        130.92        14.92 o                         
  -8 -12   4        420.52        434.91        56.49 o                         
  -6 -12   4         54.65         49.53         5.69 o                         
  -4 -12   4        133.57        133.70        11.92 o                         
  -2 -12   4         68.42         60.92         6.06 o                         
   0 -12   4        702.10        728.30        29.27 o                         
   2 -12   4        346.78        311.40        13.10 o                         
   4 -12   4        472.17        508.87        22.14 o                         
   6 -12   4        320.12        371.06        16.72 o                         
   8 -12   4        146.13        151.16         9.19 o                         
  10 -12   4        112.80        112.61        10.82 o                         
  12 -12   4        183.11        162.97        11.54 o                         
  14 -12   4         27.61         34.15        14.26 o                         
  16 -12   4         10.56         -5.39        12.56 o                         
 -19 -11   4         66.31         35.60        23.27 o                         
 -17 -11   4         65.54         29.41        20.65 o                         
 -15 -11   4         10.04        -16.71        16.71 o                         
 -13 -11   4        160.93        189.38        20.48 o                         
 -11 -11   4        405.75        473.65        24.76 o                         
  -9 -11   4        948.91        972.90        43.59 o                         
  -7 -11   4        234.28        188.64         8.83 o                         
  -5 -11   4        119.25        137.42        10.38 o                         
  -3 -11   4        188.87        222.31        20.70 o                         
  -1 -11   4        335.02        361.10        18.38 o                         
   1 -11   4        830.07        872.34        32.45 o                         
   3 -11   4        857.62        839.71        29.47 o                         
   5 -11   4        236.99        273.15        13.37 o                         
   7 -11   4         49.38         56.20         5.91 o                         
   9 -11   4         38.22         34.85         9.75 o                         
  11 -11   4        146.17        139.97         9.15 o                         
  13 -11   4         46.55         32.34         9.49 o                         
  15 -11   4        118.74        113.18        12.18 o                         
  17 -11   4         68.78         54.78        13.98 o                         
 -20 -10   4          4.96         14.55        27.14 o                         
 -18 -10   4        132.84        129.06        13.28 o                         
 -16 -10   4         24.71         16.90         8.11 o                         
 -14 -10   4        171.73        195.61        12.13 o                         
 -12 -10   4        271.86        257.02        12.54 o                         
 -10 -10   4        744.11        606.73        57.78 o                         
  -8 -10   4        375.36        409.63        27.68 o                         
  -6 -10   4        732.95        724.17        28.77 o                         
  -4 -10   4        547.96        668.97        26.06 o                         
  -2 -10   4        137.98        143.64         6.90 o                         
   0 -10   4       1265.82       1254.38        47.40 o                         
   2 -10   4       1725.96       1724.11        55.48 o                         
   4 -10   4        603.99        619.86        24.37 o                         
   6 -10   4        173.80        172.81         8.05 o                         
   8 -10   4         36.02         29.49         6.81 o                         
  10 -10   4        276.57        312.58        14.06 o                         
  12 -10   4         20.12         25.63         7.09 o                         
  14 -10   4         73.79         61.51         9.73 o                         
  16 -10   4         51.72         36.59        11.62 o                         
  18 -10   4         75.68         78.98        19.45 o                         
 -21  -9   4         55.91          0.37        24.63 o                         
 -19  -9   4         46.23         36.91        11.58 o                         
 -17  -9   4         17.58         29.67         9.68 o                         
 -15  -9   4        443.29        484.43        25.20 o                         
 -13  -9   4        137.93        155.70         9.66 o                         
 -11  -9   4        143.48        164.72        16.45 o                         
  -9  -9   4        695.55        687.51        33.36 o                         
  -7  -9   4        469.28        436.72        35.49 o                         
  -5  -9   4       1669.80       1682.99        63.15 o                         
  -3  -9   4       2644.91       2780.60       104.03 o                         
  -1  -9   4        534.34        424.56        28.64 o                         
   1  -9   4         99.87        112.70         7.72 o                         
   3  -9   4        100.03        103.35         6.67 o                         
   5  -9   4       5371.31       5613.72       186.52 o                         
   7  -9   4        228.06        243.12        10.96 o                         
   9  -9   4        251.25        216.64        10.62 o                         
  11  -9   4        115.62        112.12         9.95 o                         
  13  -9   4        215.82        224.26        11.17 o                         
  15  -9   4          1.31         -8.71         8.71 o                         
  17  -9   4        247.83        228.66        16.31 o                         
  19  -9   4         34.37         31.44        22.73 o                         
 -22  -8   4        124.97         85.77        22.74 o                         
 -20  -8   4        130.52        127.25        14.32 o                         
 -18  -8   4         47.77         51.45        18.16 o                         
 -16  -8   4        219.65        227.44        15.03 o                         
 -14  -8   4        489.64        405.91        27.08 o                         
 -12  -8   4        494.95        577.06        26.49 o                         
 -10  -8   4        452.00        498.48        25.12 o                         
  -8  -8   4       1250.43       1159.45        48.68 o                         
  -6  -8   4        421.81        410.99        20.09 o                         
  -4  -8   4       2186.69       2186.43        76.63 o                         
  -2  -8   4       1110.58       1160.15        39.27 o                         
   0  -8   4        958.33        905.85        33.91 o                         
   2  -8   4       1443.16       1515.28        55.39 o                         
   4  -8   4       1162.76       1220.51        58.81 o                         
   6  -8   4       1627.10       1772.41        57.53 o                         
   8  -8   4        408.48        392.39        16.04 o                         
  10  -8   4        482.06        498.47        16.72 o                         
  12  -8   4        265.78        273.59        12.99 o                         
  14  -8   4        380.19        404.61        18.17 o                         
  16  -8   4         22.55         18.99         8.69 o                         
  18  -8   4        322.44        319.39        19.06 o                         
  20  -8   4         22.06         17.62        45.40 o                         
 -21  -7   4         46.77         40.74        13.12 o                         
 -19  -7   4        177.40        164.22        17.66 o                         
 -17  -7   4        117.68        104.64        15.25 o                         
 -15  -7   4        587.88        668.82        30.40 o                         
 -13  -7   4        844.69        876.26        45.97 o                         
 -11  -7   4        498.12        480.89        20.35 o                         
  -9  -7   4         48.02         43.61         4.81 o                         
  -7  -7   4        509.37        548.33        34.22 o                         
  -5  -7   4       1125.66       1174.26        50.07 o                         
  -3  -7   4       4654.61       4515.23       172.23 o                         
  -1  -7   4       4522.63       4805.94       176.70 o                         
   1  -7   4        480.63        535.25        18.70 o                         
   3  -7   4       1198.85       1169.84        57.65 o                         
   5  -7   4       2649.60       2582.23        97.90 o                         
   7  -7   4        116.77        118.68         8.12 o                         
   9  -7   4       1887.31       1761.19        59.34 o                         
  11  -7   4        165.73        200.56        13.00 o                         
  13  -7   4         92.07         78.02         8.60 o                         
  15  -7   4         86.43         82.67         9.42 o                         
  17  -7   4         19.58         17.86         9.36 o                         
  19  -7   4         30.37         35.99        13.09 o                         
 -22  -6   4         26.64         14.84        18.64 o                         
 -20  -6   4        173.00        171.39        13.38 o                         
 -18  -6   4         30.07         44.70        12.04 o                         
 -16  -6   4         36.92         20.17         8.32 o                         
 -14  -6   4         95.37         87.06         6.85 o                         
 -12  -6   4         79.67         99.49         9.08 o                         
 -10  -6   4       2804.39       3012.20       110.25 o                         
  -8  -6   4       2496.21       2558.71        95.90 o                         
  -6  -6   4       1564.46       1490.26        78.20 o                         
  -4  -6   4       1229.94       1373.91        58.64 o                         
  -2  -6   4       1894.37       1922.22        74.42 o                         
   0  -6   4       7488.52       7090.93       215.50 o                         
   2  -6   4       2567.46       2311.72       178.40 o                         
   4  -6   4      10607.24      11069.46       499.23 o                         
   6  -6   4        328.87        361.16        15.73 o                         
   8  -6   4        770.68        803.44        30.56 o                         
  10  -6   4        905.62        931.75        33.45 o                         
  12  -6   4         60.59         33.42         8.49 o                         
  14  -6   4         45.65         38.79         8.59 o                         
  16  -6   4        221.46        191.70        12.69 o                         
  18  -6   4         24.08         20.52        10.22 o                         
  20  -6   4        130.68        122.66        18.31 o                         
 -23  -5   4          8.39        -19.65        19.65 o                         
 -21  -5   4         15.16         10.40        12.63 o                         
 -19  -5   4        139.87        156.53        20.88 o                         
 -17  -5   4         28.26         30.03        10.24 o                         
 -15  -5   4        115.64        124.22         8.45 o                         
 -13  -5   4       1683.87       1736.31        58.10 o                         
 -11  -5   4        881.47        816.02        34.70 o                         
  -9  -5   4       1211.67       1241.94        46.31 o                         
  -7  -5   4       1975.68       2078.03        74.69 o                         
  -5  -5   4       7133.50       7366.13       322.04 o                         
  -3  -5   4      13890.54      14628.01      1392.78 o                         
  -1  -5   4       2145.45       2349.67       156.74 o                         
   1  -5   4       2098.11       2324.85        79.77 o                         
   3  -5   4       2934.84       2740.64       166.14 o                         
   7  -5   4       5704.18       5838.83       208.23 o                         
   9  -5   4        205.63        179.17        13.17 o                         
  11  -5   4        106.52        112.27        15.38 o                         
  13  -5   4        191.42        201.03        11.13 o                         
  15  -5   4        319.35        332.89        16.60 o                         
  17  -5   4         35.21         34.77        11.15 o                         
  19  -5   4         38.93         17.41        12.34 o                         
  21  -5   4        122.91        101.02        25.96 o                         
 -22  -4   4         33.45         20.14        15.93 o                         
 -20  -4   4         50.91         26.55        12.56 o                         
 -18  -4   4        138.51        130.70        14.09 o                         
 -16  -4   4        115.85        137.51         9.78 o                         
 -14  -4   4        769.73        700.70        27.54 o                         
 -12  -4   4        813.26        807.52        30.43 o                         
 -10  -4   4       1850.83       1727.05        58.62 o                         
  -8  -4   4       3946.40       3921.55       154.49 o                         
  -6  -4   4       3895.68       3938.82       136.85 o                         
  -4  -4   4       1367.33       1243.81        54.57 o                         
  -2  -4   4       1247.07       1200.47        40.45 o                         
   0  -4   4      10629.38      10974.96       777.20 o                         
   2  -4   4      26528.11      28787.30      2768.56 o                         
   4  -4   4       7074.65       7388.83       268.92 o                         
   6  -4   4        447.61        603.21        20.68 o                         
   8  -4   4        499.42        462.74        19.01 o                         
  10  -4   4       1543.14       1564.20        51.26 o                         
  12  -4   4        666.93        707.16        27.67 o                         
  14  -4   4         19.58         27.51         8.07 o                         
  16  -4   4         90.97         88.75        10.08 o                         
  18  -4   4        141.78        165.62        14.72 o                         
  20  -4   4         54.05         55.01        19.25 o                         
 -23  -3   4          9.80         24.21        23.85 o                         
 -21  -3   4         80.52         71.66        13.82 o                         
 -19  -3   4         28.19         20.89         8.26 o                         
 -17  -3   4         79.85         78.99         7.44 o                         
 -15  -3   4       1295.87       1387.21        47.17 o                         
 -13  -3   4        819.25        818.71        35.17 o                         
 -11  -3   4       3183.70       3198.15        99.46 o                         
  -9  -3   4       1075.90       1242.29        37.62 o                         
  -7  -3   4       2662.62       2658.88        87.54 o                         
  -5  -3   4      10196.26       9600.80       896.34 o                         
  -3  -3   4       7185.29       6732.03       625.75 o                         
  -1  -3   4      23833.10      25287.09      2300.41 o                         
   1  -3   4       4331.77       4381.44       138.39 o                         
   3  -3   4        261.67        375.90        14.70 o                         
   5  -3   4       1932.47       1464.94        49.99 o                         
   7  -3   4       2153.83       2042.50        62.83 o                         
   9  -3   4       1209.10       1106.93        44.68 o                         
  11  -3   4        211.76        170.26         8.70 o                         
  13  -3   4        464.30        506.07        17.61 o                         
  15  -3   4         52.24         48.22         8.52 o                         
  17  -3   4         41.11         35.27        11.51 o                         
  19  -3   4        130.19        121.13        12.80 o                         
  21  -3   4        112.43        133.16        20.68 o                         
 -22  -2   4         54.28         36.60        14.05 o                         
 -20  -2   4         49.34         63.04        10.12 o                         
 -18  -2   4        254.43        254.79        14.72 o                         
 -16  -2   4        642.14        632.76        25.44 o                         
 -14  -2   4        219.70        221.69        10.06 o                         
 -12  -2   4       1922.24       2017.26        58.75 o                         
 -10  -2   4       2618.67       2493.67        68.62 o                         
  -8  -2   4       5388.73       4995.18       135.75 o                         
  -4  -2   4       4656.90       4810.05       218.91 o                         
  -2  -2   4      18636.33      19695.80      1791.13 o                         
   0  -2   4       3595.48       3685.81       129.52 o                         
   2  -2   4       1061.54        988.35        49.96 o                         
   4  -2   4       9937.27       9538.00       632.04 o                         
   6  -2   4       1517.85       1532.14        47.89 o                         
  10  -2   4       2693.92       2800.81       105.44 o                         
  12  -2   4        326.46        296.77        16.76 o                         
  14  -2   4       1524.29       1575.51        59.62 o                         
  16  -2   4         10.98         21.86         9.56 o                         
  18  -2   4         43.05         73.55        12.50 o                         
  20  -2   4        102.40         88.14        13.22 o                         
 -23  -1   4         28.01         30.60        20.97 o                         
 -21  -1   4        157.64        171.88        14.85 o                         
 -19  -1   4         27.85         29.12        11.76 o                         
 -17  -1   4        435.00        471.77        20.48 o                         
 -15  -1   4        961.99        859.84        29.57 o                         
 -13  -1   4       5808.20       5661.86       166.39 o                         
 -11  -1   4       3433.80       3296.43        91.46 o                         
  -9  -1   4       2395.71       2094.49        63.95 o                         
  -7  -1   4       6437.92       6507.23       215.88 o                         
  -5  -1   4      15048.27      14113.75       995.20 o                         
  -3  -1   4      20083.63      22035.84      1541.29 o                         
   3  -1   4      25658.31      29137.10      1953.03 o                         
   5  -1   4       6205.27       5868.90       245.45 o                         
   7  -1   4       8657.08       7996.67       292.00 o                         
   9  -1   4       2811.30       2836.00        87.20 o                         
  11  -1   4        730.45        744.51        26.55 o                         
  13  -1   4        243.92        263.06        16.11 o                         
  15  -1   4        158.64        145.36        10.06 o                         
  17  -1   4          2.04          7.85        16.23 o                         
  19  -1   4         27.54         24.34        16.39 o                         
  21  -1   4         15.85          7.97        19.38 o                         
 -22   0   4          0.16         -1.26        16.81 o                         
 -20   0   4          1.94          3.67         9.05 o                         
 -18   0   4         75.78         78.94         9.60 o                         
 -16   0   4          8.23         25.26         7.21 o                         
 -14   0   4       4660.20       4879.62       160.91 o                         
 -12   0   4        600.41        604.12        21.57 o                         
 -10   0   4       1440.06       1198.95        35.92 o                         
  -8   0   4       1824.92       2229.92        65.66 o                         
  -6   0   4      17441.88      18042.62      1186.44 o                         
  -4   0   4      19505.11      19738.44      1835.18 o                         
  -2   0   4       5551.05       4905.72       322.84 o                         
   0   0   4       1666.04       2004.89        70.55 o                         
   6   0   4       4087.38       4274.62       140.86 o                         
   8   0   4        215.27        276.70        11.41 o                         
  10   0   4        427.21        396.71        16.66 o                         
  12   0   4        572.20        529.25        19.43 o                         
  14   0   4         82.62         84.21         7.57 o                         
  16   0   4        443.97        430.87        21.28 o                         
  18   0   4         10.07         -0.49        11.90 o                         
  20   0   4         31.91         12.71        14.30 o                         
 -23   1   4         34.01         40.95        23.74 o                         
 -21   1   4        164.96        189.52        16.12 o                         
 -19   1   4         32.59         47.35        10.68 o                         
 -17   1   4        445.60        460.68        20.76 o                         
 -15   1   4        871.17        805.89        27.88 o                         
 -13   1   4       5246.25       5041.97       166.19 o                         
 -11   1   4       2963.70       2847.78       102.09 o                         
  -9   1   4       2552.09       2247.60        67.53 o                         
  -7   1   4       6536.73       6648.21       249.42 o                         
  -5   1   4      16289.75      16269.71      1000.57 o                         
  -3   1   4      23425.56      26756.02      2219.56 o                         
   3   1   4      27804.03      31123.83      2787.18 o                         
   5   1   4       6190.23       5909.67       207.26 o                         
   7   1   4       9134.38       8581.41       273.56 o                         
   9   1   4       2369.03       2426.81        86.94 o                         
  11   1   4        697.42        733.18        25.41 o                         
  13   1   4        292.56        306.88        12.56 o                         
  15   1   4        123.04        114.89         8.80 o                         
  17   1   4          0.50         -1.32        10.54 o                         
  19   1   4         32.03         30.04        11.40 o                         
  21   1   4         15.70         29.83        23.33 o                         
 -22   2   4         48.80         40.15        23.81 o                         
 -20   2   4         45.56         43.08         9.80 o                         
 -18   2   4        304.89        308.24        14.77 o                         
 -16   2   4        749.44        732.30        27.46 o                         
 -14   2   4        255.62        250.25        11.02 o                         
 -12   2   4       1839.23       1923.22        65.71 o                         
 -10   2   4       2220.29       2123.75        72.29 o                         
  -8   2   4       4578.24       4176.00       142.67 o                         
  -6   2   4       1817.05       1884.68        58.54 o                         
  -4   2   4       4586.58       4622.97       195.58 o                         
  -2   2   4      18547.97      18818.09      1790.20 o                         
   2   2   4        541.49        725.47        84.67 o                         
   4   2   4      10370.41       9744.06       895.53 o                         
   6   2   4       1392.18       1349.63        45.08 o                         
   8   2   4        149.27        155.48         9.23 o                         
  10   2   4       2634.74       2722.91        81.53 o                         
  12   2   4        429.59        415.23        14.61 o                         
  14   2   4       1469.32       1448.25        48.01 o                         
  16   2   4         13.60         36.39         8.74 o                         
  18   2   4         49.77         27.10        11.04 o                         
  20   2   4         94.44         97.55        22.57 o                         
 -23   3   4         10.32         12.34        24.84 o                         
 -21   3   4         81.10         75.51        12.82 o                         
 -19   3   4         17.87         33.95         9.46 o                         
 -17   3   4         81.79         72.79         9.46 o                         
 -15   3   4       1361.64       1422.30        47.76 o                         
 -13   3   4       1112.79       1119.91        38.41 o                         
 -11   3   4       3567.45       3563.60       105.04 o                         
  -9   3   4        849.69       1013.58        35.36 o                         
  -7   3   4       2701.22       2654.30        78.27 o                         
  -5   3   4       9790.33       9629.75       894.51 o                         
  -3   3   4       6972.40       6696.50       625.07 o                         
  -1   3   4      23347.04      24416.93      1622.65 o                         
   1   3   4       4115.97       4048.28       130.34 o                         
   3   3   4        136.42        296.37        16.77 o                         
   5   3   4       2251.21       1738.18        52.98 o                         
   7   3   4       1859.67       1758.61        59.22 o                         
   9   3   4       1465.28       1306.57        37.33 o                         
  11   3   4        205.64        173.25        10.62 o                         
  13   3   4        423.58        461.98        18.38 o                         
  15   3   4         69.77         65.05         9.19 o                         
  17   3   4         38.20         17.97         9.36 o                         
  19   3   4        131.82        115.27        12.10 o                         
  21   3   4        114.88        142.58        26.23 o                         
 -22   4   4         34.83         29.85        29.40 o                         
 -20   4   4         38.67         20.04        12.21 o                         
 -18   4   4        169.97        177.40        12.36 o                         
 -16   4   4        185.82        199.76        14.09 o                         
 -14   4   4        756.14        697.82        24.16 o                         
 -12   4   4        900.87        909.39        28.34 o                         
 -10   4   4       1415.25       1347.99        54.09 o                         
  -8   4   4       4681.42       4766.17       136.59 o                         
  -6   4   4       3851.88       3852.58       114.41 o                         
  -4   4   4       1526.04       1355.04        54.67 o                         
  -2   4   4        995.66        970.13        31.22 o                         
   0   4   4      12245.28      12753.23       783.10 o                         
   2   4   4      27415.05      30372.70      1964.12 o                         
   4   4   4       7721.19       8024.87       318.87 o                         
   6   4   4        494.97        642.56        21.77 o                         
   8   4   4        584.89        565.14        17.88 o                         
  10   4   4       1460.94       1485.19        45.83 o                         
  12   4   4        647.90        679.52        26.09 o                         
  14   4   4         34.78         21.87         7.20 o                         
  16   4   4         79.33         78.70         9.36 o                         
  18   4   4        145.90        133.85        12.46 o                         
  20   4   4         58.15         46.17        22.06 o                         
 -23   5   4          4.53         -3.66        26.06 o                         
 -21   5   4         23.71         -4.45        16.20 o                         
 -19   5   4        135.17        121.07        12.77 o                         
 -17   5   4         17.36         15.17         8.35 o                         
 -15   5   4         42.54         67.78        10.88 o                         
 -13   5   4       1679.23       1708.92        54.67 o                         
 -11   5   4       1098.47       1049.24        30.70 o                         
  -9   5   4       1136.33       1163.94        37.79 o                         
  -7   5   4       2027.23       2139.53        65.83 o                         
  -5   5   4       8514.79       8730.72       512.25 o                         
  -3   5   4      14316.08      15160.50       985.99 o                         
  -1   5   4       2967.82       3129.49        96.26 o                         
   1   5   4       2288.64       2505.12        75.31 o                         
   3   5   4       3489.82       3220.38        96.29 o                         
   5   5   4        522.92        533.09        20.13 o                         
   7   5   4       5854.16       5973.99       183.64 o                         
   9   5   4        313.07        263.92        27.30 o                         
  11   5   4        135.85        142.91         7.23 o                         
  13   5   4        240.54        252.57        16.52 o                         
  15   5   4        298.35        344.53        20.16 o                         
  17   5   4         34.82         15.83        10.46 o                         
  19   5   4         43.33         37.29        11.85 o                         
  21   5   4        118.88        106.08        25.26 o                         
 -22   6   4         25.41         21.47        23.97 o                         
 -20   6   4        150.85        167.93        13.76 o                         
 -18   6   4         27.76         35.82         9.32 o                         
 -16   6   4         44.13         45.38         9.57 o                         
 -14   6   4        117.46        103.30         7.92 o                         
 -12   6   4         62.74         86.22         6.63 o                         
 -10   6   4       3065.85       3199.25        97.20 o                         
  -8   6   4       2755.88       2859.65        89.75 o                         
  -6   6   4       1873.37       1785.36        64.22 o                         
  -4   6   4       1279.20       1400.08        46.18 o                         
  -2   6   4       2214.17       2258.66        65.74 o                         
   0   6   4       6391.38       5989.51       214.66 o                         
   2   6   4       1970.64       1864.61        56.41 o                         
   4   6   4      10485.43      10510.80       407.40 o                         
   6   6   4        382.24        403.98        14.00 o                         
   8   6   4        966.11        909.86        28.26 o                         
  10   6   4        892.30        953.22        32.95 o                         
  12   6   4        109.18         91.92         7.38 o                         
  14   6   4         64.87         47.64         8.08 o                         
  16   6   4        202.79        161.30        12.54 o                         
  18   6   4         30.22         34.17        11.82 o                         
  20   6   4        124.41        121.09        22.46 o                         
 -21   7   4         39.35         37.72        14.42 o                         
 -19   7   4        214.35        194.25        14.71 o                         
 -17   7   4        127.72        133.08        11.20 o                         
 -15   7   4        490.92        555.33        23.46 o                         
 -13   7   4       1120.01       1096.54        33.80 o                         
 -11   7   4        562.07        529.09        20.68 o                         
  -9   7   4        106.41         87.62         5.89 o                         
  -7   7   4        690.79        742.18        25.39 o                         
  -5   7   4       1114.86       1168.99        39.33 o                         
  -3   7   4       5255.00       5181.17       144.40 o                         
  -1   7   4       5011.07       5198.32       156.11 o                         
   1   7   4        424.65        474.52        15.73 o                         
   3   7   4       1309.98       1246.69        38.82 o                         
   5   7   4       2980.14       2904.70        86.28 o                         
   7   7   4        177.81        173.46         7.64 o                         
   9   7   4       2095.75       1974.49        59.31 o                         
  11   7   4        169.95        204.05         9.14 o                         
  13   7   4        105.46        100.19         8.17 o                         
  15   7   4         75.21         84.21         9.85 o                         
  17   7   4         21.32        -10.34        10.34 o                         
  19   7   4         26.31         34.55        17.94 o                         
 -22   8   4        139.73        114.19        25.67 o                         
 -20   8   4        146.85        144.25        15.63 o                         
 -18   8   4         40.84         44.80        10.64 o                         
 -16   8   4        220.68        224.72        12.78 o                         
 -14   8   4        406.64        421.59        17.68 o                         
 -12   8   4        454.89        483.49        18.34 o                         
 -10   8   4        645.94        655.50        20.28 o                         
  -8   8   4       1176.01       1087.39        40.83 o                         
  -6   8   4        392.81        395.63        15.23 o                         
  -4   8   4       2160.80       2154.53        64.05 o                         
  -2   8   4        972.37       1047.52        32.90 o                         
   0   8   4       1105.45       1055.75        30.12 o                         
   2   8   4       1517.30       1594.35        46.46 o                         
   4   8   4       1454.20       1489.68        41.83 o                         
   6   8   4       1611.72       1671.95        54.23 o                         
   8   8   4        473.34        466.54        16.95 o                         
  10   8   4        356.41        356.50        16.40 o                         
  12   8   4        240.57        240.84        11.91 o                         
  14   8   4        400.49        410.69        19.25 o                         
  16   8   4         30.78         23.31        10.08 o                         
  18   8   4        301.36        319.20        34.68 o                         
  20   8   4         23.46         20.29        22.37 o                         
 -21   9   4         74.06         73.52        26.05 o                         
 -19   9   4         57.60         40.57        12.55 o                         
 -17   9   4         28.52         20.73        10.35 o                         
 -15   9   4        493.35        590.50        23.98 o                         
 -13   9   4        109.86        115.86         8.14 o                         
 -11   9   4        179.63        220.96        11.04 o                         
  -9   9   4        728.41        724.43        29.66 o                         
  -7   9   4        604.17        591.72        21.71 o                         
  -5   9   4       1845.09       1841.02        55.63 o                         
  -3   9   4       2989.09       3070.96        87.14 o                         
  -1   9   4        388.72        325.24        12.31 o                         
   1   9   4        118.90        140.87         5.72 o                         
   3   9   4        162.03        150.82         9.36 o                         
   5   9   4       5576.98       5712.66       166.97 o                         
   7   9   4        223.25        227.63        11.79 o                         
   9   9   4        260.66        237.85        13.21 o                         
  11   9   4        138.11        126.32         9.44 o                         
  13   9   4        259.10        233.78        15.61 o                         
  15   9   4          2.99        -10.18        10.18 o                         
  17   9   4        252.25        270.58        19.13 o                         
  19   9   4         39.36         51.22        20.45 o                         
 -20  10   4          8.30         17.08        22.19 o                         
 -18  10   4        175.44        203.54        14.98 o                         
 -16  10   4         12.94          8.75        11.09 o                         
 -14  10   4        166.77        166.47        11.02 o                         
 -12  10   4        248.24        203.66        12.78 o                         
 -10  10   4        544.50        486.85        20.71 o                         
  -8  10   4        526.79        552.26        21.27 o                         
  -6  10   4        679.84        666.81        23.15 o                         
  -4  10   4        656.35        707.86        21.67 o                         
  -2  10   4         92.91        107.79         5.54 o                         
   0  10   4       1378.10       1366.06        39.69 o                         
   2  10   4       1654.81       1612.18        49.70 o                         
   4  10   4        772.86        747.84        23.38 o                         
   6  10   4        135.04        137.14         7.55 o                         
   8  10   4         48.41         46.32         5.86 o                         
  10  10   4        246.23        280.53        14.00 o                         
  12  10   4          8.30          6.43         8.18 o                         
  14  10   4         91.86         78.52        10.07 o                         
  16  10   4         57.07         28.47        11.38 o                         
  18  10   4         70.01         65.35        18.42 o                         
 -19  11   4         79.35         76.55        13.99 o                         
 -17  11   4         86.81         56.97        12.83 o                         
 -15  11   4         20.02         12.33        11.13 o                         
 -13  11   4        163.52        176.74        10.98 o                         
 -11  11   4        336.15        383.86        23.53 o                         
  -9  11   4        902.59        916.28        35.68 o                         
  -7  11   4        158.85        150.17         7.75 o                         
  -5  11   4        181.69        168.12         7.48 o                         
  -3  11   4        242.79        276.32        11.17 o                         
  -1  11   4        413.68        451.16        14.55 o                         
   1  11   4        860.74        889.42        27.47 o                         
   3  11   4        977.02        945.95        28.20 o                         
   5  11   4        170.83        187.51        17.51 o                         
   7  11   4         17.26         20.40         8.32 o                         
   9  11   4         59.29         63.89         7.54 o                         
  11  11   4        175.26        181.57        10.57 o                         
  13  11   4         34.73         41.20         9.42 o                         
  15  11   4        131.09        132.73        15.27 o                         
  17  11   4         59.80         50.27        18.47 o                         
 -18  12   4        106.35         92.42        13.77 o                         
 -16  12   4        267.19        323.94        25.45 o                         
 -14  12   4         61.61         59.95        10.22 o                         
 -12  12   4        216.74        178.87        12.55 o                         
 -10  12   4        147.93        169.71        11.14 o                         
  -8  12   4        441.85        390.89        17.13 o                         
  -6  12   4         24.41         28.56         4.93 o                         
  -4  12   4        102.63         95.18         5.82 o                         
  -2  12   4         74.83         74.53         5.42 o                         
   0  12   4        765.31        802.90        24.75 o                         
   2  12   4        338.40        298.06        12.37 o                         
   4  12   4        511.13        507.76        29.53 o                         
   6  12   4        308.77        337.96        15.28 o                         
   8  12   4        117.16        122.41         9.55 o                         
  10  12   4         97.15        100.55         9.27 o                         
  12  12   4        203.49        202.09        11.67 o                         
  14  12   4         36.93         -4.75        11.40 o                         
  16  12   4         13.55         -2.09        17.00 o                         
 -17  13   4         18.33         20.21        15.72 o                         
 -15  13   4        148.31        145.07        13.66 o                         
 -13  13   4         33.07         37.92        11.22 o                         
 -11  13   4         43.75         44.82        11.19 o                         
  -9  13   4         91.90         66.62         8.26 o                         
  -7  13   4        612.08        622.68        21.92 o                         
  -5  13   4         49.42         39.54         5.13 o                         
  -3  13   4        155.29        143.24         7.87 o                         
  -1  13   4        735.67        739.54        27.32 o                         
   1  13   4        180.27        169.64        12.88 o                         
   3  13   4        264.58        225.32        13.69 o                         
   5  13   4        339.79        354.27        15.57 o                         
   7  13   4        131.60        153.27        10.39 o                         
   9  13   4         63.92         48.61         9.96 o                         
  11  13   4        102.89        102.45        11.17 o                         
  13  13   4          3.37          4.71        11.04 o                         
  15  13   4         16.00          8.04        17.05 o                         
 -16  14   4         70.35         71.67        15.38 o                         
 -14  14   4        176.03        174.58        16.44 o                         
 -12  14   4        180.82        152.25        17.77 o                         
 -10  14   4        150.58        141.95        11.43 o                         
  -8  14   4        180.32        172.70        10.69 o                         
  -6  14   4         18.43         26.15         7.79 o                         
  -4  14   4         32.99         20.63         6.90 o                         
  -2  14   4        348.10        382.87        17.50 o                         
   0  14   4        231.45        220.03        11.02 o                         
   2  14   4         32.90         33.37         7.27 o                         
   4  14   4        146.93        143.09        10.26 o                         
   6  14   4        223.13        181.67        10.87 o                         
   8  14   4        121.84        100.58        10.70 o                         
  10  14   4         70.62         77.64        10.34 o                         
  12  14   4          7.93         -3.93         9.96 o                         
  14  14   4         29.19         16.29        17.47 o                         
 -15  15   4         53.79         52.31        12.82 o                         
 -13  15   4         73.07         73.07        11.87 o                         
 -11  15   4          2.49         -3.67        16.19 o                         
  -9  15   4         17.16         19.46         9.23 o                         
  -7  15   4         46.71         48.69         8.81 o                         
  -5  15   4         35.41         28.54         7.04 o                         
  -3  15   4          3.27          3.78        10.73 o                         
  -1  15   4        178.39        160.65         9.69 o                         
   1  15   4          4.20         17.44         7.96 o                         
   3  15   4         77.73         60.78         8.53 o                         
   5  15   4         46.50         39.42         8.62 o                         
   7  15   4         46.15         47.28        11.46 o                         
   9  15   4          5.88          9.89        10.55 o                         
  11  15   4         42.51         37.22        11.97 o                         
  13  15   4          7.60          0.11        18.38 o                         
 -14  16   4        109.35        116.41        14.94 o                         
 -12  16   4          2.74         -1.04        19.80 o                         
 -10  16   4         12.64          7.92        10.56 o                         
  -8  16   4         53.77         37.88         9.81 o                         
  -6  16   4        200.14        176.39        13.16 o                         
  -4  16   4         35.77         36.35         7.90 o                         
  -2  16   4        125.11         98.69         8.61 o                         
   0  16   4        176.48        182.01        17.36 o                         
   2  16   4         12.46          9.78         8.20 o                         
   4  16   4         27.20         28.86         9.68 o                         
   6  16   4         18.24         22.50         9.54 o                         
   8  16   4         13.95         17.35         9.87 o                         
  10  16   4         98.88        124.29        19.13 o                         
  12  16   4          4.52        -19.28        27.98 o                         
 -13  17   4         47.86         46.87        13.69 o                         
 -11  17   4         24.00          5.76        12.67 o                         
  -9  17   4         14.55          9.24        11.38 o                         
  -7  17   4          7.48          6.01         9.69 o                         
  -5  17   4         22.10         -0.15        11.48 o                         
  -3  17   4          8.51          3.57         9.71 o                         
  -1  17   4         58.03         57.36         8.71 o                         
   1  17   4         39.27         35.51         8.96 o                         
   3  17   4         93.76         79.64        11.95 o                         
   5  17   4         12.71          4.35        10.03 o                         
   7  17   4         28.26         20.74        11.45 o                         
   9  17   4        134.97        139.07        18.95 o                         
  11  17   4         18.96         33.50        24.91 o                         
 -10  18   4         16.18          8.33        15.28 o                         
  -8  18   4        112.40        117.75        13.81 o                         
  -6  18   4          1.63         -1.63        11.13 o                         
  -4  18   4          9.53         -2.62        11.28 o                         
  -2  18   4         50.66         42.50        10.63 o                         
   0  18   4         30.34         13.94         9.03 o                         
   2  18   4         72.27         59.02         9.77 o                         
   4  18   4         61.56         43.96        13.29 o                         
   6  18   4          6.01          7.18        15.47 o                         
   8  18   4         40.31         61.89        27.54 o                         
  -9  19   4          9.00         16.98        15.15 o                         
  -7  19   4          7.21          4.01        19.93 o                         
  -5  19   4          6.37        -11.87        13.84 o                         
  -3  19   4         17.51         -4.39        15.42 o                         
  -1  19   4          7.83         14.71        13.60 o                         
   1  19   4         16.16         15.41        14.40 o                         
   3  19   4        133.46        141.19        23.59 o                         
   5  19   4          5.07         11.51        23.59 o                         
   7  19   4          5.14         18.52        31.02 o                         
  -4  20   4         14.33         11.11        23.14 o                         
  -2  20   4          2.06        -21.94        23.00 o                         
   0  20   4          2.35         -8.44        27.57 o                         
   2  20   4         47.49         32.36        23.94 o                         
  -4 -20   5          1.06         13.16        32.78 o                         
  -2 -20   5          1.14         12.64        22.60 o                         
   0 -20   5         19.25         42.31        19.08 o                         
   2 -20   5         25.32         12.11        25.64 o                         
  -9 -19   5         13.71        -24.31        48.40 o                         
  -7 -19   5          2.16          9.64        31.90 o                         
  -5 -19   5          4.96        -28.55        28.55 o                         
  -3 -19   5         26.43          6.69        14.25 o                         
  -1 -19   5          8.25        -12.37        12.37 o                         
   1 -19   5         93.09         96.37        23.65 o                         
   3 -19   5         30.84         27.98        15.04 o                         
   5 -19   5          3.06         10.24        16.16 o                         
 -10 -18   5         91.48         90.13        33.61 o                         
  -8 -18   5         13.85        -27.56        27.56 o                         
  -6 -18   5         44.73         57.75        19.36 o                         
  -4 -18   5         46.31         61.26        10.44 o                         
  -2 -18   5         26.90         25.07        11.21 o                         
   0 -18   5          2.90         -8.07        12.01 o                         
   2 -18   5        184.67        218.49        15.62 o                         
   4 -18   5         15.78         12.97        13.62 o                         
   6 -18   5         27.26          9.47        13.81 o                         
   8 -18   5          7.39         -9.18        21.78 o                         
 -13 -17   5         46.20         35.18        34.30 o                         
 -11 -17   5         48.41          3.88        55.87 o                         
  -9 -17   5         23.70         30.90        17.37 o                         
  -7 -17   5         90.27         80.03        16.69 o                         
  -5 -17   5        252.46        282.91        16.34 o                         
  -3 -17   5         89.08         81.30        11.05 o                         
  -1 -17   5         50.95         63.37        11.41 o                         
   1 -17   5         30.40         23.62         9.99 o                         
   3 -17   5         32.22         11.01        10.88 o                         
   5 -17   5         77.76         79.91        12.09 o                         
   7 -17   5         19.45         19.88        13.74 o                         
   9 -17   5         30.04         26.84        14.35 o                         
  11 -17   5         22.80          9.96        17.39 o                         
 -14 -16   5          0.39          8.83        30.24 o                         
 -12 -16   5         37.95         64.40        23.07 o                         
 -10 -16   5        106.64        107.31        23.00 o                         
  -8 -16   5          0.68         -9.43        18.90 o                         
  -6 -16   5         60.11         55.11        17.57 o                         
  -4 -16   5         49.80         48.08         9.37 o                         
  -2 -16   5        260.44        265.83        15.94 o                         
   0 -16   5         11.12          8.95        14.33 o                         
   2 -16   5         59.74         45.50         9.02 o                         
   4 -16   5          1.30         10.88        10.07 o                         
   6 -16   5        242.22        264.34        14.04 o                         
   8 -16   5         51.99         63.78        14.63 o                         
  10 -16   5         69.29         89.34        14.31 o                         
  12 -16   5         78.97         94.28        21.34 o                         
 -15 -15   5          8.44         41.90        31.19 o                         
 -13 -15   5         15.99        -17.60        17.60 o                         
 -11 -15   5        215.55        241.83        22.35 o                         
  -9 -15   5        143.31        131.88        17.49 o                         
  -7 -15   5          0.45         -3.74        16.59 o                         
  -5 -15   5         50.03         42.61         7.49 o                         
  -3 -15   5         74.59         77.01         8.34 o                         
  -1 -15   5         89.73        101.35        11.63 o                         
   1 -15   5         14.41         17.60         9.70 o                         
   3 -15   5         15.25         12.93         8.62 o                         
   5 -15   5         33.74         21.34         8.49 o                         
   7 -15   5         17.69          8.70        11.66 o                         
   9 -15   5         36.87         48.78        11.13 o                         
  11 -15   5         17.59          6.99        12.00 o                         
  13 -15   5         23.56          2.40        19.85 o                         
 -16 -14   5         97.34         99.77        24.02 o                         
 -14 -14   5         73.93         54.13        19.34 o                         
 -12 -14   5         29.52         32.75        16.22 o                         
 -10 -14   5         62.40         65.97        16.28 o                         
  -8 -14   5         66.76        105.96        15.71 o                         
  -6 -14   5        174.61        177.75        13.84 o                         
  -4 -14   5         89.94         87.66         7.97 o                         
  -2 -14   5         11.05          7.49         8.84 o                         
   0 -14   5         73.45         99.83         9.61 o                         
   2 -14   5          4.88          5.63         6.05 o                         
   4 -14   5        155.95        166.96        10.07 o                         
   6 -14   5        299.58        282.31        17.71 o                         
   8 -14   5        133.33        107.76        10.42 o                         
  10 -14   5        256.18        308.01        19.65 o                         
  12 -14   5         10.53         21.02        16.25 o                         
  14 -14   5         34.64         54.85        19.63 o                         
 -17 -13   5        166.72        187.30        26.85 o                         
 -15 -13   5         34.39         44.47        17.84 o                         
 -13 -13   5        107.09        103.96        17.99 o                         
 -11 -13   5        108.63        110.03        22.81 o                         
  -9 -13   5        230.78        239.10        16.89 o                         
  -7 -13   5         52.44         58.27        15.24 o                         
  -5 -13   5        128.37        115.03         7.94 o                         
  -3 -13   5         27.77         19.03         7.09 o                         
  -1 -13   5        391.72        361.29        18.29 o                         
   1 -13   5         25.06          7.69         7.54 o                         
   3 -13   5        135.43        117.88         7.86 o                         
   5 -13   5         98.41        133.27         9.43 o                         
   7 -13   5        331.67        382.50        17.84 o                         
   9 -13   5        360.93        379.80        20.33 o                         
  11 -13   5         79.45         94.98        11.11 o                         
  13 -13   5         79.27         79.52        16.58 o                         
  15 -13   5         53.57         44.25        14.76 o                         
 -18 -12   5        132.59        123.00        24.31 o                         
 -16 -12   5          8.25         16.85        21.51 o                         
 -14 -12   5         86.84         62.45        19.06 o                         
 -12 -12   5        439.61        455.81        32.25 o                         
 -10 -12   5        228.85        235.27        32.65 o                         
  -8 -12   5       2296.59       2312.52       103.46 o                         
  -6 -12   5         48.52         20.05         8.61 o                         
  -4 -12   5        429.93        433.53        20.58 o                         
  -2 -12   5        273.53        256.97        11.83 o                         
   0 -12   5         37.05         52.06         6.40 o                         
   2 -12   5        209.61        230.03        10.90 o                         
   4 -12   5        154.98        147.24         8.00 o                         
   6 -12   5        140.47        152.44        10.00 o                         
   8 -12   5         76.81         88.47         8.47 o                         
  10 -12   5        134.09        144.74        11.59 o                         
  12 -12   5         33.63         42.58         9.79 o                         
  14 -12   5        214.81        240.12        14.45 o                         
  16 -12   5          7.99         46.17        27.38 o                         
 -19 -11   5         14.00         25.21        36.82 o                         
 -17 -11   5         26.75         40.41        24.87 o                         
 -15 -11   5        285.28        351.84        38.72 o                         
 -13 -11   5        356.73        434.37        25.00 o                         
 -11 -11   5         61.23         57.27        10.70 o                         
  -9 -11   5        104.57         92.74        11.44 o                         
  -7 -11   5        300.01        276.55        19.00 o                         
  -5 -11   5        478.88        463.67        23.20 o                         
  -3 -11   5        225.92        208.33        15.96 o                         
  -1 -11   5        505.44        533.20        20.38 o                         
   1 -11   5        271.87        310.29        14.20 o                         
   3 -11   5        139.15        150.26         7.89 o                         
   5 -11   5        116.57        115.26         6.97 o                         
   7 -11   5         67.98         83.18         8.08 o                         
   9 -11   5        315.57        342.50        17.25 o                         
  11 -11   5         67.96         72.86        10.57 o                         
  13 -11   5         43.99         29.38         9.74 o                         
  15 -11   5         75.93         73.87        12.04 o                         
  17 -11   5         12.25          6.89        20.90 o                         
 -20 -10   5          7.49          7.89        11.46 o                         
 -18 -10   5         57.19          4.16        20.67 o                         
 -16 -10   5        412.88        448.12        32.83 o                         
 -14 -10   5         16.82         20.03        14.04 o                         
 -12 -10   5         96.97        107.74        13.19 o                         
 -10 -10   5        605.92        733.29        38.77 o                         
  -8 -10   5         63.61         99.93        13.67 o                         
  -6 -10   5       1171.60       1212.61        62.27 o                         
  -4 -10   5         29.64         34.37         4.47 o                         
  -2 -10   5        692.76        704.68        28.41 o                         
   0 -10   5        124.19        189.33        13.64 o                         
   2 -10   5       1537.00       1630.57        53.45 o                         
   4 -10   5        751.93        805.22        30.00 o                         
   6 -10   5         50.39         45.90         6.60 o                         
   8 -10   5        443.45        449.78        19.95 o                         
  10 -10   5         68.18         73.75         8.52 o                         
  12 -10   5         16.37          8.57        10.30 o                         
  14 -10   5         54.35         54.37         8.85 o                         
  16 -10   5         17.10         20.23        12.33 o                         
  18 -10   5         38.91         32.74        26.83 o                         
 -21  -9   5          7.51         -8.47        27.36 o                         
 -19  -9   5         42.78         32.87        12.06 o                         
 -17  -9   5         13.55         15.75         8.67 o                         
 -15  -9   5         57.81         37.33         7.53 o                         
 -13  -9   5        273.96        310.75        21.30 o                         
 -11  -9   5        156.93        152.88        11.93 o                         
  -9  -9   5        221.27        241.16        19.95 o                         
  -7  -9   5        801.35        890.74        36.57 o                         
  -5  -9   5        629.87        661.69        35.74 o                         
  -3  -9   5       1843.88       1678.37        56.25 o                         
  -1  -9   5        403.42        354.59        17.63 o                         
   1  -9   5        286.69        344.70        13.98 o                         
   3  -9   5       1010.25        916.26        33.68 o                         
   5  -9   5        370.76        355.46        15.12 o                         
   7  -9   5        106.42         93.60         9.63 o                         
   9  -9   5        142.40        175.25         9.93 o                         
  11  -9   5         16.01         17.38         7.93 o                         
  13  -9   5        263.08        267.41        13.60 o                         
  15  -9   5         39.71         36.11         9.06 o                         
  17  -9   5         48.93         60.80        13.62 o                         
  19  -9   5         52.04         45.26        20.00 o                         
 -22  -8   5         12.48         -2.81        39.54 o                         
 -20  -8   5          6.37         -7.39        11.40 o                         
 -18  -8   5        145.35        126.38        12.03 o                         
 -16  -8   5        341.23        351.21        19.85 o                         
 -14  -8   5        376.40        385.78        23.94 o                         
 -12  -8   5       1014.16       1038.75        45.23 o                         
 -10  -8   5        614.55        713.91        36.57 o                         
  -8  -8   5       2941.15       2966.82       119.32 o                         
  -6  -8   5       4096.93       4047.89       158.78 o                         
  -4  -8   5        117.93        197.76        34.66 o                         
  -2  -8   5       2015.15       1837.18        59.63 o                         
   0  -8   5       1283.93       1153.44        38.40 o                         
   4  -8   5       3041.35       3149.14       119.06 o                         
   6  -8   5       1258.50       1403.08        50.21 o                         
   8  -8   5        101.83        104.02         7.73 o                         
  10  -8   5         48.10         39.12         8.55 o                         
  12  -8   5        227.43        225.02        12.69 o                         
  14  -8   5        114.50        116.16        13.70 o                         
  16  -8   5        180.28        169.77        11.47 o                         
  18  -8   5         84.25         77.92        15.68 o                         
 -21  -7   5         24.17         -8.91        22.14 o                         
 -19  -7   5        116.27        114.36        12.79 o                         
 -17  -7   5        455.43        484.29        28.66 o                         
 -15  -7   5        175.33        175.19        10.53 o                         
 -13  -7   5       2314.82       2481.00        97.08 o                         
 -11  -7   5        418.19        329.89        35.35 o                         
  -9  -7   5        915.87        884.73        38.90 o                         
  -7  -7   5        156.93        112.72         8.28 o                         
  -3  -7   5       5170.33       4937.13       195.39 o                         
  -1  -7   5       1146.62       1268.70        50.42 o                         
   1  -7   5        919.54        942.41        29.69 o                         
   3  -7   5        452.10        448.11        23.02 o                         
   7  -7   5       2544.24       2680.07        83.77 o                         
   9  -7   5        744.73        726.69        29.28 o                         
  11  -7   5        324.14        322.07        16.12 o                         
  13  -7   5          6.73         11.58         9.44 o                         
  15  -7   5         16.56         10.70        11.11 o                         
  17  -7   5         27.81         23.66        10.15 o                         
  19  -7   5         97.60         67.79        14.61 o                         
 -22  -6   5          8.68         -1.35        16.57 o                         
 -20  -6   5         84.70        109.48        12.83 o                         
 -18  -6   5        168.75        162.64        15.35 o                         
 -16  -6   5        504.43        541.03        30.05 o                         
 -14  -6   5        320.26        344.28        17.14 o                         
 -12  -6   5       1880.67       1821.19        61.84 o                         
 -10  -6   5       2968.00       3105.81       117.18 o                         
  -8  -6   5        729.03        712.64        34.23 o                         
  -6  -6   5       1309.42       1178.44        51.33 o                         
  -4  -6   5        537.73        698.15        38.99 o                         
  -2  -6   5       7727.14       8773.75       376.72 o                         
   0  -6   5       2198.52       2331.27        76.36 o                         
   2  -6   5       4669.15       5041.98       196.77 o                         
   4  -6   5        128.12        208.77        17.49 o                         
   6  -6   5       1269.74       1349.17        50.58 o                         
   8  -6   5       1120.87       1166.37        39.32 o                         
  10  -6   5          6.83         17.82         9.47 o                         
  12  -6   5        309.17        388.68        21.47 o                         
  14  -6   5         11.29          5.77         8.98 o                         
  16  -6   5          2.72         -0.17        10.46 o                         
  18  -6   5         49.02         41.77        12.55 o                         
  20  -6   5         99.53         78.26        28.40 o                         
 -23  -5   5         25.51          2.63        19.24 o                         
 -21  -5   5         65.04         34.86        11.31 o                         
 -19  -5   5         11.32         17.80        11.61 o                         
 -17  -5   5        120.92        100.25        10.38 o                         
 -15  -5   5         31.01          8.88         9.13 o                         
 -13  -5   5       1066.53       1129.76        52.28 o                         
 -11  -5   5       7108.50       7310.72       268.09 o                         
  -9  -5   5       1347.38       1340.66        60.04 o                         
  -7  -5   5       3489.12       3494.44       144.97 o                         
  -5  -5   5       4609.30       3952.35       170.13 o                         
  -3  -5   5      19980.91      20904.47      1778.80 o                         
  -1  -5   5       3093.38       2512.38        78.37 o                         
   1  -5   5       1545.54       1845.89        54.81 o                         
   3  -5   5       2034.34       1859.94        66.14 o                         
   5  -5   5       5204.81       5144.85       150.79 o                         
   7  -5   5        893.40        850.42        27.89 o                         
   9  -5   5        706.52        749.88        43.04 o                         
  11  -5   5         12.99         21.36         6.77 o                         
  13  -5   5          0.26          8.42         8.15 o                         
  15  -5   5         80.74         91.73         8.88 o                         
  17  -5   5        126.60        150.16        12.74 o                         
  19  -5   5          9.16         10.24        16.83 o                         
 -22  -4   5         68.38         91.39        16.68 o                         
 -20  -4   5         39.06         19.64        13.17 o                         
 -18  -4   5        160.27        160.20        12.25 o                         
 -16  -4   5        179.47        172.95         9.47 o                         
 -14  -4   5       1545.23       1543.99        54.81 o                         
 -12  -4   5       2619.84       2647.64        85.56 o                         
 -10  -4   5       5876.47       6379.57       206.15 o                         
  -8  -4   5      12603.25      13022.46      1065.45 o                         
  -6  -4   5       8992.09       8708.40       744.45 o                         
  -4  -4   5       1378.69       1258.44        48.72 o                         
  -2  -4   5       2739.57       2558.93        84.41 o                         
   0  -4   5      13252.66      12709.67       833.97 o                         
   4  -4   5        561.87        674.85        53.54 o                         
   6  -4   5        736.46        701.89        20.97 o                         
   8  -4   5        190.50        207.43         9.93 o                         
  10  -4   5       2805.96       2996.97        98.94 o                         
  12  -4   5        231.75        227.39        12.13 o                         
  14  -4   5        144.17        125.65        10.99 o                         
  16  -4   5         13.42         -1.55        10.45 o                         
  18  -4   5        112.64         94.63        11.69 o                         
  20  -4   5        160.81        119.83        20.04 o                         
 -23  -3   5         31.26         45.28        23.87 o                         
 -21  -3   5         15.22         19.29        12.64 o                         
 -19  -3   5         19.94         15.19        10.30 o                         
 -17  -3   5         72.41         66.19         6.66 o                         
 -15  -3   5       1431.81       1431.24        48.17 o                         
 -13  -3   5       3006.32       2962.21        93.27 o                         
 -11  -3   5       2659.75       2359.34        72.35 o                         
  -9  -3   5        789.15        906.77        35.08 o                         
  -7  -3   5       1586.95       1538.97        48.06 o                         
  -5  -3   5       1838.85       1887.95        66.67 o                         
  -3  -3   5       2599.99       2258.39        77.97 o                         
  -1  -3   5       1210.83       1211.59        36.23 o                         
   1  -3   5       8483.99       9204.73       876.30 o                         
   3  -3   5       2820.80       2593.53        74.94 o                         
   5  -3   5       1150.65       1256.41        53.62 o                         
   7  -3   5       4185.13       4121.96       141.24 o                         
   9  -3   5        466.37        394.71        15.31 o                         
  11  -3   5       1442.45       1372.95        43.99 o                         
  13  -3   5         60.52         36.12         7.82 o                         
  15  -3   5        120.82        133.31        11.35 o                         
  17  -3   5         36.91         46.99        11.39 o                         
  19  -3   5         59.98         53.34        11.82 o                         
  21  -3   5         99.78         78.49        20.40 o                         
 -22  -2   5         37.78         37.52        14.83 o                         
 -20  -2   5        114.84        109.40        10.71 o                         
 -18  -2   5        125.90        132.64         9.27 o                         
 -16  -2   5       1417.54       1462.20        45.09 o                         
 -14  -2   5       1037.11        979.13        30.27 o                         
 -12  -2   5        160.55        194.61        10.60 o                         
 -10  -2   5       2185.59       2376.04        72.59 o                         
  -8  -2   5      10258.22      10564.05       725.07 o                         
  -6  -2   5       3972.84       3667.93       120.68 o                         
  -4  -2   5       2827.90       2589.38        95.92 o                         
  -2  -2   5       3196.10       2902.07       119.55 o                         
   0  -2   5       5785.15       5048.24       461.10 o                         
   2  -2   5       4958.64       4495.86       122.07 o                         
   4  -2   5       1973.77       1727.84        55.70 o                         
   6  -2   5        597.31        697.65        22.38 o                         
   8  -2   5         33.17         43.75         6.78 o                         
  10  -2   5        156.69        147.05         9.78 o                         
  12  -2   5        149.15        160.97        10.21 o                         
  14  -2   5        136.03        141.69        11.93 o                         
  16  -2   5         10.86          8.41        12.93 o                         
  18  -2   5         28.81         35.14        10.04 o                         
  20  -2   5         56.39         49.92        17.70 o                         
 -23  -1   5         37.70          7.46        17.01 o                         
 -21  -1   5         25.12         20.46        11.44 o                         
 -19  -1   5        112.50        103.70        10.47 o                         
 -17  -1   5        126.98        140.47        10.40 o                         
 -15  -1   5       1345.26       1367.50        47.12 o                         
 -13  -1   5        622.33        568.52        21.94 o                         
 -11  -1   5       2126.24       1933.84        63.17 o                         
  -9  -1   5       3211.29       3124.75       100.68 o                         
  -7  -1   5       3936.05       4006.69       116.23 o                         
  -5  -1   5      18029.95      18738.60      1187.65 o                         
  -3  -1   5      19559.55      20741.36      1337.68 o                         
  -1  -1   5      11703.54      11553.73      1076.54 o                         
   1  -1   5       5929.84       5887.98       580.85 o                         
   3  -1   5       4304.45       5044.82       177.27 o                         
   5  -1   5       8231.15       8236.48       533.36 o                         
   9  -1   5        259.61        247.68        16.61 o                         
  11  -1   5        135.80        112.60         9.37 o                         
  13  -1   5         61.17         73.99         7.18 o                         
  15  -1   5        220.75        265.44        14.20 o                         
  17  -1   5         95.98         81.93        11.79 o                         
  19  -1   5         32.88         32.90        13.37 o                         
  21  -1   5         30.27         47.90        23.81 o                         
 -24   0   5         95.53        117.74        32.52 o                         
 -22   0   5          0.70         -9.67        16.10 o                         
 -20   0   5         33.58         28.13        10.25 o                         
 -18   0   5        124.19        115.77        10.13 o                         
 -16   0   5        284.61        259.73        13.62 o                         
 -14   0   5       3193.27       2994.07        93.67 o                         
 -12   0   5        495.13        608.99        20.43 o                         
 -10   0   5       3285.26       3272.56        96.53 o                         
  -8   0   5       3377.17       3012.51        88.78 o                         
  -6   0   5       4231.51       3709.77       109.14 o                         
  -4   0   5         36.99         29.73         3.17 o                         
  -2   0   5      25316.60      26007.06      1802.27 o                         
   0   0   5        673.89        532.67        17.86 o                         
   4   0   5       4234.45       4401.63       136.70 o                         
   6   0   5       1294.55       1250.67        39.50 o                         
   8   0   5        581.60        588.12        21.11 o                         
  10   0   5       2399.35       2536.55        84.31 o                         
  12   0   5        160.78        179.38         7.91 o                         
  14   0   5        174.02        150.53        14.87 o                         
  16   0   5         80.04         81.24         9.22 o                         
  18   0   5        112.35         87.87        13.18 o                         
  20   0   5          8.29         13.47        15.53 o                         
 -23   1   5         47.01         61.17        23.21 o                         
 -21   1   5         16.94          4.33        11.89 o                         
 -19   1   5        133.55        123.66        11.90 o                         
 -17   1   5        107.89        125.07        10.14 o                         
 -15   1   5       1175.53       1196.95        43.64 o                         
 -13   1   5        835.67        734.09        26.70 o                         
 -11   1   5       2383.35       2104.83        63.19 o                         
  -9   1   5       3062.36       2991.76        94.85 o                         
  -7   1   5       3412.99       3480.01       115.98 o                         
  -5   1   5      17043.05      17329.49      1182.65 o                         
  -3   1   5      19670.15      19573.02      1892.67 o                         
  -1   1   5      11958.08      11604.24       762.24 o                         
   1   1   5       6596.04       6610.46       583.05 o                         
   3   1   5       4174.18       5031.20       177.09 o                         
   5   1   5       8224.76       7967.12       533.76 o                         
   7   1   5        429.90        389.43        13.97 o                         
   9   1   5        344.21        338.12        12.02 o                         
  11   1   5        124.07        105.53         6.85 o                         
  13   1   5         80.99         95.66         7.51 o                         
  15   1   5        229.53        254.56        13.05 o                         
  17   1   5        103.12         89.15        10.06 o                         
  19   1   5         37.01         33.86        12.45 o                         
  21   1   5         29.84         23.69        23.97 o                         
 -22   2   5         42.92          6.71        17.20 o                         
 -20   2   5        112.22        110.95        12.56 o                         
 -18   2   5        107.93        131.45         9.98 o                         
 -16   2   5       1294.85       1333.59        51.38 o                         
 -14   2   5        951.43        857.19        30.18 o                         
 -12   2   5        236.01        248.38        10.26 o                         
 -10   2   5       2157.03       2281.39        77.02 o                         
  -8   2   5      11405.76      11287.92       514.43 o                         
  -6   2   5       4034.67       3672.07       113.78 o                         
  -4   2   5       2319.33       2153.41        67.57 o                         
  -2   2   5       3688.65       3317.99        97.87 o                         
   0   2   5       5614.68       4891.48       325.56 o                         
   2   2   5       4022.72       3697.99       135.76 o                         
   4   2   5       2316.29       2069.41        62.28 o                         
   6   2   5        495.02        589.13        21.03 o                         
   8   2   5         47.55         47.00         4.61 o                         
  10   2   5        118.75        130.31         7.05 o                         
  12   2   5         78.39         96.42         6.87 o                         
  14   2   5        123.41        131.30         8.03 o                         
  16   2   5         13.20          5.19         9.77 o                         
  18   2   5         27.00         14.80        11.55 o                         
  20   2   5         51.61         26.44        14.61 o                         
 -23   3   5         26.75         30.60        24.25 o                         
 -21   3   5         27.77         29.92        11.92 o                         
 -19   3   5         17.35          3.96         9.17 o                         
 -17   3   5         66.51         54.40        10.08 o                         
 -15   3   5       1641.14       1612.96        51.10 o                         
 -13   3   5       2708.70       2660.91        93.11 o                         
 -11   3   5       2224.32       2019.44        68.11 o                         
  -9   3   5       1054.62       1149.19        31.35 o                         
  -7   3   5       1246.73       1225.84        40.04 o                         
  -3   3   5       2533.65       2165.31        77.95 o                         
  -1   3   5       1127.81       1111.03        36.25 o                         
   1   3   5       8819.88       9537.18       620.51 o                         
   3   3   5       2963.87       2761.54        87.87 o                         
   7   3   5       4573.48       4476.31       151.17 o                         
   9   3   5        484.22        411.43        16.90 o                         
  11   3   5       1456.41       1351.93        41.64 o                         
  13   3   5         56.75         40.06         6.83 o                         
  15   3   5        140.82        170.55        10.62 o                         
  17   3   5         32.56         33.57        10.26 o                         
  19   3   5         54.70         45.09        11.83 o                         
  21   3   5        101.25         72.33        24.02 o                         
 -22   4   5         78.67         57.61        23.55 o                         
 -20   4   5         57.83         44.36        10.42 o                         
 -18   4   5        185.15        183.86        12.31 o                         
 -16   4   5        129.74        130.40        13.02 o                         
 -14   4   5       1684.89       1699.73        51.64 o                         
 -12   4   5       2516.26       2514.87        80.58 o                         
 -10   4   5       6542.13       6941.28       206.58 o                         
  -8   4   5      11089.02      11085.45       473.41 o                         
  -6   4   5       7950.94       7786.42       370.13 o                         
  -4   4   5       1194.06       1046.28        48.67 o                         
  -2   4   5       2426.27       2264.21        74.30 o                         
   0   4   5      13029.60      12636.31       833.27 o                         
   2   4   5       1183.62       1589.45        49.63 o                         
   4   4   5        967.87        842.10        33.74 o                         
   6   4   5        613.57        548.23        22.08 o                         
   8   4   5        142.05        157.11         7.97 o                         
  10   4   5       3080.70       3342.59       104.85 o                         
  12   4   5        288.31        282.56        12.22 o                         
  14   4   5        178.85        159.64        10.47 o                         
  16   4   5          9.72         13.91         9.22 o                         
  18   4   5        105.21         90.02        11.94 o                         
  20   4   5        169.69        130.36        21.03 o                         
 -23   5   5         22.77         25.30        25.51 o                         
 -21   5   5         47.84         23.98        13.69 o                         
 -19   5   5         16.29         12.52        10.96 o                         
 -17   5   5        172.57        158.92        11.32 o                         
 -15   5   5          2.47          2.79         6.29 o                         
 -13   5   5       1524.43       1487.19        48.45 o                         
 -11   5   5       6794.43       6866.78       218.55 o                         
  -9   5   5       1739.17       1723.16        52.01 o                         
  -7   5   5       3507.79       3459.77       114.42 o                         
  -5   5   5       4051.50       3390.46       152.21 o                         
  -3   5   5      18966.16      18314.39      1609.10 o                         
  -1   5   5       2470.47       1992.97        68.90 o                         
   1   5   5       1651.39       1862.15        57.86 o                         
   3   5   5       1714.35       1642.29        54.01 o                         
   5   5   5       4488.48       4412.75       184.14 o                         
   7   5   5        796.29        727.33        27.40 o                         
   9   5   5        525.40        530.99        19.81 o                         
  11   5   5          6.01         12.48         5.86 o                         
  13   5   5          1.65         -0.39         7.81 o                         
  15   5   5         74.77         81.24         9.99 o                         
  17   5   5        132.78        125.26        12.38 o                         
  19   5   5          8.17          3.36        18.83 o                         
 -22   6   5          7.37         -1.25        23.55 o                         
 -20   6   5         64.99         54.52        12.59 o                         
 -18   6   5        148.30        136.06        10.73 o                         
 -16   6   5        565.58        641.88        25.37 o                         
 -14   6   5        324.13        319.92        14.18 o                         
 -12   6   5       1685.92       1642.65        58.01 o                         
 -10   6   5       3434.48       3482.75       103.44 o                         
  -8   6   5        850.04        828.69        31.06 o                         
  -6   6   5       1357.63       1222.37        51.35 o                         
  -4   6   5        686.16        889.94        35.10 o                         
  -2   6   5       8416.29       9369.93       377.67 o                         
   0   6   5       2911.33       2927.03        85.74 o                         
   2   6   5       5667.77       6049.22       174.16 o                         
   4   6   5        317.33        298.62        27.38 o                         
   6   6   5       1400.83       1457.00        47.25 o                         
   8   6   5        962.05        980.02        36.51 o                         
  10   6   5          1.64         11.86         5.71 o                         
  12   6   5        222.37        261.12        12.81 o                         
  14   6   5         22.78         10.25         8.76 o                         
  16   6   5          3.56         -4.33         9.93 o                         
  18   6   5         56.10         55.38        11.41 o                         
  20   6   5         93.77         59.74        19.35 o                         
 -21   7   5         34.43         32.43        13.19 o                         
 -19   7   5         94.20         91.08        16.04 o                         
 -17   7   5        408.99        438.23        23.10 o                         
 -15   7   5        162.55        156.19        11.50 o                         
 -13   7   5       2381.97       2546.61        79.06 o                         
 -11   7   5        264.27        258.06        11.09 o                         
  -9   7   5        827.19        848.71        34.58 o                         
  -7   7   5         82.51         65.74         5.56 o                         
  -5   7   5       1179.23       1405.60        47.18 o                         
  -3   7   5       3805.35       3805.72       137.71 o                         
  -1   7   5       1429.56       1531.09        44.50 o                         
   1   7   5        827.01        818.65        28.03 o                         
   3   7   5        335.58        359.29        13.84 o                         
   5   7   5        606.35        614.18        20.93 o                         
   7   7   5       2286.14       2359.79        89.16 o                         
   9   7   5        698.27        675.25        23.96 o                         
  11   7   5        285.47        298.63        14.24 o                         
  13   7   5         14.31         13.21         7.65 o                         
  15   7   5         15.86         13.37        10.90 o                         
  17   7   5         33.64         37.15        11.04 o                         
  19   7   5         90.41        105.01        19.69 o                         
 -22   8   5          9.53          5.32        22.03 o                         
 -20   8   5          5.88          5.96        13.05 o                         
 -18   8   5        168.92        157.08        11.92 o                         
 -16   8   5        410.57        435.23        19.28 o                         
 -14   8   5        278.70        309.85        15.93 o                         
 -12   8   5       1153.48       1226.11        42.14 o                         
 -10   8   5        788.89        828.08        30.07 o                         
  -8   8   5       2836.74       2751.24       100.61 o                         
  -6   8   5       3676.52       3625.14       124.77 o                         
  -4   8   5        204.26        286.73        10.17 o                         
  -2   8   5       2007.52       1771.29        56.36 o                         
   0   8   5       1163.81        984.28        35.83 o                         
   2   8   5        178.09        179.93         7.78 o                         
   4   8   5       2754.83       2694.94        84.33 o                         
   6   8   5       1274.16       1371.25        46.61 o                         
   8   8   5        117.82        106.88         8.83 o                         
  10   8   5         69.20         71.59         6.48 o                         
  12   8   5        281.69        277.10        12.67 o                         
  14   8   5        103.41        110.77         9.54 o                         
  16   8   5        199.69        188.84        20.31 o                         
  18   8   5         77.12         63.42        19.27 o                         
 -21   9   5          6.23         -0.63        26.25 o                         
 -19   9   5         40.64         40.25        15.57 o                         
 -17   9   5         12.71         11.35        10.46 o                         
 -15   9   5         90.37         72.70         9.26 o                         
 -13   9   5        335.60        365.10        17.30 o                         
 -11   9   5        149.30        148.55         8.53 o                         
  -9   9   5        353.29        305.63        16.14 o                         
  -7   9   5        767.53        762.72        28.23 o                         
  -5   9   5        709.13        704.20        26.22 o                         
  -3   9   5       1604.11       1501.82        47.00 o                         
  -1   9   5        297.17        264.01        10.31 o                         
   1   9   5        326.49        348.56        15.77 o                         
   3   9   5        980.87        928.85        28.39 o                         
   5   9   5        256.15        320.76        12.74 o                         
   7   9   5         48.71         44.26         6.22 o                         
   9   9   5        110.65        135.44         8.18 o                         
  11   9   5         18.70         18.55         7.86 o                         
  13   9   5        269.00        280.09        14.40 o                         
  15   9   5         49.70         29.42        10.87 o                         
  17   9   5         48.93         57.36        17.03 o                         
  19   9   5         50.20         21.20        21.77 o                         
 -20  10   5          8.57         -3.05        14.32 o                         
 -18  10   5         90.74         72.07        13.32 o                         
 -16  10   5        428.61        485.54        30.51 o                         
 -14  10   5         15.61         16.00         8.18 o                         
 -12  10   5        173.50        183.62        11.52 o                         
 -10  10   5        684.60        768.98        36.30 o                         
  -8  10   5        181.52        159.87        24.87 o                         
  -6  10   5       1262.35       1307.10        43.77 o                         
  -4  10   5         11.03         12.62         3.89 o                         
  -2  10   5        802.56        810.22        23.91 o                         
   0  10   5        240.52        278.62        10.08 o                         
   2  10   5       1526.73       1570.26        47.93 o                         
   4  10   5        736.95        782.62        25.23 o                         
   6  10   5         38.27         22.21         5.99 o                         
   8  10   5        416.70        437.59        19.80 o                         
  10  10   5         39.60         42.89         7.40 o                         
  12  10   5         11.57          7.71         8.86 o                         
  14  10   5         40.96         50.24        12.04 o                         
  16  10   5         16.26         19.12        12.20 o                         
  18  10   5         39.14         36.79        18.94 o                         
 -19  11   5          8.50         -4.70        13.03 o                         
 -17  11   5         12.21         14.65        10.52 o                         
 -15  11   5        316.61        346.77        23.49 o                         
 -13  11   5        286.49        297.15        15.91 o                         
 -11  11   5         51.40         33.73         8.55 o                         
  -9  11   5         94.00         83.02         7.19 o                         
  -7  11   5        284.48        240.77        14.52 o                         
  -5  11   5        601.48        575.54        17.94 o                         
  -3  11   5        170.86        163.12         7.88 o                         
  -1  11   5        538.14        516.42        17.63 o                         
   1  11   5        304.48        348.14        13.62 o                         
   3  11   5        114.75        111.03         6.83 o                         
   5  11   5         68.17         70.30         6.35 o                         
   7  11   5         77.14         79.07         8.15 o                         
   9  11   5        301.75        336.90        18.07 o                         
  11  11   5         57.67         58.46         8.98 o                         
  13  11   5         52.69         32.86        10.79 o                         
  15  11   5         63.78         78.31        12.20 o                         
  17  11   5         15.61         11.01        17.68 o                         
 -18  12   5        136.72        154.51        23.64 o                         
 -16  12   5          3.52        -10.97        10.97 o                         
 -14  12   5         97.61         98.57        10.16 o                         
 -12  12   5        426.25        411.55        20.17 o                         
 -10  12   5        212.97        209.13        12.43 o                         
  -8  12   5       2444.75       2525.95        87.12 o                         
  -6  12   5         20.77         12.57         5.91 o                         
  -4  12   5        468.77        467.05        16.16 o                         
  -2  12   5        271.98        255.89        10.33 o                         
   0  12   5         11.94         40.25         5.53 o                         
   2  12   5        161.05        150.03         7.64 o                         
   4  12   5        139.01        129.77         7.69 o                         
   6  12   5        113.82        111.05         8.64 o                         
   8  12   5         96.84         76.34         8.70 o                         
  10  12   5        110.15        115.76        10.90 o                         
  12  12   5         31.13         25.42         9.91 o                         
  14  12   5        199.64        202.14        20.24 o                         
  16  12   5          7.35          0.77        18.07 o                         
 -17  13   5        208.46        222.88        18.37 o                         
 -15  13   5         42.66         19.60        10.97 o                         
 -13  13   5        144.84        138.83        12.30 o                         
 -11  13   5        161.92        178.29        12.40 o                         
  -9  13   5        184.00        191.40        11.89 o                         
  -7  13   5         83.55         82.62         7.40 o                         
  -5  13   5         79.82         81.19         6.45 o                         
  -3  13   5          9.88         15.58         5.62 o                         
  -1  13   5        362.71        382.38        15.31 o                         
   1  13   5         25.93         20.99         6.22 o                         
   3  13   5        144.53        120.61         8.43 o                         
   5  13   5         69.34         82.37         8.15 o                         
   7  13   5        288.04        335.55        23.76 o                         
   9  13   5        383.76        429.06        20.84 o                         
  11  13   5         86.90         65.88        10.31 o                         
  13  13   5         79.10         94.02        13.51 o                         
  15  13   5         61.72         54.01        18.05 o                         
 -16  14   5        125.89        137.43        14.73 o                         
 -14  14   5         58.84         33.79        11.11 o                         
 -12  14   5         18.61         20.57         9.19 o                         
 -10  14   5         39.12         31.87        11.49 o                         
  -8  14   5         92.40        114.22         9.16 o                         
  -6  14   5        167.75        152.67        12.25 o                         
  -4  14   5         76.77         78.83         7.16 o                         
  -2  14   5          6.86         12.16         6.61 o                         
   0  14   5         83.64         79.29         7.81 o                         
   2  14   5          3.30         -1.06         7.09 o                         
   4  14   5        170.33        156.26         9.74 o                         
   6  14   5        319.46        283.03        13.99 o                         
   8  14   5        151.94        133.15        11.89 o                         
  10  14   5        229.25        265.32        15.19 o                         
  12  14   5         10.23          9.10        12.59 o                         
  14  14   5         32.98         15.53        18.35 o                         
 -15  15   5         10.29          5.12        11.82 o                         
 -13  15   5          8.71          2.97        10.60 o                         
 -11  15   5        233.58        253.08        16.60 o                         
  -9  15   5        165.34        157.39        14.29 o                         
  -7  15   5          1.54         -2.95         8.71 o                         
  -5  15   5         54.30         55.18         9.00 o                         
  -3  15   5         92.84         73.56         7.72 o                         
  -1  15   5        102.05         86.37         8.80 o                         
   1  15   5         12.66         18.66         7.92 o                         
   3  15   5         15.46         -5.06         8.08 o                         
   5  15   5         26.52         32.30         8.67 o                         
   7  15   5         15.00         -9.61        10.82 o                         
   9  15   5         34.58         39.65        10.54 o                         
  11  15   5         13.85          4.53        13.43 o                         
  13  15   5         20.11         31.30        23.37 o                         
 -14  16   5          1.52          2.03        12.10 o                         
 -12  16   5         36.52         16.81        12.94 o                         
 -10  16   5        125.07        104.85        13.34 o                         
  -8  16   5          1.77         -7.07         8.95 o                         
  -6  16   5         74.41         77.33        11.34 o                         
  -4  16   5         55.37         41.91         9.11 o                         
  -2  16   5        250.07        254.05        13.71 o                         
   0  16   5          7.64         -3.74         8.12 o                         
   2  16   5         64.08         57.00         8.61 o                         
   4  16   5          1.83          2.71         8.79 o                         
   6  16   5        229.22        220.13        13.35 o                         
   8  16   5         46.71         32.09        10.83 o                         
  10  16   5         70.90         93.18        14.79 o                         
  12  16   5         73.18         93.82        29.21 o                         
 -13  17   5         49.56         45.12        13.50 o                         
 -11  17   5         41.10         25.11        16.21 o                         
  -9  17   5         25.17         38.05        11.58 o                         
  -7  17   5         91.38        100.85        10.65 o                         
  -5  17   5        230.72        251.91        18.35 o                         
  -3  17   5         94.21         66.55        10.35 o                         
  -1  17   5         43.77         49.06         8.71 o                         
   1  17   5         29.93         34.48         8.83 o                         
   3  17   5         30.40         36.15         9.60 o                         
   5  17   5         73.09         72.35        10.10 o                         
   7  17   5         22.66         24.57        13.00 o                         
   9  17   5         34.32         35.38        23.34 o                         
  11  17   5         25.25         15.21        24.38 o                         
 -10  18   5         79.47         74.07        16.58 o                         
  -8  18   5         18.90         22.66        11.98 o                         
  -6  18   5         52.21         62.22        11.57 o                         
  -4  18   5         45.92         36.96        12.98 o                         
  -2  18   5         24.97         21.17        10.71 o                         
   0  18   5          3.28         -9.17         9.17 o                         
   2  18   5        176.22        196.95        13.11 o                         
   4  18   5         17.78         13.95        12.71 o                         
   6  18   5         29.07         35.84        23.18 o                         
   8  18   5          8.53         29.05        35.06 o                         
  -9  19   5         14.72         10.91        15.77 o                         
  -7  19   5          1.53         -0.89        15.86 o                         
  -5  19   5          5.35          3.46        13.89 o                         
  -3  19   5         28.97         30.59        16.53 o                         
  -1  19   5          7.95         15.63        13.65 o                         
   1  19   5         94.69         77.07        16.95 o                         
   3  19   5         32.25         34.75        21.87 o                         
   5  19   5          3.24        -16.15        39.84 o                         
  -4  20   5          1.15          3.70        22.89 o                         
  -2  20   5          1.00         -9.13        24.06 o                         
   0  20   5         19.61         36.06        28.43 o                         
   2  20   5         24.22         -2.33        33.97 o                         
  -2 -20   6          3.56         16.24        16.44 o                         
   0 -20   6          7.20         22.26        18.00 o                         
  -7 -19   6         13.19         29.61        30.58 o                         
  -5 -19   6          7.31         36.72        30.52 o                         
  -3 -19   6          2.11          3.55        24.81 o                         
  -1 -19   6         29.48          8.04        14.53 o                         
   1 -19   6         22.69         22.14        13.18 o                         
   3 -19   6         66.82         78.33        21.73 o                         
   5 -19   6          1.83         -9.06        19.92 o                         
 -10 -18   6         11.91        -31.80        31.80 o                         
  -8 -18   6         26.70         -4.50        26.14 o                         
  -6 -18   6         19.23          7.46        20.31 o                         
  -4 -18   6          7.90         -8.19        10.41 o                         
  -2 -18   6         38.80         29.42        11.33 o                         
   0 -18   6          7.04         -3.95        11.04 o                         
   2 -18   6         81.48         81.09        12.02 o                         
   4 -18   6         15.35         -0.80        13.38 o                         
   6 -18   6         14.27          8.28        14.79 o                         
   8 -18   6          8.72          4.42        15.29 o                         
 -13 -17   6         76.50         80.72        34.05 o                         
 -11 -17   6         22.00         36.58        26.49 o                         
  -9 -17   6         62.55         21.56        22.57 o                         
  -7 -17   6         18.47          3.63        15.89 o                         
  -5 -17   6         20.89         23.51        15.98 o                         
  -3 -17   6         15.97         12.00         9.16 o                         
  -1 -17   6         98.20         87.34        12.01 o                         
   1 -17   6         66.95         70.99         9.83 o                         
   3 -17   6        104.27        118.25        12.64 o                         
   5 -17   6         57.85         47.28        11.98 o                         
   7 -17   6         59.53         47.08        15.64 o                         
   9 -17   6         13.21         -5.22        17.69 o                         
 -14 -16   6         34.10         36.63        28.05 o                         
 -12 -16   6         15.68         26.74        21.26 o                         
 -10 -16   6         90.12         67.03        18.17 o                         
  -8 -16   6         38.88         -7.47        18.50 o                         
  -6 -16   6        135.93        136.65        17.87 o                         
  -4 -16   6          9.09         26.39         8.95 o                         
  -2 -16   6         17.82         27.03        11.27 o                         
   0 -16   6         60.23         47.67        11.70 o                         
   2 -16   6          0.59          2.71         9.06 o                         
   4 -16   6        287.64        318.40        20.92 o                         
   6 -16   6        133.85        133.08        11.20 o                         
   8 -16   6         62.77         60.83        12.42 o                         
  10 -16   6         78.26         69.08        16.40 o                         
  12 -16   6          1.16         -3.14        17.15 o                         
 -15 -15   6         21.44         66.92        47.59 o                         
 -13 -15   6         10.90         16.88        19.45 o                         
 -11 -15   6         35.08         31.17        17.39 o                         
  -9 -15   6         62.63         35.87        15.64 o                         
  -7 -15   6        245.81        212.70        25.57 o                         
  -5 -15   6         39.19         17.96         6.73 o                         
  -3 -15   6         77.35         72.94         8.83 o                         
  -1 -15   6         64.87         65.97        12.60 o                         
   1 -15   6         38.56         20.27         8.72 o                         
   3 -15   6         19.19         19.09         9.72 o                         
   5 -15   6         14.27          3.77         8.41 o                         
   7 -15   6        231.61        297.30        16.90 o                         
   9 -15   6        226.73        257.23        14.01 o                         
  11 -15   6         48.13         70.69        17.44 o                         
  13 -15   6         14.33         11.35        15.38 o                         
 -16 -14   6         70.72         93.78        24.75 o                         
 -14 -14   6        143.87        124.27        23.86 o                         
 -12 -14   6        130.83        137.85        17.96 o                         
 -10 -14   6        143.05        118.08        16.53 o                         
  -8 -14   6         63.27         53.37        14.30 o                         
  -6 -14   6          7.86          6.81        17.32 o                         
  -4 -14   6        133.00        138.05        15.09 o                         
  -2 -14   6         90.58         69.66        12.12 o                         
   0 -14   6        190.72        182.33        12.35 o                         
   2 -14   6         30.38         31.64         8.62 o                         
   4 -14   6         76.09         92.69         8.21 o                         
   6 -14   6         15.64          5.78        12.60 o                         
   8 -14   6        117.32        139.60        11.07 o                         
  10 -14   6          8.06         17.45        11.05 o                         
  12 -14   6         84.59         92.77        14.73 o                         
  14 -14   6          1.74        -13.26        15.69 o                         
 -17 -13   6        113.79        121.73        25.55 o                         
 -15 -13   6        249.30        252.53        29.88 o                         
 -13 -13   6        266.82        249.64        45.10 o                         
 -11 -13   6        354.83        314.63        20.41 o                         
  -9 -13   6         58.50         57.80        13.60 o                         
  -7 -13   6          5.41         -6.82        13.06 o                         
  -5 -13   6        425.00        422.93        21.14 o                         
  -3 -13   6        467.50        496.17        26.03 o                         
  -1 -13   6        377.09        415.14        21.05 o                         
   1 -13   6        258.19        320.70        28.70 o                         
   3 -13   6        208.18        181.91        12.44 o                         
   5 -13   6         94.71        108.13         9.86 o                         
   7 -13   6         27.53         17.04         9.13 o                         
   9 -13   6         67.57         73.95        10.61 o                         
  11 -13   6          8.87         23.15        10.97 o                         
  13 -13   6         40.83         45.59        13.12 o                         
  15 -13   6          4.44          3.61        24.53 o                         
 -18 -12   6        107.32        123.03        23.63 o                         
 -16 -12   6        126.40        126.61        20.85 o                         
 -14 -12   6         41.35         26.67        15.98 o                         
 -12 -12   6        104.53         91.27        14.63 o                         
 -10 -12   6        238.76        227.49        16.71 o                         
  -8 -12   6        240.93        200.83        16.88 o                         
  -6 -12   6        237.00        220.76        13.39 o                         
  -4 -12   6        353.12        360.52        17.91 o                         
  -2 -12   6        108.37        126.18         7.98 o                         
   0 -12   6        701.11        713.83        26.76 o                         
   2 -12   6        142.42        138.07        12.69 o                         
   4 -12   6        159.68        164.02        15.49 o                         
   6 -12   6         20.60         41.10        11.11 o                         
   8 -12   6         76.96         83.25         9.13 o                         
  10 -12   6        130.02        151.00        12.22 o                         
  12 -12   6         14.18         10.45        11.93 o                         
  14 -12   6         13.91          9.20        11.55 o                         
  16 -12   6         14.21          5.12        25.62 o                         
 -19 -11   6         40.94         18.61        23.58 o                         
 -17 -11   6        160.36        125.01        22.24 o                         
 -15 -11   6        200.53        206.06        20.42 o                         
 -13 -11   6        116.45        127.50        16.12 o                         
 -11 -11   6        997.07       1151.14        54.71 o                         
  -9 -11   6        382.85        367.36        22.50 o                         
  -7 -11   6        697.54        745.28        34.83 o                         
  -5 -11   6        935.79        984.63        44.97 o                         
  -3 -11   6         89.28        112.75        11.10 o                         
  -1 -11   6       1538.01       1602.39        52.43 o                         
   1 -11   6        495.76        511.02        17.53 o                         
   3 -11   6        724.09        729.42        25.38 o                         
   5 -11   6        468.41        444.36        19.90 o                         
   7 -11   6        251.79        280.55        13.24 o                         
   9 -11   6        157.30        202.97        12.00 o                         
  11 -11   6        161.87        208.13        12.85 o                         
  13 -11   6         75.68         88.16         9.81 o                         
  15 -11   6        113.48        112.74        13.55 o                         
  17 -11   6         23.97         35.44        26.26 o                         
 -20 -10   6          9.50         24.39        25.67 o                         
 -18 -10   6        157.93        171.12        22.30 o                         
 -16 -10   6        499.39        505.31        43.40 o                         
 -14 -10   6        331.41        352.41        22.63 o                         
 -12 -10   6        436.21        455.69        24.06 o                         
 -10 -10   6        664.31        621.81        29.97 o                         
  -8 -10   6       1365.16       1396.99        55.46 o                         
  -6 -10   6        614.45        545.22        27.37 o                         
  -4 -10   6       1373.13       1403.09        53.61 o                         
  -2 -10   6        971.94        961.95        37.09 o                         
   0 -10   6        959.88        961.51        36.27 o                         
   2 -10   6         69.47         64.09         4.66 o                         
   4 -10   6        725.49        747.97        36.57 o                         
   6 -10   6         80.09         52.53         7.97 o                         
   8 -10   6         23.52         19.20         9.11 o                         
  10 -10   6         11.23         12.52         8.33 o                         
  12 -10   6        115.70        122.87        11.59 o                         
  14 -10   6          9.76          7.68         9.13 o                         
  16 -10   6         63.92         58.89        13.46 o                         
  18 -10   6          2.81          0.47        19.09 o                         
 -21  -9   6         32.83         40.76        10.45 o                         
 -19  -9   6        156.15        162.38        18.31 o                         
 -17  -9   6        324.29        295.87        26.98 o                         
 -15  -9   6        265.64        245.28        22.49 o                         
 -13  -9   6        391.01        435.81        23.05 o                         
 -11  -9   6        369.54        368.61        21.04 o                         
  -9  -9   6         21.58         27.58         8.73 o                         
  -7  -9   6         27.86         29.44         8.91 o                         
  -5  -9   6       2230.65       2100.75        82.51 o                         
  -3  -9   6       1354.25       1333.17        43.23 o                         
  -1  -9   6       1563.87       1720.12        61.01 o                         
   1  -9   6        888.58        985.61        31.35 o                         
   3  -9   6        174.74        212.68         9.75 o                         
   5  -9   6        258.75        264.47        11.94 o                         
   7  -9   6          9.04          4.76         6.72 o                         
   9  -9   6         18.91          9.87         8.16 o                         
  11  -9   6         42.19         35.01         9.58 o                         
  13  -9   6        154.93        154.30        12.36 o                         
  15  -9   6         87.26         65.09        10.31 o                         
  17  -9   6         81.87         60.39        13.96 o                         
 -22  -8   6         46.05         47.03        18.27 o                         
 -20  -8   6         91.27         96.96        22.68 o                         
 -18  -8   6         68.54         63.11        10.57 o                         
 -16  -8   6        401.42        411.11        19.82 o                         
 -14  -8   6        173.85        151.32        10.57 o                         
 -12  -8   6        464.72        404.18        36.72 o                         
 -10  -8   6        386.90        385.41        19.88 o                         
  -8  -8   6        747.85        771.39        33.38 o                         
  -6  -8   6       1211.05       1042.56        50.45 o                         
  -4  -8   6        193.21        139.81         7.99 o                         
  -2  -8   6        419.35        446.08        18.97 o                         
   0  -8   6        693.37        666.92        24.10 o                         
   2  -8   6       1118.64       1068.52        32.92 o                         
   4  -8   6        491.55        502.98        25.57 o                         
   6  -8   6       1324.02       1332.56        51.72 o                         
   8  -8   6        761.19        756.02        31.14 o                         
  10  -8   6        661.00        709.32        28.24 o                         
  12  -8   6         37.21         43.83         9.61 o                         
  14  -8   6         59.27         65.78        11.58 o                         
  16  -8   6          4.73        -10.68        10.68 o                         
  18  -8   6         47.36         41.13        14.14 o                         
 -21  -7   6         33.79         34.31        13.61 o                         
 -19  -7   6         60.11         65.42        10.82 o                         
 -17  -7   6         34.54         50.44        10.70 o                         
 -15  -7   6        312.80        364.18        26.49 o                         
 -13  -7   6       1721.17       1762.15        65.50 o                         
  -9  -7   6        610.34        615.67        29.17 o                         
  -7  -7   6        261.52        265.91        14.74 o                         
  -5  -7   6       4029.17       4326.83       178.80 o                         
  -3  -7   6       1141.83       1073.39        38.35 o                         
  -1  -7   6       1467.00       1301.42        44.66 o                         
   1  -7   6       1819.96       1804.12        51.22 o                         
   3  -7   6         44.19         46.39         6.38 o                         
   5  -7   6       8257.04       8932.52       281.40 o                         
   7  -7   6        639.24        702.78        25.54 o                         
   9  -7   6        151.02        142.38         9.34 o                         
  11  -7   6        284.91        351.47        16.46 o                         
  13  -7   6         48.18         32.60         9.98 o                         
  15  -7   6         73.29         85.21        10.33 o                         
  17  -7   6          7.65         -2.85        12.29 o                         
  19  -7   6         76.40         62.46        18.86 o                         
 -22  -6   6          7.54          6.71        13.40 o                         
 -20  -6   6         16.76         20.95        14.85 o                         
 -18  -6   6         65.86         54.13         9.82 o                         
 -16  -6   6        311.76        280.08        22.18 o                         
 -14  -6   6       1533.70       1602.92        61.64 o                         
 -12  -6   6       2291.46       2319.50        82.03 o                         
 -10  -6   6       1067.89       1050.81        50.97 o                         
  -8  -6   6       6090.08       6031.12       245.24 o                         
  -6  -6   6       2182.44       1999.48        77.96 o                         
  -4  -6   6       5055.42       5038.37       216.04 o                         
  -2  -6   6       1728.18       1877.46        68.25 o                         
   0  -6   6       2566.36       2435.00        73.07 o                         
   2  -6   6       1565.82       1471.79        49.65 o                         
   4  -6   6         89.09        136.38        14.60 o                         
   6  -6   6       2711.30       2881.23        86.02 o                         
   8  -6   6        389.33        394.07        15.70 o                         
  10  -6   6         61.31         57.88         7.05 o                         
  12  -6   6        203.97        195.17        12.03 o                         
  14  -6   6         88.28         94.50         9.55 o                         
  16  -6   6         30.20         30.46        10.25 o                         
  18  -6   6         50.44         58.86        16.97 o                         
  20  -6   6         37.51         23.99        20.90 o                         
 -23  -5   6         75.65         82.49        21.35 o                         
 -21  -5   6        101.66         95.04        11.91 o                         
 -19  -5   6         14.14         14.23        10.68 o                         
 -17  -5   6         56.18         41.49         9.01 o                         
 -15  -5   6        954.02       1006.38        38.70 o                         
 -13  -5   6        407.97        338.37        32.15 o                         
 -11  -5   6       4998.96       5218.32       203.43 o                         
  -9  -5   6        533.29        540.40        53.07 o                         
  -7  -5   6        162.54        200.70        12.87 o                         
  -5  -5   6       1448.63       1451.03        66.77 o                         
  -3  -5   6       7461.49       7654.64       311.00 o                         
  -1  -5   6       2581.12       2657.99       131.49 o                         
   1  -5   6       3064.48       3047.87        84.48 o                         
   3  -5   6       3080.29       3062.95       110.25 o                         
   5  -5   6       1010.35        987.95        32.75 o                         
   9  -5   6       1111.31       1164.60        37.59 o                         
  11  -5   6        194.17        194.70        13.16 o                         
  13  -5   6        705.58        731.20        30.22 o                         
  15  -5   6         49.26         52.81         8.55 o                         
  17  -5   6         31.72         58.61        13.33 o                         
  19  -5   6         95.85         64.90        16.64 o                         
 -22  -4   6         53.50         54.05        14.51 o                         
 -20  -4   6         45.59         48.98        13.67 o                         
 -18  -4   6         48.59         28.07         9.43 o                         
 -16  -4   6        124.82        132.85         8.77 o                         
 -14  -4   6        480.75        485.16        19.65 o                         
 -12  -4   6       3917.65       3985.94       128.14 o                         
 -10  -4   6        947.22        837.02        34.77 o                         
  -8  -4   6        835.20        725.51        27.24 o                         
  -6  -4   6       4165.65       4070.98       177.30 o                         
  -2  -4   6        861.72        880.22        33.60 o                         
   0  -4   6       6320.51       5539.36       156.91 o                         
   2  -4   6       3453.64       3319.77       107.29 o                         
   4  -4   6       4071.06       4122.34       112.36 o                         
   6  -4   6         29.76         26.10         4.41 o                         
   8  -4   6        246.64        251.79        11.44 o                         
  10  -4   6       1045.33       1067.97        34.07 o                         
  12  -4   6         65.71         56.29         8.68 o                         
  14  -4   6        164.67        175.45         9.65 o                         
  16  -4   6         95.77         92.35        10.80 o                         
  18  -4   6         51.32         63.59        11.39 o                         
  20  -4   6         84.18         81.34        18.99 o                         
 -23  -3   6        133.15        119.61        41.00 o                         
 -21  -3   6         63.53         72.40        13.60 o                         
 -19  -3   6        223.48        209.76        13.66 o                         
 -17  -3   6         82.99         83.79         8.71 o                         
 -15  -3   6        207.26        193.49        10.20 o                         
 -13  -3   6       3712.37       3681.79       118.59 o                         
 -11  -3   6        120.56        104.42         7.73 o                         
  -9  -3   6        781.37        777.21        28.45 o                         
  -7  -3   6       1238.66       1389.08        51.62 o                         
  -3  -3   6      15086.02      14954.09      1326.65 o                         
   1  -3   6       5082.90       5249.90       174.26 o                         
   3  -3   6        499.14        471.49        15.28 o                         
   5  -3   6       2960.30       2926.64        79.61 o                         
   7  -3   6        935.98        900.74        33.94 o                         
   9  -3   6        620.26        711.54        23.12 o                         
  11  -3   6        838.22        900.09        29.22 o                         
  13  -3   6         62.20         83.87         8.75 o                         
  15  -3   6         27.24         26.26        10.53 o                         
  17  -3   6         58.51         66.67        10.13 o                         
  19  -3   6         80.06         54.80        13.56 o                         
 -24  -2   6          2.99         15.90        35.15 o                         
 -22  -2   6         50.58         47.91        15.14 o                         
 -20  -2   6        126.06        121.77        11.94 o                         
 -18  -2   6        135.25        121.33         9.25 o                         
 -16  -2   6        381.02        386.54        14.12 o                         
 -14  -2   6        243.14        290.48        12.16 o                         
 -12  -2   6         20.23         30.71         3.31 o                         
 -10  -2   6       1519.45       1510.91        40.64 o                         
  -8  -2   6       7152.64       7365.63       239.56 o                         
  -6  -2   6      11341.89      11350.73       699.09 o                         
  -4  -2   6      10812.10      10808.84       997.16 o                         
  -2  -2   6       3006.94       3152.12       107.78 o                         
   2  -2   6      25948.79      26484.96      1776.33 o                         
   4  -2   6       1377.62       1515.17        43.03 o                         
   6  -2   6       3973.41       4063.74       115.93 o                         
   8  -2   6         85.30        126.06         6.39 o                         
  10  -2   6        922.01        998.98        32.98 o                         
  12  -2   6        427.40        460.21        19.40 o                         
  14  -2   6        497.72        557.64        22.74 o                         
  16  -2   6        114.29         97.72        10.53 o                         
  18  -2   6         13.36         16.88        10.65 o                         
  20  -2   6        109.45         94.69        19.11 o                         
 -23  -1   6        144.92        160.95        22.69 o                         
 -21  -1   6         23.73         16.40        13.33 o                         
 -19  -1   6         37.83         38.47         8.50 o                         
 -17  -1   6        570.15        580.87        24.20 o                         
 -15  -1   6       1601.50       1590.64        54.03 o                         
 -13  -1   6        585.48        611.36        19.69 o                         
 -11  -1   6        905.66        792.99        26.91 o                         
  -9  -1   6       1729.11       1711.19        48.31 o                         
  -7  -1   6       3728.83       3857.69       110.28 o                         
  -5  -1   6       8043.62       8864.38       645.36 o                         
  -3  -1   6       2402.83       2076.01        62.13 o                         
  -1  -1   6       4307.91       4050.57       133.22 o                         
   1  -1   6        265.51        312.34        13.38 o                         
   3  -1   6       1510.90       1794.55        51.32 o                         
   5  -1   6       5946.15       5772.76       190.72 o                         
   9  -1   6          9.82         20.77         6.44 o                         
  11  -1   6         75.93         66.84         6.88 o                         
  13  -1   6        463.21        512.01        18.96 o                         
  15  -1   6        184.98        168.91        10.44 o                         
  17  -1   6        102.24        110.55        17.15 o                         
  19  -1   6         28.68         42.52        15.70 o                         
  21  -1   6          2.98         11.97        24.11 o                         
 -24   0   6         78.96         73.69        31.71 o                         
 -22   0   6          3.54         12.74        13.67 o                         
 -20   0   6         23.61         16.41         8.90 o                         
 -18   0   6          2.78          7.72         8.36 o                         
 -16   0   6       1765.71       1809.55        65.39 o                         
 -14   0   6          6.94         14.79         4.71 o                         
 -12   0   6          1.97          7.99         3.75 o                         
 -10   0   6        433.93        495.78        15.77 o                         
  -8   0   6        198.95        185.99         6.83 o                         
  -6   0   6      25917.46      29037.80      1908.44 o                         
  -4   0   6       3937.70       3868.26       113.84 o                         
  -2   0   6        726.75        772.11        27.50 o                         
   0   0   6       5238.50       4537.06       243.77 o                         
   2   0   6       3824.53       3151.69        97.79 o                         
   4   0   6       9237.34       9480.65       883.21 o                         
   6   0   6        833.57        958.50        30.66 o                         
   8   0   6        114.37        179.42        10.09 o                         
  10   0   6        148.02        185.41         8.43 o                         
  12   0   6        191.46        178.21        12.68 o                         
  14   0   6          1.41         -1.73         7.49 o                         
  16   0   6        239.66        259.85        14.34 o                         
  18   0   6          4.33          0.20        11.43 o                         
  20   0   6         24.15         34.58        22.83 o                         
 -23   1   6        128.88        129.25        24.89 o                         
 -21   1   6         17.23         34.71        12.85 o                         
 -19   1   6         23.93         18.17        11.17 o                         
 -17   1   6        558.92        576.90        26.50 o                         
 -15   1   6       1938.10       1865.63        61.47 o                         
 -11   1   6       1252.35       1095.41        58.59 o                         
  -9   1   6       1349.13       1357.48        51.14 o                         
  -7   1   6       3434.51       3618.70       116.12 o                         
  -5   1   6      10258.14      10867.22       651.69 o                         
  -3   1   6       2235.87       1904.68        65.77 o                         
   1   1   6        339.14        391.28        11.80 o                         
   3   1   6       1350.32       1655.02        57.27 o                         
   5   1   6       6737.57       6584.83       202.90 o                         
   7   1   6        490.72        477.12        16.71 o                         
   9   1   6         56.13         40.73         5.74 o                         
  11   1   6         96.09         92.81         8.15 o                         
  13   1   6        450.98        465.20        17.97 o                         
  15   1   6        157.36        146.73        10.39 o                         
  17   1   6        107.62        105.89        10.58 o                         
  19   1   6         30.13         12.91        14.16 o                         
  21   1   6          2.94          8.00        25.23 o                         
 -24   2   6          3.75          7.16        35.80 o                         
 -22   2   6         47.24          7.85        18.04 o                         
 -20   2   6         96.11         76.96        10.73 o                         
 -18   2   6        207.76        196.54        11.53 o                         
 -16   2   6        227.07        260.33        23.68 o                         
 -14   2   6        227.68        261.46        12.10 o                         
 -12   2   6         12.84         14.65         3.97 o                         
 -10   2   6       1202.04       1176.00        45.34 o                         
  -8   2   6       7250.52       7220.42       239.66 o                         
  -6   2   6      10138.58       9860.92       695.91 o                         
  -4   2   6      10802.76      10666.86       705.43 o                         
  -2   2   6       3295.71       3392.15       101.81 o                         
   0   2   6        100.97         83.95         4.53 o                         
   2   2   6      26237.15      28107.04      2514.79 o                         
   6   2   6       3770.38       3759.44       129.43 o                         
   8   2   6         73.90        115.99         6.24 o                         
  10   2   6        945.33       1026.29        33.07 o                         
  12   2   6        462.12        480.03        17.07 o                         
  14   2   6        483.27        549.95        20.21 o                         
  16   2   6        108.85        105.03        10.11 o                         
  18   2   6         13.27         14.95        11.51 o                         
  20   2   6        107.84         84.73        18.38 o                         
 -23   3   6        155.81        172.11        26.83 o                         
 -21   3   6         82.56         69.55        13.44 o                         
 -19   3   6        179.25        156.14        11.94 o                         
 -17   3   6         57.28         53.30         8.08 o                         
 -15   3   6        147.44        133.70         7.51 o                         
 -13   3   6       3581.71       3486.04       118.57 o                         
  -9   3   6        766.60        778.62        24.96 o                         
  -7   3   6       1320.34       1506.41        43.13 o                         
  -5   3   6       3216.49       2963.80        87.29 o                         
  -3   3   6      13536.22      13474.31      1318.04 o                         
  -1   3   6       6319.68       5846.80       222.09 o                         
   1   3   6       5057.33       5346.99       174.30 o                         
   3   3   6        614.87        562.97        17.82 o                         
   5   3   6       2379.06       2402.48        88.66 o                         
   7   3   6       1153.67       1079.60        33.90 o                         
   9   3   6        463.54        543.55        21.52 o                         
  11   3   6        766.33        820.60        27.77 o                         
  13   3   6         66.28         59.46         7.04 o                         
  15   3   6         19.42          1.25         8.96 o                         
  17   3   6         47.81         39.02        10.49 o                         
  19   3   6         76.74         66.69        15.33 o                         
 -22   4   6         51.01         47.94        24.01 o                         
 -20   4   6         29.62         25.51        10.24 o                         
 -18   4   6         35.73         42.82        10.33 o                         
 -16   4   6        113.31        118.00         9.70 o                         
 -14   4   6        582.24        547.82        20.85 o                         
 -12   4   6       4239.98       4256.49       128.26 o                         
 -10   4   6        694.80        647.07        21.63 o                         
  -8   4   6        569.18        571.13        19.03 o                         
  -6   4   6       4560.62       4443.11       177.56 o                         
  -4   4   6        818.59        770.34        37.85 o                         
  -2   4   6       1023.27        985.85        29.78 o                         
   0   4   6       5864.32       5092.28       165.11 o                         
   2   4   6       3327.34       3198.91       101.18 o                         
   4   4   6       3748.99       3796.97       140.61 o                         
   6   4   6         40.24         19.70         6.22 o                         
   8   4   6        221.35        220.31        12.35 o                         
  10   4   6        848.74        857.74        31.07 o                         
  12   4   6        107.78         95.73         7.38 o                         
  14   4   6        135.54        127.95        13.02 o                         
  16   4   6        100.22         92.73        10.84 o                         
  18   4   6         53.69         52.84        11.90 o                         
  20   4   6         86.81         49.12        19.18 o                         
 -23   5   6         85.65         97.56        35.49 o                         
 -21   5   6        108.65        124.73        15.17 o                         
 -19   5   6          9.57          0.78        17.34 o                         
 -17   5   6         57.12         44.53         8.71 o                         
 -15   5   6        951.50        990.86        41.18 o                         
 -13   5   6        556.46        530.98        17.89 o                         
 -11   5   6       5315.20       5441.77       176.19 o                         
  -9   5   6        312.19        357.99        12.76 o                         
  -7   5   6        261.46        290.74        20.98 o                         
  -5   5   6       1639.91       1718.66        66.88 o                         
  -3   5   6       7377.27       7294.95       310.86 o                         
  -1   5   6       3425.72       3440.78        98.32 o                         
   1   5   6       2687.29       2654.20        88.95 o                         
   3   5   6       3183.89       3181.66        97.35 o                         
   5   5   6       1085.12       1062.88        37.01 o                         
   7   5   6        613.27        590.16        21.68 o                         
   9   5   6       1059.93       1141.46        39.44 o                         
  11   5   6        229.60        230.63         9.68 o                         
  13   5   6        700.60        732.58        27.86 o                         
  15   5   6         53.66         56.17        10.16 o                         
  17   5   6         29.02         28.52        12.35 o                         
  19   5   6         99.98         71.69        21.09 o                         
 -22   6   6          8.37         21.56        23.36 o                         
 -20   6   6         15.29         23.79        14.95 o                         
 -18   6   6         56.42         44.59         9.16 o                         
 -16   6   6        188.27        190.88        11.71 o                         
 -14   6   6       1522.57       1558.03        50.27 o                         
 -12   6   6       2002.08       1986.09        66.77 o                         
 -10   6   6       1288.12       1276.50        46.27 o                         
  -8   6   6       5946.53       5775.76       207.08 o                         
  -6   6   6       1941.22       1707.28        77.85 o                         
  -4   6   6       5401.30       5318.57       197.45 o                         
  -2   6   6       1851.51       1967.90        60.22 o                         
   0   6   6       2693.41       2528.60        77.18 o                         
   2   6   6       1624.87       1506.03        46.78 o                         
   4   6   6         36.45         23.08         4.29 o                         
   6   6   6       2454.84       2612.77        90.97 o                         
   8   6   6        372.93        370.63        14.80 o                         
  10   6   6        107.53        112.63         6.82 o                         
  12   6   6        263.05        261.01        11.58 o                         
  14   6   6         97.96         98.88         9.17 o                         
  16   6   6         24.73         19.98        11.24 o                         
  18   6   6         50.03         55.51        18.31 o                         
  20   6   6         37.56         18.07        19.91 o                         
 -21   7   6         38.73         20.52        20.16 o                         
 -19   7   6         44.96         49.89        14.35 o                         
 -17   7   6         11.25         27.76         8.56 o                         
 -15   7   6        210.56        253.54        14.06 o                         
 -13   7   6       1802.06       1867.96        57.63 o                         
 -11   7   6        749.61        647.96        25.81 o                         
  -9   7   6        640.53        633.30        25.85 o                         
  -7   7   6        231.90        235.37        15.19 o                         
  -5   7   6       3994.73       4223.56       178.40 o                         
  -3   7   6       1101.12       1059.34        33.86 o                         
  -1   7   6       1313.01       1199.90        39.22 o                         
   1   7   6       1555.46       1458.55        51.31 o                         
   3   7   6         43.79         44.36         4.43 o                         
   5   7   6       7563.80       8226.74       251.07 o                         
   7   7   6        662.42        714.42        25.05 o                         
   9   7   6         97.04        103.80         7.01 o                         
  11   7   6        237.90        273.50        13.01 o                         
  13   7   6         34.71         24.02        10.74 o                         
  15   7   6         59.09         54.15        10.59 o                         
  17   7   6         11.37         16.58        11.62 o                         
  19   7   6         79.13         71.68        20.41 o                         
 -22   8   6         32.23         33.88        23.86 o                         
 -20   8   6         74.35         81.65        14.93 o                         
 -18   8   6         57.36         70.45        12.69 o                         
 -16   8   6        334.76        348.66        33.00 o                         
 -14   8   6        107.46        104.38         9.54 o                         
 -12   8   6        633.66        685.75        31.99 o                         
 -10   8   6        313.62        280.12        17.73 o                         
  -8   8   6        716.09        704.26        27.33 o                         
  -6   8   6        900.51        797.49        34.89 o                         
  -4   8   6        122.32        101.44         6.13 o                         
  -2   8   6        480.78        523.12        17.67 o                         
   0   8   6        479.50        506.69        47.18 o                         
   2   8   6        988.06        983.44        31.18 o                         
   4   8   6        576.42        606.84        18.84 o                         
   6   8   6       1283.68       1300.91        44.51 o                         
   8   8   6        847.76        766.51        26.09 o                         
  10   8   6        609.84        656.65        24.08 o                         
  12   8   6         42.62         42.49        11.54 o                         
  14   8   6         66.83         69.61        11.06 o                         
  16   8   6          3.03        -11.53        11.53 o                         
  18   8   6         52.84         63.93        18.04 o                         
 -21   9   6         25.39         24.48        20.31 o                         
 -19   9   6        185.32        217.31        15.16 o                         
 -17   9   6        331.79        363.23        19.66 o                         
 -15   9   6        334.51        298.72        21.52 o                         
 -13   9   6        338.44        328.79        17.73 o                         
 -11   9   6        286.24        335.84        19.22 o                         
  -9   9   6         40.75         34.16         6.75 o                         
  -7   9   6          6.89         13.80         4.91 o                         
  -5   9   6       1977.15       1847.71        69.35 o                         
  -3   9   6       1108.07       1101.72        37.79 o                         
  -1   9   6       1786.42       1921.03        54.56 o                         
   1   9   6        879.62        963.14        29.86 o                         
   3   9   6        203.96        215.42        11.03 o                         
   5   9   6        170.93        195.15         9.97 o                         
   7   9   6         41.18         29.87         6.04 o                         
   9   9   6         40.34         29.32         7.03 o                         
  11   9   6         59.98         43.67         7.99 o                         
  13   9   6        132.35        127.26        11.35 o                         
  15   9   6         99.14         76.49        12.18 o                         
  17   9   6         75.59         74.91        17.25 o                         
 -20  10   6          3.86        -13.76        13.76 o                         
 -18  10   6        108.91        113.88        13.48 o                         
 -16  10   6        513.16        632.92        28.73 o                         
 -14  10   6        381.92        398.62        20.40 o                         
 -12  10   6        331.70        366.75        18.19 o                         
 -10  10   6        556.86        565.82        29.12 o                         
  -8  10   6       1181.65       1185.13        46.30 o                         
  -6  10   6        583.00        563.91        20.98 o                         
  -4  10   6       1367.58       1353.70        41.42 o                         
  -2  10   6        921.27        914.16        28.77 o                         
   0  10   6        996.89       1006.65        30.39 o                         
   2  10   6         17.28         23.41         4.86 o                         
   4  10   6        858.72        851.78        26.22 o                         
   6  10   6         76.71         59.25         7.72 o                         
   8  10   6         11.81         10.53         6.96 o                         
  10  10   6         11.85          2.91         7.77 o                         
  12  10   6        111.50        127.79        10.60 o                         
  14  10   6          9.62          8.61        10.38 o                         
  16  10   6         55.99         48.53        15.87 o                         
  18  10   6          3.32          1.31        21.05 o                         
 -19  11   6         25.95         38.40        12.94 o                         
 -17  11   6        114.32        101.13        11.51 o                         
 -15  11   6        194.22        248.00        15.47 o                         
 -13  11   6        194.27        211.78        11.48 o                         
 -11  11   6       1130.90       1257.28        49.17 o                         
  -9  11   6        415.51        412.85        18.11 o                         
  -7  11   6        690.09        744.55        26.91 o                         
  -5  11   6        942.71       1026.13        35.24 o                         
  -3  11   6        145.61        182.40        14.73 o                         
  -1  11   6       1281.30       1351.64        43.85 o                         
   1  11   6        496.28        506.96        17.41 o                         
   3  11   6        764.08        727.55        23.75 o                         
   5  11   6        488.39        484.91        17.52 o                         
   7  11   6        236.97        250.37        14.42 o                         
   9  11   6        124.14        158.45        11.19 o                         
  11  11   6        142.44        126.14        11.32 o                         
  13  11   6         62.69         58.24        10.87 o                         
  15  11   6        102.71        101.94        15.13 o                         
  17  11   6         27.12         14.77        22.08 o                         
 -18  12   6         90.23        138.42        27.00 o                         
 -16  12   6         80.58         72.55        11.57 o                         
 -14  12   6         46.47         54.18         9.28 o                         
 -12  12   6         89.31         92.56         9.05 o                         
 -10  12   6        204.89        193.79        12.33 o                         
  -8  12   6        142.63        141.05         9.05 o                         
  -6  12   6        181.32        170.86        10.48 o                         
  -4  12   6        408.31        386.58        14.08 o                         
  -2  12   6         96.77        112.70         9.10 o                         
   0  12   6        689.16        708.13        24.47 o                         
   2  12   6         85.72         79.89         6.40 o                         
   4  12   6        196.05        175.44         8.81 o                         
   6  12   6         14.25          8.07         8.32 o                         
   8  12   6         78.34         86.98        12.92 o                         
  10  12   6        143.46        159.32        11.49 o                         
  12  12   6         21.03         -0.58         9.66 o                         
  14  12   6         16.54         -3.69        15.93 o                         
  16  12   6         16.22         39.69        19.50 o                         
 -17  13   6        107.69        117.15        13.82 o                         
 -15  13   6        240.93        269.96        18.73 o                         
 -13  13   6        243.12        292.98        31.39 o                         
 -11  13   6        279.77        277.15        15.85 o                         
  -9  13   6         59.03         47.54         7.39 o                         
  -7  13   6          2.15         -7.52         7.52 o                         
  -5  13   6        429.17        416.43        16.45 o                         
  -3  13   6        434.95        425.25        17.51 o                         
  -1  13   6        430.60        490.75        17.76 o                         
   1  13   6        266.82        294.70        14.27 o                         
   3  13   6        227.91        203.30        13.59 o                         
   5  13   6         79.03         70.94         8.27 o                         
   7  13   6         36.24         40.40         9.25 o                         
   9  13   6         63.53         47.32         9.54 o                         
  11  13   6          5.32          9.24        10.24 o                         
  13  13   6         33.96         18.21        15.56 o                         
  15  13   6          6.50        -18.47        18.54 o                         
 -16  14   6         72.73         68.19        12.34 o                         
 -14  14   6        171.97        192.34        15.01 o                         
 -12  14   6        157.66        167.33        16.99 o                         
 -10  14   6        141.19        125.30        10.97 o                         
  -8  14   6         51.13         46.12        11.69 o                         
  -6  14   6         23.00         18.08         7.85 o                         
  -4  14   6        161.65        157.39         9.02 o                         
  -2  14   6         91.21         86.56         7.95 o                         
   0  14   6        196.70        169.61        10.77 o                         
   2  14   6         17.77         18.42         7.40 o                         
   4  14   6         66.68         72.71         8.32 o                         
   6  14   6         21.87         12.11         8.78 o                         
   8  14   6        103.50        102.22        10.65 o                         
  10  14   6          4.60         -9.85         9.85 o                         
  12  14   6         86.32         96.20        14.57 o                         
  14  14   6          0.85        -18.19        24.05 o                         
 -15  15   6         10.57         -1.25        11.09 o                         
 -13  15   6          3.46          5.92        10.25 o                         
 -11  15   6         44.78         61.82         9.70 o                         
  -9  15   6         84.63         85.60        10.80 o                         
  -7  15   6        247.97        238.21        20.60 o                         
  -5  15   6         34.15         23.69        10.80 o                         
  -3  15   6         73.96         88.47         7.80 o                         
  -1  15   6         54.89         55.11         7.87 o                         
   1  15   6         36.80         32.53         8.61 o                         
   3  15   6         22.13         28.25         8.53 o                         
   5  15   6         20.44         29.13         8.76 o                         
   7  15   6        221.58        252.80        15.65 o                         
   9  15   6        224.64        193.28        17.91 o                         
  11  15   6         50.81         57.10        15.01 o                         
  13  15   6         12.88         10.11        31.22 o                         
 -14  16   6         22.25          9.60        11.68 o                         
 -12  16   6          8.03          4.74        12.51 o                         
 -10  16   6         81.10        100.40        11.82 o                         
  -8  16   6         25.10         27.05         9.55 o                         
  -6  16   6        151.14        145.81        11.62 o                         
  -4  16   6          8.40         -0.25        10.60 o                         
  -2  16   6         19.70         17.06         8.10 o                         
   0  16   6         70.59         44.73         8.56 o                         
   2  16   6          2.17          6.20         9.49 o                         
   4  16   6        269.43        288.21        14.43 o                         
   6  16   6        143.12        114.30        10.58 o                         
   8  16   6         69.14         66.04        12.39 o                         
  10  16   6         85.21         80.68        22.46 o                         
  12  16   6          0.73          4.33        24.28 o                         
 -13  17   6         67.34         83.63        27.25 o                         
 -11  17   6         15.59         -2.09        11.05 o                         
  -9  17   6         68.10         67.35        15.65 o                         
  -7  17   6         15.12         11.53         9.37 o                         
  -5  17   6         27.01         23.52         9.76 o                         
  -3  17   6         16.86         16.98         9.73 o                         
  -1  17   6        102.01         95.97         9.37 o                         
   1  17   6         66.65         64.73         9.35 o                         
   3  17   6        100.54         89.45        11.86 o                         
   5  17   6         62.14         48.67        10.04 o                         
   7  17   6         53.32         38.80        17.02 o                         
   9  17   6         13.96         18.19        23.46 o                         
 -10  18   6         10.36          3.54        13.87 o                         
  -8  18   6         32.98         27.49        13.41 o                         
  -6  18   6         14.84         13.14        10.87 o                         
  -4  18   6          9.30          9.41        11.17 o                         
  -2  18   6         37.73         19.06        10.38 o                         
   0  18   6          5.72         15.01        10.61 o                         
   2  18   6         86.88         81.82        16.09 o                         
   4  18   6         17.04         36.59        17.00 o                         
   6  18   6         14.81         22.07        23.09 o                         
   8  18   6          9.66         12.00        26.52 o                         
  -7  19   6         15.37         13.04        15.94 o                         
  -5  19   6          7.98        -11.25        13.89 o                         
  -3  19   6          1.67        -16.10        16.10 o                         
  -1  19   6         28.11         31.74        14.89 o                         
   1  19   6         21.97         20.45        32.56 o                         
   3  19   6         66.53         57.74        24.41 o                         
   5  19   6          1.75          5.05        28.07 o                         
  -2  20   6          3.36          0.87        25.62 o                         
   0  20   6          6.69         18.84        42.23 o                         
  -7 -19   7         20.63         22.16        31.80 o                         
  -5 -19   7          6.29         -9.03        30.40 o                         
  -3 -19   7         16.63         18.31        12.85 o                         
  -1 -19   7          5.39          1.98        16.19 o                         
   1 -19   7         11.56        -16.88        22.67 o                         
   3 -19   7         41.45         52.55        24.20 o                         
 -10 -18   7         10.95         16.73        33.71 o                         
  -8 -18   7         18.69         36.22        29.37 o                         
  -6 -18   7         33.68         10.74        29.24 o                         
  -4 -18   7          3.55        -18.80        18.80 o                         
  -2 -18   7          4.64         -8.38        11.62 o                         
   0 -18   7          1.07         -7.62        13.06 o                         
   2 -18   7         29.70         21.37        11.62 o                         
   4 -18   7         28.04         42.67        13.43 o                         
   6 -18   7         18.47         25.76        42.92 o                         
 -13 -17   7         63.27        118.55        35.47 o                         
 -11 -17   7         14.48          0.40        23.33 o                         
  -9 -17   7         96.60         63.96        39.60 o                         
  -7 -17   7         40.94         36.02        16.42 o                         
  -5 -17   7         51.70         35.30        28.88 o                         
  -3 -17   7         18.94         11.07         9.45 o                         
  -1 -17   7          3.15         -1.04        11.51 o                         
   1 -17   7          3.56         -6.29         9.95 o                         
   3 -17   7         61.22         77.00        13.47 o                         
   5 -17   7          4.38          9.26        12.01 o                         
   7 -17   7         27.82          7.58        13.01 o                         
   9 -17   7         29.02         55.28        28.19 o                         
 -14 -16   7        167.28        102.59        33.11 o                         
 -12 -16   7          5.45          9.89        21.47 o                         
 -10 -16   7         51.51         33.66        17.10 o                         
  -8 -16   7         67.20         58.41        21.50 o                         
  -6 -16   7        354.16        379.30        24.92 o                         
  -4 -16   7          4.20         13.70         7.79 o                         
  -2 -16   7          0.78         -1.86         9.04 o                         
   0 -16   7         20.13         -7.96        15.67 o                         
   2 -16   7         75.72         76.73        12.90 o                         
   4 -16   7         31.33         33.87        10.93 o                         
   6 -16   7          6.10        -10.00        11.48 o                         
   8 -16   7         20.11         15.59        14.32 o                         
  10 -16   7          9.82         -2.94        20.12 o                         
 -15 -15   7         63.71        111.82        60.42 o                         
 -13 -15   7         69.14         45.59        21.94 o                         
 -11 -15   7         23.43         21.71        17.85 o                         
  -9 -15   7        167.12        150.61        17.48 o                         
  -7 -15   7        253.62        222.02        22.18 o                         
  -5 -15   7         53.61         47.36        17.06 o                         
  -3 -15   7         12.34         22.80         7.87 o                         
  -1 -15   7         73.99         69.39        11.29 o                         
   1 -15   7          9.62          2.82        11.77 o                         
   3 -15   7         33.64         20.33        10.52 o                         
   5 -15   7          2.00         -5.51         8.43 o                         
   7 -15   7         14.95         16.76        10.75 o                         
   9 -15   7         80.61         68.76        11.89 o                         
  11 -15   7         40.59         31.88        15.89 o                         
 -16 -14   7         61.22         85.49        26.45 o                         
 -14 -14   7        134.80        126.23        20.06 o                         
 -12 -14   7         29.04         -6.72        16.41 o                         
 -10 -14   7          5.75         11.02        14.85 o                         
  -8 -14   7          5.56         -9.44        13.69 o                         
  -6 -14   7        306.63        361.76        25.20 o                         
  -4 -14   7        312.17        333.28        17.54 o                         
  -2 -14   7         27.81         22.46        10.10 o                         
   0 -14   7         55.74         41.84         8.33 o                         
   2 -14   7         39.93         35.60         9.07 o                         
   4 -14   7         46.03         57.10        12.88 o                         
   6 -14   7        271.78        345.40        18.67 o                         
   8 -14   7         16.13         23.17        10.18 o                         
  10 -14   7         89.48         80.52        11.64 o                         
  12 -14   7          4.40        -10.65        13.75 o                         
  14 -14   7          3.49         -8.78        20.61 o                         
 -17 -13   7         87.24         83.44        21.90 o                         
 -15 -13   7        128.94        129.19        20.86 o                         
 -13 -13   7          6.59         -1.37        15.78 o                         
 -11 -13   7          8.52         12.97        19.93 o                         
  -9 -13   7        231.70        245.35        21.10 o                         
  -7 -13   7        219.58        212.60        19.21 o                         
  -5 -13   7         70.20         65.15        11.92 o                         
  -3 -13   7        332.94        368.56        21.22 o                         
  -1 -13   7        107.47        109.92        11.90 o                         
   1 -13   7         78.01         72.14         7.90 o                         
   3 -13   7        155.93        169.99        10.38 o                         
   5 -13   7        435.98        452.51        21.05 o                         
   7 -13   7        419.65        436.69        24.60 o                         
   9 -13   7         28.10         28.83         9.84 o                         
  11 -13   7         82.27         80.93        11.13 o                         
  13 -13   7          1.96        -12.78        13.55 o                         
  15 -13   7         12.94          0.33        21.13 o                         
 -18 -12   7         78.66         47.54        23.29 o                         
 -16 -12   7         23.60         13.20        20.13 o                         
 -14 -12   7        193.29        191.26        21.93 o                         
 -12 -12   7        475.17        482.39        39.63 o                         
 -10 -12   7        843.10        912.13        48.15 o                         
  -8 -12   7        543.16        513.50        32.99 o                         
  -6 -12   7        349.90        369.58        21.83 o                         
  -4 -12   7         33.10         39.77         6.03 o                         
  -2 -12   7         29.10         35.86        15.76 o                         
   0 -12   7         15.75         20.34         6.86 o                         
   2 -12   7        255.93        269.50        12.07 o                         
   4 -12   7        196.47        199.44        10.35 o                         
   6 -12   7         95.06        104.92        10.62 o                         
   8 -12   7        131.32        110.02        10.15 o                         
  10 -12   7         17.84         11.30         9.41 o                         
  12 -12   7          9.42          9.32        11.86 o                         
  14 -12   7          0.26        -16.62        16.62 o                         
  16 -12   7          1.23         22.34        21.68 o                         
 -19 -11   7          1.01         16.89        25.20 o                         
 -17 -11   7         30.96         74.72        20.83 o                         
 -15 -11   7        109.13         96.83        18.96 o                         
 -13 -11   7        297.00        268.17        17.31 o                         
 -11 -11   7        261.64        193.31        12.84 o                         
  -9 -11   7        562.22        461.56        26.31 o                         
  -7 -11   7        167.05        149.75        16.47 o                         
  -5 -11   7        261.83        268.56        15.74 o                         
  -3 -11   7       1888.37       2028.50        76.21 o                         
  -1 -11   7       1059.30       1111.95        43.58 o                         
   1 -11   7         53.07         54.41         4.40 o                         
   3 -11   7        327.36        335.02        13.55 o                         
   5 -11   7       1444.78       1617.25        60.79 o                         
   7 -11   7        196.77        250.52        14.62 o                         
   9 -11   7         23.21         30.06        11.42 o                         
  11 -11   7        113.25        112.28        11.71 o                         
  13 -11   7        133.98        115.11        13.09 o                         
  15 -11   7          8.65          4.89        12.60 o                         
 -20 -10   7          7.26         25.39        30.12 o                         
 -18 -10   7        191.97        205.18        24.94 o                         
 -16 -10   7         88.65        102.60        20.28 o                         
 -14 -10   7        139.89        136.66        13.67 o                         
 -12 -10   7        505.18        523.53        28.89 o                         
 -10 -10   7        151.18        159.21        13.35 o                         
  -8 -10   7         52.57         51.47         9.33 o                         
  -6 -10   7        456.22        368.70        40.64 o                         
  -4 -10   7         62.97         62.90         5.10 o                         
  -2 -10   7        116.11        133.72        10.43 o                         
   0 -10   7        391.57        388.27        17.35 o                         
   2 -10   7        355.17        365.16        13.23 o                         
   4 -10   7       1415.36       1567.44        54.65 o                         
   6 -10   7       1410.17       1532.40        66.24 o                         
   8 -10   7        174.59        216.74        13.02 o                         
  10 -10   7         33.43         32.21        10.73 o                         
  12 -10   7         75.96         79.25        12.11 o                         
  14 -10   7         17.98          9.88         9.46 o                         
  16 -10   7          8.58          6.75        14.10 o                         
 -21  -9   7         14.97         14.67        23.58 o                         
 -19  -9   7         92.47         80.31        22.01 o                         
 -17  -9   7         49.96         53.49        22.54 o                         
 -15  -9   7        712.78        697.15        39.09 o                         
 -13  -9   7       1024.29       1104.81        48.14 o                         
 -11  -9   7       1069.74       1147.12        51.30 o                         
  -9  -9   7       1041.62       1064.05        51.85 o                         
  -7  -9   7       1568.76       1668.61        83.46 o                         
  -5  -9   7        507.70        494.49        24.94 o                         
  -3  -9   7        352.51        357.69        15.42 o                         
  -1  -9   7       1049.81       1145.10        40.96 o                         
   1  -9   7          5.80         23.91         3.99 o                         
   3  -9   7        289.25        261.67        10.85 o                         
   5  -9   7       2072.98       2271.02        70.55 o                         
   7  -9   7       1904.56       2035.57        77.06 o                         
   9  -9   7        518.54        512.23        25.42 o                         
  11  -9   7         23.94         33.72         9.65 o                         
  13  -9   7         50.10         58.88        12.08 o                         
  15  -9   7         12.34         -0.24        10.81 o                         
  17  -9   7         76.79         59.43        14.20 o                         
 -22  -8   7          8.18         13.97        13.35 o                         
 -20  -8   7         50.65         51.37        19.17 o                         
 -18  -8   7        111.29         97.53         9.84 o                         
 -16  -8   7        172.52        177.93        15.92 o                         
 -14  -8   7        178.98        181.87        15.73 o                         
 -12  -8   7        784.53        851.23        37.94 o                         
 -10  -8   7       1653.94       1666.34        67.75 o                         
  -8  -8   7       1238.85       1164.56        51.60 o                         
  -6  -8   7        978.16       1215.59        79.01 o                         
  -4  -8   7       1284.41       1368.89        63.06 o                         
  -2  -8   7        154.74        204.50        12.59 o                         
   0  -8   7        144.35        135.70         5.57 o                         
   2  -8   7       2639.11       2519.24        79.42 o                         
   4  -8   7        252.52        285.80        11.06 o                         
   6  -8   7       1696.24       1868.06        61.03 o                         
   8  -8   7        374.35        358.19        15.51 o                         
  10  -8   7          8.29         -8.77         9.13 o                         
  12  -8   7        119.62        143.64        13.67 o                         
  14  -8   7         38.26         25.56        11.43 o                         
  16  -8   7         10.34          4.32        11.29 o                         
  18  -8   7         94.48         64.18        18.06 o                         
 -21  -7   7         21.45         24.70        12.53 o                         
 -19  -7   7          9.30          4.13         9.43 o                         
 -17  -7   7        150.99        147.15        14.51 o                         
 -15  -7   7        100.24         99.53         8.55 o                         
 -13  -7   7       1126.71       1131.22        47.12 o                         
 -11  -7   7         52.10         44.71        10.48 o                         
  -9  -7   7       1980.88       2057.34       113.70 o                         
  -7  -7   7       1730.62       1816.38        75.61 o                         
  -5  -7   7        560.25        440.36        43.80 o                         
  -3  -7   7       2597.94       2505.74        93.27 o                         
  -1  -7   7       2280.30       2428.44        86.00 o                         
   1  -7   7       2366.75       2697.98        79.71 o                         
   3  -7   7        421.00        430.61        16.74 o                         
   5  -7   7       4792.16       4902.99       160.09 o                         
   7  -7   7        641.94        627.24        24.19 o                         
   9  -7   7        131.31        122.57         7.73 o
[truncated: 707,374 more chars]
